# Supplementary material for: A revamped rat reference genome improves the discovery of genetic diversity in laboratory rats
Source: Cell Genom. 2024 Mar 26;4(4):100527. doi: 10.1016/j.xgen.2024.100527 (PMC11019364; doi:10.1016/j.xgen.2024.100527)
Supplement: Table S1. Global statistics for the mRatBN7.2 and the six previous rat reference genomes, related to Figure 1 [file mmc2.xlsx]

## Sheet: S1
Table S1. Global statistics for the mRatBN7.2 and the 6 previous rat reference genomes. Genomes are downloaded from UCSC Goldenpath. Stats are calculated using QUAST. aLabeled as rn7 on UCSC. bY Chromosome from another SHR rat and mitochondria are added.
	mRatBN7.2	Rnor6.0	rn5	rn4	rn3	rn2	rn1
Year published	2021	2014	2012	2004	2003	2003	2002
Total sequence length	2647915728	2870182909	2909698938	2834127293	2835152425	2764911379	2852382926
Total ungapped length	2626580772	2729984219	2573099431	2567945388	2567230619	2491388767	2550494393
Number of scaffolds	176	953	2739	45	44	44	44
Scaffold N50	135012528	145729302	154597545	143002779	143082968	133900917	134175727
Scaffold L50	8	8	7	8	8	8	8
Number of contigs	757	75695	132129	238308	241385	274221	296823
Contig N50	29198295	100511	52491	36847	36441	32124	31298
Contig L50	27	7346	13663	18983	19614	21670	22668
Total number of chromosomes and plasmids	23	23b	21	21	21	21	21
