# Supplementary material for: A revamped rat reference genome improves the discovery of genetic diversity in laboratory rats
Source: Cell Genom. 2024 Mar 26;4(4):100527. doi: 10.1016/j.xgen.2024.100527 (PMC11019364; doi:10.1016/j.xgen.2024.100527)
Supplement: Table S2. Genetic distance between markers, related to Figure 1 [file mmc3.xlsx]

## Sheet: S2
Table S2. Genetic distance between markers
CONTIG	POS	CHR	cM
chr1	257394712	1	0
chr1	257401401	1	0
chr1	257385252	1	0.4775
chr1	257366293	1	0.61
chr1	257373032	1	0.61
chr1	257412479	1	0.61
chr1	257321220	1	0.6365
chr1	257006991	1	0.663
chr1	257041991	1	0.663
chr1	257051389	1	0.663
chr1	257058221	1	0.663
chr1	257074456	1	0.663
chr1	257111426	1	0.663
chr1	257128456	1	0.663
chr1	257142426	1	0.663
chr1	257145740	1	0.663
chr1	257165893	1	0.663
chr1	257210750	1	0.663
chr1	257236484	1	0.663
chr1	257251236	1	0.663
chr1	257287234	1	0.663
chr1	257296596	1	0.663
chr1	257308852	1	0.663
chr1	257328123	1	0.663
chr1	257340282	1	0.663
chr1	257356977	1	0.663
chr1	256611169	1	0.6895
chr1	256661963	1	0.6895
chr1	256784385	1	0.6895
chr1	256825715	1	0.6895
chr1	256884759	1	0.6895
chr1	257022666	1	0.6895
chr1	257109952	1	0.6895
chr1	257160756	1	0.6895
chr1	257219785	1	0.6895
chr1	256616380	1	0.7155
chr1	256635987	1	0.7155
chr1	256640325	1	0.7155
chr1	256653118	1	0.7155
chr1	256669659	1	0.7155
chr1	256678093	1	0.7155
chr1	256692774	1	0.7155
chr1	256699985	1	0.7155
chr1	256710386	1	0.7155
chr1	256726409	1	0.7155
chr1	256733453	1	0.7155
chr1	256744410	1	0.7155
chr1	256758670	1	0.7155
chr1	256770304	1	0.7155
chr1	256778156	1	0.7155
chr1	256796847	1	0.7155
chr1	256808578	1	0.7155
chr1	256820049	1	0.7155
chr1	256838637	1	0.7155
chr1	256851998	1	0.7155
chr1	256859694	1	0.7155
chr1	256866516	1	0.7155
chr1	256882371	1	0.7155
chr1	256895020	1	0.7155
chr1	256905163	1	0.7155
chr1	256919573	1	0.7155
chr1	256967913	1	0.7155
chr1	256986639	1	0.7155
chr1	256999149	1	0.7155
chr1	257083404	1	0.7155
chr1	257099643	1	0.7155
chr1	257187575	1	0.7155
chr1	257194663	1	0.7155
chr1	257251736	1	0.7155
chr1	257271992	1	0.7155
chr1	257275280	1	0.7155
chr1	257560894	1	0.7155
chr1	257029580	1	0.742
chr1	256523269	1	0.7685
chr1	256526014	1	0.7685
chr1	256538302	1	0.7685
chr1	256544600	1	0.7685
chr1	256565894	1	0.7685
chr1	256487946	1	0.8215
chr1	256514312	1	0.8215
chr1	256548294	1	0.8215
chr1	256561827	1	0.8215
chr1	256595518	1	0.901
chr1	256588777	1	0.9275
chr1	256604736	1	0.9535
chr1	256473854	1	2.2385
chr1	256485549	1	2.2385
chr1	256465901	1	8.97
chr13	2185568	1	12.7835
chr7	132783763	1	16.199
chr1	1826819	1	17.919
chr1	2054925	1	18.5305
chr1	2061980	1	18.5305
chr1	2075444	1	18.5305
chr1	2085335	1	18.5305
chr1	2036872	1	18.557
chr1	2025798	1	18.583
chr1	2044783	1	18.636
chr1	1193074	1	18.689
chr1	1205977	1	18.689
chr1	2128931	1	18.7685
chr1	2146577	1	18.7685
chr1	2155598	1	18.7685
chr1	2175070	1	18.7685
chr1	2191481	1	18.7685
chr1	2225820	1	18.7685
chr1	2245691	1	18.7685
chr1	2257546	1	18.7685
chr1	2289987	1	18.7685
chr1	2306907	1	18.7685
chr1	2314540	1	18.7685
chr1	2325932	1	18.7685
chr1	2100959	1	18.795
chr1	2115001	1	18.795
chr1	2120192	1	18.795
chr1	2166147	1	18.795
chr1	2181966	1	18.795
chr1	2206622	1	18.795
chr1	2276434	1	18.795
chr1	2341260	1	18.8215
chr1	2345841	1	18.8215
chr1	2354606	1	18.8215
chr1	2377469	1	18.8215
chr1	2379228	1	18.8215
chr1	2396811	1	18.8215
chr1	2426144	1	18.874
chr1	2436169	1	18.874
chr1	2455538	1	18.9005
chr1	2468452	1	18.9005
chr1	2481183	1	18.9005
chr1	2477165	1	18.927
chr1	2490498	1	18.9535
chr1	2500280	1	18.9535
chr1	2520145	1	18.9535
chr1	2567654	1	18.98
chr1	2529109	1	19.0065
chr1	2536203	1	19.0065
chr1	2552198	1	19.0065
chr1	2561703	1	19.0065
chr1	2577206	1	19.0065
chr1	2737146	1	19.0595
chr1	2672036	1	19.086
chr1	2687632	1	19.086
chr1	2751425	1	19.086
chr1	2771478	1	19.086
chr1	2633938	1	19.112
chr1	2643154	1	19.112
chr1	2657207	1	19.112
chr1	2667847	1	19.112
chr1	2698350	1	19.112
chr1	2712250	1	19.112
chr1	2588858	1	19.138
chr1	2720346	1	19.138
chr1	2728672	1	19.138
chr1	2754231	1	19.138
chr1	2779395	1	19.138
chr1	2786999	1	19.138
chr1	2595972	1	19.1645
chr1	2613184	1	19.1645
chr1	2623319	1	19.1645
chr1	2992179	1	19.3235
chr1	3022413	1	19.35
chr1	3004436	1	19.3765
chr1	3020302	1	19.403
chr1	3031815	1	19.456
chr1	2931238	1	19.509
chr1	2819243	1	19.5355
chr1	2830339	1	19.5355
chr1	2860633	1	19.5355
chr1	2977246	1	19.5355
chr1	2900164	1	19.5615
chr1	2798177	1	19.588
chr1	2816055	1	19.588
chr1	2845904	1	19.588
chr1	2848255	1	19.588
chr1	2875015	1	19.588
chr1	2912792	1	19.588
chr1	2983973	1	19.588
chr1	3049335	1	19.588
chr1	3070813	1	19.588
chr1	3077956	1	19.588
chr1	3094341	1	19.588
chr1	2888423	1	19.694
chr1	2910654	1	19.694
chr1	3153251	1	19.8
chr1	3060269	1	19.826
chr1	3083703	1	19.826
chr1	3128043	1	19.826
chr1	3141306	1	19.826
chr1	3177011	1	19.826
chr1	3113807	1	19.879
chr1	3147492	1	19.9055
chr1	3170918	1	19.9055
chr1	3186959	1	19.9055
chr1	3207450	1	19.9055
chr1	3265621	1	19.9055
chr1	3287376	1	19.9055
chr1	3292744	1	19.9055
chr1	3321887	1	19.9055
chr1	3203685	1	19.932
chr1	3216417	1	19.932
chr1	3230424	1	19.932
chr1	3243442	1	19.932
chr1	3255211	1	19.932
chr1	3275511	1	19.932
chr1	3300914	1	19.932
chr1	3335339	1	20.011
chr1	3337169	1	20.011
chr1	3364639	1	20.011
chr1	3377187	1	20.011
chr1	3388320	1	20.011
chr1	3402701	1	20.011
chr1	3407922	1	20.011
chr1	3360434	1	20.0375
chr1	3422080	1	20.0375
chr1	3425452	1	20.0375
chr1	3444771	1	20.0375
chr1	3449077	1	20.0375
chr1	3466664	1	20.0375
chr1	3469894	1	20.0375
chr1	3481351	1	20.0375
chr1	3495749	1	20.0375
chr1	3522229	1	20.064
chr1	3346271	1	20.0905
chr1	3509898	1	20.0905
chr1	3519870	1	20.0905
chr1	3532462	1	20.117
chr1	3551103	1	20.1435
chr1	3568994	1	20.1435
chr1	3583839	1	20.1435
chr1	3609414	1	20.1435
chr1	3629891	1	20.1435
chr1	3638597	1	20.1435
chr1	3649156	1	20.1435
chr1	3660403	1	20.1435
chr1	3665680	1	20.1435
chr1	3672133	1	20.1435
chr1	3684105	1	20.1435
chr1	3576906	1	20.17
chr1	3595514	1	20.17
chr1	3694268	1	20.17
chr1	3548477	1	20.1965
chr1	3611224	1	20.1965
chr1	3705305	1	20.4085
chr1	3716738	1	20.5145
chr1	3733421	1	20.62
chr1	3738633	1	20.62
chr1	3752501	1	20.62
chr1	3764233	1	20.62
chr1	3767752	1	20.7785
chr1	3779946	1	20.7785
chr1	3919148	1	21.3385
chr1	3922163	1	21.3385
chr1	3935102	1	21.3385
chr1	3821572	1	21.365
chr1	3908519	1	21.365
chr1	3949289	1	21.365
chr1	3963594	1	21.365
chr1	3970027	1	21.365
chr1	3981156	1	21.365
chr1	3900635	1	21.3915
chr1	3993873	1	21.3915
chr1	4007595	1	21.3915
chr1	4014368	1	21.3915
chr1	4027389	1	21.444
chr1	4037161	1	21.444
chr1	4046847	1	21.444
chr1	4084858	1	21.497
chr1	4097703	1	21.497
chr1	4104417	1	21.497
chr1	4116935	1	21.497
chr1	4132145	1	21.497
chr1	4136876	1	21.497
chr1	4148465	1	21.497
chr1	4155377	1	21.497
chr1	4166251	1	21.497
chr1	4178775	1	21.497
chr1	4190496	1	21.497
chr1	4201931	1	21.497
chr1	4215633	1	21.497
chr1	4230630	1	21.497
chr1	4242188	1	21.497
chr1	4251377	1	21.497
chr1	4258475	1	21.497
chr1	4273094	1	21.497
chr1	4283753	1	21.497
chr1	4295420	1	21.497
chr1	4053185	1	21.5235
chr1	4076228	1	21.5235
chr1	4378721	1	21.5235
chr1	4072080	1	21.55
chr1	4301486	1	21.55
chr1	4312118	1	21.603
chr1	4354162	1	21.603
chr1	4325951	1	21.6295
chr1	4336368	1	21.6295
chr1	4338875	1	21.6295
chr1	4386629	1	21.6295
chr1	4362149	1	21.7085
chr1	4408563	1	21.7085
chr1	4419029	1	21.7085
chr1	4421222	1	21.7085
chr1	4440961	1	21.7085
chr1	4460432	1	21.7085
chr1	4474449	1	21.7085
chr1	4480639	1	21.7085
chr1	4504058	1	21.7085
chr1	4517106	1	21.7085
chr1	4559371	1	21.7085
chr1	4562322	1	21.7085
chr1	4732315	1	21.7085
chr1	4396426	1	21.7615
chr1	4446108	1	21.7615
chr1	4491659	1	21.7615
chr1	4521192	1	21.7615
chr1	4718080	1	21.7615
chr1	4549589	1	21.788
chr1	4579014	1	21.8145
chr1	4585234	1	21.8145
chr1	4595241	1	21.8145
chr1	4614189	1	21.8145
chr1	4620553	1	21.8145
chr1	4628557	1	21.8145
chr1	4636835	1	21.8145
chr1	4653167	1	21.8145
chr1	4662037	1	21.8145
chr1	4672078	1	21.8145
chr1	4683288	1	21.8145
chr1	4693471	1	21.8145
chr1	4701576	1	21.8145
chr1	4743790	1	21.8145
chr1	4752333	1	21.8145
chr1	4766467	1	21.8145
chr1	4770192	1	21.8145
chr1	4780546	1	21.8145
chr1	4799147	1	21.8145
chr1	4813490	1	21.8145
chr1	4823050	1	21.8145
chr1	4825584	1	21.8145
chr1	4542716	1	21.841
chr1	4845671	1	22.3725
chr1	4912626	1	22.399
chr1	4929659	1	22.399
chr1	4937111	1	22.399
chr1	4940498	1	22.399
chr1	4951485	1	22.399
chr1	4962028	1	22.399
chr1	4978068	1	22.399
chr1	4984869	1	22.399
chr1	4994771	1	22.399
chr1	5006828	1	22.399
chr1	5053913	1	22.399
chr1	4851584	1	22.4255
chr1	4865210	1	22.4255
chr1	4876267	1	22.4255
chr1	5027834	1	22.4255
chr1	5042007	1	22.4255
chr1	5052597	1	22.4255
chr1	5074131	1	22.505
chr1	5124287	1	22.505
chr1	5136183	1	22.505
chr1	5162284	1	22.505
chr1	5184756	1	22.505
chr1	5203009	1	22.505
chr1	5241211	1	22.505
chr1	5273948	1	22.505
chr1	5288028	1	22.505
chr1	5466436	1	22.505
chr1	5467991	1	22.505
chr1	5499884	1	22.505
chr1	5500429	1	22.505
chr1	5522381	1	22.505
chr1	5534703	1	22.505
chr1	5547045	1	22.505
chr1	5578681	1	22.505
chr1	5586152	1	22.505
chr1	5599147	1	22.505
chr1	5609483	1	22.505
chr1	5620538	1	22.505
chr1	5638831	1	22.505
chr1	5655104	1	22.505
chr1	5720104	1	22.505
chr1	5921589	1	22.505
chr1	5931356	1	22.505
chr1	5152605	1	22.5315
chr1	5165333	1	22.5315
chr1	5182124	1	22.5315
chr1	5264221	1	22.5315
chr1	5299909	1	22.5315
chr1	5308968	1	22.5315
chr1	5312119	1	22.5315
chr1	5490164	1	22.5315
chr1	5538449	1	22.5315
chr1	5564979	1	22.5315
chr1	5596231	1	22.5315
chr1	5644701	1	22.5315
chr1	5676462	1	22.5575
chr1	5684708	1	22.5575
chr1	5108749	1	22.584
chr1	5114922	1	22.584
chr1	5211186	1	22.584
chr1	5214297	1	22.584
chr1	5233686	1	22.584
chr1	5254673	1	22.584
chr1	5350500	1	22.584
chr1	5360174	1	22.584
chr1	5399786	1	22.584
chr1	5410357	1	22.584
chr1	5423774	1	22.584
chr1	5440972	1	22.584
chr1	5453168	1	22.584
chr1	5658733	1	22.584
chr1	5694972	1	22.584
chr1	5714762	1	22.584
chr1	5730573	1	22.584
chr1	5747148	1	22.584
chr1	5751978	1	22.584
chr1	5799555	1	22.584
chr1	5801104	1	22.584
chr1	5819946	1	22.584
chr1	5832356	1	22.584
chr1	5848043	1	22.584
chr1	5857751	1	22.584
chr1	5875426	1	22.584
chr1	5880840	1	22.584
chr1	5893080	1	22.584
chr1	5906229	1	22.584
chr1	5913920	1	22.584
chr14	81765101	1	22.584
chr1	5370074	1	22.6105
chr1	5388696	1	22.6105
chr1	5411668	1	22.6105
chr1	5763312	1	22.6105
chr1	5773545	1	22.6105
chr1	5783128	1	22.6105
chr1	5826780	1	22.6105
chr1	5990423	1	22.743
chr1	6014154	1	22.743
chr1	6035229	1	22.743
chr1	6050698	1	22.743
chr1	6101623	1	22.743
chr1	6207323	1	22.743
chr1	6248585	1	22.743
chr1	6305983	1	22.743
chr1	6393181	1	22.743
chr1	6404786	1	22.743
chr1	6417679	1	22.743
chr1	6030923	1	22.7695
chr1	6061439	1	22.7695
chr1	6071747	1	22.7695
chr1	6082134	1	22.7695
chr1	6093539	1	22.7695
chr1	6129076	1	22.7695
chr1	6175280	1	22.7695
chr1	6224162	1	22.7695
chr1	6311004	1	22.7695
chr1	6324420	1	22.7695
chr1	6340616	1	22.7695
chr1	6347502	1	22.7695
chr1	6360115	1	22.7695
chr1	6370859	1	22.7695
chr1	6376822	1	22.7695
chr1	6388398	1	22.7695
chr1	6433001	1	22.7695
chr1	5998984	1	22.796
chr1	6191130	1	22.796
chr1	6270878	1	22.796
chr1	6441654	1	22.796
chr1	6448206	1	22.796
chr1	6462169	1	22.796
chr1	6472136	1	22.796
chr1	6515119	1	22.796
chr1	6518897	1	22.796
chr1	6112987	1	22.8225
chr1	6226708	1	22.8225
chr1	6485527	1	22.8225
chr1	6490182	1	22.8225
chr1	6504175	1	22.8225
chr1	5969153	1	22.9815
chr1	6134141	1	22.9815
chr1	6149663	1	22.9815
chr1	6165734	1	22.9815
chr1	6244093	1	22.9815
chr1	6256819	1	22.9815
chr1	6534691	1	22.9815
chr1	6542032	1	22.9815
chr1	6556532	1	23.008
chr1	6573523	1	23.008
chr1	6591388	1	23.008
chr1	6607659	1	23.008
chr1	6611160	1	23.008
chr1	6627224	1	23.008
chr1	6630512	1	23.008
chr1	6641180	1	23.008
chr1	6676022	1	23.008
chr1	6687985	1	23.008
chr1	6720599	1	23.008
chr1	6741665	1	23.008
chr1	6585442	1	23.034
chr1	6657651	1	23.034
chr1	6668369	1	23.034
chr1	6696229	1	23.034
chr1	6713795	1	23.034
chr1	6730966	1	23.034
chr1	6748809	1	23.1395
chr1	6761325	1	23.1925
chr1	6772279	1	23.1925
chr1	6779795	1	23.1925
chr1	6794629	1	23.1925
chr1	6799312	1	23.1925
chr1	6808978	1	23.405
chr1	6823467	1	23.405
chr1	6832069	1	23.405
chr1	6849021	1	23.405
chr1	6851526	1	23.405
chr1	6869604	1	23.405
chr1	6880157	1	23.405
chr1	6884903	1	23.405
chr1	6896860	1	23.405
chr1	6906675	1	23.405
chr1	6922063	1	23.405
chr1	6926068	1	23.405
chr1	6955532	1	23.4575
chr1	6957309	1	23.484
chr1	6987266	1	23.484
chr1	6945611	1	23.5105
chr1	6972630	1	23.5105
chr1	6990271	1	23.5105
chr1	7001366	1	23.5105
chr1	7020400	1	23.5105
chr1	7023216	1	23.5105
chr1	7040953	1	23.5105
chr1	7059858	1	23.5105
chr1	7052043	1	23.563
chr1	7118129	1	23.616
chr1	7131184	1	23.616
chr1	7149423	1	23.616
chr1	7083861	1	23.6425
chr1	7156348	1	23.6425
chr1	7177804	1	23.6425
chr1	7179883	1	23.6425
chr1	7193646	1	23.6425
chr1	7202109	1	23.6425
chr1	7069900	1	23.669
chr1	7097039	1	23.669
chr1	7133903	1	23.669
chr1	7215312	1	23.722
chr1	7224290	1	23.7485
chr1	7238311	1	23.7485
chr1	7241755	1	23.7485
chr1	7254590	1	23.7485
chr1	7262183	1	23.7485
chr1	7271429	1	23.7485
chr1	7295445	1	23.7485
chr1	7305657	1	23.7485
chr1	7318574	1	23.7485
chr1	7331434	1	23.7485
chr1	7335581	1	23.7485
chr1	7350971	1	23.7485
chr1	7358496	1	23.7485
chr1	7288680	1	23.775
chr1	7369231	1	23.828
chr1	7387005	1	23.8805
chr1	7404072	1	23.8805
chr1	7410968	1	23.8805
chr1	7422758	1	23.8805
chr1	7436436	1	23.907
chr1	7451553	1	23.907
chr1	7457231	1	24.013
chr1	7472232	1	24.013
chr1	7484297	1	24.0395
chr1	7496961	1	24.0395
chr1	7529302	1	24.1455
chr1	7547966	1	24.1455
chr1	7551722	1	24.1455
chr1	7562788	1	24.1455
chr1	7576306	1	24.1455
chr1	7585924	1	24.1455
chr1	7598367	1	24.1455
chr1	7608557	1	24.1455
chr1	7619047	1	24.1455
chr1	7626388	1	24.1455
chr1	7639224	1	24.3575
chr1	7662326	1	24.41
chr1	7671757	1	24.41
chr1	7697014	1	24.41
chr1	7732081	1	24.41
chr1	7748676	1	24.41
chr1	7769970	1	24.41
chr1	7784397	1	24.41
chr1	7793752	1	24.41
chr1	7709884	1	24.4365
chr1	7656827	1	24.463
chr1	7685618	1	24.463
chr1	7703725	1	24.463
chr1	7721325	1	24.463
chr1	7755772	1	24.463
chr1	7824873	1	24.5685
chr1	7797491	1	24.595
chr1	7812741	1	24.595
chr1	7832569	1	24.6215
chr1	7851844	1	24.6215
chr1	7870290	1	24.6215
chr1	7880612	1	24.6215
chr1	7889873	1	24.6215
chr1	7895575	1	24.6215
chr1	7836679	1	24.648
chr1	7857603	1	24.648
chr1	7931362	1	24.648
chr1	7910415	1	24.6745
chr1	7921400	1	24.6745
chr1	7940085	1	24.6745
chr1	7955742	1	24.6745
chr1	7963816	1	24.6745
chr1	7975011	1	24.6745
chr1	8034391	1	25.2055
chr1	8040104	1	25.2055
chr1	7983560	1	25.232
chr1	8000599	1	25.232
chr1	8018731	1	25.232
chr1	8055778	1	25.232
chr1	8082678	1	25.232
chr1	8173162	1	25.232
chr1	8196593	1	25.232
chr1	8216414	1	25.232
chr1	8013985	1	25.285
chr1	8067546	1	25.285
chr1	8094505	1	25.285
chr1	8095798	1	25.285
chr1	8114607	1	25.285
chr1	8125497	1	25.285
chr1	8135433	1	25.285
chr1	8145723	1	25.285
chr1	8153378	1	25.285
chr1	8160556	1	25.285
chr1	8186723	1	25.285
chr1	8201174	1	25.285
chr1	8221240	1	25.285
chr1	8239719	1	25.285
chr1	8241836	1	25.4965
chr1	8260232	1	25.4965
chr1	8263514	1	25.4965
chr1	8395543	1	25.5495
chr1	8288048	1	25.576
chr1	8380025	1	25.576
chr1	8382637	1	25.576
chr1	8373151	1	25.602
chr1	8280191	1	25.655
chr1	8297123	1	25.655
chr1	8313807	1	25.655
chr1	8322158	1	25.655
chr1	8325382	1	25.655
chr1	8364408	1	25.655
chr1	8437522	1	25.655
chr1	8441726	1	25.655
chr1	8409516	1	25.6815
chr1	8422600	1	25.6815
chr1	8336679	1	25.761
chr1	8348867	1	25.761
chr1	8453718	1	25.8935
chr1	8472878	1	25.8935
chr1	8466455	1	25.9195
chr1	8492559	1	25.9195
chr1	8499001	1	25.9725
chr1	8508364	1	25.999
chr1	8588888	1	25.999
chr1	8520927	1	26.0255
chr1	8532554	1	26.0255
chr1	8535722	1	26.0255
chr1	8553323	1	26.0255
chr1	8559661	1	26.0255
chr1	8569214	1	26.0255
chr1	8581148	1	26.0255
chr1	8597906	1	26.052
chr1	8607953	1	26.052
chr1	8625133	1	26.052
chr1	8631589	1	26.1575
chr1	8643542	1	26.1575
chr1	8655844	1	26.1575
chr1	8741070	1	26.396
chr1	8743888	1	26.396
chr1	8768612	1	26.396
chr1	8792644	1	26.396
chr1	8796808	1	26.396
chr1	8809338	1	26.396
chr1	8824358	1	26.396
chr1	8832130	1	26.396
chr1	8844241	1	26.396
chr1	8846671	1	26.396
chr1	8757024	1	26.449
chr1	8781160	1	26.449
chr1	8882826	1	26.6605
chr1	8890308	1	26.6605
chr1	8901336	1	26.7395
chr1	8916513	1	26.7925
chr1	8926161	1	26.7925
chr1	8929155	1	26.819
chr1	8937546	1	26.8455
chr1	8956345	1	26.8455
chr1	8959083	1	26.8455
chr1	8973272	1	26.8455
chr1	8995242	1	26.8455
chr1	9006226	1	26.8455
chr1	9019010	1	26.8455
chr1	9129436	1	26.8455
chr1	8980479	1	26.872
chr1	9038384	1	26.872
chr1	9038630	1	26.872
chr1	9059108	1	26.872
chr1	9064106	1	26.872
chr1	9075663	1	26.872
chr1	9086587	1	26.872
chr1	9109265	1	26.872
chr1	9123843	1	26.872
chr1	9146817	1	26.872
chr1	9096917	1	26.8985
chr1	9154041	1	26.925
chr1	9163807	1	26.951
chr1	9171717	1	26.951
chr1	9182297	1	26.951
chr1	9196695	1	26.9775
chr1	9214581	1	26.9775
chr1	9219971	1	26.9775
chr1	9234216	1	26.9775
chr1	9245893	1	26.9775
chr1	9268643	1	27.004
chr1	9273971	1	27.004
chr1	9285633	1	27.004
chr1	9291198	1	27.004
chr1	9252306	1	27.0835
chr1	9329603	1	27.5615
chr1	9343128	1	27.5615
chr1	9346066	1	27.5615
chr1	9362658	1	27.5615
chr1	9372780	1	27.5615
chr1	9376229	1	27.5615
chr1	9394617	1	27.5615
chr1	9424161	1	27.5615
chr1	9438929	1	27.5615
chr1	9404698	1	27.588
chr1	9852767	1	27.588
chr1	9860577	1	27.588
chr1	9883069	1	27.588
chr1	9895617	1	27.588
chr1	9902470	1	27.588
chr1	9447333	1	27.6145
chr1	9460144	1	27.6145
chr1	9465216	1	27.6145
chr1	9494412	1	27.6145
chr1	9501809	1	27.6145
chr1	9524177	1	27.6145
chr1	9546100	1	27.6145
chr1	9551749	1	27.6145
chr1	9564955	1	27.6145
chr1	9587977	1	27.6145
chr1	9616411	1	27.6145
chr1	9639997	1	27.6145
chr1	9662398	1	27.6145
chr1	9674294	1	27.6145
chr1	9692001	1	27.6145
chr1	9714929	1	27.6145
chr1	9731295	1	27.6145
chr1	9792794	1	27.6145
chr1	9805117	1	27.6145
chr1	9907630	1	27.6145
chr1	9925261	1	27.6145
chr1	9942983	1	27.6145
chr1	9951294	1	27.6145
chr1	9972353	1	27.6145
chr1	10033432	1	27.6145
chr1	10047049	1	27.6145
chr1	10052055	1	27.6145
chr1	10061944	1	27.6145
chr1	10098349	1	27.6145
chr1	10145674	1	27.6145
chr1	10162725	1	27.6145
chr1	10171860	1	27.6145
chr1	10191920	1	27.6145
chr1	10201022	1	27.6145
chr1	10217775	1	27.6145
chr1	10239489	1	27.6145
chr1	10256847	1	27.6145
chr1	9507911	1	27.6405
chr1	9531261	1	27.6405
chr1	9596706	1	27.6405
chr1	9606011	1	27.6405
chr1	9625904	1	27.6405
chr1	9649635	1	27.6405
chr1	9661226	1	27.6405
chr1	9700970	1	27.6405
chr1	9719415	1	27.6405
chr1	9743385	1	27.6405
chr1	9753391	1	27.6405
chr1	9767474	1	27.6405
chr1	9777231	1	27.6405
chr1	9795097	1	27.6405
chr1	9820087	1	27.6405
chr1	9830918	1	27.6405
chr1	9838247	1	27.6405
chr1	9937588	1	27.6405
chr1	9965177	1	27.6405
chr1	9982929	1	27.6405
chr1	10015384	1	27.6405
chr1	10080884	1	27.6405
chr1	10087753	1	27.6405
chr1	10111930	1	27.6405
chr1	10126190	1	27.6405
chr1	10140928	1	27.6405
chr1	10180326	1	27.6405
chr1	10247596	1	27.6405
chr1	10011068	1	27.667
chr1	11215276	1	27.6935
chr1	10104773	1	27.7195
chr1	10269383	1	27.7195
chr1	10281141	1	27.7195
chr1	10296971	1	27.7195
chr1	10300794	1	27.7195
chr1	10316444	1	27.7195
chr1	10319485	1	27.7195
chr1	10336346	1	27.746
chr1	10352206	1	27.746
chr1	10355525	1	27.746
chr1	10369830	1	27.746
chr1	10383282	1	27.746
chr1	10388954	1	27.746
chr1	10398188	1	27.746
chr1	10407625	1	27.746
chr1	10423014	1	27.746
chr1	10424916	1	27.746
chr1	10442234	1	27.746
chr1	10446860	1	27.746
chr1	10463365	1	27.746
chr1	10468966	1	27.746
chr1	10478257	1	27.746
chr1	10490907	1	27.746
chr1	10501957	1	27.746
chr1	10515580	1	27.746
chr1	10529205	1	27.746
chr1	10533253	1	27.746
chr1	10546780	1	27.746
chr1	10552748	1	27.746
chr1	10559213	1	27.746
chr1	10570173	1	27.746
chr1	10586739	1	27.746
chr1	10595927	1	27.746
chr1	10609603	1	27.746
chr1	10621713	1	27.746
chr1	10624877	1	27.746
chr1	10632067	1	27.746
chr1	10645530	1	27.746
chr1	10660174	1	27.746
chr1	10672062	1	27.746
chr1	10676704	1	27.746
chr1	10687299	1	27.746
chr1	10700628	1	27.746
chr1	10712994	1	27.746
chr1	10718005	1	27.746
chr1	10726524	1	27.746
chr1	10735908	1	27.746
chr1	10755593	1	27.746
chr1	10757053	1	27.746
chr1	10768798	1	27.746
chr1	10783142	1	27.7725
chr1	10798849	1	27.7725
chr1	10809301	1	27.7725
chr1	10811983	1	27.7725
chr1	10822261	1	27.7725
chr1	10839100	1	27.7725
chr1	10843311	1	27.7725
chr1	10860309	1	27.7725
chr1	10864990	1	27.7725
chr1	10875404	1	27.7725
chr1	10890148	1	27.7725
chr1	10909367	1	27.7725
chr1	10919056	1	27.7725
chr1	10927411	1	27.7725
chr1	10938396	1	27.7725
chr1	10947376	1	27.7725
chr1	10958579	1	27.7725
chr1	10970544	1	27.799
chr1	10983239	1	27.799
chr1	10986085	1	27.799
chr1	10997249	1	27.799
chr1	11006347	1	27.799
chr1	11020742	1	27.799
chr1	11032390	1	27.799
chr1	11045783	1	27.799
chr1	11051682	1	27.799
chr1	11062915	1	27.799
chr1	11069669	1	27.799
chr1	11080588	1	27.799
chr1	11092991	1	27.799
chr1	11106711	1	27.799
chr1	11109209	1	27.799
chr1	11224331	1	27.8785
chr1	11241531	1	27.905
chr1	11244755	1	27.905
chr1	11128486	1	27.9315
chr1	11146537	1	27.9315
chr1	11154990	1	27.9315
chr1	11162093	1	27.9315
chr1	11190005	1	27.9315
chr1	11261521	1	27.9315
chr1	11315910	1	27.958
chr1	11121881	1	27.9845
chr1	11170339	1	27.9845
chr1	11197852	1	27.9845
chr1	11210677	1	27.9845
chr1	11273575	1	27.9845
chr1	11279506	1	27.9845
chr1	11295070	1	27.9845
chr1	11310560	1	27.9845
chr1	11345017	1	27.9845
chr1	11327174	1	28.0375
chr1	11353125	1	28.0375
chr1	11423750	1	28.382
chr1	11434397	1	28.382
chr1	11443492	1	28.382
chr1	11458732	1	28.382
chr1	11517365	1	28.4345
chr1	11520484	1	28.4345
chr1	11485257	1	28.461
chr1	11525065	1	28.461
chr1	11474274	1	28.4875
chr1	11532518	1	28.4875
chr1	11543381	1	28.4875
chr1	11552749	1	28.4875
chr1	11565925	1	28.5135
chr1	11573348	1	28.5135
chr1	11596899	1	28.5135
chr1	11609120	1	28.5135
chr1	11622972	1	28.6725
chr1	11642876	1	28.6725
chr1	11861300	1	28.6725
chr1	11644022	1	28.699
chr1	11676659	1	28.699
chr1	11752061	1	28.699
chr1	11647623	1	28.7255
chr1	11666673	1	28.7255
chr1	11687048	1	28.7255
chr1	11696702	1	28.7255
chr1	11705595	1	28.7255
chr1	11725239	1	28.7255
chr1	11731135	1	28.7255
chr1	11736086	1	28.7255
chr1	11764163	1	28.7255
chr1	11772966	1	28.7255
chr1	11782617	1	28.7255
chr1	11796121	1	28.7255
chr1	11820085	1	28.7255
chr1	11829699	1	28.7255
chr1	11836519	1	28.7255
chr1	11851544	1	28.7255
chr1	11948950	1	28.805
chr1	11987858	1	28.805
chr1	12091036	1	28.805
chr1	12102215	1	28.805
chr1	11875510	1	28.8315
chr1	11957295	1	28.8315
chr1	11975101	1	28.8315
chr1	11979173	1	28.8315
chr1	12005033	1	28.8315
chr1	12011186	1	28.8315
chr1	12019304	1	28.8315
chr1	12031869	1	28.8315
chr1	12040324	1	28.8315
chr1	12050149	1	28.8315
chr1	12057671	1	28.8315
chr1	12069398	1	28.8315
chr1	12077919	1	28.8315
chr1	12108872	1	28.8315
chr1	12117113	1	28.8315
chr1	11889999	1	28.858
chr1	11905705	1	28.858
chr1	11914637	1	28.858
chr1	11927180	1	28.858
chr1	11932598	1	28.858
chr1	12129108	1	29.0695
chr1	12156013	1	29.122
chr1	12168374	1	29.2545
chr1	12137447	1	29.387
chr1	12195434	1	30.2665
chr1	12184754	1	30.3195
chr1	12206807	1	30.3195
chr1	12213075	1	30.3195
chr1	12226388	1	30.3195
chr1	12248491	1	30.3195
chr1	12291241	1	30.3195
chr1	12233888	1	30.346
chr1	12262156	1	30.346
chr1	12268949	1	30.372
chr1	12278020	1	30.372
chr1	12300897	1	30.372
chr1	12308074	1	30.372
chr1	12331505	1	30.425
chr1	12338514	1	30.425
chr1	12351256	1	30.425
chr1	12379160	1	30.425
chr1	12382133	1	30.425
chr1	12409971	1	30.425
chr1	12416798	1	30.425
chr1	12318658	1	30.451
chr1	12368218	1	30.451
chr1	12394691	1	30.451
chr1	12425028	1	30.4775
chr1	12490908	1	30.4775
chr1	12499050	1	30.4775
chr1	12510229	1	30.4775
chr1	12521847	1	30.4775
chr1	12532082	1	30.4775
chr1	12551785	1	30.4775
chr1	12582157	1	30.4775
chr1	12441737	1	30.504
chr1	12444204	1	30.504
chr1	12467690	1	30.504
chr1	12474385	1	30.504
chr1	12535922	1	30.504
chr1	12567246	1	30.504
chr1	12576553	1	30.504
chr1	12596235	1	30.504
chr1	12661612	1	30.5305
chr1	12673346	1	30.5305
chr1	12687994	1	30.5305
chr1	12691438	1	30.5305
chr1	12699738	1	30.5305
chr1	12717778	1	30.5305
chr1	12737787	1	30.5305
chr1	12755673	1	30.5305
chr1	12758042	1	30.5305
chr1	12813453	1	30.557
chr1	12615335	1	30.663
chr1	12860183	1	31.542
chr1	12862744	1	31.701
chr1	12625793	1	33.0125
chr1	12627208	1	33.0125
chr1	12638095	1	33.0125
chr1	12650343	1	33.0125
chr1	12782106	1	33.0125
chr1	12816073	1	33.0125
chr1	12836192	1	33.0125
chr1	12839673	1	33.0125
chr1	13059394	1	33.0655
chr1	13103471	1	33.0655
chr1	13124171	1	33.0655
chr1	13135415	1	33.0655
chr1	13152044	1	33.0655
chr1	13157401	1	33.0655
chr1	13171799	1	33.0655
chr1	12959583	1	33.092
chr1	12972167	1	33.092
chr1	12987883	1	33.092
chr1	12996301	1	33.092
chr1	13003802	1	33.092
chr1	13021530	1	33.092
chr1	13030423	1	33.092
chr1	13041800	1	33.092
chr1	13054523	1	33.092
chr1	13074833	1	33.092
chr1	13080198	1	33.092
chr1	13090917	1	33.092
chr1	13112198	1	33.092
chr1	13144327	1	33.092
chr1	13177336	1	33.092
chr1	13196885	1	33.092
chr1	13212955	1	33.092
chr1	12951293	1	33.837
chr1	13192698	1	33.863
chr1	13223964	1	33.863
chr1	13236374	1	33.863
chr1	13245777	1	33.863
chr1	13254938	1	33.863
chr1	13266712	1	33.863
chr1	13292904	1	33.863
chr1	13302145	1	33.863
chr1	14744386	1	33.8895
chr1	14753804	1	33.8895
chr1	13304935	1	33.916
chr1	13321102	1	33.916
chr1	13327019	1	33.9425
chr1	13356432	1	33.9425
chr1	14780482	1	34.527
chr1	14788221	1	34.527
chr1	14764513	1	34.5535
chr1	14992113	1	34.6855
chr1	14825628	1	35.7265
chr1	14831538	1	35.7265
chr1	14845498	1	35.7265
chr1	14857681	1	35.7265
chr1	14862360	1	35.7265
chr1	14880709	1	35.7265
chr1	14899654	1	35.7265
chr1	14904822	1	35.7265
chr1	14923881	1	35.7265
chr1	14940132	1	35.7265
chr1	14948342	1	35.7265
chr1	14977855	1	35.7265
chr1	15006315	1	35.7265
chr1	15030740	1	35.7265
chr1	15047581	1	35.7265
chr1	15066426	1	35.7265
chr1	15087993	1	35.7265
chr1	15105798	1	35.7265
chr1	15139523	1	35.7265
chr1	14798322	1	35.8325
chr1	14911172	1	35.8325
chr1	14962599	1	35.8325
chr1	14965188	1	35.8325
chr1	15008978	1	35.8325
chr1	15017794	1	35.8325
chr1	15058421	1	35.8325
chr1	15074248	1	35.8325
chr1	15092772	1	35.8325
chr1	15113625	1	35.8325
chr1	15148356	1	35.8325
chr1	15169939	1	35.859
chr1	15184032	1	35.859
chr1	15169071	1	35.8855
chr1	15196340	1	35.8855
chr1	16116518	1	36.2305
chr1	16136603	1	36.2305
chr1	16189304	1	36.2305
chr1	16226638	1	36.2305
chr1	16394232	1	36.2305
chr1	16451109	1	36.2305
chr1	16492471	1	36.2305
chr1	16076101	1	36.2565
chr1	16088354	1	36.2565
chr1	16124971	1	36.2565
chr1	16180181	1	36.2565
chr1	16193926	1	36.2565
chr1	16214692	1	36.2565
chr1	16286120	1	36.2565
chr1	16293701	1	36.2565
chr1	16309018	1	36.2565
chr1	16317906	1	36.2565
chr1	16363726	1	36.2565
chr1	16428453	1	36.2565
chr1	16434177	1	36.2565
chr1	16099627	1	36.283
chr1	16255271	1	37.324
chr1	16408427	1	37.324
chr1	16458599	1	37.324
chr1	16142009	1	37.3505
chr1	16152361	1	37.3505
chr1	16165258	1	37.3505
chr1	16207284	1	37.3505
chr1	16240676	1	37.3505
chr1	16246662	1	37.3505
chr1	16333784	1	37.3505
chr1	16350457	1	37.3505
chr1	16377137	1	37.3505
chr1	16482101	1	37.3505
chr1	16265690	1	37.3765
chr1	16518622	1	37.403
chr1	16522406	1	37.403
chr1	16529908	1	37.403
chr1	16730329	1	37.403
chr1	16544128	1	37.4295
chr1	16555831	1	37.4295
chr1	16631536	1	37.4295
chr1	16648406	1	37.4295
chr1	16655278	1	37.456
chr1	16667377	1	37.456
chr1	16682343	1	37.456
chr1	16713710	1	37.456
chr1	16701688	1	37.4825
chr1	16708895	1	37.4825
chr1	16738943	1	37.4825
chr1	18598762	1	38.0135
chr1	18642430	1	38.04
chr1	18621919	1	38.0665
chr1	18639192	1	38.0665
chr1	18609669	1	38.093
chr1	18588970	1	38.172
chr1	18556290	1	38.2515
chr1	18573835	1	38.2515
chr1	18585657	1	38.278
chr1	18662673	1	38.3575
chr1	18682473	1	38.516
chr1	18707484	1	38.516
chr1	18745222	1	38.516
chr1	18730508	1	38.569
chr1	18720210	1	38.5955
chr1	18799302	1	38.5955
chr1	18654843	1	38.701
chr1	18775213	1	38.701
chr1	18783392	1	38.701
chr1	18828569	1	38.701
chr1	18839899	1	38.701
chr1	18870431	1	38.701
chr1	18876959	1	38.701
chr1	18896888	1	38.701
chr1	18903928	1	38.701
chr1	18918254	1	38.701
chr1	18937001	1	38.701
chr1	18951157	1	38.701
chr1	18808140	1	38.7275
chr1	18850921	1	38.7275
chr1	18861343	1	38.7275
chr1	18923573	1	38.7275
chr1	18956715	1	38.8335
chr1	18978474	1	38.8335
chr1	19000294	1	38.86
chr1	19011431	1	38.86
chr1	19016364	1	38.86
chr1	19027696	1	38.886
chr1	19194074	1	38.9125
chr1	19203365	1	38.9125
chr1	19038067	1	38.939
chr1	19043370	1	38.939
chr1	19057952	1	38.939
chr1	19063348	1	38.939
chr1	19079916	1	38.939
chr1	19087234	1	38.939
chr1	19099283	1	38.939
chr1	19105537	1	38.939
chr1	19120255	1	38.939
chr1	19127014	1	38.939
chr1	19143233	1	38.939
chr1	19151974	1	38.939
chr1	19173188	1	38.939
chr1	19177355	1	38.939
chr1	19210582	1	38.939
chr1	19222370	1	38.939
chr1	19226753	1	38.939
chr1	19245806	1	38.939
chr1	19252203	1	38.939
chr1	19259764	1	38.939
chr1	19316927	1	39.5235
chr1	19598647	1	39.55
chr1	19611066	1	39.55
chr1	19623243	1	39.55
chr1	19653144	1	39.55
chr1	19712275	1	39.55
chr1	19716949	1	39.55
chr1	19529598	1	39.5765
chr1	19536369	1	39.5765
chr1	19542908	1	39.5765
chr1	19572442	1	39.5765
chr1	19583443	1	39.5765
chr1	19585751	1	39.5765
chr1	19661638	1	39.5765
chr1	19686926	1	39.5765
chr1	19698234	1	39.5765
chr1	19733619	1	39.5765
chr1	19736927	1	39.5765
chr1	19553553	1	39.603
chr1	19629790	1	39.603
chr1	19650222	1	39.603
chr1	19678111	1	39.603
chr1	19749156	1	39.6555
chr1	19797708	1	39.7085
chr1	19789673	1	39.7615
chr1	19761447	1	39.788
chr1	19807444	1	39.788
chr1	19819700	1	39.788
chr1	19951231	1	39.8145
chr1	19834283	1	39.8675
chr1	19841088	1	39.8675
chr1	19856687	1	39.8675
chr1	19869505	1	39.8675
chr1	19875520	1	39.8675
chr1	19888469	1	39.8675
chr1	19905950	1	39.8675
chr1	19915196	1	39.8675
chr1	19920848	1	39.8675
chr1	19928122	1	39.8675
chr1	19944486	1	39.8675
chr1	20089955	1	39.8675
chr1	19767722	1	39.8935
chr1	19959350	1	39.92
chr1	19978721	1	39.9465
chr1	20005028	1	39.9465
chr1	20091921	1	39.9465
chr1	19987552	1	39.973
chr1	19994601	1	39.973
chr1	20041773	1	39.973
chr1	20149526	1	40.1845
chr1	20153787	1	40.211
chr1	20166469	1	40.211
chr1	20182809	1	40.211
chr1	20195888	1	40.2905
chr1	20213990	1	40.343
chr1	20228399	1	40.343
chr1	20236288	1	40.343
chr1	20249778	1	40.343
chr1	20255088	1	40.343
chr1	20271310	1	40.343
chr1	20207477	1	40.3695
chr1	20274777	1	40.3695
chr1	20283880	1	40.3695
chr1	20303258	1	40.3695
chr1	20309789	1	40.3695
chr1	20315682	1	40.3695
chr1	20327541	1	40.3695
chr1	20344427	1	40.3695
chr1	20349733	1	40.3695
chr1	20362908	1	40.3695
chr1	20374233	1	40.3695
chr1	20384084	1	40.3695
chr1	20386830	1	40.3695
chr1	20416704	1	40.449
chr1	20425093	1	40.449
chr1	20439675	1	40.449
chr1	20449703	1	40.4755
chr1	20460062	1	40.4755
chr1	20467064	1	40.4755
chr1	20474050	1	40.502
chr1	20494616	1	40.528
chr1	20520769	1	40.528
chr1	20536383	1	40.528
chr1	20493936	1	40.5545
chr1	20506117	1	40.5545
chr1	20546808	1	40.5545
chr1	20559194	1	40.5545
chr1	20534570	1	40.6075
chr1	20609444	1	40.6075
chr1	20659683	1	40.6075
chr1	20695226	1	40.6075
chr1	20709282	1	40.6075
chr1	20574706	1	40.7135
chr1	20615377	1	40.7135
chr1	20704688	1	40.7135
chr1	20624382	1	40.952
chr1	20636235	1	40.952
chr1	20652056	1	40.952
chr1	20675925	1	40.952
chr1	20687337	1	40.952
chr1	20751993	1	41.0575
chr1	20770719	1	41.084
chr1	20781299	1	41.084
chr1	20798868	1	41.084
chr1	20763733	1	41.1105
chr1	20838496	1	41.216
chr1	20850058	1	41.216
chr1	20901446	1	41.216
chr1	20925163	1	41.216
chr1	20933326	1	41.216
chr1	20810302	1	41.2425
chr1	20823057	1	41.2425
chr1	20860612	1	41.2425
chr1	20871280	1	41.2425
chr1	20885920	1	41.2425
chr1	20893229	1	41.2425
chr1	20915327	1	41.2425
chr1	20943714	1	41.269
chr1	21101282	1	41.2955
chr1	21021437	1	41.322
chr1	21029827	1	41.322
chr1	21050141	1	41.322
chr1	21052077	1	41.322
chr1	21064752	1	41.322
chr1	21074885	1	41.322
chr1	21086605	1	41.322
chr1	20953967	1	41.3485
chr1	20974252	1	41.3485
chr1	20978456	1	41.3485
chr1	20995215	1	41.3485
chr1	21001654	1	41.3485
chr1	21010675	1	41.3485
chr1	21114864	1	41.4275
chr1	21122788	1	41.4275
chr1	21137000	1	41.4275
chr1	21214760	1	41.507
chr1	21234824	1	41.507
chr1	21224737	1	41.5595
chr1	21263025	1	41.798
chr1	21281015	1	41.798
chr1	21482582	1	42.1955
chr1	21492994	1	42.1955
chr1	21505017	1	42.1955
chr1	21514008	1	42.1955
chr1	21523697	1	42.1955
chr1	21471295	1	42.2485
chr1	21669464	1	42.5135
chr1	21673268	1	42.5135
chr1	21699993	1	42.593
chr1	21707777	1	42.593
chr1	21689403	1	42.646
chr1	22856304	1	43.688
chr1	22875535	1	43.688
chr1	22891277	1	43.688
chr1	22958495	1	43.688
chr1	22959014	1	43.688
chr1	22848255	1	43.741
chr1	22924676	1	43.741
chr1	22887624	1	43.7675
chr1	22934033	1	43.7675
chr1	22989758	1	44.0855
chr1	23013258	1	44.0855
chr1	23016103	1	44.0855
chr1	23045243	1	44.112
chr1	23141763	1	44.1915
chr1	23160176	1	44.1915
chr1	23168289	1	44.1915
chr1	23179469	1	44.1915
chr1	23194203	1	44.1915
chr1	23034644	1	44.218
chr1	23054484	1	44.218
chr1	23063808	1	44.218
chr1	23106475	1	44.218
chr1	23118869	1	44.218
chr1	23200041	1	44.218
chr1	23222885	1	44.218
chr1	23232277	1	44.218
chr1	23245094	1	44.218
chr1	23261550	1	44.218
chr1	23265991	1	44.218
chr1	23272986	1	44.244
chr1	22973084	1	44.2705
chr1	23293197	1	44.2705
chr1	23325565	1	44.2705
chr1	23345866	1	44.2705
chr1	23360279	1	44.2705
chr1	23387228	1	44.2705
chr1	23464936	1	44.2705
chr1	23318312	1	44.6155
chr1	23296314	1	44.6415
chr1	23310139	1	44.6415
chr1	23338423	1	44.6415
chr1	23371897	1	44.6415
chr1	23375453	1	44.6415
chr1	23398424	1	44.6415
chr1	23414560	1	44.6415
chr1	23423704	1	44.6415
chr1	23435513	1	44.6415
chr1	23444509	1	44.6415
chr1	23454851	1	44.6415
chr1	24107316	1	44.9065
chr1	24124143	1	44.9065
chr1	23641006	1	44.933
chr1	24072234	1	45.1975
chr1	23968696	1	45.224
chr1	23970335	1	45.224
chr1	23981396	1	45.224
chr1	23999730	1	45.224
chr1	24013281	1	45.224
chr1	24031792	1	45.224
chr1	24038439	1	45.224
chr1	24050097	1	45.224
chr1	24058606	1	45.224
chr1	24091208	1	45.224
chr1	24097148	1	45.224
chr1	23993241	1	45.2505
chr1	24184892	1	45.3035
chr1	24195550	1	45.3035
chr1	24201863	1	45.3035
chr1	24214861	1	45.3035
chr1	24156168	1	45.33
chr1	24129866	1	45.3565
chr1	24143635	1	45.3565
chr1	24165582	1	45.3565
chr1	24175017	1	45.3565
chr1	24220790	1	45.4625
chr1	24375624	1	45.6205
chr1	24369380	1	45.647
chr1	24388573	1	45.6735
chr1	24400159	1	45.6735
chr1	24406862	1	45.6735
chr1	24411860	1	45.7265
chr1	24600199	1	45.753
chr1	24579967	1	45.7795
chr1	24583586	1	45.7795
chr1	24617088	1	45.806
chr1	24618430	1	45.806
chr1	24634851	1	45.806
chr1	24651848	1	45.991
chr1	24673449	1	46.044
chr1	24717028	1	46.0705
chr1	24731754	1	46.0705
chr1	24742193	1	46.0705
chr1	24755332	1	46.0705
chr1	24685039	1	46.097
chr1	24693967	1	46.097
chr1	24757625	1	46.097
chr1	24792647	1	46.176
chr1	24803252	1	46.176
chr1	24805667	1	46.176
chr1	24832487	1	46.176
chr1	24841535	1	46.176
chr1	24847195	1	46.176
chr1	24866757	1	46.176
chr1	24869389	1	46.176
chr1	24773322	1	46.2025
chr1	24825291	1	46.2025
chr1	24943966	1	46.282
chr1	24951859	1	46.282
chr1	24961273	1	46.282
chr1	23887441	1	46.3085
chr1	24896701	1	46.3085
chr1	24908911	1	46.3085
chr1	24924130	1	46.3085
chr1	24936950	1	46.3085
chr1	23835257	1	46.3345
chr1	23864448	1	46.3345
chr1	24885509	1	46.3345
chr1	24907233	1	46.3345
chr1	23827730	1	46.4405
chr1	23842391	1	46.4405
chr1	23870118	1	46.4405
chr1	23894955	1	46.4405
chr1	23908692	1	46.4405
chr1	23797769	1	46.52
chr1	23808494	1	46.52
chr1	23759492	1	46.5465
chr1	23765653	1	46.5465
chr1	23775685	1	46.5465
chr1	23786867	1	46.5465
chr1	25011256	1	46.9705
chr1	25031036	1	46.9705
chr1	25044117	1	46.9705
chr1	25002972	1	46.997
chr1	25036542	1	46.997
chr1	25216734	1	47.05
chr1	25340905	1	47.4215
chr1	25363590	1	47.4215
chr1	25372197	1	47.4215
chr1	25393325	1	47.4745
chr1	25404580	1	47.5005
chr1	25412974	1	47.5005
chr1	25560994	1	47.58
chr1	25564464	1	47.58
chr1	25582446	1	47.58
chr1	25584955	1	47.58
chr1	25596233	1	47.6065
chr1	25768954	1	47.845
chr1	25780977	1	47.845
chr1	25791315	1	47.845
chr1	25795945	1	47.845
chr1	26770488	1	48.11
chr1	26783359	1	48.11
chr1	26798305	1	48.11
chr1	26812846	1	48.11
chr1	26822433	1	48.11
chr1	26825595	1	48.1365
chr1	26866862	1	48.1365
chr1	26897647	1	48.1365
chr1	26936986	1	48.1365
chr1	26958790	1	48.1365
chr1	26998042	1	48.1365
chr1	27169089	1	48.1365
chr1	26836184	1	48.163
chr1	26849598	1	48.163
chr1	26870042	1	48.163
chr1	26887574	1	48.163
chr1	26905865	1	48.163
chr1	26911845	1	48.163
chr1	26924326	1	48.163
chr1	26945996	1	48.163
chr1	26969123	1	48.163
chr1	26984035	1	48.163
chr1	27053558	1	48.189
chr1	27106637	1	48.189
chr1	27130713	1	48.189
chr1	27007900	1	48.215
chr1	27022022	1	48.215
chr1	27024021	1	48.215
chr1	27035783	1	48.215
chr1	27046569	1	48.215
chr1	27064429	1	48.215
chr1	27075848	1	48.215
chr1	27086824	1	48.215
chr1	27107500	1	48.215
chr1	27148655	1	48.215
chr1	27128900	1	48.2945
chr1	32661019	1	50.3535
chr1	32663524	1	50.3535
chr1	32689547	1	50.3535
chr1	32696960	1	50.3535
chr1	32708147	1	50.3535
chr1	32725998	1	50.3535
chr1	32680110	1	50.38
chr1	32714925	1	50.38
chr1	32743716	1	50.4065
chr1	32751593	1	50.4065
chr1	32769273	1	50.4065
chr1	32773731	1	50.4065
chr1	32786867	1	50.4065
chr1	32794993	1	50.4065
chr1	32810369	1	50.4065
chr1	32821513	1	50.4065
chr1	32840281	1	50.4065
chr1	32847356	1	50.4065
chr1	32862371	1	50.4065
chr1	32886439	1	50.4065
chr1	32893825	1	50.4065
chr1	32903871	1	50.4065
chr1	32919817	1	50.4065
chr1	32926277	1	50.4065
chr1	32935885	1	50.4065
chr1	32957418	1	50.4065
chr1	32964961	1	50.4065
chr1	32976442	1	50.4065
chr1	32981415	1	50.4065
chr1	32993851	1	50.4065
chr1	33006489	1	50.4065
chr1	33019909	1	50.4065
chr1	33023352	1	50.4065
chr1	33041275	1	50.4065
chr1	33062389	1	50.4065
chr1	32629224	1	50.4325
chr1	32644262	1	50.4325
chr1	33075410	1	50.4325
chr1	32347154	1	50.459
chr1	32361643	1	50.4855
chr1	32286257	1	50.512
chr1	32293426	1	50.512
chr1	32305276	1	50.512
chr1	32318851	1	50.512
chr1	32339158	1	50.512
chr1	32352834	1	50.512
chr1	32374435	1	50.5385
chr1	32392766	1	50.5385
chr1	32394990	1	50.5385
chr1	32415677	1	50.5385
chr1	32423895	1	50.5385
chr1	32432877	1	50.5385
chr1	32446544	1	50.5385
chr1	32453239	1	50.5385
chr1	32466117	1	50.5385
chr1	32184544	1	50.565
chr1	32191488	1	50.565
chr1	32204419	1	50.565
chr1	32218603	1	50.565
chr1	32233455	1	50.565
chr1	32240099	1	50.565
chr1	29822797	1	51.0435
chr1	29843823	1	51.0435
chr1	29883960	1	51.0435
chr1	29936977	1	51.07
chr1	29943141	1	51.0965
chr1	29891271	1	51.1495
chr1	29904900	1	51.1495
chr1	29920644	1	51.1495
chr1	29949353	1	51.1495
chr1	29962402	1	51.1495
chr1	29984979	1	51.176
chr1	30001981	1	51.176
chr1	30040650	1	51.176
chr1	29992494	1	51.2025
chr1	30020861	1	51.2025
chr1	30030432	1	51.2025
chr1	30048804	1	51.2025
chr1	30106347	1	51.2815
chr1	30110353	1	51.2815
chr1	30120689	1	51.2815
chr1	30136075	1	51.308
chr1	30149126	1	51.308
chr1	30150230	1	51.308
chr1	30762144	1	51.786
chr1	30779931	1	51.786
chr1	30789177	1	51.786
chr1	30800363	1	51.786
chr1	30809356	1	51.786
chr1	30826386	1	51.786
chr1	30831205	1	51.786
chr1	30845610	1	51.786
chr1	30855688	1	51.786
chr1	30866015	1	51.786
chr1	30879085	1	51.786
chr1	30889314	1	51.786
chr1	30897023	1	51.786
chr1	30910605	1	51.786
chr1	30920515	1	51.786
chr1	30931230	1	51.786
chr1	30944959	1	51.786
chr1	30956013	1	51.8125
chr1	30959606	1	51.8125
chr1	30981942	1	51.8125
chr1	30985228	1	51.839
chr1	30997228	1	51.839
chr1	31006212	1	51.839
chr1	31018762	1	51.839
chr1	31033094	1	51.839
chr1	31044034	1	51.839
chr1	31051770	1	51.839
chr1	31059132	1	51.839
chr1	31068531	1	51.839
chr1	31132988	1	51.998
chr1	31117667	1	52.0245
chr1	31328142	1	52.0775
chr1	31341041	1	52.0775
chr1	31354379	1	52.0775
chr1	31361182	1	52.0775
chr1	31372395	1	52.0775
chr1	31383361	1	52.0775
chr1	31393119	1	52.0775
chr1	31411704	1	52.0775
chr1	31414953	1	52.0775
chr1	31431245	1	52.0775
chr1	31439510	1	52.0775
chr1	31457224	1	52.104
chr1	31450928	1	52.1305
chr1	31470531	1	52.1305
chr1	31497755	1	52.1305
chr1	31511409	1	52.1305
chr1	31521266	1	52.1305
chr1	31531837	1	52.1305
chr1	31646311	1	52.1565
chr1	31665528	1	52.1565
chr1	31678110	1	52.1565
chr1	31686247	1	52.1565
chr1	31698694	1	52.1565
chr1	31701164	1	52.1565
chr1	31707590	1	52.1565
chr1	31718888	1	52.1565
chr1	31724252	1	52.1565
chr1	31735860	1	52.1565
chr1	31750092	1	52.1565
chr1	31750981	1	52.1565
chr1	31762784	1	52.1565
chr1	31768581	1	52.1565
chr1	31778642	1	52.183
chr1	31796998	1	52.183
chr1	32144878	1	52.183
chr1	32252502	1	52.183
chr1	32264848	1	52.183
chr1	31815118	1	52.236
chr1	31834314	1	52.236
chr1	31839872	1	52.236
chr1	31854956	1	52.236
chr1	31856886	1	52.236
chr1	31869760	1	52.236
chr1	31887232	1	52.236
chr1	31901048	1	52.236
chr1	31908164	1	52.236
chr1	31928690	1	52.236
chr1	31943924	1	52.236
chr1	31951042	1	52.236
chr1	31959823	1	52.236
chr1	31977110	1	52.236
chr1	31988905	1	52.236
chr1	31993418	1	52.236
chr1	32150686	1	52.236
chr1	32161798	1	52.236
chr1	32173046	1	52.236
chr1	32268004	1	52.236
chr1	31803621	1	52.2625
chr1	32053593	1	52.3945
chr1	32069935	1	52.3945
chr1	32078212	1	52.3945
chr1	32086611	1	52.3945
chr1	32098696	1	52.3945
chr1	32474124	1	52.527
chr1	32499583	1	52.527
chr1	32506313	1	52.527
chr1	32513628	1	52.527
chr1	32525031	1	52.527
chr1	32553019	1	52.527
chr1	32596600	1	52.527
chr1	32597347	1	52.527
chr1	32614837	1	52.527
chr1	33079572	1	52.527
chr1	33100930	1	52.527
chr1	32485508	1	52.606
chr1	32534467	1	52.606
chr1	32562906	1	52.606
chr1	32569795	1	52.606
chr1	32586488	1	52.606
chr1	32625656	1	52.606
chr1	34821674	1	52.924
chr1	35021269	1	53.322
chr1	39406058	1	53.4015
chr1	43683252	1	53.72
chr1	43692224	1	53.7465
chr1	43711748	1	53.7465
chr1	43714614	1	53.7465
chr1	43724895	1	53.7465
chr1	43742392	1	53.773
chr1	43745308	1	53.773
chr1	43766857	1	53.773
chr1	43778231	1	53.773
chr1	44254569	1	53.7995
chr1	43784572	1	53.826
chr1	43826065	1	53.826
chr1	43829466	1	53.826
chr1	44101116	1	53.826
chr1	44111643	1	53.826
chr1	44128006	1	53.826
chr1	44139423	1	53.826
chr1	43796327	1	53.852
chr1	43815157	1	53.852
chr1	43864345	1	53.852
chr1	43879127	1	53.852
chr1	43909848	1	53.852
chr1	43932086	1	53.852
chr1	43943183	1	53.852
chr1	43848677	1	53.878
chr1	43852927	1	53.878
chr1	43896701	1	53.878
chr1	43901240	1	53.878
chr1	43954984	1	53.9045
chr1	43963772	1	53.9045
chr1	43987334	1	53.9045
chr1	44002203	1	53.9045
chr1	44012780	1	53.9045
chr1	44021742	1	53.9045
chr1	44037772	1	53.9045
chr1	44051906	1	53.9045
chr1	44056000	1	53.9045
chr1	44065719	1	53.9045
chr1	44094075	1	53.9045
chr1	44146621	1	53.9045
chr1	44159542	1	53.9045
chr1	44173439	1	53.9045
chr1	44178964	1	53.9045
chr1	44189667	1	53.9045
chr1	44198811	1	53.9045
chr1	44211703	1	53.9045
chr1	44251511	1	53.9045
chr1	44271593	1	53.9045
chr1	44277148	1	53.9045
chr1	44288931	1	53.9045
chr1	44302739	1	53.9045
chr1	44316119	1	53.9045
chr1	44325743	1	53.9045
chr1	44334815	1	53.9045
chr1	44347611	1	53.9045
chr1	44359252	1	53.9045
chr1	44385573	1	53.9045
chr1	44392784	1	53.9045
chr1	44400390	1	53.9045
chr1	44411597	1	53.9045
chr1	41890946	1	54.0635
chr1	41894060	1	54.0635
chr1	41711356	1	54.1165
chr1	41716613	1	54.1165
chr1	41737556	1	54.1165
chr1	41744713	1	54.1165
chr1	41749083	1	54.1165
chr1	41766034	1	54.1165
chr1	41779175	1	54.1165
chr1	41780480	1	54.1165
chr1	41799980	1	54.1165
chr1	41801833	1	54.1165
chr1	41845495	1	54.143
chr1	41872291	1	54.143
chr1	41910680	1	54.143
chr1	41916692	1	54.143
chr1	41987544	1	54.1695
chr1	41994117	1	54.1695
chr1	42005996	1	54.1695
chr1	42012986	1	54.1695
chr1	42024268	1	54.1695
chr1	42398738	1	54.1695
chr1	42041049	1	54.196
chr1	42042995	1	54.196
chr1	42054729	1	54.196
chr1	42065218	1	54.196
chr1	42147485	1	54.196
chr1	42163580	1	54.196
chr1	42172037	1	54.196
chr1	42179926	1	54.196
chr1	42189012	1	54.2755
chr1	42199775	1	54.2755
chr1	42210890	1	54.2755
chr1	42230564	1	54.2755
chr1	42232146	1	54.2755
chr1	42266546	1	54.2755
chr1	42269628	1	54.2755
chr1	42277443	1	54.2755
chr1	42288528	1	54.2755
chr1	42307145	1	54.2755
chr1	42308824	1	54.2755
chr1	42318722	1	54.2755
chr1	42329011	1	54.2755
chr1	42341248	1	54.2755
chr1	42374042	1	54.2755
chr1	42378308	1	54.2755
chr1	42404390	1	54.2755
chr1	42433780	1	54.3015
chr1	42457643	1	54.3015
chr1	42544973	1	54.3015
chr1	42565850	1	54.3015
chr1	42578460	1	54.3015
chr1	42620100	1	54.3015
chr1	42666959	1	54.3015
chr1	42748128	1	54.3015
chr1	42797314	1	54.3015
chr1	42454500	1	54.3275
chr1	42501136	1	54.3275
chr1	42602561	1	54.3275
chr1	42788164	1	54.3275
chr1	42903758	1	54.3275
chr1	42650143	1	54.354
chr1	42760603	1	54.354
chr1	42861265	1	54.354
chr1	42900172	1	54.354
chr1	42931313	1	54.354
chr1	42425374	1	54.46
chr1	42471386	1	54.46
chr1	42488722	1	54.46
chr1	42515355	1	54.46
chr1	42520997	1	54.46
chr1	42553407	1	54.46
chr1	42576326	1	54.46
chr1	42616139	1	54.46
chr1	42643821	1	54.46
chr1	42693265	1	54.46
chr1	42711610	1	54.46
chr1	42718020	1	54.46
chr1	42726878	1	54.46
chr1	42740303	1	54.46
chr1	42770490	1	54.46
chr1	42821721	1	54.46
chr1	42838476	1	54.46
chr1	42852142	1	54.46
chr1	42923463	1	54.46
chr1	42940635	1	54.46
chr1	42958299	1	54.46
chr1	42965946	1	54.46
chr1	42973994	1	54.46
chr1	42983724	1	54.46
chr1	42596031	1	54.4865
chr1	42805664	1	54.4865
chr1	42828218	1	54.4865
chr1	42879182	1	54.4865
chr1	42889081	1	54.4865
chr1	43018300	1	54.5395
chr1	43247070	1	54.5395
chr1	43313791	1	54.5395
chr1	42997826	1	54.566
chr1	43008516	1	54.566
chr1	43034359	1	54.566
chr1	43046323	1	54.566
chr1	43072434	1	54.566
chr1	43100627	1	54.566
chr1	43104632	1	54.566
chr1	43112961	1	54.566
chr1	43125883	1	54.566
chr1	43138693	1	54.566
chr1	43143630	1	54.566
chr1	43160121	1	54.566
chr1	43167553	1	54.566
chr1	43228083	1	54.566
chr1	43248297	1	54.566
chr1	43263375	1	54.566
chr1	43271507	1	54.566
chr1	43292498	1	54.566
chr1	43300733	1	54.566
chr1	43321276	1	54.566
chr1	43055648	1	54.5925
chr1	43083284	1	54.5925
chr1	43333003	1	54.5925
chr1	43179286	1	54.619
chr1	43341324	1	54.619
chr1	43351149	1	54.619
chr1	43365876	1	54.619
chr1	43378395	1	54.619
chr1	43384369	1	54.619
chr1	43183375	1	54.645
chr1	43194856	1	54.645
chr1	43204348	1	54.645
chr1	43216561	1	54.645
chr1	43397595	1	54.645
chr1	43402067	1	54.645
chr1	43421753	1	54.645
chr1	43432252	1	54.645
chr1	43439117	1	54.645
chr1	43453946	1	54.645
chr1	43461102	1	54.645
chr1	43466730	1	54.645
chr1	43488117	1	54.645
chr1	43489690	1	54.645
chr1	43505329	1	54.6715
chr1	43519838	1	54.6715
chr1	43534869	1	54.6715
chr1	43542877	1	54.6715
chr1	43553467	1	54.6715
chr1	43562069	1	54.6715
chr1	43580916	1	54.6715
chr1	43590969	1	54.6715
chr1	43601936	1	54.6715
chr1	43602956	1	54.6715
chr1	43613679	1	54.6715
chr1	44368428	1	55.1765
chr1	43979928	1	55.2025
chr1	44426668	1	55.2555
chr1	44433609	1	55.2555
chr1	44444303	1	55.2555
chr1	44499141	1	55.282
chr1	44528035	1	55.3085
chr1	44559159	1	55.3085
chr1	44453091	1	55.335
chr1	44463094	1	55.335
chr1	44475928	1	55.335
chr1	44489686	1	55.335
chr1	44507119	1	55.335
chr1	44538951	1	55.335
chr1	44523965	1	55.3615
chr1	44557888	1	55.3615
chr1	44585583	1	55.388
chr1	44595183	1	55.388
chr1	44608099	1	55.388
chr1	44622272	1	55.388
chr1	44635531	1	55.388
chr1	44642960	1	55.388
chr1	44652217	1	55.388
[truncated: 148,837 more rows]
