# Supplementary material for: A revamped rat reference genome improves the discovery of genetic diversity in laboratory rats
Source: Cell Genom. 2024 Mar 26;4(4):100527. doi: 10.1016/j.xgen.2024.100527 (PMC11019364; doi:10.1016/j.xgen.2024.100527)
Supplement: Table S3. Overview of the overlap between the genes annotated by BioMart and NCBI, related to Figures 1 and 2 [file mmc4.xlsx]

## Sheet: S3
Table S3. Overview of the overlap between the genes annotated by BioMart and NCBI.
Comparison based on	Source of annotation	Annotate by Both	Ensembl Only	RefSeq Only	Total Gene Count
BioMart	Ensembl	23074	7486		30560
NCBI Gene	RefSeq	24115		18052	42167
