# Supplementary material for: A revamped rat reference genome improves the discovery of genetic diversity in laboratory rats
Source: Cell Genom. 2024 Mar 26;4(4):100527. doi: 10.1016/j.xgen.2024.100527 (PMC11019364; doi:10.1016/j.xgen.2024.100527)
Supplement: Table S4. Gene name difference between Ensembl and RefSeq, related to Figures 1 and 2 [file mmc5.xlsx]

## Sheet: S4
Table S4. Gene name difference between Ensembl and RefSeq
NCBI_GeneID	Ensembl_ID	Ensembl_Gene	Ensembl_Biotype	RefSeq_Gene	RefSeq_Biotype
24172	ENSRNOG00000012436	Adh6	protein_coding	Adh1	protein_coding
24183	ENSRNOG00000049056	AABR07051450.1	protein_coding	Ak1	protein_coding
24231	ENSRNOG00000051235	Cfb	protein_coding	C2	protein_coding
24244	ENSRNOG00000016770	Calm1	protein_coding	Calm3	protein_coding
24279	ENSRNOG00000014790	Cryga	protein_coding	Cryge	protein_coding
24331	ENSRNOG00000031930	Bin2	protein_coding	Cela1	protein_coding
24377	ENSRNOG00000056728	-	protein_coding	G6pd	protein_coding
24424	ENSRNOG00000060939	Gstm6l	protein_coding	Gstm2	protein_coding
24440	ENSRNOG00000047098	Hbb-b1	protein_coding	Hbb	protein_coding
24472	ENSRNOG00000050647	-	protein_coding	Hspa1b	protein_coding
24567	ENSRNOG00000025764	AC128848.1	protein_coding	Mt1	protein_coding
24572	ENSRNOG00000046602	AABR07006030.1	protein_coding	Muc2	protein_coding
24631	ENSRNOG00000046548	-	protein_coding	Rhox5	protein_coding
24751	ENSRNOG00000029001	RT1-S2	protein_coding	RT1-O1	protein_coding
24795	ENSRNOG00000029949	RGD1565462	protein_coding	Serpina3n	protein_coding
24861	ENSRNOG00000018740	Ugt1a3	protein_coding	Ugt1a1	protein_coding
24875	ENSRNOG00000047457	AABR07071765.1	protein_coding	Vipr1	protein_coding
24902	ENSRNOG00000047986	Sult2a2	protein_coding	Sult2a6	protein_coding
24903	ENSRNOG00000065935	Kng2l1	protein_coding	Kng2	protein_coding
24906	ENSRNOG00000002820	-	protein_coding	LOC24906	protein_coding
24912	ENSRNOG00000047986	Sult2a2	protein_coding	Sult2a1	protein_coding
24986	ENSRNOG00000045908	AABR07044416.1	protein_coding	RT1-Ha	protein_coding
25124	ENSRNOG00000014079	Stat4	protein_coding	Stat1	protein_coding
25192	ENSRNOG00000007310	Klrb1a	protein_coding	Klrb1b	protein_coding
25259	ENSRNOG00000038540	NEWGENE_2724	protein_coding	Gp5	protein_coding
25292	ENSRNOG00000018426	NEWGENE_2134	protein_coding	Apoc1	protein_coding
25373	ENSRNOG00000038370	AABR07034632.1	protein_coding	Ahsg	protein_coding
25419	ENSRNOG00000000053	-	protein_coding	Crp	protein_coding
25454	ENSRNOG00000017438	AABR07007068.1	protein_coding	Gfra1	protein_coding
25459	ENSRNOG00000029813	AABR07035218.1	protein_coding	Hmgb1	protein_coding
25518	ENSRNOG00000027864	Ppial4d	protein_coding	Ppia	protein_coding
25527	ENSRNOG00000008245	AABR07054614.1	protein_coding	Ptgis	protein_coding
25632	ENSRNOG00000029886	Hba-a2	protein_coding	Hba-a1	protein_coding
25634	ENSRNOG00000053448	Psme3	protein_coding	G6pc1	protein_coding
25753	ENSRNOG00000019634	Eif4e2	protein_coding	Chrng	protein_coding
26192	ENSRNOG00000031766	Mt-cyb	protein_coding	CYTB	protein_coding
26193	ENSRNOG00000030644	Mt-nd1	protein_coding	ND1	protein_coding
26194	ENSRNOG00000031033	Mt-nd2	protein_coding	ND2	protein_coding
26195	ENSRNOG00000034234	Mt-co1	protein_coding	COX1	protein_coding
26196	ENSRNOG00000033299	Mt-atp8	protein_coding	ATP8	protein_coding
26197	ENSRNOG00000031979	Mt-atp6	protein_coding	ATP6	protein_coding
26198	ENSRNOG00000030371	Mt-co2	protein_coding	COX2	protein_coding
26199	ENSRNOG00000033615	Mt-nd3	protein_coding	ND3	protein_coding
26200	ENSRNOG00000031053	Mt-nd4l	protein_coding	ND4L	protein_coding
26201	ENSRNOG00000029707	Mt-nd4	protein_coding	ND4	protein_coding
26202	ENSRNOG00000029971	Mt-nd5	protein_coding	ND5	protein_coding
26203	ENSRNOG00000029042	Mt-nd6	protein_coding	ND6	protein_coding
26204	ENSRNOG00000030700	Mt-co3	protein_coding	COX3	protein_coding
29168	ENSRNOG00000000767	AC112568.1	protein_coding	Ubd	protein_coding
29184	ENSRNOG00000005906	RGD1565355	protein_coding	Cd36	protein_coding
29225	ENSRNOG00000015438	Cesl1	protein_coding	Ces1e	protein_coding
29258	ENSRNOG00000008373	Colec11	protein_coding	Rps7	protein_coding
29266	ENSRNOG00000020625	-	protein_coding	Mcpt2	protein_coding
29269	ENSRNOG00000063482	Mcpt9	protein_coding	Mcpt8	protein_coding
29287	ENSRNOG00000037897	Rps19	protein_coding	Rps19l2	protein_coding
29333	ENSRNOG00000008193	Cr1l	protein_coding	Cd46	protein_coding
29391	ENSRNOG00000037919	-	protein_coding	Tsx	protein_coding
29395	ENSRNOG00000013167	Hmgb2l1	protein_coding	Hmgb2	protein_coding
29507	ENSRNOG00000027791	AABR07015346.1	protein_coding	Cox7a2	protein_coding
29539	ENSRNOG00000037815	Acad10	protein_coding	Aldh2	protein_coding
29543	ENSRNOG00000033143	Cep295nl	protein_coding	Timp2	protein_coding
29562	ENSRNOG00000060262	-	protein_coding	Prps1	protein_coding
29566	ENSRNOG00000062276	AABR07044631.2	protein_coding	Ggt5	protein_coding
29603	ENSRNOG00000019485	Kat8	protein_coding	Bckdk	protein_coding
29623	ENSRNOG00000046540	Ugt2b	protein_coding	Ugt2b37	protein_coding
29646	ENSRNOG00000046357	Adh5	protein_coding	Adh4	protein_coding
29684	ENSRNOG00000052467	Klrc3	protein_coding	Klrc2	protein_coding
54269	ENSRNOG00000063482	Mcpt9	protein_coding	Mcpt10	protein_coding
54269	ENSRNOG00000068082	-	protein_coding	Mcpt10	protein_coding
54286	ENSRNOG00000053728	AABR07006724.1	protein_coding	Prkg1	protein_coding
56816	ENSRNOG00000055547	AABR07001519.1	protein_coding	Prkn	protein_coding
58812	ENSRNOG00000003984	-	lncRNA	Apln	protein_coding
58927	ENSRNOG00000055777	AABR07064980.1	protein_coding	Rpl36	protein_coding
58966	ENSRNOG00000020441	Vps25	protein_coding	Ramp2	protein_coding
58979	ENSRNOG00000019857	-	lncRNA	Gng7	protein_coding
60324	ENSRNOG00000019181	Myoz3	protein_coding	Synpo	protein_coding
60384	ENSRNOG00000060723	AABR07071244.1	protein_coding	Copb2	protein_coding
63889	ENSRNOG00000031535	Ptgdrl	protein_coding	Ptgdr	protein_coding
64021	ENSRNOG00000060137	AABR07037489.1	protein_coding	Gpr173	protein_coding
64037	ENSRNOG00000046195	AABR07029596.1	protein_coding	Slc22a4	protein_coding
64156	ENSRNOG00000019971	Kxd1	protein_coding	Uba52	protein_coding
64158	ENSRNOG00000053468	Tuba1b	protein_coding	Tuba1a	protein_coding
64316	ENSRNOG00000003013	Rpgr	protein_coding	Srpx	protein_coding
64352	ENSRNOG00000049743	Gstm3	protein_coding	Gstm5	protein_coding
64461	ENSRNOG00000032152	Rab11fip3	protein_coding	Decr2	protein_coding
64463	ENSRNOG00000060005	Surf4	protein_coding	Surf1	protein_coding
64467	ENSRNOG00000013102	Npdc1	protein_coding	Entpd2	protein_coding
64511	ENSRNOG00000007660	Churc1	protein_coding	Fntb	protein_coding
64543	ENSRNOG00000004555	Sec14l4	protein_coding	Sec14l3	protein_coding
64627	ENSRNOG00000054017	-	protein_coding	Hist1h4b	protein_coding
64630	ENSRNOG00000050552	AABR07053516.1	protein_coding	Snap23	protein_coding
65131	ENSRNOG00000050071	Cdc45	protein_coding	Cldn5	protein_coding
65169	ENSRNOG00000020500	Clk2	protein_coding	Scamp3	protein_coding
65191	ENSRNOG00000061182	-	protein_coding	Gabre	protein_coding
80900	ENSRNOG00000047493	Slco1a4	protein_coding	Slco1a5	protein_coding
81712	ENSRNOG00000001955	-	protein_coding	Retnla	protein_coding
81764	ENSRNOG00000056765	-	protein_coding	Rpl10	protein_coding
81769	ENSRNOG00000011494	Rpl36a	protein_coding	Rpl36al	protein_coding
81769	ENSRNOG00000031315	Rpl36a	protein_coding	Rpl36al	protein_coding
81800	ENSRNOG00000018920	Slc25a17	protein_coding	St13	protein_coding
81811	ENSRNOG00000046850	Thpol1	protein_coding	Thpo	protein_coding
81814	ENSRNOG00000047931	-	protein_coding	Tmsb4x	protein_coding
81825	ENSRNOG00000031387	Dazap1	protein_coding	Cirbp	protein_coding
81869	ENSRNOG00000018937	Gstm2	protein_coding	Gstm7	protein_coding
83497	ENSRNOG00000018297	Marveld2	protein_coding	Ocln	protein_coding
83791	ENSRNOG00000043377	Rusc1	protein_coding	Fdps	protein_coding
84479	ENSRNOG00000053814	AC105531.1	protein_coding	Synrg	protein_coding
84589	ENSRNOG00000030443	Rab9	protein_coding	Rab9a	protein_coding
85419	ENSRNOG00000058094	AABR07028902.1	protein_coding	Lyst	protein_coding
89789	ENSRNOG00000052574	AABR07021955.1	protein_coding	Lbr	protein_coding
94106	ENSRNOG00000033761	Lcn1	protein_coding	Vegp2	protein_coding
94189	ENSRNOG00000070572	-	protein_coding	Gosr1	protein_coding
94196	ENSRNOG00000015645	AABR07031480.1	protein_coding	Rnf138	protein_coding
113902	ENSRNOG00000015438	Cesl1	protein_coding	Ces1d	protein_coding
113938	ENSRNOG00000054391	Snrpn	protein_coding	Snurf	protein_coding
113992	ENSRNOG00000018740	Ugt1a3	protein_coding	Ugt1a6	protein_coding
114205	ENSRNOG00000000901	Vkorc1l1	protein_coding	Crcp	protein_coding
114482	ENSRNOG00000004487	Nek2l1	protein_coding	Nek2	protein_coding
114513	ENSRNOG00000056151	AABR07007642.1	protein_coding	Rasgrf2	protein_coding
116455	ENSRNOG00000052704	Tctn2	protein_coding	Atp6v0a2	protein_coding
116475	ENSRNOG00000057813	AABR07063281.1	protein_coding	Ift172	protein_coding
116545	ENSRNOG00000070769	-	protein_coding	Pou6f1	protein_coding
116550	ENSRNOG00000019223	Taf3	protein_coding	Atp5f1c	protein_coding
116557	ENSRNOG00000046001	AABR07030823.1	protein_coding	Foxj1	protein_coding
116601	ENSRNOG00000047124	AABR07005775.1	protein_coding	Atp2a1	protein_coding
116632	ENSRNOG00000049498	Nat1	protein_coding	Nat2	protein_coding
116722	ENSRNOG00000051669	AABR07040855.1	protein_coding	Psmd10	protein_coding
116723	ENSRNOG00000016670	AABR07028769.1	protein_coding	Pip4k2a	protein_coding
116741	ENSRNOG00000020119	Pcdhac2	protein_coding	Pcdha4	protein_coding
116782	ENSRNOG00000063070	Pcdhga7	protein_coding	Pcdhgc3	protein_coding
117056	ENSRNOG00000006532	H3f3a	protein_coding	H3f3b	protein_coding
117105	ENSRNOG00000028991	AC125757.1	protein_coding	Kcnb2	protein_coding
117184	ENSRNOG00000019353	Psmb10	protein_coding	Ctrl	protein_coding
117186	ENSRNOG00000052391	Mettl6	protein_coding	Sh3bp5	protein_coding
117252	ENSRNOG00000052704	Tctn2	protein_coding	Dnah10	protein_coding
117540	ENSRNOG00000008048	Plscr2	protein_coding	Plscr1	protein_coding
117547	ENSRNOG00000027855	-	protein_coding	Ncr1	protein_coding
117548	ENSRNOG00000057626	Pgd	protein_coding	Kif1b	protein_coding
140582	ENSRNOG00000010047	Ddit4l	protein_coding	Ddit4l2	other
140928	ENSRNOG00000024457	Cyct	protein_coding	Pde11a	protein_coding
140940	ENSRNOG00000054775	Fkbp11	protein_coding	Arf3	protein_coding
154516	ENSRNOG00000018740	Ugt1a3	protein_coding	Ugt1a7c	protein_coding
170568	ENSRNOG00000020560	AABR07005821.1	protein_coding	Dmbt1	protein_coding
170840	ENSRNOG00000003872	NEWGENE_620180	protein_coding	Slc40a1	protein_coding
170848	ENSRNOG00000011624	Eef1a2	protein_coding	Kcnq2	protein_coding
170913	ENSRNOG00000008012	Abcb1b	protein_coding	Abcb1a	protein_coding
170944	ENSRNOG00000055562	-	protein_coding	Dkc1	protein_coding
171078	ENSRNOG00000046171	AABR07035839.1	protein_coding	Mlxipl	protein_coding
171079	ENSRNOG00000000471	Rps18	protein_coding	B3galt4	protein_coding
171080	ENSRNOG00000042692	AABR07027750.1	protein_coding	Slc17a1	protein_coding
171152	ENSRNOG00000061102	-	protein_coding	Taf9b	protein_coding
171290	ENSRNOG00000049976	Gzmbl2	protein_coding	Gzmc	protein_coding
171500	ENSRNOG00000042458	AABR07046707.1	protein_coding	Stau2	protein_coding
171528	ENSRNOG00000049976	Gzmbl2	protein_coding	Gzmb	protein_coding
171573	ENSRNOG00000069348	Sslp1	protein_coding	LOC171573	protein_coding
191568	ENSRNOG00000033693	AC135826.1	protein_coding	Naip6	protein_coding
192147	ENSRNOG00000057676	Myzap	protein_coding	Polr2m	protein_coding
245959	ENSRNOG00000008797	Tmpo	protein_coding	Slc25a3	protein_coding
246147	ENSRNOG00000048693	Ctsql2	protein_coding	Ctsq	protein_coding
246268	ENSRNOG00000033220	Oas1k	protein_coding	Oas1b	protein_coding
246758	ENSRNOG00000008299	Dcdc2c	protein_coding	Allc	protein_coding
252897	ENSRNOG00000063070	Pcdhga7	protein_coding	Pcdhga11	protein_coding
257643	ENSRNOG00000004858	Cstdc1	protein_coding	LOC257643	protein_coding
257650	ENSRNOG00000028430	-	protein_coding	LOC257650	protein_coding
259244	ENSRNOG00000063113	Mup4	protein_coding	LOC259244	protein_coding
266605	ENSRNOG00000009850	St3gal4	protein_coding	Dcps	protein_coding
266682	ENSRNOG00000032560	Cyp3a23-3a1	protein_coding	Cyp3a2	protein_coding
266684	ENSRNOG00000029179	Cyp2d3	protein_coding	Cyp2d1	protein_coding
282547	ENSRNOG00000014242	Mrgprx4	protein_coding	Mrgprx1	protein_coding
282585	ENSRNOG00000056162	Man2b2	protein_coding	Mrfap1	protein_coding
282844	ENSRNOG00000007596	Rad51d	protein_coding	Rffl	protein_coding
286889	ENSRNOG00000043237	Prl8a3	protein_coding	Prl8a5	protein_coding
286954	ENSRNOG00000001990	Ugt2b10	protein_coding	Ugt2b17	protein_coding
286957	ENSRNOG00000055950	Vom1r100	protein_coding	Vom1r102	protein_coding
286960	ENSRNOG00000013245	-	protein_coding	LOC286960	protein_coding
286961	ENSRNOG00000056396	AABR07006120.1	protein_coding	Slc22a24	protein_coding
286978	ENSRNOG00000037661	-	protein_coding	Tmsb15b2	protein_coding
287080	ENSRNOG00000066553	Olr1525	protein_coding	Olr1355	protein_coding
287080	ENSRNOG00000067870	Olr1525	protein_coding	Olr1355	protein_coding
287338	ENSRNOG00000001512	AABR07029675.1	protein_coding	RGD1559534	protein_coding
287408	ENSRNOG00000049695	Myh4	protein_coding	Myh1	protein_coding
287415	ENSRNOG00000004092	AABR07029847.1	protein_coding	RGD1564148	protein_coding
287452	ENSRNOG00000018829	Rnasek	protein_coding	RGD1308134	protein_coding
287701	ENSRNOG00000003899	Krt15	protein_coding	Krt14	protein_coding
287710	ENSRNOG00000019778	-	protein_coding	Cavin1	protein_coding
287715	ENSRNOG00000020441	Vps25	protein_coding	Wnk4	protein_coding
287782	ENSRNOG00000033613	AABR07030647.1	protein_coding	RGD1565459	protein_coding
287813	ENSRNOG00000046216	RGD1559482	protein_coding	Igsf7	protein_coding
288186	ENSRNOG00000046780	Olr1542	protein_coding	Olr1561	protein_coding
288396	ENSRNOG00000066069	Vom2r60	protein_coding	Vom2r59	protein_coding
288486	ENSRNOG00000006958	AC126572.1	protein_coding	Zfp12	protein_coding
288521	ENSRNOG00000028414	-	protein_coding	LOC288521	protein_coding
288604	ENSRNOG00000001474	-	protein_coding	Tmem270	protein_coding
288702	ENSRNOG00000021725	Mlec	protein_coding	Unc119b	protein_coding
288801	ENSRNOG00000064174	Olr917	protein_coding	Olr907	protein_coding
288801	ENSRNOG00000070604	-	pseudogene	Olr907	protein_coding
288866	ENSRNOG00000047264	Olr931	protein_coding	Olr1057	protein_coding
288876	ENSRNOG00000002333	Olr982	protein_coding	Olr947	protein_coding
288879	ENSRNOG00000069974	Olr962	protein_coding	Olr951	protein_coding
288913	ENSRNOG00000049931	-	protein_coding	LOC288913	protein_coding
288978	ENSRNOG00000045570	-	protein_coding	LOC288978	protein_coding
289001	ENSRNOG00000003952	AABR07020879.1	protein_coding	Map3k19	protein_coding
289035	ENSRNOG00000027702	-	protein_coding	LOC289035	protein_coding
289295	ENSRNOG00000046339	AABR07002473.1	protein_coding	Vom2r30	protein_coding
289311	ENSRNOG00000003176	NEWGENE_1310011	protein_coding	Mixl1	protein_coding
289378	ENSRNOG00000046460	AABR07022144.1	protein_coding	Tatdn3	protein_coding
289384	ENSRNOG00000031098	AABR07022157.1	protein_coding	RGD1560186	protein_coding
289401	ENSRNOG00000030278	AABR07021008.1	protein_coding	RGD1564839	protein_coding
289831	ENSRNOG00000009281	-	protein_coding	Commd1	protein_coding
290019	ENSRNOG00000029613	AC114204.1	protein_coding	RGD1562558	protein_coding
290244	ENSRNOG00000031792	Mcpt1l3	protein_coding	Mcpt3	protein_coding
290428	ENSRNOG00000069095	-	protein_coding	LOC290428	protein_coding
290500	ENSRNOG00000027040	-	protein_coding	Ggact	protein_coding
290595	ENSRNOG00000043342	-	protein_coding	LOC290595	protein_coding
290604	ENSRNOG00000028958	AABR07024795.1	protein_coding	RGD1564958	protein_coding
290678	ENSRNOG00000012174	AABR07024954.1	protein_coding	RGD1559708	protein_coding
290876	ENSRNOG00000026740	-	protein_coding	LOC290876	protein_coding
291015	ENSRNOG00000029792	NEWGENE_1308171	protein_coding	Ogn	protein_coding
291174	ENSRNOG00000060002	AC115670.2	protein_coding	RGD1564243	protein_coding
291276	ENSRNOG00000069210	-	protein_coding	LOC291276	protein_coding
291637	ENSRNOG00000063070	Pcdhga7	protein_coding	Pcdhga5	protein_coding
291659	ENSRNOG00000017251	-	protein_coding	Ik	protein_coding
291827	ENSRNOG00000031076	AABR07042669.1	protein_coding	RGD1564126	protein_coding
291863	ENSRNOG00000015519	Ces1d	protein_coding	LOC291863	protein_coding
292151	ENSRNOG00000051496	AABR07007134.1	protein_coding	RGD1563099	protein_coding
292543	ENSRNOG00000054438	AU018091	protein_coding	LOC292543	protein_coding
292572	ENSRNOG00000038674	AABR07002351.1	protein_coding	RGD1564651	protein_coding
292808	ENSRNOG00000052945	AABR07002969.1	protein_coding	Pepd	protein_coding
293336	ENSRNOG00000017357	Olr190	protein_coding	Olr193	protein_coding
293343	ENSRNOG00000017408	Fhip1b	protein_coding	Fam160a2	protein_coding
293841	ENSRNOG00000055822	-	protein_coding	Xlr4a	protein_coding
293846	ENSRNOG00000061441	AABR07071935.1	protein_coding	RGD1565183	protein_coding
293863	ENSRNOG00000053456	-	protein_coding	Lage3	protein_coding
293897	ENSRNOG00000048688	NEWGENE_1307313	protein_coding	Dkk1	protein_coding
294130	ENSRNOG00000063959	Taar7g	protein_coding	Taar7h	protein_coding
294282	ENSRNOG00000033152	Rps18l1	protein_coding	Rps18	protein_coding
295277	ENSRNOG00000032224	-	protein_coding	Hist2h4	protein_coding
295852	ENSRNOG00000066089	Olr636	protein_coding	Olr639	protein_coding
296169	ENSRNOG00000038259	AABR07053749.1	protein_coding	RGD1564425	protein_coding
296235	ENSRNOG00000036952	-	protein_coding	LOC296235	protein_coding
296300	ENSRNOG00000017086	AABR07054367.1	protein_coding	Zfp341	protein_coding
296399	ENSRNOG00000012762	Zfp64	protein_coding	Zfp93	protein_coding
296480	ENSRNOG00000015067	Abhd16b	protein_coding	Tpd52l2	protein_coding
297428	ENSRNOG00000010474	Hmces	protein_coding	Copg1	protein_coding
297568	ENSRNOG00000070375	-	protein_coding	LOC297568	protein_coding
297671	ENSRNOG00000005383	AABR07062238.1	protein_coding	RGD1559532	protein_coding
297720	ENSRNOG00000027630	Dnai7	protein_coding	Cfap94	protein_coding
298107	ENSRNOG00000067602	RGD1566134	protein_coding	Mup5	protein_coding
298111	ENSRNOG00000067602	RGD1566134	protein_coding	LOC298111	protein_coding
298126	ENSRNOG00000030383	AABR07048600.1	protein_coding	RGD1561195	protein_coding
298139	ENSRNOG00000045733	2310002L09Rik	protein_coding	LOC298139	protein_coding
298241	ENSRNOG00000056007	AABR07049228.1	protein_coding	RGD1561150	protein_coding
298320	ENSRNOG00000027837	-	protein_coding	RGD1561445	protein_coding
298331	ENSRNOG00000057692	AABR07041206.1	protein_coding	RGD1566184	protein_coding
298349	ENSRNOG00000032390	AABR07041247.2	protein_coding	RGD1563150	protein_coding
298400	ENSRNOG00000016452	-	protein_coding	Creb3	protein_coding
298558	ENSRNOG00000070170	-	protein_coding	Zfp46	protein_coding
298602	ENSRNOG00000054155	AC120594.1	protein_coding	Srarp	protein_coding
298686	ENSRNOG00000018691	Aurkaip1	protein_coding	Ccnl2	protein_coding
298795	ENSRNOG00000004188	-	protein_coding	LOC298795	protein_coding
299027	ENSRNOG00000060793	Eif2s3x	protein_coding	Eif2s3	protein_coding
299038	ENSRNOG00000038169	AABR07038930.1	protein_coding	Spin4	protein_coding
299169	ENSRNOG00000004582	AABR07064983.1	protein_coding	RGD1562299	protein_coding
299190	ENSRNOG00000063643	-	pseudogene	LOC299190	protein_coding
299277	ENSRNOG00000037743	-	protein_coding	LOC299277	protein_coding
299282	ENSRNOG00000010478	Serpina3n	protein_coding	LOC299282	protein_coding
299415	ENSRNOG00000006321	AABR07065776.1	protein_coding	RGD1560842	protein_coding
299557	ENSRNOG00000026582	-	protein_coding	RGD1310212	protein_coding
299700	ENSRNOG00000008696	Nopchap1	protein_coding	RGD1563365	protein_coding
299759	ENSRNOG00000004564	-	protein_coding	Lrriq1	protein_coding
299800	ENSRNOG00000066749	Thap2	protein_coding	Tmem19	protein_coding
299823	ENSRNOG00000030441	AABR07057264.1	protein_coding	RGD1561871	protein_coding
299829	ENSRNOG00000029793	Dppa5	protein_coding	RGD1559995	protein_coding
299829	ENSRNOG00000000199	Dppa5	protein_coding	RGD1559995	protein_coding
299920	ENSRNOG00000005233	Dnaaf11	protein_coding	Lrrc6	protein_coding
299954	ENSRNOG00000008987	Rnf139	protein_coding	Ndufb9	protein_coding
299964	ENSRNOG00000004906	AABR07058116.1	protein_coding	RGD1563100	protein_coding
300001	ENSRNOG00000059955	AABR07058406.1	protein_coding	RGD1564268	protein_coding
300019	ENSRNOG00000025725	Ly6k	protein_coding	Gml	protein_coding
300024	ENSRNOG00000048850	AABR07058441.1	protein_coding	LOC300024	protein_coding
300033	ENSRNOG00000021638	Pycr3	protein_coding	Eef1d	protein_coding
300060	ENSRNOG00000023122	-	protein_coding	Apol11a	protein_coding
300135	ENSRNOG00000004457	AABR07058615.1	protein_coding	RGD1560617	protein_coding
300278	ENSRNOG00000039203	AABR07040892.1	protein_coding	RGD1566136	protein_coding
300308	ENSRNOG00000048230	-	protein_coding	LOC300308	protein_coding
300632	ENSRNOG00000052349	Olr1326	protein_coding	Olr1332	protein_coding
301115	ENSRNOG00000064877	Gm17949	protein_coding	LOC301115	protein_coding
301165	ENSRNOG00000046714	-	protein_coding	LOC301165	protein_coding
301253	ENSRNOG00000019961	Tcte1	protein_coding	Tmem151b	protein_coding
301595	ENSRNOG00000018740	Ugt1a3	protein_coding	Ugt1a8	protein_coding
301609	ENSRNOG00000030045	AABR07068327.1	protein_coding	RGD1564730	protein_coding
302022	ENSRNOG00000064527	-	protein_coding	LOC302022	protein_coding
302192	ENSRNOG00000046576	-	protein_coding	LOC302192	protein_coding
302325	ENSRNOG00000022476	-	protein_coding	Satl1	protein_coding
302337	ENSRNOG00000065209	-	protein_coding	RGD1561582	protein_coding
302377	ENSRNOG00000037838	P2ry10b	protein_coding	RGD1560455	protein_coding
302432	ENSRNOG00000051281	-	protein_coding	RGD1561382	protein_coding
302434	ENSRNOG00000022848	-	protein_coding	MGC114483	protein_coding
302435	ENSRNOG00000071183	-	protein_coding	RGD1563590	protein_coding
302447	ENSRNOG00000031719	AABR07038712.1	protein_coding	RGD1563978	protein_coding
302497	ENSRNOG00000063278	-	protein_coding	RGD1560124	protein_coding
302548	ENSRNOG00000063120	-	protein_coding	RGD1561106	protein_coding
302553	ENSRNOG00000039576	-	protein_coding	Suv39h1l1	protein_coding
302562	ENSRNOG00000039496	-	protein_coding	Plp2	protein_coding
302576	ENSRNOG00000066885	-	protein_coding	LOC302576	protein_coding
302579	ENSRNOG00000068201	-	protein_coding	RGD1565862	protein_coding
302593	ENSRNOG00000002387	-	protein_coding	Tceal1	protein_coding
302638	ENSRNOG00000066429	-	protein_coding	Magea8	protein_coding
302685	ENSRNOG00000067179	-	protein_coding	RGD1560203	protein_coding
302688	ENSRNOG00000032797	AABR07037878.1	protein_coding	RGD1566197	protein_coding
302719	ENSRNOG00000067596	-	protein_coding	RGD1563378	protein_coding
302762	ENSRNOG00000003345	AABR07038690.1	protein_coding	Dcaf8l1	protein_coding
302772	ENSRNOG00000028847	AABR07040251.1	protein_coding	RGD1562485	protein_coding
302774	ENSRNOG00000034183	AABR07040266.1	protein_coding	RGD1561151	protein_coding
302821	ENSRNOG00000030722	Olfr1321	protein_coding	Olr1765	protein_coding
302825	ENSRNOG00000052181	Olfr1324	protein_coding	Olr1751	protein_coding
302958	ENSRNOG00000067846	Olr1361	protein_coding	Olr1369	protein_coding
303140	ENSRNOG00000069239	Slc22a21	protein_coding	LOC303140	protein_coding
303215	ENSRNOG00000003287	Trim16	protein_coding	Fbxw10	protein_coding
303351	ENSRNOG00000004093	Rnf135	protein_coding	Rhot1	protein_coding
303433	ENSRNOG00000027511	AC119015.1	protein_coding	RGD1562272	protein_coding
303448	ENSRNOG00000030491	AABR07013200.1	protein_coding	LOC303448	protein_coding
303471	ENSRNOG00000022375	AABR07030375.1	protein_coding	RGD1565395	protein_coding
303530	ENSRNOG00000003899	Krt15	protein_coding	Krt16	protein_coding
303666	ENSRNOG00000050974	AABR07030773.1	protein_coding	Cd300c2	protein_coding
303815	ENSRNOG00000025014	AABR07072260.1	protein_coding	RGD1563956	protein_coding
304379	ENSRNOG00000067638	-	protein_coding	Zan	protein_coding
304725	ENSRNOG00000066325	Cntnap5b	protein_coding	LOC304725	protein_coding
305284	ENSRNOG00000024829	AABR07014804.1	protein_coding	RGD1561589	protein_coding
305491	ENSRNOG00000056767	AC136588.3	protein_coding	Ankrd36	protein_coding
306015	ENSRNOG00000012014	Fhip2b	protein_coding	Fam160b2	protein_coding
306079	ENSRNOG00000031061	-	protein_coding	LOC306079	protein_coding
306259	ENSRNOG00000046517	AC099108.1	protein_coding	RGD1564325	protein_coding
306478	ENSRNOG00000038744	AABR07025819.1	protein_coding	Atp5hl1	protein_coding
306548	ENSRNOG00000014275	AABR07026291.1	protein_coding	Hook3	protein_coding
306766	ENSRNOG00000017133	4833439L19Rik	protein_coding	LOC306766	protein_coding
307665	ENSRNOG00000033451	AABR07042892.1	protein_coding	RGD1561919	protein_coding
307917	ENSRNOG00000018801	AC109048.1	protein_coding	Klhdc4	protein_coding
307989	ENSRNOG00000046333	AABR07007032.1	protein_coding	Ablim1	protein_coding
308353	ENSRNOG00000032062	AABR07002140.2	protein_coding	RGD1564617	protein_coding
308482	ENSRNOG00000055519	AABR07002868.1	protein_coding	Zfp84	protein_coding
308492	ENSRNOG00000020807	NEWGENE_1306714	protein_coding	Wdr62	protein_coding
308561	ENSRNOG00000022701	Ceacam18	protein_coding	Zfp819	protein_coding
308990	ENSRNOG00000016978	AI467606	protein_coding	LOC308990	protein_coding
309158	ENSRNOG00000049951	NEWGENE_1310680	protein_coding	Tmem151a	protein_coding
309301	ENSRNOG00000015491	-	protein_coding	Rcl1	protein_coding
309578	ENSRNOG00000066383	Olr1707	protein_coding	Olr1709	protein_coding
309609	ENSRNOG00000027225	Ly6g6d	protein_coding	Ly6g6f	protein_coding
309729	ENSRNOG00000067849	-	protein_coding	Rtkn2	protein_coding
309927	ENSRNOG00000062253	AABR07072676.2	protein_coding	LOC309927	protein_coding
310177	ENSRNOG00000025157	AABR07008904.1	protein_coding	LOC310177	protein_coding
310808	ENSRNOG00000015502	Hiatl3	protein_coding	Slc35a3	protein_coding
311031	ENSRNOG00000029793	Dppa5	protein_coding	RGD1564306	protein_coding
311352	ENSRNOG00000069925	-	protein_coding	Adal	protein_coding
311416	ENSRNOG00000068184	Vinac1	protein_coding	RGD1561442	protein_coding
311713	ENSRNOG00000059891	NEWGENE_1308612	protein_coding	Mrgbp	protein_coding
312258	ENSRNOG00000010005	Ndufb2	protein_coding	Adck2	protein_coding
312273	ENSRNOG00000013203	-	protein_coding	LOC312273	protein_coding
312516	ENSRNOG00000017838	Snrnp27	protein_coding	Gmcl1	protein_coding
313375	ENSRNOG00000031004	Cyp2j4	protein_coding	Cyp2j3	protein_coding
313485	ENSRNOG00000042047	AABR07049648.1	protein_coding	Skint4	protein_coding
313588	ENSRNOG00000024889	NEWGENE_1359268	protein_coding	Snip1	protein_coding
313641	ENSRNOG00000021437	AABR07073181.1	protein_coding	Hspg2	protein_coding
313982	ENSRNOG00000046279	AABR07063703.1	protein_coding	RGD1561890	protein_coding
314107	ENSRNOG00000048066	AABR07038858.1	protein_coding	Fam48b1	protein_coding
314119	ENSRNOG00000067786	-	protein_coding	Zxdb	protein_coding
314140	ENSRNOG00000056011	-	protein_coding	LOC314140	protein_coding
314304	ENSRNOG00000027960	AC094055.1	protein_coding	Acot3	protein_coding
314556	ENSRNOG00000014169	AABR07057460.1	protein_coding	RGD1562404	protein_coding
314652	ENSRNOG00000011955	AABR07026997.1	protein_coding	RGD1564744	protein_coding
314660	ENSRNOG00000009072	AABR07056013.1	protein_coding	RGD1565010	protein_coding
314740	ENSRNOG00000024494	AABR07056633.1	protein_coding	RGD1565866	protein_coding
314759	ENSRNOG00000021688	AABR07056686.1	protein_coding	Ndufa13-ps1	protein_coding
315035	ENSRNOG00000026873	AC136588.1	protein_coding	RGD1565056	protein_coding
315051	ENSRNOG00000037401	AABR07058413.1	protein_coding	RGD1562139	protein_coding
315219	ENSRNOG00000066458	Sco2	protein_coding	Tymp	protein_coding
315473	ENSRNOG00000026979	AABR07069466.1	protein_coding	RGD1561444	protein_coding
315521	ENSRNOG00000028869	AABR07069585.1	protein_coding	RGD1563958	protein_coding
315728	ENSRNOG00000053753	AABR07070307.1	protein_coding	Thsd4	protein_coding
315989	ENSRNOG00000014161	Rbm15b	protein_coding	Manf	protein_coding
316124	ENSRNOG00000047549	Acsbg3	protein_coding	LOC316124	protein_coding
316130	ENSRNOG00000048462	AABR07066529.1	protein_coding	Plin3	protein_coding
316820	ENSRNOG00000006185	Etaa1l1	protein_coding	Etaa1	protein_coding
316940	ENSRNOG00000070218	-	protein_coding	Spetex-2F	protein_coding
317036	ENSRNOG00000029606	AABR07024964.1	protein_coding	RGD1560857	protein_coding
317165	ENSRNOG00000052952	AABR07031963.1	protein_coding	LOC317165	protein_coding
317189	ENSRNOG00000057826	AABR07040412.1	protein_coding	Diaph2	protein_coding
317227	ENSRNOG00000061403	AABR07039446.2	protein_coding	Tlr13	protein_coding
317241	ENSRNOG00000045695	NEWGENE_1559832	protein_coding	Rlim	protein_coding
317247	ENSRNOG00000003025	AABR07039336.2	protein_coding	Nap1l2	protein_coding
317253	ENSRNOG00000037951	AABR07039210.1	protein_coding	Nhsl2	protein_coding
317271	ENSRNOG00000022806	-	protein_coding	Mageb4	protein_coding
317272	ENSRNOG00000029559	AABR07038788.1	protein_coding	RGD1563554	protein_coding
317274	ENSRNOG00000029408	-	protein_coding	Mageb16	protein_coding
317310	ENSRNOG00000027899	-	protein_coding	Ct55	protein_coding
317314	ENSRNOG00000066544	-	protein_coding	RGD1561558	protein_coding
317316	ENSRNOG00000002379	-	protein_coding	Plac1	protein_coding
317370	ENSRNOG00000039587	-	protein_coding	Wdr13	protein_coding
317439	ENSRNOG00000024250	-	protein_coding	Wwc3	protein_coding
317456	ENSRNOG00000003883	-	protein_coding	LOC317456	protein_coding
317486	ENSRNOG00000004120	Rnf138rt1	protein_coding	RGD1565844	protein_coding
317589	ENSRNOG00000007879	-	protein_coding	Stk26	protein_coding
317593	ENSRNOG00000031222	-	protein_coding	RGD1561327	protein_coding
317597	ENSRNOG00000070469	-	protein_coding	RGD1560585	protein_coding
317604	ENSRNOG00000063525	-	protein_coding	RGD1566008	protein_coding
317646	ENSRNOG00000020618	AC099450.1	protein_coding	Rpl13a	protein_coding
319106	ENSRNOG00000062917	Taar8c	protein_coding	Taar8b	protein_coding
360420	ENSRNOG00000004391	AABR07057436.1	protein_coding	Rdh7	protein_coding
360479	ENSRNOG00000028075	Dnaaf8	protein_coding	LOC360479	protein_coding
360509	ENSRNOG00000006932	AABR07029272.1	protein_coding	Dock2	protein_coding
360626	ENSRNOG00000003899	Krt15	protein_coding	Krt19	protein_coding
360815	ENSRNOG00000001377	Iqcd	protein_coding	Ddx54	protein_coding
360919	ENSRNOG00000039504	Albfm1	protein_coding	LOC360919	protein_coding
360933	ENSRNOG00000029734	-	protein_coding	LOC360933	protein_coding
360998	ENSRNOG00000062590	-	protein_coding	LOC360998	protein_coding
361046	ENSRNOG00000061152	Mphosph8	protein_coding	Parp4	protein_coding
361091	ENSRNOG00000058057	AABR07019403.1	protein_coding	Uggt2	protein_coding
361180	ENSRNOG00000019504	Adprhl1	protein_coding	Grtp1	protein_coding
361257	ENSRNOG00000063038	-	protein_coding	RGD1564129	protein_coding
361309	ENSRNOG00000019934	-	protein_coding	Paip2	protein_coding
361327	ENSRNOG00000019744	AABR07032097.1	protein_coding	Prr16	protein_coding
361346	ENSRNOG00000028677	4930503L19Rik	protein_coding	LOC361346	protein_coding
361348	ENSRNOG00000024426	AABR07032520.1	protein_coding	Mro	protein_coding
361481	ENSRNOG00000070586	-	protein_coding	Prr18	protein_coding
361505	ENSRNOG00000069605	Leng9	protein_coding	Cdc42ep5	protein_coding
361725	ENSRNOG00000023151	-	protein_coding	Scgb2a1	protein_coding
361774	ENSRNOG00000017225	Fhip2a	protein_coding	Fam160b1	protein_coding
361790	ENSRNOG00000000818	Nrm	protein_coding	Ppp1r18	protein_coding
361805	ENSRNOG00000025909	-	protein_coding	Uqcc2	protein_coding
361836	ENSRNOG00000000387	Dna2	protein_coding	Slc25a16	protein_coding
361839	ENSRNOG00000000373	AABR07044900.1	protein_coding	Ctnna3	protein_coding
361985	ENSRNOG00000017758	-	protein_coding	LOC361985	protein_coding
362076	ENSRNOG00000043323	-	protein_coding	Il36b	protein_coding
362120	ENSRNOG00000022033	-	protein_coding	RGD1308742	protein_coding
362181	ENSRNOG00000029262	AABR07053166.1	protein_coding	RGD1560017	protein_coding
362425	ENSRNOG00000023065	-	protein_coding	Zfp637	protein_coding
362758	ENSRNOG00000042752	AABR07065010.1	protein_coding	LOC362758	protein_coding
362848	ENSRNOG00000008378	Zfp414	protein_coding	Pram1	protein_coding
362851	ENSRNOG00000006901	Ndufa7	protein_coding	Cd320	protein_coding
362863	ENSRNOG00000026807	Ttc41	protein_coding	LOC362863	protein_coding
362901	ENSRNOG00000031383	-	protein_coding	LOC362901	protein_coding
362921	ENSRNOG00000033584	-	protein_coding	LOC362921	protein_coding
362936	ENSRNOG00000057901	Zfp707	protein_coding	Zfp707l1	protein_coding
363162	ENSRNOG00000010149	-	protein_coding	Cmc1	protein_coding
363328	ENSRNOG00000048462	AABR07066529.1	protein_coding	Ticam1	protein_coding
363437	ENSRNOG00000040033	-	protein_coding	Rhox12	protein_coding
363438	ENSRNOG00000030645	AABR07041247.1	protein_coding	RGD1566035	protein_coding
363449	ENSRNOG00000032522	B630019K06Rik	protein_coding	RGD1560784	protein_coding
363478	ENSRNOG00000004036	-	protein_coding	Snx12	protein_coding
363484	ENSRNOG00000037919	-	protein_coding	Chic1	protein_coding
363507	ENSRNOG00000027907	AABR07039303.1	protein_coding	RGD1564845	protein_coding
363514	ENSRNOG00000005681	AABR07042323.1	protein_coding	RGD1566078	protein_coding
363518	ENSRNOG00000060063	-	protein_coding	Naa10	protein_coding
363650	ENSRNOG00000023182	AABR07030085.1	protein_coding	RGD1565317	protein_coding
363817	ENSRNOG00000031273	AABR07034639.1	protein_coding	RGD1559972	protein_coding
363855	ENSRNOG00000050573	Tgfbr3l	protein_coding	Map2k7	protein_coding
363886	ENSRNOG00000027175	-	pseudogene	Cnpy4	protein_coding
364029	ENSRNOG00000002890	Ankrd45	protein_coding	Slc9c2	protein_coding
364450	ENSRNOG00000038041	AABR07018976.1	protein_coding	RGD1560069	protein_coding
364688	ENSRNOG00000023831	AABR07027258.1	protein_coding	Sycp2l	protein_coding
364723	ENSRNOG00000032224	-	protein_coding	Hist1h2ao	protein_coding
364723	ENSRNOG00000054017	-	protein_coding	Hist1h2ao	protein_coding
364723	ENSRNOG00000065263	-	protein_coding	Hist1h2ao	protein_coding
364723	ENSRNOG00000070513	-	protein_coding	Hist1h2ao	protein_coding
364723	ENSRNOG00000067648	-	protein_coding	Hist1h2ao	protein_coding
364723	ENSRNOG00000063552	Hist1h4m	protein_coding	Hist1h2ao	protein_coding
364723	ENSRNOG00000070706	-	protein_coding	Hist1h2ao	protein_coding
364723	ENSRNOG00000064025	-	protein_coding	Hist1h2ao	protein_coding
364723	ENSRNOG00000066473	-	protein_coding	Hist1h2ao	protein_coding
364828	ENSRNOG00000030439	AABR07031505.1	protein_coding	RGD1559877	protein_coding
364843	ENSRNOG00000063070	Pcdhga7	protein_coding	Pcdhga8	protein_coding
364844	ENSRNOG00000063070	Pcdhga7	protein_coding	Pcdhgb7	protein_coding
364845	ENSRNOG00000063070	Pcdhga7	protein_coding	Pcdhgb8	protein_coding
364976	ENSRNOG00000003149	Farsa	protein_coding	Syce2	protein_coding
364991	ENSRNOG00000054284	AABR07072639.2	protein_coding	Slc25a36l1	protein_coding
365179	ENSRNOG00000016565	-	protein_coding	Zfp524	protein_coding
365238	ENSRNOG00000015168	-	protein_coding	LOC365238	protein_coding
365395	ENSRNOG00000018752	-	protein_coding	Clcf1	protein_coding
365426	ENSRNOG00000031086	AABR07006504.1	protein_coding	RGD1563931	protein_coding
365682	ENSRNOG00000022407	AABR07008293.1	protein_coding	RGD1561520	protein_coding
365778	ENSRNOG00000061390	-	protein_coding	LOC365778	protein_coding
365791	ENSRNOG00000069904	-	protein_coding	LOC365791	protein_coding
365834	ENSRNOG00000048256	Fhip1a	protein_coding	Fam160a1	protein_coding
366030	ENSRNOG00000030143	AABR07051796.1	protein_coding	RGD1561137	protein_coding
366152	ENSRNOG00000067093	Olr788	protein_coding	Olr791	protein_coding
366192	ENSRNOG00000053270	AABR07053741.1	protein_coding	Fastkd5	protein_coding
366411	ENSRNOG00000033186	AC097037.2	pseudogene	RGD1560729	protein_coding
366614	ENSRNOG00000031317	AABR07064224.1	protein_coding	RGD1559629	protein_coding
366675	ENSRNOG00000006599	AABR07064983.2	protein_coding	RGD1559921	protein_coding
366791	ENSRNOG00000007784	Bloc1s1	protein_coding	Rdh5	protein_coding
367050	ENSRNOG00000027052	AABR07073381.1	protein_coding	LOC367050	protein_coding
367059	ENSRNOG00000049187	AABR07069837.1	protein_coding	RGD1563738	protein_coding
367117	ENSRNOG00000031132	-	protein_coding	LOC367117	protein_coding
367195	ENSRNOG00000031912	-	protein_coding	LOC367195	protein_coding
367324	ENSRNOG00000032765	AABR07068536.1	protein_coding	RGD1559955	protein_coding
367480	ENSRNOG00000038479	AABR07002467.1	protein_coding	Vom2r78	protein_coding
367515	ENSRNOG00000046163	AABR07042936.1	protein_coding	LOC367515	protein_coding
367745	ENSRNOG00000039323	-	protein_coding	Dgkk	protein_coding
367746	ENSRNOG00000062360	-	protein_coding	LOC367746	protein_coding
367749	ENSRNOG00000002975	AABR07037243.1	protein_coding	RGD1563606	protein_coding
367753	ENSRNOG00000069107	-	protein_coding	Luzp4	protein_coding
367767	ENSRNOG00000003178	-	protein_coding	Mageh1	protein_coding
367793	ENSRNOG00000003726	-	protein_coding	Scml2	protein_coding
367808	ENSRNOG00000060486	-	protein_coding	Ptges3l1	protein_coding
367830	ENSRNOG00000042530	-	protein_coding	LOC367830	protein_coding
367858	ENSRNOG00000018301	AABR07039356.1	protein_coding	LOC367858	protein_coding
367865	ENSRNOG00000023733	-	protein_coding	RGD1560821	protein_coding
367869	ENSRNOG00000030519	-	protein_coding	RGD1562039	protein_coding
367949	ENSRNOG00000043487	Gm715	protein_coding	RGD1560171	protein_coding
367956	ENSRNOG00000003409	NEWGENE_1565644	protein_coding	Ldoc1	protein_coding
367975	ENSRNOG00000047100	-	protein_coding	LOC367975	protein_coding
378774	ENSRNOG00000027857	Znhit3	protein_coding	Pigw	protein_coding
379044	ENSRNOG00000046473	NEWGENE_735020	protein_coding	Qrfp	protein_coding
396527	ENSRNOG00000018740	Ugt1a3	protein_coding	Ugt1a2	protein_coding
396552	ENSRNOG00000018740	Ugt1a3	protein_coding	Ugt1a9	protein_coding
399489	ENSRNOG00000016708	Necab3	protein_coding	E2f1	protein_coding
404280	ENSRNOG00000003228	-	protein_coding	Mid1ip1	protein_coding
404938	ENSRNOG00000056595	-	protein_coding	Olr954	protein_coding
404951	ENSRNOG00000048201	Olr905	protein_coding	Olr906	protein_coding
405027	ENSRNOG00000057094	Olr349	protein_coding	Olr358	protein_coding
405045	ENSRNOG00000069086	Olr1460	protein_coding	Olr1459	protein_coding
405048	ENSRNOG00000033492	Olr1454	protein_coding	Olr1452	protein_coding
405051	ENSRNOG00000064663	Olr1443	protein_coding	Olr1442	protein_coding
405088	ENSRNOG00000031423	-	protein_coding	Olr1266	protein_coding
405188	ENSRNOG00000064704	Olr1704	protein_coding	Olr1705	protein_coding
405213	ENSRNOG00000069229	Olr827	protein_coding	Olr826	protein_coding
405245	ENSRNOG00000063784	Olr610	protein_coding	Olr611	protein_coding
405250	ENSRNOG00000049954	Olr516	protein_coding	Olr520	protein_coding
405291	ENSRNOG00000063203	Olr252	protein_coding	Olr255	protein_coding
406012	ENSRNOG00000046355	Olr1696	protein_coding	Olr1700	protein_coding
406013	ENSRNOG00000046355	Olr1696	protein_coding	Olr1701	protein_coding
408031	ENSRNOG00000000759	Olr1730	protein_coding	Olr1869	protein_coding
414785	ENSRNOG00000040052	RT1-M6-2	protein_coding	RT1-M6-1	protein_coding
414788	ENSRNOG00000032596	RT1-T24-1	protein_coding	RT1-T24-3	protein_coding
450226	ENSRNOG00000003899	Krt15	protein_coding	Ka11	protein_coding
493909	ENSRNOG00000014555	Aox4	protein_coding	Aox3	protein_coding
494206	ENSRNOG00000064635	Ly49si2	protein_coding	Ly49si1	protein_coding
494303	ENSRNOG00000059074	-	protein_coding	Vom1r42	protein_coding
497227	ENSRNOG00000054624	AC096792.1	protein_coding	Muc19	protein_coding
497796	ENSRNOG00000060241	-	protein_coding	LOC497796	protein_coding
497862	ENSRNOG00000055413	AC129395.1	protein_coding	RGD1564086	protein_coding
497891	ENSRNOG00000038894	AABR07072096.1	protein_coding	Timd4	protein_coding
497899	ENSRNOG00000022555	BC049762	protein_coding	LOC497899	protein_coding
497907	ENSRNOG00000038478	AABR07029613.1	protein_coding	RGD1563668	protein_coding
497940	ENSRNOG00000015975	-	protein_coding	LOC497940	protein_coding
497954	ENSRNOG00000003116	Dph1	protein_coding	Ovca2	protein_coding
497958	ENSRNOG00000007788	Glod4	protein_coding	Gemin4	protein_coding
497961	ENSRNOG00000008704	Tmem97	protein_coding	Nlk	protein_coding
497975	ENSRNOG00000063476	-	protein_coding	Znhit3	protein_coding
498002	ENSRNOG00000020771	Sap18	protein_coding	RGD1561590	protein_coding
498014	ENSRNOG00000043295	1810010H24Rik	protein_coding	RGD1565033	protein_coding
498084	ENSRNOG00000038987	-	protein_coding	LOC498084	protein_coding
498085	ENSRNOG00000033603	AABR07034315.1	protein_coding	RGD1563835	protein_coding
498088	ENSRNOG00000023917	AABR07034362.1	protein_coding	RGD1565297	protein_coding
498140	ENSRNOG00000039819	AABR07035338.1	protein_coding	Cdk8	protein_coding
498154	ENSRNOG00000001289	-	protein_coding	LOC498154	protein_coding
498155	ENSRNOG00000032693	-	protein_coding	LOC498155	protein_coding
498179	ENSRNOG00000001073	Mtrfr	protein_coding	RGD1563482	protein_coding
498192	ENSRNOG00000069648	-	protein_coding	RGD1560398	protein_coding
498198	ENSRNOG00000000978	AABR07035374.1	protein_coding	Cyp3a73	protein_coding
498222	ENSRNOG00000004341	AA986860	protein_coding	LOC498222	protein_coding
498231	ENSRNOG00000029418	-	protein_coding	LOC498231	protein_coding
498236	ENSRNOG00000025987	-	protein_coding	LOC498236	protein_coding
498265	ENSRNOG00000059276	BC055324	protein_coding	LOC498265	protein_coding
498273	ENSRNOG00000059957	AABR07021734.1	protein_coding	RGD1559938	protein_coding
498276	ENSRNOG00000058500	-	protein_coding	LOC498276	protein_coding
498276	ENSRNOG00000046663	Fcgr2a	protein_coding	LOC498276	protein_coding
498300	ENSRNOG00000050163	-	protein_coding	LOC498300	protein_coding
498308	ENSRNOG00000032812	-	protein_coding	LOC498308	protein_coding
498316	ENSRNOG00000048659	-	protein_coding	LOC498316	protein_coding
498339	ENSRNOG00000029004	-	protein_coding	LOC498339	protein_coding
498340	ENSRNOG00000003606	AABR07014550.1	protein_coding	RGD1561381	protein_coding
498360	ENSRNOG00000029461	AABR07072400.1	protein_coding	RGD1563570	protein_coding
498368	ENSRNOG00000002191	0610040J01Rik	protein_coding	LOC498368	protein_coding
498388	ENSRNOG00000029107	AABR07015743.1	protein_coding	RGD1561694	protein_coding
498453	ENSRNOG00000005869	AABR07017110.1	protein_coding	LOC498453	protein_coding
498460	ENSRNOG00000028821	-	protein_coding	LOC498460	protein_coding
498465	ENSRNOG00000069977	-	protein_coding	LOC498465	protein_coding
498475	ENSRNOG00000031307	AABR07017241.1	protein_coding	Ptgdrl	protein_coding
498523	ENSRNOG00000032148	AABR07018050.1	protein_coding	RGD1565170	protein_coding
498555	ENSRNOG00000038074	-	protein_coding	LOC498555	protein_coding
498583	ENSRNOG00000029131	AABR07024637.1	protein_coding	Frmpd2	protein_coding
498675	ENSRNOG00000046155	1700102P08Rik	protein_coding	LOC498675	protein_coding
498682	ENSRNOG00000017963	Zfp875	protein_coding	RGD1566325	protein_coding
498836	ENSRNOG00000025687	-	protein_coding	LOC498836	protein_coding
498846	ENSRNOG00000063070	Pcdhga7	protein_coding	Pcdhga2	protein_coding
498847	ENSRNOG00000063070	Pcdhga7	protein_coding	Pcdhga3	protein_coding
498849	ENSRNOG00000063070	Pcdhga7	protein_coding	Pcdhga10	protein_coding
498850	ENSRNOG00000063070	Pcdhga7	protein_coding	Pcdhga12	protein_coding
498881	ENSRNOG00000018630	Gapdh	protein_coding	RGD1562758	protein_coding
498886	ENSRNOG00000018676	-	lncRNA	RGD1562987	protein_coding
498914	ENSRNOG00000032666	AABR07042915.1	protein_coding	RGD1564492	protein_coding
498933	ENSRNOG00000011671	-	protein_coding	LOC498933	protein_coding
498971	ENSRNOG00000069478	-	protein_coding	LOC498971	protein_coding
498977	ENSRNOG00000014431	AABR07000222.1	protein_coding	Dctn3l1	protein_coding
499084	ENSRNOG00000011287	Minpp1	protein_coding	RGD1564801	protein_coding
499094	ENSRNOG00000019416	-	protein_coding	Zfp61	protein_coding
499095	ENSRNOG00000065649	-	protein_coding	Zfp94	protein_coding
499097	ENSRNOG00000047176	RGD1564380	protein_coding	RGD1565655	protein_coding
499105	ENSRNOG00000050758	AC142154.1	protein_coding	Epc2l1	protein_coding
499114	ENSRNOG00000050453	AABR07002848.1	protein_coding	Fbxo27	protein_coding
499133	ENSRNOG00000031859	-	protein_coding	RGD1562402	protein_coding
499136	ENSRNOG00000014455	-	protein_coding	LOC499136	protein_coding
499219	ENSRNOG00000024789	-	protein_coding	LOC499219	protein_coding
499223	ENSRNOG00000017191	Trim5	protein_coding	Trim30	protein_coding
499240	ENSRNOG00000013713	BC051019	protein_coding	LOC499240	protein_coding
499244	ENSRNOG00000029082	AABR07005031.1	protein_coding	RGD1566189	protein_coding
499276	ENSRNOG00000022900	-	protein_coding	LOC499276	protein_coding
499282	ENSRNOG00000027374	AABR07005985.1	protein_coding	Cfap46	protein_coding
499309	ENSRNOG00000032042	Zfta	protein_coding	RGD1560108	protein_coding
499319	ENSRNOG00000033714	AABR07006264.1	protein_coding	Ms4a13-ps1	protein_coding
499331	ENSRNOG00000025644	D030056L22Rik	protein_coding	LOC499331	protein_coding
499374	ENSRNOG00000031381	AC129049.1	protein_coding	RGD1561333	protein_coding
499407	ENSRNOG00000058912	-	protein_coding	LOC499407	protein_coding
499437	ENSRNOG00000003281	-	protein_coding	Mcm9	protein_coding
499469	ENSRNOG00000049990	AABR07045411.1	protein_coding	LOC499469	protein_coding
499512	ENSRNOG00000018045	AABR07007730.1	protein_coding	RGD1566212	protein_coding
499522	ENSRNOG00000064230	-	protein_coding	LOC499522	protein_coding
499530	ENSRNOG00000031115	-	protein_coding	LOC499530	protein_coding
499541	ENSRNOG00000030171	-	protein_coding	LOC499541	protein_coding
499542	ENSRNOG00000032427	-	protein_coding	LOC499542	protein_coding
499544	ENSRNOG00000030204	-	protein_coding	LOC499544	protein_coding
499565	ENSRNOG00000031320	-	protein_coding	LOC499565	protein_coding
499573	ENSRNOG00000033449	-	protein_coding	LOC499573	protein_coding
499584	ENSRNOG00000033028	-	protein_coding	LOC499584	protein_coding
499607	ENSRNOG00000042535	AABR07010907.1	protein_coding	LOC499607	protein_coding
499643	ENSRNOG00000032009	-	protein_coding	LOC499643	protein_coding
499658	ENSRNOG00000045617	Pglyrp3b	protein_coding	Pglyrp3	protein_coding
499670	ENSRNOG00000030494	AABR07072761.1	protein_coding	RGD1560263	protein_coding
499688	ENSRNOG00000060939	Gstm6l	protein_coding	Gstm6	protein_coding
499715	ENSRNOG00000033088	-	protein_coding	LOC499715	protein_coding
499780	ENSRNOG00000022681	Bbln	protein_coding	RGD1561113	protein_coding
499796	ENSRNOG00000028112	-	protein_coding	LOC499796	protein_coding
499803	ENSRNOG00000007605	AABR07052430.1	protein_coding	RGD1560831	protein_coding
499843	ENSRNOG00000032177	-	protein_coding	LOC499843	protein_coding
499866	ENSRNOG00000005366	AABR07053472.1	protein_coding	Fam98b	protein_coding
499867	ENSRNOG00000060434	AABR07053500.2	protein_coding	Phgr1	protein_coding
499886	ENSRNOG00000037081	-	protein_coding	LOC499886	protein_coding
499891	ENSRNOG00000021237	Dnaaf9	protein_coding	RGD1565616	protein_coding
499958	ENSRNOG00000051498	Prpf6	protein_coding	Linc00176	protein_coding
499979	ENSRNOG00000048371	AABR07059232.1	protein_coding	Fam185a	protein_coding
500007	ENSRNOG00000009135	1700109H08Rik	protein_coding	LOC500007	protein_coding
500028	ENSRNOG00000008962	-	protein_coding	LOC500028	protein_coding
500035	ENSRNOG00000031207	-	protein_coding	LOC500035	protein_coding
500039	ENSRNOG00000052702	AABR07059925.1	protein_coding	RGD1562178	protein_coding
500123	ENSRNOG00000033274	AC113910.1	protein_coding	RGD1565415	protein_coding
500124	ENSRNOG00000010594	-	protein_coding	LOC500124	protein_coding
500227	ENSRNOG00000010048	Dctn1	protein_coding	LOC500227	protein_coding
500319	ENSRNOG00000031707	Tuba3b	protein_coding	Tuba3a	protein_coding
500331	ENSRNOG00000030522	-	protein_coding	LOC500331	protein_coding
500350	ENSRNOG00000030158	-	protein_coding	LOC500350	protein_coding
500354	ENSRNOG00000027979	-	protein_coding	LOC500354	protein_coding
500441	ENSRNOG00000013320	-	protein_coding	RGD1561916	protein_coding
500460	ENSRNOG00000005666	-	protein_coding	LOC500460	protein_coding
500462	ENSRNOG00000017640	AABR07048280.1	protein_coding	RGD1564956	protein_coding
500473	ENSRNOG00000063113	Mup4	protein_coding	LOC500473	protein_coding
500475	ENSRNOG00000024506	-	protein_coding	LOC500475	protein_coding
500514	ENSRNOG00000030938	AABR07049499.1	protein_coding	Fyb2	protein_coding
500540	ENSRNOG00000032183	Scmh1	protein_coding	Slfnl1	protein_coding
500567	ENSRNOG00000026676	-	protein_coding	LOC500567	protein_coding
500584	ENSRNOG00000063088	-	protein_coding	LOC500584	protein_coding
500594	ENSRNOG00000023112	-	protein_coding	LOC500594	protein_coding
500650	ENSRNOG00000031285	AABR07064305.1	protein_coding	Timm23b	protein_coding
500697	ENSRNOG00000012652	AABR07065139.1	protein_coding	RGD1565693	protein_coding
500702	ENSRNOG00000030420	-	protein_coding	LOC500702	protein_coding
500801	ENSRNOG00000029478	Cyp4f39	protein_coding	Cyp4f17	protein_coding
500804	ENSRNOG00000004662	AC115277.1	protein_coding	RGD1560687	protein_coding
500817	ENSRNOG00000031205	AC136584.1	protein_coding	RGD1563124	protein_coding
500827	ENSRNOG00000051928	1700017N19Rik	protein_coding	LOC500827	protein_coding
500843	ENSRNOG00000028782	Kics2	protein_coding	RGD1565498	protein_coding
500846	ENSRNOG00000031425	-	protein_coding	LOC500846	protein_coding
500876	ENSRNOG00000004914	4933412E24Rik	protein_coding	LOC500876	protein_coding
500877	ENSRNOG00000029292	-	protein_coding	LOC500877	protein_coding
500889	ENSRNOG00000032827	AABR07058412.1	protein_coding	Mroh5	protein_coding
500914	ENSRNOG00000029243	AABR07058578.1	protein_coding	RGD1560568	protein_coding
500923	ENSRNOG00000002475	AABR07058831.1	protein_coding	RGD1565798	protein_coding
500948	ENSRNOG00000031660	-	protein_coding	LOC500948	protein_coding
500959	ENSRNOG00000055222	AC094212.1	protein_coding	LOC500959	protein_coding
500990	ENSRNOG00000038867	-	protein_coding	LOC500990	protein_coding
501038	ENSRNOG00000033654	-	protein_coding	LOC501038	protein_coding
501058	ENSRNOG00000034052	AABR07071482.2	protein_coding	RGD1563705	protein_coding
501297	ENSRNOG00000070477	-	pseudogene	LOC501297	protein_coding
501467	ENSRNOG00000062442	-	protein_coding	LOC501467	protein_coding
501516	ENSRNOG00000018876	Entr1	protein_coding	RGD1562289	protein_coding
501516	ENSRNOG00000068449	-	protein_coding	RGD1562289	protein_coding
501526	ENSRNOG00000028611	AABR07037203.1	protein_coding	RGD1566093	protein_coding
501558	ENSRNOG00000025290	AABR07038029.1	protein_coding	Map3k15	protein_coding
501568	ENSRNOG00000030048	AABR07038355.1	protein_coding	RGD1560207	protein_coding
501588	ENSRNOG00000025672	-	protein_coding	Tex11	protein_coding
501612	ENSRNOG00000064801	-	protein_coding	RGD1559460	protein_coding
501618	ENSRNOG00000037711	-	protein_coding	LOC501618	protein_coding
501621	ENSRNOG00000023256	-	protein_coding	Nxf7	protein_coding
501642	ENSRNOG00000024068	-	protein_coding	RGD1564955	protein_coding
501644	ENSRNOG00000034150	AABR07041778.1	protein_coding	Ftl1l1	protein_coding
501647	ENSRNOG00000002285	Fam122b	protein_coding	Pabir2	protein_coding
501658	ENSRNOG00000048606	-	protein_coding	Vma21	protein_coding
501659	ENSRNOG00000064535	-	protein_coding	RGD1561481	protein_coding
501686	ENSRNOG00000058024	AABR07029470.2	protein_coding	RGD1562355	protein_coding
501714	ENSRNOG00000029479	RGD1304870	protein_coding	RGD1564031	protein_coding
501720	ENSRNOG00000060847	Krtap2-1	protein_coding	Krtap2-4	protein_coding
501721	ENSRNOG00000061130	Krtap2-1	protein_coding	RGD1561684	protein_coding
501740	ENSRNOG00000052940	AABR07030791.1	protein_coding	RGD1562156	protein_coding
501742	ENSRNOG00000048771	RGD1559482	protein_coding	RGD1562667	protein_coding
501745	ENSRNOG00000045888	RGD1562667	protein_coding	Cd300c	protein_coding
501828	ENSRNOG00000066614	RGD1561143	protein_coding	RGD1566006	protein_coding
501861	ENSRNOG00000051405	AABR07021465.1	protein_coding	Axdnd1	protein_coding
501886	ENSRNOG00000034289	AABR07014298.1	protein_coding	Ndufb4l1-ps1	protein_coding
501923	ENSRNOG00000051190	AABR07015507.1	protein_coding	Smim20	protein_coding
502110	ENSRNOG00000040101	AABR07026805.2	protein_coding	RGD1563581	protein_coding
502128	ENSRNOG00000061510	-	protein_coding	Pom121l2	protein_coding
502129	ENSRNOG00000067434	Hist1h2an	protein_coding	hist1h2ail2	protein_coding
502129	ENSRNOG00000070462	Hist1h2ac	protein_coding	hist1h2ail2	protein_coding
502176	ENSRNOG00000030321	-	protein_coding	LOC502176	protein_coding
502301	ENSRNOG00000050831	Vom2r35	protein_coding	Vom2r36	protein_coding
502338	ENSRNOG00000037156	Mrgprx1	protein_coding	Mrgprb2	protein_coding
502357	ENSRNOG00000048436	Olfr574	protein_coding	Or51t1	protein_coding
502412	ENSRNOG00000030676	AABR07044373.1	protein_coding	RGD1562885	protein_coding
502479	ENSRNOG00000043033	AABR07045431.1	protein_coding	Afg1l	protein_coding
502534	ENSRNOG00000038008	AC111231.1	protein_coding	RGD1560162	protein_coding
502618	ENSRNOG00000039210	4930402F06Rik	protein_coding	LOC502618	protein_coding
502633	ENSRNOG00000009382	AABR07052486.1	protein_coding	Mettl8	protein_coding
502660	ENSRNOG00000047116	-	protein_coding	LOC502660	protein_coding
502684	ENSRNOG00000023721	-	protein_coding	LOC502684	protein_coding
502711	ENSRNOG00000025214	AC099360.1	protein_coding	RGD1561560	protein_coding
502741	ENSRNOG00000032847	AABR07060145.1	protein_coding	RGD1561636	protein_coding
502907	ENSRNOG00000061895	Ly49si1	protein_coding	LOC502907	protein_coding
502908	ENSRNOG00000061664	-	protein_coding	LOC502908	protein_coding
502957	ENSRNOG00000033445	AABR07049060.1	protein_coding	Ccdc171	protein_coding
502987	ENSRNOG00000048439	AC134087.1	processed_pseudogene	RGD1561465	protein_coding
502996	ENSRNOG00000027142	Oog1	protein_coding	Oog3	protein_coding
503127	ENSRNOG00000039136	Vom2r57	protein_coding	Vom2r56	protein_coding
503208	ENSRNOG00000015333	AABR07070225.1	protein_coding	Bola2-ps1	protein_coding
503423	ENSRNOG00000031534	-	protein_coding	Rhox8	protein_coding
503429	ENSRNOG00000023163	AABR07037058.1	protein_coding	Mpc1l	protein_coding
503442	ENSRNOG00000042751	-	protein_coding	Mageb7	protein_coding
503444	ENSRNOG00000062756	-	protein_coding	RGD1559970	protein_coding
503465	ENSRNOG00000023469	-	protein_coding	Pramel3	protein_coding
503466	ENSRNOG00000037684	-	protein_coding	RGD1566159	protein_coding
553129	ENSRNOG00000063070	Pcdhga7	protein_coding	Pcdhga1	protein_coding
574523	ENSRNOG00000018740	Ugt1a3	protein_coding	Ugt1a5	protein_coding
619558	ENSRNOG00000010589	Zfp622	protein_coding	Retreg1	protein_coding
641315	ENSRNOG00000061876	Aldh4a1	protein_coding	Iffo2	protein_coding
641386	ENSRNOG00000056768	AABR07035428.2	protein_coding	Ap5z1	protein_coding
641525	ENSRNOG00000063070	Pcdhga7	protein_coding	Pcdhgc5	protein_coding
641647	ENSRNOG00000038128	-	protein_coding	Defb33	protein_coding
652928	ENSRNOG00000019723	Cpne1	protein_coding	Rbm12	protein_coding
652928	ENSRNOG00000069087	Cpne1	protein_coding	Rbm12	protein_coding
652955	ENSRNOG00000046330	AABR07029581.1	protein_coding	Rnf130	protein_coding
678708	ENSRNOG00000071166	-	protein_coding	LOC678708	protein_coding
678739	ENSRNOG00000003949	AABR07037995.1	protein_coding	Phka2	protein_coding
678759	ENSRNOG00000016470	Ndufa10l1	protein_coding	Ndufa10	protein_coding
678760	ENSRNOG00000066451	-	pseudogene	LOC678760	protein_coding
678769	ENSRNOG00000050960	AABR07040864.1	protein_coding	Atg4a	protein_coding
678817	ENSRNOG00000064913	-	protein_coding	LOC678817	protein_coding
679149	ENSRNOG00000048039	Ces2b	protein_coding	LOC679149	protein_coding
679221	ENSRNOG00000049681	AABR07031491.2	protein_coding	Mapre2	protein_coding
679272	ENSRNOG00000046245	AABR07057423.1	protein_coding	Marchf9	protein_coding
679539	ENSRNOG00000025580	Ube2v1	protein_coding	LOC679539	protein_coding
679574	ENSRNOG00000062988	-	protein_coding	LOC679574	protein_coding
679594	ENSRNOG00000069659	-	protein_coding	LOC679594	protein_coding
679690	ENSRNOG00000062020	AC120096.3	protein_coding	LOC679690	protein_coding
679691	ENSRNOG00000069767	Vom2r6	protein_coding	Vom2r5	protein_coding
679739	ENSRNOG00000062531	-	protein_coding	LOC679739	protein_coding
679748	ENSRNOG00000034106	AC127887.1	protein_coding	LOC679748	protein_coding
679803	ENSRNOG00000063479	-	protein_coding	LOC679803	protein_coding
679822	ENSRNOG00000061035	-	protein_coding	LOC679822	protein_coding
679894	ENSRNOG00000042340	Thoc2l	protein_coding	LOC679894	protein_coding
679898	ENSRNOG00000016087	Hars2	protein_coding	Zmat2	protein_coding
679899	ENSRNOG00000069342	-	protein_coding	LOC679899	protein_coding
679924	ENSRNOG00000071009	Kif19b	protein_coding	LOC679924	protein_coding
679960	ENSRNOG00000003062	AABR07039218.1	protein_coding	LOC679960	protein_coding
679974	ENSRNOG00000049020	Tceal3	protein_coding	Tceal6	protein_coding
680000	ENSRNOG00000011113	Pramex1	protein_coding	Prame	protein_coding
680025	ENSRNOG00000043306	-	protein_coding	Nxf5	protein_coding
680039	ENSRNOG00000027623	D5Ertd579e	protein_coding	LOC680039	protein_coding
680045	ENSRNOG00000047468	BC048562	protein_coding	LOC680045	protein_coding
680060	ENSRNOG00000049383	Krtap3-3	protein_coding	Krtap3-2	protein_coding
680068	ENSRNOG00000022286	AABR07039316.1	protein_coding	Dmrtc1b	protein_coding
680077	ENSRNOG00000063474	-	protein_coding	LOC680077	protein_coding
680121	ENSRNOG00000009920	-	pseudogene	LOC680121	protein_coding
680160	ENSRNOG00000012657	-	pseudogene	LOC680160	protein_coding
680190	ENSRNOG00000071107	-	protein_coding	LOC680190	protein_coding
680191	ENSRNOG00000058183	AABR07040624.1	protein_coding	LOC680191	protein_coding
680200	ENSRNOG00000042308	-	protein_coding	LOC680200	protein_coding
680227	ENSRNOG00000037911	-	protein_coding	LOC680227	protein_coding
680248	ENSRNOG00000046053	Nudt10	protein_coding	Nudt11	protein_coding
680342	ENSRNOG00000065503	-	protein_coding	Cldn34b	protein_coding
680353	ENSRNOG00000033484	AABR07039377.1	protein_coding	LOC680353	protein_coding
680385	ENSRNOG00000011606	AABR07061825.1	protein_coding	LOC680385	protein_coding
680406	ENSRNOG00000045799	Rup2	protein_coding	LOC680406	protein_coding
680441	ENSRNOG00000033439	AABR07061838.1	protein_coding	LOC680441	protein_coding
680442	ENSRNOG00000042736	-	protein_coding	LOC680442	protein_coding
680460	ENSRNOG00000016336	AABR07045373.1	protein_coding	Gpbp1l2	protein_coding
680512	ENSRNOG00000033808	AABR07032520.2	protein_coding	LOC680512	protein_coding
680520	ENSRNOG00000027997	-	protein_coding	LOC680520	protein_coding
680562	ENSRNOG00000065539	-	protein_coding	LOC680562	protein_coding
680575	ENSRNOG00000029173	AABR07053716.1	protein_coding	Rpl22l2	protein_coding
680579	ENSRNOG00000032160	AABR07014996.1	protein_coding	LOC680579	protein_coding
680602	ENSRNOG00000028701	C8g	protein_coding	Lcn12	protein_coding
680619	ENSRNOG00000037610	-	protein_coding	Trap1a	protein_coding
680656	ENSRNOG00000030447	AC105662.1	protein_coding	Fndc10	protein_coding
680665	ENSRNOG00000034230	Cd5l	protein_coding	Fcrl1	protein_coding
680700	ENSRNOG00000011484	-	protein_coding	LOC680700	protein_coding
680825	ENSRNOG00000069278	-	protein_coding	LOC680825	protein_coding
680842	ENSRNOG00000028035	AABR07072807.1	protein_coding	RT1-M1-5	protein_coding
680865	ENSRNOG00000058904	-	protein_coding	Tex13b	protein_coding
680874	ENSRNOG00000036856	AC097183.1	protein_coding	Rnf223	protein_coding
680875	ENSRNOG00000023828	BC024139	protein_coding	LOC680875	protein_coding
680885	ENSRNOG00000039749	1700024G13Rik	protein_coding	LOC680885	protein_coding
680913	ENSRNOG00000024182	-	protein_coding	LOC680913	protein_coding
680920	ENSRNOG00000042468	-	protein_coding	LOC680920	protein_coding
680923	ENSRNOG00000051906	AABR07035561.2	protein_coding	Pvrig	protein_coding
680931	ENSRNOG00000070053	Oxct2a	protein_coding	Bmp8a	protein_coding
680955	ENSRNOG00000040095	-	protein_coding	LOC680955	protein_coding
680964	ENSRNOG00000047566	AABR07059807.1	protein_coding	LOC680964	protein_coding
681006	ENSRNOG00000025953	-	protein_coding	LOC681006	protein_coding
681066	ENSRNOG00000003783	Fthl17a	protein_coding	Fthl17e	protein_coding
681067	ENSRNOG00000063745	-	protein_coding	LOC681067	protein_coding
681077	ENSRNOG00000067391	-	protein_coding	LOC681077	protein_coding
681092	ENSRNOG00000013237	AABR07027925.1	protein_coding	Pou6f2	protein_coding
681162	ENSRNOG00000032516	AABR07049223.1	protein_coding	Cks1l	protein_coding
681182	ENSRNOG00000063820	-	protein_coding	LOC681182	protein_coding
681186	ENSRNOG00000069282	-	protein_coding	LOC681186	protein_coding
681193	ENSRNOG00000042507	AABR07061871.2	protein_coding	LOC681193	protein_coding
681241	ENSRNOG00000021898	-	protein_coding	LOC681241	protein_coding
681282	ENSRNOG00000034107	1110038F14Rik	protein_coding	LOC681282	protein_coding
681300	ENSRNOG00000003734	AABR07041600.1	protein_coding	LOC681300	protein_coding
681303	ENSRNOG00000055677	AABR07024653.1	protein_coding	LOC681303	protein_coding
681314	ENSRNOG00000020749	AC095278.1	protein_coding	LOC681314	protein_coding
681325	ENSRNOG00000023005	Gm6377	protein_coding	LOC681325	protein_coding
681341	ENSRNOG00000070677	-	protein_coding	LOC681341	protein_coding
681355	ENSRNOG00000069375	Kctd12b	protein_coding	LOC681355	protein_coding
681367	ENSRNOG00000046871	2310039H08Rik	protein_coding	LOC681367	protein_coding
681382	ENSRNOG00000038257	-	protein_coding	LOC681382	protein_coding
681385	ENSRNOG00000043494	-	protein_coding	LOC681385	protein_coding
681410	ENSRNOG00000039876	Hnrnpa0	protein_coding	LOC681410	protein_coding
681458	ENSRNOG00000013279	Scd3	protein_coding	LOC681458	protein_coding
681470	ENSRNOG00000049477	Olfr418	protein_coding	LOC681470	protein_coding
681544	ENSRNOG00000070559	-	protein_coding	LOC681544	protein_coding
681658	ENSRNOG00000065301	-	protein_coding	LOC681658	protein_coding
681682	ENSRNOG00000048059	-	protein_coding	Ct45a9	protein_coding
681694	ENSRNOG00000047894	AABR07034648.1	protein_coding	Liph	protein_coding
681871	ENSRNOG00000017648	Vom2r8	protein_coding	LOC681871	protein_coding
682102	ENSRNOG00000048129	CK137956	protein_coding	LOC682102	protein_coding
682225	ENSRNOG00000028767	AABR07001926.1	protein_coding	LOC682225	protein_coding
682408	ENSRNOG00000050215	AABR07044375.1	protein_coding	Cdsn	protein_coding
682419	ENSRNOG00000058286	-	protein_coding	LOC682419	protein_coding
682831	ENSRNOG00000050041	-	protein_coding	LOC682831	protein_coding
682837	ENSRNOG00000055996	AABR07006032.1	protein_coding	Muc5ac	protein_coding
682870	ENSRNOG00000017963	Zfp875	protein_coding	LOC682870	protein_coding
683212	ENSRNOG00000047393	Krt18	protein_coding	LOC683212	protein_coding
683282	ENSRNOG00000064614	-	protein_coding	LOC683282	protein_coding
683313	ENSRNOG00000070470	Krt6a	protein_coding	LOC683313	protein_coding
683422	ENSRNOG00000047632	-	protein_coding	LOC683422	protein_coding
683456	ENSRNOG00000070457	-	protein_coding	LOC683456	protein_coding
683469	ENSRNOG00000066342	-	protein_coding	LOC683469	protein_coding
683573	ENSRNOG00000047928	AABR07048653.1	protein_coding	LOC683573	protein_coding
683674	ENSRNOG00000024567	E130309D02Rik	protein_coding	LOC683674	protein_coding
683849	ENSRNOG00000050493	-	protein_coding	LOC683849	protein_coding
683891	ENSRNOG00000046484	-	protein_coding	Ccdc160	protein_coding
683961	ENSRNOG00000048698	AABR07048031.1	protein_coding	LOC683961	protein_coding
684107	ENSRNOG00000047649	-	protein_coding	LOC684107	protein_coding
684170	ENSRNOG00000063077	-	protein_coding	LOC684170	protein_coding
684171	ENSRNOG00000050377	Olfr555	protein_coding	LOC684171	protein_coding
684179	ENSRNOG00000047148	Olfr556	protein_coding	LOC684179	protein_coding
684208	ENSRNOG00000048369	Olfr557	protein_coding	LOC684208	protein_coding
684270	ENSRNOG00000050348	Isoc2a	protein_coding	LOC684270	protein_coding
684327	ENSRNOG00000049614	AABR07028488.1	protein_coding	LOC684327	protein_coding
684365	ENSRNOG00000050663	Olfr572	protein_coding	LOC684365	protein_coding
684376	ENSRNOG00000047871	Olfr573-ps1	protein_coding	LOC684376	protein_coding
684395	ENSRNOG00000065507	-	protein_coding	LOC684395	protein_coding
684403	ENSRNOG00000068324	-	protein_coding	LOC684403	protein_coding
684427	ENSRNOG00000069792	-	protein_coding	LOC684427	protein_coding
684444	ENSRNOG00000045818	H2bl1	protein_coding	LOC684444	protein_coding
684466	ENSRNOG00000048802	-	protein_coding	LOC684466	protein_coding
684471	ENSRNOG00000068423	Olfr1394	protein_coding	LOC684471	protein_coding
684539	ENSRNOG00000064583	-	protein_coding	LOC684539	protein_coding
684709	ENSRNOG00000046786	Teddm1b	protein_coding	LOC684709	protein_coding
684762	ENSRNOG00000063016	Hist2h3c2	protein_coding	H3c13	protein_coding
684762	ENSRNOG00000064521	Hist2h3c2	protein_coding	H3c13	protein_coding
684762	ENSRNOG00000066835	Hist2h3c2	protein_coding	H3c13	protein_coding
684762	ENSRNOG00000068046	Hist2h3c2	protein_coding	H3c13	protein_coding
684762	ENSRNOG00000065054	Hist2h3c2	protein_coding	H3c13	protein_coding
684762	ENSRNOG00000065886	Hist2h3c2	protein_coding	H3c13	protein_coding
684773	ENSRNOG00000070462	Hist1h2ac	protein_coding	LOC684773	protein_coding
684773	ENSRNOG00000067434	Hist1h2an	protein_coding	LOC684773	protein_coding
684792	ENSRNOG00000069979	Gm36210	protein_coding	LOC684792	protein_coding
684797	ENSRNOG00000070362	Hist1h2bg	protein_coding	LOC684797	protein_coding
684797	ENSRNOG00000064011	Hist1h2bq	protein_coding	LOC684797	protein_coding
684797	ENSRNOG00000069578	Hist1h2bq	protein_coding	LOC684797	protein_coding
684932	ENSRNOG00000068658	-	protein_coding	LOC684932	protein_coding
684988	ENSRNOG00000067444	-	protein_coding	LOC684988	protein_coding
685067	ENSRNOG00000029191	Gbp7	protein_coding	LOC685067	protein_coding
685069	ENSRNOG00000068631	-	protein_coding	LOC685069	protein_coding
685079	ENSRNOG00000014480	Dbndd2	protein_coding	Sys1	protein_coding
685080	ENSRNOG00000010332	Nipsnap3b	protein_coding	Nipsnap3a	protein_coding
685081	ENSRNOG00000042660	-	protein_coding	LOC685081	protein_coding
685085	ENSRNOG00000062325	-	protein_coding	LOC685085	protein_coding
685108	ENSRNOG00000055728	AABR07067583.1	protein_coding	LOC685108	protein_coding
685157	ENSRNOG00000063866	-	protein_coding	LOC685157	protein_coding
685171	ENSRNOG00000058543	-	protein_coding	LOC685171	protein_coding
685184	ENSRNOG00000062489	-	protein_coding	LOC685184	protein_coding
685199	ENSRNOG00000065750	-	pseudogene	LOC685199	protein_coding
685203	ENSRNOG00000038738	1700019D03Rik	protein_coding	LOC685203	protein_coding
685291	ENSRNOG00000049312	-	protein_coding	LOC685291	protein_coding
685311	ENSRNOG00000065946	-	protein_coding	LOC685311	protein_coding
685351	ENSRNOG00000038499	Gm4847	protein_coding	LOC685351	protein_coding
685391	ENSRNOG00000043170	-	protein_coding	LOC685391	protein_coding
685398	ENSRNOG00000027193	AABR07051376.1	protein_coding	Ppp1r26	protein_coding
685406	ENSRNOG00000033407	-	protein_coding	LOC685406	protein_coding
685451	ENSRNOG00000039350	-	protein_coding	Gng13	protein_coding
685544	ENSRNOG00000020131	-	protein_coding	LOC685544	protein_coding
685557	ENSRNOG00000033775	Vom2r11	protein_coding	Vom2r7	protein_coding
685574	ENSRNOG00000019099	AABR07054578.1	protein_coding	Zfp334	protein_coding
685596	ENSRNOG00000032204	Uqcrb	protein_coding	LOC685596	protein_coding
685610	ENSRNOG00000053366	AABR07002784.1	protein_coding	Zfp59	protein_coding
685619	ENSRNOG00000029470	-	protein_coding	LOC685619	protein_coding
685655	ENSRNOG00000069782	-	protein_coding	LOC685655	protein_coding
685668	ENSRNOG00000048686	AABR07066379.1	protein_coding	LOC685668	protein_coding
685679	ENSRNOG00000032152	Rab11fip3	protein_coding	Nme4	protein_coding
685680	ENSRNOG00000022136	BC016579	protein_coding	LOC685680	protein_coding
685695	ENSRNOG00000050784	AABR07054000.1	protein_coding	Macrod2	protein_coding
685699	ENSRNOG00000071039	-	protein_coding	LOC685699	protein_coding
685700	ENSRNOG00000051365	-	protein_coding	LOC685700	protein_coding
685716	ENSRNOG00000054404	-	protein_coding	LOC685716	protein_coding
685718	ENSRNOG00000030299	AABR07024742.1	protein_coding	LOC685718	protein_coding
685729	ENSRNOG00000000133	Txndc15	protein_coding	Pcbd2	protein_coding
685747	ENSRNOG00000031555	-	protein_coding	LOC685747	protein_coding
685762	ENSRNOG00000024298	-	protein_coding	LOC685762	protein_coding
685767	ENSRNOG00000053301	-	protein_coding	LOC685767	protein_coding
685776	ENSRNOG00000053601	AABR07040127.1	protein_coding	LOC685776	protein_coding
685782	ENSRNOG00000067111	-	protein_coding	LOC685782	protein_coding
685789	ENSRNOG00000003531	-	protein_coding	LOC685789	protein_coding
685790	ENSRNOG00000071186	-	protein_coding	LOC685790	protein_coding
685793	ENSRNOG00000064423	-	protein_coding	LOC685793	protein_coding
685819	ENSRNOG00000070324	-	protein_coding	Samt2	protein_coding
685849	ENSRNOG00000012068	D630039A03Rik	protein_coding	LOC685849	protein_coding
685881	ENSRNOG00000051000	-	protein_coding	LOC685881	protein_coding
685925	ENSRNOG00000057159	-	protein_coding	Rsl1	protein_coding
685933	ENSRNOG00000036598	Tbc1d12	protein_coding	LOC685933	protein_coding
685945	ENSRNOG00000049645	-	protein_coding	Vom1r104	protein_coding
685963	ENSRNOG00000048701	Rpl38	protein_coding	LOC685963	protein_coding
685964	ENSRNOG00000025934	-	protein_coding	LOC685964	protein_coding
685989	ENSRNOG00000068016	-	protein_coding	LOC685989	protein_coding
686013	ENSRNOG00000005533	1700067K01Rik	protein_coding	LOC686013	protein_coding
686030	ENSRNOG00000067303	Gm34066	protein_coding	LOC686030	protein_coding
686031	ENSRNOG00000066895	-	protein_coding	LOC686031	protein_coding
686042	ENSRNOG00000063299	-	protein_coding	LOC686042	protein_coding
686050	ENSRNOG00000060520	AABR07048387.1	protein_coding	Shoc1	protein_coding
686074	ENSRNOG00000030364	AABR07031666.1	protein_coding	LOC686074	protein_coding
686087	ENSRNOG00000058316	Mospd1	protein_coding	LOC686087	protein_coding
686095	ENSRNOG00000066228	-	protein_coding	LOC686095	protein_coding
686104	ENSRNOG00000025480	AC135142.1	protein_coding	Eif4e1b	protein_coding
686106	ENSRNOG00000056177	AABR07010085.2	protein_coding	Ccdc144b	protein_coding
686142	ENSRNOG00000063174	-	protein_coding	LOC686142	protein_coding
686143	ENSRNOG00000023511	2310050C09Rik	protein_coding	LOC686143	protein_coding
686209	ENSRNOG00000069166	Olfr1340	protein_coding	LOC686209	protein_coding
686288	ENSRNOG00000062411	-	protein_coding	LOC686288	protein_coding
686596	ENSRNOG00000069352	-	protein_coding	LOC686596	protein_coding
686641	ENSRNOG00000065019	-	protein_coding	LOC686641	protein_coding
686660	ENSRNOG00000049480	Olfr692	protein_coding	LOC686660	protein_coding
686677	ENSRNOG00000063734	Olfr1161	protein_coding	LOC686677	protein_coding
686720	ENSRNOG00000068042	-	pseudogene	LOC686720	protein_coding
686748	ENSRNOG00000051847	Olfr829	protein_coding	LOC686748	protein_coding
686774	ENSRNOG00000056041	AABR07062570.1	protein_coding	Ipo8	protein_coding
686900	ENSRNOG00000064911	Olfr1198	protein_coding	LOC686900	protein_coding
686980	ENSRNOG00000048277	AABR07035787.1	protein_coding	Srrt	protein_coding
687056	ENSRNOG00000065327	-	protein_coding	LOC687056	protein_coding
687065	ENSRNOG00000063025	-	protein_coding	LOC687065	protein_coding
687082	ENSRNOG00000062923	-	protein_coding	LOC687082	protein_coding
687088	ENSRNOG00000067331	Olfr1467	protein_coding	LOC687088	protein_coding
687092	ENSRNOG00000070448	-	protein_coding	LOC687092	protein_coding
687097	ENSRNOG00000043313	-	protein_coding	LOC687097	protein_coding
687119	ENSRNOG00000063465	Olfr513	protein_coding	LOC687119	protein_coding
687399	ENSRNOG00000045541	1700030J22Rik	protein_coding	LOC687399	protein_coding
687560	ENSRNOG00000050028	-	protein_coding	LOC687560	protein_coding
687631	ENSRNOG00000032530	-	protein_coding	LOC687631	protein_coding
687679	ENSRNOG00000032232	Snrpg	protein_coding	LOC687679	protein_coding
687694	ENSRNOG00000004787	AABR07053185.1	protein_coding	Elp4	protein_coding
687707	ENSRNOG00000042847	4930544D05Rik	protein_coding	LOC687707	protein_coding
687780	ENSRNOG00000062652	-	protein_coding	LOC687780	protein_coding
687808	ENSRNOG00000049063	AABR07044759.1	protein_coding	Slc16a9	protein_coding
687866	ENSRNOG00000047191	AABR07036550.1	protein_coding	Myo1h	protein_coding
687881	ENSRNOG00000070401	Olfr394	protein_coding	LOC687881	protein_coding
687893	ENSRNOG00000066700	-	protein_coding	LOC687893	protein_coding
687896	ENSRNOG00000065934	Olfr397	protein_coding	LOC687896	protein_coding
688126	ENSRNOG00000064206	Gm525	protein_coding	LOC688126	protein_coding
688280	ENSRNOG00000053469	AABR07030861.1	protein_coding	Tmc6	protein_coding
688282	ENSRNOG00000045889	6030468B19Rik	protein_coding	LOC688282	protein_coding
688286	ENSRNOG00000045615	Tha1	protein_coding	LOC688286	protein_coding
688320	ENSRNOG00000069492	Cbr2	protein_coding	LOC688320	protein_coding
688321	ENSRNOG00000067169	-	protein_coding	LOC688321	protein_coding
688335	ENSRNOG00000064617	-	protein_coding	LOC688335	protein_coding
688386	ENSRNOG00000027791	AABR07015346.1	protein_coding	Cox7a2l2	protein_coding
688389	ENSRNOG00000028582	-	protein_coding	LOC688389	protein_coding
688390	ENSRNOG00000026080	-	protein_coding	LOC688390	protein_coding
688392	ENSRNOG00000070578	Vom2r50	protein_coding	Vom2r49	protein_coding
688459	ENSRNOG00000048967	-	protein_coding	LOC688459	protein_coding
688473	ENSRNOG00000065186	-	protein_coding	LOC688473	protein_coding
688542	ENSRNOG00000048823	AABR07007146.1	protein_coding	LOC688542	protein_coding
688553	ENSRNOG00000037632	Gm11992	protein_coding	LOC688553	protein_coding
688606	ENSRNOG00000001071	AABR07035091.1	protein_coding	Higd2al1	protein_coding
688613	ENSRNOG00000043197	-	protein_coding	LOC688613	protein_coding
688682	ENSRNOG00000067437	-	protein_coding	LOC688682	protein_coding
688684	ENSRNOG00000008516	AABR07049516.1	protein_coding	LOC688684	protein_coding
688702	ENSRNOG00000063423	-	protein_coding	LOC688702	protein_coding
688712	ENSRNOG00000033819	AABR07043141.1	protein_coding	LOC688712	protein_coding
688760	ENSRNOG00000063494	-	protein_coding	LOC688760	protein_coding
688765	ENSRNOG00000032376	AABR07026002.1	protein_coding	LOC688765	protein_coding
688778	ENSRNOG00000017872	-	protein_coding	LOC688778	protein_coding
688784	ENSRNOG00000031517	AABR07039133.2	protein_coding	Rpl27-l1	protein_coding
688801	ENSRNOG00000042867	Cfap97d2	protein_coding	LOC688801	protein_coding
688815	ENSRNOG00000060310	-	protein_coding	LOC688815	protein_coding
688828	ENSRNOG00000037305	Nudt16l2	protein_coding	LOC688828	protein_coding
688842	ENSRNOG00000037399	-	protein_coding	LOC688842	protein_coding
688858	ENSRNOG00000062811	-	protein_coding	LOC688858	protein_coding
688893	ENSRNOG00000066054	Tex48	protein_coding	LOC688893	protein_coding
688900	ENSRNOG00000048053	AC128859.3	protein_coding	Slfn1	protein_coding
688924	ENSRNOG00000037485	-	protein_coding	LOC688924	protein_coding
688925	ENSRNOG00000032135	-	protein_coding	LOC688925	protein_coding
688932	ENSRNOG00000030228	-	protein_coding	LOC688932	transcribed_pseudogene
688948	ENSRNOG00000056532	AC126292.3	protein_coding	LOC688948	protein_coding
688980	ENSRNOG00000030902	AABR07062138.1	protein_coding	LOC688980	protein_coding
689039	ENSRNOG00000049757	-	protein_coding	LOC689039	protein_coding
689064	ENSRNOG00000047098	Hbb-b1	protein_coding	Hbb-bs	protein_coding
689065	ENSRNOG00000036641	2010003K11Rik	protein_coding	LOC689065	protein_coding
689081	ENSRNOG00000005178	Cstdc2	protein_coding	LOC689081	protein_coding
689130	ENSRNOG00000033100	AABR07054189.1	protein_coding	LOC689130	protein_coding
689166	ENSRNOG00000004661	AABR07032862.1	protein_coding	LOC689166	protein_coding
689220	ENSRNOG00000030508	-	protein_coding	LOC689220	protein_coding
689230	ENSRNOG00000068554	-	protein_coding	LOC689230	protein_coding
689258	ENSRNOG00000068656	-	protein_coding	LOC689258	protein_coding
689268	ENSRNOG00000047581	AABR07066700.1	protein_coding	LOC689268	protein_coding
689303	ENSRNOG00000063490	-	protein_coding	LOC689303	protein_coding
689396	ENSRNOG00000032418	-	protein_coding	LOC689396	protein_coding
689408	ENSRNOG00000038771	-	protein_coding	LOC689408	protein_coding
689412	ENSRNOG00000027254	-	pseudogene	LOC689412	protein_coding
689437	ENSRNOG00000069318	-	protein_coding	LOC689437	protein_coding
689458	ENSRNOG00000067853	-	protein_coding	LOC689458	protein_coding
689481	ENSRNOG00000070664	-	protein_coding	LOC689481	protein_coding
689526	ENSRNOG00000066063	-	protein_coding	LOC689526	protein_coding
689569	ENSRNOG00000039574	-	protein_coding	LOC689569	protein_coding
689589	ENSRNOG00000009138	-	protein_coding	LOC689589	protein_coding
689594	ENSRNOG00000051294	AABR07034923.1	protein_coding	Zar1l	protein_coding
689599	ENSRNOG00000012115	-	protein_coding	LOC689599	protein_coding
689600	ENSRNOG00000067249	RGD1564599	protein_coding	LOC689600	protein_coding
689618	ENSRNOG00000028533	1700021F07Rik	protein_coding	LOC689618	protein_coding
689629	ENSRNOG00000028373	-	protein_coding	LOC689629	protein_coding
689713	ENSRNOG00000033703	-	protein_coding	LOC689713	protein_coding
689725	ENSRNOG00000026195	-	protein_coding	LOC689725	protein_coding
689757	ENSRNOG00000037076	-	protein_coding	LOC689757	protein_coding
689766	ENSRNOG00000021411	-	protein_coding	LOC689766	protein_coding
689770	ENSRNOG00000069744	-	protein_coding	LOC689770	protein_coding
689786	ENSRNOG00000056537	AABR07021863.1	protein_coding	Catspere	protein_coding
689800	ENSRNOG00000055966	AABR07062138.2	protein_coding	LOC689800	protein_coding
689840	ENSRNOG00000031522	-	protein_coding	LOC689840	protein_coding
689949	ENSRNOG00000051704	-	protein_coding	Zfp185	protein_coding
689959	ENSRNOG00000051792	Hspb2	protein_coding	LOC689959	protein_coding
689965	ENSRNOG00000063724	-	pseudogene	LOC689965	protein_coding
689986	ENSRNOG00000047876	1700028K03Rik	protein_coding	LOC689986	protein_coding
689996	ENSRNOG00000054663	AC128303.1	protein_coding	Tomm20l	protein_coding
690000	ENSRNOG00000014966	1600014C10Rik	protein_coding	LOC690000	protein_coding
690020	ENSRNOG00000053656	-	protein_coding	LOC690020	protein_coding
690028	ENSRNOG00000026192	AABR07036324.1	protein_coding	Il31	protein_coding
690035	ENSRNOG00000008244	2700049A03Rik	protein_coding	LOC690035	protein_coding
690041	ENSRNOG00000064693	-	protein_coding	Xlr3a	protein_coding
690082	ENSRNOG00000068777	-	protein_coding	LOC690082	protein_coding
690114	ENSRNOG00000027370	-	protein_coding	LOC690114	protein_coding
690138	ENSRNOG00000064883	-	protein_coding	LOC690138	protein_coding
690142	ENSRNOG00000025898	-	protein_coding	LOC690142	protein_coding
690183	ENSRNOG00000017884	AABR07006160.1	protein_coding	LOC690183	protein_coding
690206	ENSRNOG00000013566	1700013G24Rik	protein_coding	LOC690206	protein_coding
690209	ENSRNOG00000012119	AABR07069282.1	protein_coding	Nek2l1	protein_coding
690217	ENSRNOG00000005568	AABR07064804.1	protein_coding	Pcnx4	protein_coding
690230	ENSRNOG00000043056	Fpr-rs4	protein_coding	Fpr-rs6	protein_coding
690235	ENSRNOG00000024200	-	protein_coding	LOC690235	protein_coding
690244	ENSRNOG00000003661	Jpt1	protein_coding	Sumo2	protein_coding
690246	ENSRNOG00000031736	-	protein_coding	LOC690246	protein_coding
690251	ENSRNOG00000029315	AC099294.1	protein_coding	LOC690251	protein_coding
690276	ENSRNOG00000024338	-	protein_coding	LOC690276	protein_coding
690284	ENSRNOG00000027102	-	protein_coding	LOC690284	protein_coding
690319	ENSRNOG00000063912	-	protein_coding	LOC690319	protein_coding
690335	ENSRNOG00000032148	AABR07018050.1	protein_coding	LOC690335	protein_coding
690348	ENSRNOG00000060839	-	protein_coding	LOC690348	protein_coding
690352	ENSRNOG00000051590	-	protein_coding	LOC690352	protein_coding
690384	ENSRNOG00000039487	AABR07017576.1	protein_coding	LOC690384	protein_coding
690415	ENSRNOG00000069553	-	protein_coding	LOC690415	protein_coding
690431	ENSRNOG00000047532	-	protein_coding	LOC690431	protein_coding
690435	ENSRNOG00000029253	-	protein_coding	LOC690435	protein_coding
690468	ENSRNOG00000030747	Rpl38	protein_coding	LOC690468	protein_coding
690478	ENSRNOG00000043302	-	protein_coding	LOC690478	protein_coding
690483	ENSRNOG00000059992	Siglecl1	protein_coding	LOC690483	protein_coding
690483	ENSRNOG00000032990	4931406B18Rik	protein_coding	LOC690483	protein_coding
690507	ENSRNOG00000015637	-	protein_coding	LOC690507	protein_coding
690566	ENSRNOG00000057050	Vom2r13	protein_coding	Vom2r12	protein_coding
690597	ENSRNOG00000055182	AC135822.2	protein_coding	LOC690597	protein_coding
690617	ENSRNOG00000039861	-	protein_coding	LOC690617	protein_coding
690660	ENSRNOG00000005630	AABR07060778.1	protein_coding	Hint1	protein_coding
690675	ENSRNOG00000033559	AC128290.1	protein_coding	LOC690675	protein_coding
690758	ENSRNOG00000066191	Vom2r18	protein_coding	Vom2r22	protein_coding
690784	ENSRNOG00000026864	-	protein_coding	LOC690784	protein_coding
690816	ENSRNOG00000047696	AABR07003610.1	protein_coding	Vom2r24	protein_coding
690862	ENSRNOG00000042133	AABR07006275.1	protein_coding	LOC690862	protein_coding
690930	ENSRNOG00000030689	Ms4a6bl	protein_coding	Ms4a6c	protein_coding
691030	ENSRNOG00000070784	-	protein_coding	LOC691030	protein_coding
691056	ENSRNOG00000021048	AC095693.1	protein_coding	Lmtk3	protein_coding
691074	ENSRNOG00000071102	-	protein_coding	LOC691074	protein_coding
691083	ENSRNOG00000013437	Them7	protein_coding	LOC691083	protein_coding
691086	ENSRNOG00000027705	Nlrp4b	protein_coding	Nlrp4f	protein_coding
691113	ENSRNOG00000011713	0610030E20Rik	protein_coding	LOC691113	protein_coding
691135	ENSRNOG00000066094	-	protein_coding	LOC691135	protein_coding
691141	ENSRNOG00000033256	AB124611	protein_coding	LOC691141	protein_coding
691143	ENSRNOG00000011895	-	protein_coding	LOC691143	protein_coding
691161	ENSRNOG00000013605	AC120568.1	protein_coding	Sh2d6	protein_coding
691162	ENSRNOG00000043039	1700012P22Rik	protein_coding	LOC691162	protein_coding
691170	ENSRNOG00000022871	2610008E11Rik	protein_coding	LOC691170	protein_coding
691189	ENSRNOG00000036888	1700001P01Rik	protein_coding	LOC691189	protein_coding
691196	ENSRNOG00000037027	-	protein_coding	LOC691196	protein_coding
691215	ENSRNOG00000028189	-	protein_coding	LOC691215	protein_coding
691244	ENSRNOG00000028050	-	protein_coding	Rhox13	protein_coding
691254	ENSRNOG00000025261	-	protein_coding	LOC691254	protein_coding
691272	ENSRNOG00000043229	-	protein_coding	LOC691272	protein_coding
691277	ENSRNOG00000053179	-	protein_coding	LOC691277	protein_coding
691278	ENSRNOG00000001160	NEWGENE_1586233	protein_coding	Triap1	protein_coding
691280	ENSRNOG00000056374	AC097784.1	protein_coding	LOC691280	protein_coding
691286	ENSRNOG00000002845	Lypd9	protein_coding	LOC691286	protein_coding
691311	ENSRNOG00000021364	-	protein_coding	LOC691311	protein_coding
691325	ENSRNOG00000029702	RGD1564236	protein_coding	LOC691325	protein_coding
691352	ENSRNOG00000038422	-	protein_coding	LOC691352	protein_coding
691354	ENSRNOG00000023452	Gm572	protein_coding	LOC691354	protein_coding
691368	ENSRNOG00000064719	Olfr1278	protein_coding	LOC691368	protein_coding
691414	ENSRNOG00000063425	-	protein_coding	LOC691414	protein_coding
691418	ENSRNOG00000071065	Gm14137	protein_coding	LOC691418	protein_coding
691422	ENSRNOG00000069530	Zfp81	protein_coding	LOC691422	protein_coding
691485	ENSRNOG00000013097	-	protein_coding	LOC691485	protein_coding
691495	ENSRNOG00000039332	AABR07021066.1	protein_coding	LOC691495	protein_coding
691519	ENSRNOG00000069369	-	protein_coding	LOC691519	protein_coding
691543	ENSRNOG00000005814	NEWGENE_1582771	protein_coding	Katnbl1	protein_coding
691551	ENSRNOG00000028473	-	protein_coding	LOC691551	protein_coding
691658	ENSRNOG00000063302	-	protein_coding	LOC691658	protein_coding
691670	ENSRNOG00000049919	-	protein_coding	LOC691670	protein_coding
691693	ENSRNOG00000038520	Poted	protein_coding	LOC691693	protein_coding
691722	ENSRNOG00000019280	AABR07002093.1	protein_coding	LOC691722	protein_coding
691764	ENSRNOG00000065932	-	protein_coding	LOC691764	protein_coding
691807	ENSRNOG00000014654	1810037I17Rik	protein_coding	LOC691807	protein_coding
691895	ENSRNOG00000063709	-	protein_coding	LOC691895	protein_coding
691898	ENSRNOG00000018518	AABR07005779.1	protein_coding	Prr14	protein_coding
691921	ENSRNOG00000026982	-	protein_coding	LOC691921	protein_coding
691970	ENSRNOG00000022737	Cdcp3	protein_coding	LOC691970	protein_coding
691975	ENSRNOG00000048585	AABR07018244.1	protein_coding	Rps17l	protein_coding
691995	ENSRNOG00000059827	6330403K07Rik	protein_coding	LOC691995	protein_coding
691997	ENSRNOG00000026247	AABR07018326.1	protein_coding	Pebp4	protein_coding
691998	ENSRNOG00000048125	AABR07029890.1	protein_coding	Nlrp1b	protein_coding
100125362	ENSRNOG00000025463	AI593442	protein_coding	LOC100125362	protein_coding
100125364	ENSRNOG00000070184	1600012H06Rik	protein_coding	LOC100125364	protein_coding
100125367	ENSRNOG00000005558	A130010J15Rik	protein_coding	LOC100125367	protein_coding
100125368	ENSRNOG00000068608	-	protein_coding	LOC100125368	protein_coding
100125372	ENSRNOG00000015438	Cesl1	protein_coding	Ces1f	protein_coding
100134871	ENSRNOG00000047098	Hbb-b1	protein_coding	LOC100134871	protein_coding
100174910	ENSRNOG00000013738	C330018D20Rik	protein_coding	LOC100174910	protein_coding
100233176	ENSRNOG00000033970	Moap1	protein_coding	Gon7	protein_coding
100270683	ENSRNOG00000061876	Aldh4a1	protein_coding	Tas1r2	protein_coding
100271845	ENSRNOG00000042706	-	lncRNA	LOC100271845	protein_coding
100294508	ENSRNOG00000012204	AU040320	protein_coding	LOC100294508	protein_coding
100302372	ENSRNOG00000049537	4930523C07Rik	protein_coding	LOC100302372	protein_coding
100302465	ENSRNOG00000027542	D7Ertd443e	protein_coding	LOC100302465	protein_coding
100312665	ENSRNOG00000054409	Vom1r13	protein_coding	Vom1r9	protein_coding
100322884	ENSRNOG00000056128	AABR07064719.2	protein_coding	Nemf	protein_coding
100359421	ENSRNOG00000032401	H3f3c	protein_coding	LOC100359421	protein_coding
100359495	ENSRNOG00000064074	-	protein_coding	LOC100359495	protein_coding
100359503	ENSRNOG00000046342	-	protein_coding	LOC100359503	protein_coding
100359505	ENSRNOG00000032807	-	protein_coding	LOC100359505	protein_coding
100359539	ENSRNOG00000069555	-	pseudogene	LOC100359539	protein_coding
100359546	ENSRNOG00000029847	AABR07053402.1	protein_coding	Hmgn4	protein_coding
100359550	ENSRNOG00000037978	AC117299.1	protein_coding	LOC100359550	protein_coding
100359563	ENSRNOG00000029843	AABR07070957.1	protein_coding	LOC100359563	protein_coding
100359574	ENSRNOG00000025154	Snu13	protein_coding	LOC100359574	protein_coding
100359583	ENSRNOG00000025731	Ptma	protein_coding	LOC100359583	protein_coding
100359616	ENSRNOG00000055777	AABR07064980.1	protein_coding	LOC100359616	protein_coding
100359656	ENSRNOG00000029090	Gm5127	protein_coding	LOC100359656	protein_coding
100359668	ENSRNOG00000033776	-	protein_coding	LOC100359668	protein_coding
100359700	ENSRNOG00000067576	-	protein_coding	LOC100359700	protein_coding
100359720	ENSRNOG00000025321	AABR07007769.1	protein_coding	Ankrd31	protein_coding
100359752	ENSRNOG00000038241	Gm17266	protein_coding	LOC100359752	protein_coding
100359777	ENSRNOG00000043422	Gm12169	protein_coding	LOC100359777	protein_coding
100359803	ENSRNOG00000065297	-	protein_coding	Ube2d4l1	protein_coding
100359832	ENSRNOG00000049908	-	protein_coding	Fam104b	protein_coding
100359876	ENSRNOG00000056398	AABR07036855.1	protein_coding	LOC100359876	protein_coding
100359879	ENSRNOG00000068180	-	protein_coding	Tmem91	protein_coding
100359907	ENSRNOG00000050047	Gm17660	protein_coding	LOC100359907	protein_coding
100359916	ENSRNOG00000013579	-	protein_coding	LOC100359916	protein_coding
100359922	ENSRNOG00000006283	-	pseudogene	LOC100359922	protein_coding
100359924	ENSRNOG00000049218	Pate10	protein_coding	LOC100359924	protein_coding
100359937	ENSRNOG00000051416	AABR07071000.1	protein_coding	LOC100359937	protein_coding
100359951	ENSRNOG00000030345	Rps20	protein_coding	LOC100359951	protein_coding
100359968	ENSRNOG00000066040	-	protein_coding	LOC100359968	protein_coding
100359972	ENSRNOG00000055796	AC103574.1	protein_coding	LOC100359972	protein_coding
100360049	ENSRNOG00000066595	-	protein_coding	LOC100360049	protein_coding
100360057	ENSRNOG00000028747	-	protein_coding	LOC100360057	protein_coding
100360087	ENSRNOG00000064482	-	protein_coding	LOC100360087	protein_coding
100360095	ENSRNOG00000043131	-	protein_coding	LOC100360095	protein_coding
100360117	ENSRNOG00000032635	Rpl8	pseudogene	LOC100360117	protein_coding
100360117	ENSRNOG00000068956	Rpl8	protein_coding	LOC100360117	protein_coding
100360128	ENSRNOG00000068620	Tex13c3	protein_coding	LOC100360128	protein_coding
100360200	ENSRNOG00000025217	AABR07035383.1	protein_coding	LOC100360200	protein_coding
100360205	ENSRNOG00000010107	Palldl1	protein_coding	Palld	protein_coding
100360218	ENSRNOG00000001713	Il13ra1	protein_coding	LOC100360218	protein_coding
100360244	ENSRNOG00000029808	-	protein_coding	LOC100360244	protein_coding
100360252	ENSRNOG00000031313	AC103024.1	protein_coding	Rpl31l2	protein_coding
100360260	ENSRNOG00000060395	AABR07025301.1	protein_coding	LOC100360260	protein_coding
100360287	ENSRNOG00000029416	AC109942.1	protein_coding	Zfp952	protein_coding
100360296	ENSRNOG00000069852	-	protein_coding	LOC100360296	protein_coding
100360316	ENSRNOG00000066721	-	protein_coding	LOC100360316	protein_coding
100360357	ENSRNOG00000065320	-	protein_coding	LOC100360357	protein_coding
100360380	ENSRNOG00000051606	-	protein_coding	LOC100360380	protein_coding
100360396	ENSRNOG00000051333	AABR07004292.1	protein_coding	LOC100360396	protein_coding
100360413	ENSRNOG00000051885	-	protein_coding	LOC100360413	protein_coding
100360439	ENSRNOG00000029560	AABR07072272.1	protein_coding	LOC100360439	protein_coding
100360449	ENSRNOG00000030476	Rpl9	protein_coding	LOC100360449	protein_coding
100360453	ENSRNOG00000033177	AC118841.1	protein_coding	LOC100360453	protein_coding
100360457	ENSRNOG00000061764	AABR07021812.1	protein_coding	Fmn2	protein_coding
100360464	ENSRNOG00000049355	MGC109340	protein_coding	Arxes2	protein_coding
100360491	ENSRNOG00000061438	-	protein_coding	LOC100360491	protein_coding
100360496	ENSRNOG00000037455	AABR07039303.2	protein_coding	Fam9b	protein_coding
100360522	ENSRNOG00000063015	-	protein_coding	LOC100360522	protein_coding
100360557	ENSRNOG00000070653	-	protein_coding	LOC100360557	protein_coding
100360573	ENSRNOG00000020093	-	protein_coding	LOC100360573	protein_coding
100360574	ENSRNOG00000059786	AC107531.3	protein_coding	LOC100360574	protein_coding
100360601	ENSRNOG00000049693	Cbr1	protein_coding	LOC100360601	protein_coding
100360619	ENSRNOG00000053623	-	protein_coding	LOC100360619	protein_coding
100360642	ENSRNOG00000033913	AABR07053734.2	protein_coding	Rps12l3	protein_coding
100360645	ENSRNOG00000065739	-	protein_coding	LOC100360645	protein_coding
100360690	ENSRNOG00000049161	-	protein_coding	LOC100360690	protein_coding
100360750	ENSRNOG00000030374	Lsm6	protein_coding	LOC100360750	protein_coding
100360754	ENSRNOG00000070462	Hist1h2ac	protein_coding	Hist1h2ai	protein_coding
100360754	ENSRNOG00000067434	Hist1h2an	protein_coding	Hist1h2ai	protein_coding
100360790	ENSRNOG00000021694	Hsf3	protein_coding	LOC100360790	protein_coding
100360791	ENSRNOG00000033517	-	protein_coding	LOC100360791	protein_coding
100360801	ENSRNOG00000059097	AABR07025140.1	protein_coding	Ddx60	protein_coding
100360821	ENSRNOG00000022601	-	protein_coding	LOC100360821	protein_coding
100360828	ENSRNOG00000023086	Arpp19	protein_coding	LOC100360828	protein_coding
100360841	ENSRNOG00000033803	Rpl37	protein_coding	LOC100360841	protein_coding
100360843	ENSRNOG00000033146	-	protein_coding	LOC100360843	protein_coding
100360846	ENSRNOG00000011827	-	protein_coding	LOC100360846	protein_coding
100360856	ENSRNOG00000047581	AABR07066700.1	protein_coding	LOC100360856	protein_coding
100360933	ENSRNOG00000036981	BC048679	protein_coding	LOC100360933	protein_coding
100360940	ENSRNOG00000008548	-	protein_coding	LOC100360940	protein_coding
100361008	ENSRNOG00000022490	-	protein_coding	LOC100361008	protein_coding
100361016	ENSRNOG00000021972	-	protein_coding	LOC100361016	protein_coding
100361018	ENSRNOG00000046494	Gm17455	protein_coding	LOC100361018	protein_coding
100361025	ENSRNOG00000004090	-	protein_coding	LOC100361025	protein_coding
100361053	ENSRNOG00000029886	Hba-a2	protein_coding	Hbq1b	protein_coding
100361060	ENSRNOG00000031947	AABR07071986.1	protein_coding	LOC100361060	protein_coding
100361079	ENSRNOG00000055777	AABR07064980.1	protein_coding	LOC100361079	protein_coding
100361087	ENSRNOG00000042929	Nos1ap	protein_coding	LOC100361087	protein_coding
100361126	ENSRNOG00000009521	AABR07019061.1	protein_coding	RGD2320734	protein_coding
100361139	ENSRNOG00000053780	-	protein_coding	LOC100361139	protein_coding
100361143	ENSRNOG00000059302	-	protein_coding	LOC100361143	protein_coding
100361180	ENSRNOG00000048927	AABR07018533.1	protein_coding	LOC100361180	protein_coding
100361194	ENSRNOG00000033025	Olr1192	protein_coding	LOC100361194	protein_coding
100361204	ENSRNOG00000070585	-	protein_coding	LOC100361204	protein_coding
100361259	ENSRNOG00000055911	-	protein_coding	LOC100361259	protein_coding
100361261	ENSRNOG00000049976	Gzmbl2	protein_coding	Gzmbl3	protein_coding
100361265	ENSRNOG00000025211	-	protein_coding	LOC100361265	protein_coding
100361457	ENSRNOG00000036701	Actg1	protein_coding	LOC100361457	protein_coding
100361457	ENSRNOG00000069875	-	pseudogene	LOC100361457	protein_coding
100361460	ENSRNOG00000032329	AABR07029269.1	protein_coding	Insyn2b	protein_coding
100361465	ENSRNOG00000033981	-	protein_coding	Pate2	protein_coding
100361476	ENSRNOG00000033346	-	protein_coding	LOC100361476	protein_coding
100361492	ENSRNOG00000001466	-	protein_coding	LOC100361492	protein_coding
100361503	ENSRNOG00000014331	Zfp810	protein_coding	Zfp717	protein_coding
100361543	ENSRNOG00000004319	AABR07038019.1	protein_coding	LOC100361543	protein_coding
100361556	ENSRNOG00000047072	-	protein_coding	LOC100361556	protein_coding
100361633	ENSRNOG00000042251	AABR07030771.1	protein_coding	Cd300ld	protein_coding
100361636	ENSRNOG00000033346	-	protein_coding	LOC100361636	protein_coding
100361639	ENSRNOG00000003009	AABR07039336.1	protein_coding	RGD1562521	protein_coding
100361645	ENSRNOG00000031951	-	protein_coding	LOC100361645	protein_coding
100361655	ENSRNOG00000003266	Efcab15	protein_coding	LOC100361655	protein_coding
100361671	ENSRNOG00000003008	AABR07039338.1	protein_coding	LOC100361671	protein_coding
100361693	ENSRNOG00000055061	AABR07050391.1	protein_coding	LOC100361693	protein_coding
100361706	ENSRNOG00000058590	-	protein_coding	LOC100361706	protein_coding
100361814	ENSRNOG00000070444	-	protein_coding	LOC100361814	protein_coding
100361828	ENSRNOG00000039445	-	protein_coding	LOC100361828	protein_coding
100361833	ENSRNOG00000032518	AABR07068084.1	protein_coding	LOC100361833	protein_coding
100361854	ENSRNOG00000029512	-	protein_coding	LOC100361854	protein_coding
100361866	ENSRNOG00000068464	Rnase3	protein_coding	LOC100361866	protein_coding
100361879	ENSRNOG00000045749	AC105515.1	protein_coding	LOC100361879	protein_coding
100361889	ENSRNOG00000014794	AC105815.1	protein_coding	Spint4	protein_coding
100361898	ENSRNOG00000069157	-	protein_coding	LOC100361898	protein_coding
100361907	ENSRNOG00000052604	-	protein_coding	LOC100361907	protein_coding
100361913	ENSRNOG00000056651	-	protein_coding	LOC100361913	protein_coding
100361933	ENSRNOG00000062272	-	protein_coding	LOC100361933	protein_coding
100361934	ENSRNOG00000034182	-	protein_coding	LOC100361934	protein_coding
100361944	ENSRNOG00000029172	-	protein_coding	LOC100361944	protein_coding
100361993	ENSRNOG00000022144	AABR07072356.1	protein_coding	LOC100361993	protein_coding
100362023	ENSRNOG00000037364	AABR07003049.1	protein_coding	LOC100362023	protein_coding
100362027	ENSRNOG00000032825	Rpl30	protein_coding	LOC100362027	protein_coding
100362040	ENSRNOG00000030738	-	protein_coding	LOC100362040	protein_coding
100362054	ENSRNOG00000031178	-	protein_coding	LOC100362054	protein_coding
100362078	ENSRNOG00000024026	-	protein_coding	LOC100362078	protein_coding
100362083	ENSRNOG00000042580	Zfp963	protein_coding	Zfp866	protein_coding
100362099	ENSRNOG00000034206	AC096024.2	protein_coding	Snrpep2	protein_coding
100362109	ENSRNOG00000030150	-	protein_coding	LOC100362109	protein_coding
100362110	ENSRNOG00000030481	-	protein_coding	LOC100362110	protein_coding
100362139	ENSRNOG00000032877	AABR07072261.1	protein_coding	Rps15al2	protein_coding
100362149	ENSRNOG00000029627	Rps20	protein_coding	LOC100362149	protein_coding
100362172	ENSRNOG00000059415	-	protein_coding	LOC100362172	protein_coding
100362173	ENSRNOG00000029158	Cldn34b4	protein_coding	LOC100362173	protein_coding
100362176	ENSRNOG00000009803	1110032F04Rik	protein_coding	LOC100362176	protein_coding
100362216	ENSRNOG00000017557	2810459M11Rik	protein_coding	LOC100362216	protein_coding
100362296	ENSRNOG00000065228	-	protein_coding	LOC100362296	protein_coding
100362298	ENSRNOG00000030107	AABR07049329.1	protein_coding	LOC100362298	protein_coding
100362319	ENSRNOG00000070773	-	protein_coding	LOC100362319	protein_coding
100362333	ENSRNOG00000004843	Pole3	protein_coding	LOC100362333	protein_coding
100362339	ENSRNOG00000033146	-	protein_coding	LOC100362339	protein_coding
100362342	ENSRNOG00000050554	-	protein_coding	LOC100362342	protein_coding
100362344	ENSRNOG00000036910	-	protein_coding	LOC100362344	protein_coding
100362345	ENSRNOG00000024197	AABR07049149.1	protein_coding	LOC100362345	protein_coding
100362347	ENSRNOG00000009104	AABR07029605.1	protein_coding	Fnip1	protein_coding
100362366	ENSRNOG00000028690	-	protein_coding	LOC100362366	protein_coding
100362384	ENSRNOG00000031540	-	protein_coding	LOC100362384	protein_coding
100362400	ENSRNOG00000064427	-	protein_coding	LOC100362400	protein_coding
100362432	ENSRNOG00000032900	AC140988.1	protein_coding	LOC100362432	protein_coding
100362453	ENSRNOG00000001893	-	protein_coding	LOC100362453	protein_coding
100362479	ENSRNOG00000067741	-	protein_coding	LOC100362479	protein_coding
100362611	ENSRNOG00000038902	Rbis	protein_coding	LOC100362611	protein_coding
100362620	ENSRNOG00000051034	AABR07028615.2	protein_coding	LOC100362620	protein_coding
100362623	ENSRNOG00000043098	Mt2A	protein_coding	Mt1m	protein_coding
100362641	ENSRNOG00000061533	AABR07001926.3	protein_coding	Zfp945	protein_coding
100362684	ENSRNOG00000071148	-	protein_coding	LOC100362684	protein_coding
100362690	ENSRNOG00000063953	-	protein_coding	LOC100362690	protein_coding
100362724	ENSRNOG00000038965	-	protein_coding	LOC100362724	protein_coding
100362738	ENSRNOG00000047276	-	protein_coding	LOC100362738	protein_coding
100362751	ENSRNOG00000031052	-	protein_coding	LOC100362751	protein_coding
100362783	ENSRNOG00000050805	Tsc22d4	protein_coding	LOC100362783	protein_coding
100362798	ENSRNOG00000026875	AABR07057237.1	protein_coding	LOC100362798	protein_coding
100362814	ENSRNOG00000011132	D430041D05Rik	protein_coding	LOC100362814	protein_coding
100362827	ENSRNOG00000030748	AABR07008421.1	protein_coding	LOC100362827	protein_coding
100362830	ENSRNOG00000027694	-	protein_coding	LOC100362830	protein_coding
100362908	ENSRNOG00000031408	AC097129.1	protein_coding	Cfap92	protein_coding
100362927	ENSRNOG00000037481	AC095390.1	protein_coding	LOC100362927	protein_coding
100362978	ENSRNOG00000063692	-	protein_coding	LOC100362978	protein_coding
100362980	ENSRNOG00000066565	-	protein_coding	LOC100362980	protein_coding
100362981	ENSRNOG00000034226	-	protein_coding	LOC100362981	protein_coding
100362987	ENSRNOG00000021159	-	protein_coding	LOC100362987	protein_coding
100363016	ENSRNOG00000070596	-	protein_coding	LOC100363016	protein_coding
100363043	ENSRNOG00000062457	-	protein_coding	LOC100363043	protein_coding
100363048	ENSRNOG00000067916	-	protein_coding	LOC100363048	protein_coding
100363064	ENSRNOG00000001027	-	protein_coding	LOC100363064	protein_coding
100363112	ENSRNOG00000033429	-	protein_coding	LOC100363112	protein_coding
100363129	ENSRNOG00000070220	-	protein_coding	LOC100363129	protein_coding
100363136	ENSRNOG00000001570	2310061N02Rik	protein_coding	LOC100363136	protein_coding
100363141	ENSRNOG00000063215	-	protein_coding	LOC100363141	protein_coding
100363177	ENSRNOG00000065602	-	protein_coding	LOC100363177	protein_coding
100363193	ENSRNOG00000038299	-	protein_coding	LOC100363193	protein_coding
100363225	ENSRNOG00000065142	-	protein_coding	LOC100363225	protein_coding
100363228	ENSRNOG00000070434	-	protein_coding	LOC100363228	protein_coding
100363236	ENSRNOG00000065419	-	protein_coding	LOC100363236	protein_coding
100363268	ENSRNOG00000029339	Ndufs5	protein_coding	LOC100363268	protein_coding
100363287	ENSRNOG00000063483	-	protein_coding	LOC100363287	protein_coding
100363294	ENSRNOG00000052628	-	protein_coding	LOC100363294	protein_coding
100363319	ENSRNOG00000028988	AABR07057877.1	protein_coding	LOC100363319	protein_coding
100363321	ENSRNOG00000062821	-	protein_coding	LOC100363321	protein_coding
100363333	ENSRNOG00000062477	-	protein_coding	LOC100363333	protein_coding
100363368	ENSRNOG00000024504	AABR07017236.1	protein_coding	Poteh	protein_coding
100363372	ENSRNOG00000066471	-	protein_coding	LOC100363372	protein_coding
100363379	ENSRNOG00000017695	AABR07012795.1	protein_coding	Prdx1l1	protein_coding
100363427	ENSRNOG00000066375	-	protein_coding	LOC100363427	protein_coding
100363433	ENSRNOG00000050032	AABR07002689.1	protein_coding	Srrm5	protein_coding
100363452	ENSRNOG00000021395	-	protein_coding	LOC100363452	protein_coding
100363455	ENSRNOG00000028662	AABR07049821.2	protein_coding	Zfp69	protein_coding
100363469	ENSRNOG00000031579	-	protein_coding	LOC100363469	protein_coding
100363472	ENSRNOG00000002200	AABR07072371.1	protein_coding	LOC100363472	protein_coding
100363494	ENSRNOG00000068757	-	protein_coding	LOC100363494	protein_coding
100363502	ENSRNOG00000065095	-	protein_coding	LOC100363502	protein_coding
100363531	ENSRNOG00000055485	-	protein_coding	LOC100363531	protein_coding
100363535	ENSRNOG00000066726	-	protein_coding	LOC100363535	protein_coding
100363642	ENSRNOG00000007859	Cep83	protein_coding	LOC100363642	protein_coding
100363867	ENSRNOG00000033165	-	protein_coding	LOC100363867	protein_coding
100363869	ENSRNOG00000010746	Rpl32	protein_coding	LOC100363869	protein_coding
100363883	ENSRNOG00000069329	RGD1559804	protein_coding	LOC100363883	protein_coding
100363914	ENSRNOG00000069254	-	protein_coding	LOC100363914	protein_coding
100363993	ENSRNOG00000067650	-	protein_coding	LOC100363993	protein_coding
100364002	ENSRNOG00000052383	Rhox9	protein_coding	LOC100364002	protein_coding
100364016	ENSRNOG00000055111	-	protein_coding	LOC100364016	protein_coding
100364027	ENSRNOG00000049045	AABR07045032.1	protein_coding	Hkdc1	protein_coding
100364062	ENSRNOG00000026519	-	pseudogene	LOC100364062	protein_coding
100364116	ENSRNOG00000030426	-	protein_coding	LOC100364116	protein_coding
100364265	ENSRNOG00000012088	-	protein_coding	LOC100364265	protein_coding
100364427	ENSRNOG00000062534	-	protein_coding	LOC100364427	protein_coding
100364457	ENSRNOG00000028449	Rpl9	protein_coding	LOC100364457	protein_coding
100364509	ENSRNOG00000050067	-	protein_coding	LOC100364509	protein_coding
100364523	ENSRNOG00000056519	-	protein_coding	LOC100364523	protein_coding
100364769	ENSRNOG00000029588	-	protein_coding	LOC100364769	protein_coding
100364835	ENSRNOG00000064011	Hist1h2bq	protein_coding	LOC100364835	protein_coding
100364835	ENSRNOG00000069578	Hist1h2bq	protein_coding	LOC100364835	protein_coding
100364835	ENSRNOG00000070362	Hist1h2bg	protein_coding	LOC100364835	protein_coding
100364862	ENSRNOG00000063867	-	protein_coding	LOC100364862	protein_coding
100364877	ENSRNOG00000062994	-	protein_coding	LOC100364877	protein_coding
100365008	ENSRNOG00000043023	Msmp	protein_coding	LOC100365008	protein_coding
100365043	ENSRNOG00000064011	Hist1h2bq	protein_coding	LOC100365043	protein_coding
100365062	ENSRNOG00000060288	-	protein_coding	LOC100365062	protein_coding
100365363	ENSRNOG00000059492	Zfp160	protein_coding	LOC100365363	protein_coding
100365450	ENSRNOG00000047004	Tmem239	protein_coding	LOC100365450	protein_coding
100365588	ENSRNOG00000053283	Krtap9-3	protein_coding	LOC100365588	protein_coding
100365646	ENSRNOG00000001218	AABR07044583.1	protein_coding	LOC100365646	protein_coding
100365810	ENSRNOG00000045885	Rps17	protein_coding	LOC100365810	protein_coding
100365839	ENSRNOG00000048109	-	protein_coding	LOC100365839	protein_coding
100365887	ENSRNOG00000068411	Olfr1162	protein_coding	LOC100365887	protein_coding
100366030	ENSRNOG00000049446	-	protein_coding	LOC100366030	protein_coding
100366054	ENSRNOG00000033515	-	protein_coding	LOC100366054	protein_coding
100529260	ENSRNOG00000030247	Eif4ebp3	protein_coding	Ankhd1	protein_coding
100909486	ENSRNOG00000051287	AABR07038714.1	protein_coding	LOC100909486	protein_coding
100909494	ENSRNOG00000065268	-	protein_coding	LOC100909494	protein_coding
100909497	ENSRNOG00000064574	-	protein_coding	LOC100909497	protein_coding
100909569	ENSRNOG00000069034	BC024063	protein_coding	LOC100909569	protein_coding
100909600	ENSRNOG00000049866	Plcxd1	protein_coding	LOC100909600	protein_coding
100909605	ENSRNOG00000048191	RGD1565462	protein_coding	LOC100909605	protein_coding
100909648	ENSRNOG00000048522	Avpr1b	protein_coding	LOC100909648	protein_coding
100909660	ENSRNOG00000066869	-	protein_coding	LOC100909660	protein_coding
100909661	ENSRNOG00000070593	Krtap16-1	protein_coding	LOC100909661	protein_coding
100909671	ENSRNOG00000046121	AABR07030793.1	protein_coding	LOC100909671	protein_coding
100909682	ENSRNOG00000064149	-	protein_coding	LOC100909682	protein_coding
100909688	ENSRNOG00000049662	Zfp708	protein_coding	LOC100909688	protein_coding
100909776	ENSRNOG00000026594	Tmem61	protein_coding	LOC100909776	protein_coding
100909859	ENSRNOG00000052570	-	protein_coding	LOC100909859	protein_coding
100909911	ENSRNOG00000029341	AABR07036375.1	protein_coding	LOC100909911	protein_coding
100909916	ENSRNOG00000014581	Trappc2l	protein_coding	LOC100909916	protein_coding
100909936	ENSRNOG00000067728	-	protein_coding	LOC100909936	protein_coding
100909964	ENSRNOG00000043478	AABR07006142.1	protein_coding	LOC100909964	protein_coding
100909977	ENSRNOG00000042598	-	protein_coding	LOC100909977	protein_coding
100909998	ENSRNOG00000068677	Zfp661	protein_coding	LOC100909998	protein_coding
100909998	ENSRNOG00000062743	-	protein_coding	LOC100909998	protein_coding
100910017	ENSRNOG00000033024	AC099453.1	protein_coding	LOC100910017	protein_coding
100910026	ENSRNOG00000060767	AABR07024652.1	protein_coding	LOC100910026	protein_coding
100910046	ENSRNOG00000018885	Zfp60	protein_coding	LOC100910046	protein_coding
100910078	ENSRNOG00000049619	AABR07053236.1	protein_coding	LOC100910078	protein_coding
100910088	ENSRNOG00000054809	AABR07026032.1	protein_coding	LOC100910088	protein_coding
100910099	ENSRNOG00000065514	Ubxn2a	protein_coding	LOC100910099	protein_coding
100910107	ENSRNOG00000066547	-	protein_coding	LOC100910107	protein_coding
100910108	ENSRNOG00000054857	AABR07014125.1	protein_coding	LOC100910108	protein_coding
100910123	ENSRNOG00000062307	AABR07002209.1	protein_coding	LOC100910123	protein_coding
100910143	ENSRNOG00000071170	Pigg	protein_coding	LOC100910143	protein_coding
100910144	ENSRNOG00000013808	Ces2g	protein_coding	Ces2	protein_coding
100910200	ENSRNOG00000064011	Hist1h2bq	protein_coding	LOC100910200	protein_coding
100910200	ENSRNOG00000070362	Hist1h2bg	protein_coding	LOC100910200	protein_coding
100910200	ENSRNOG00000069578	Hist1h2bq	protein_coding	LOC100910200	protein_coding
100910259	ENSRNOG00000069933	Ces2f	protein_coding	LOC100910259	protein_coding
100910292	ENSRNOG00000062749	-	protein_coding	LOC100910292	protein_coding
100910341	ENSRNOG00000070440	-	protein_coding	LOC100910341	protein_coding
100910419	ENSRNOG00000038741	AABR07043818.1	protein_coding	Tle7	protein_coding
100910451	ENSRNOG00000061703	AABR07039303.7	protein_coding	LOC100910451	protein_coding
100910497	ENSRNOG00000050059	-	protein_coding	LOC100910497	protein_coding
100910554	ENSRNOG00000070055	-	protein_coding	LOC100910554	protein_coding
100910577	ENSRNOG00000033583	Zfp938	protein_coding	LOC100910577	protein_coding
100910585	ENSRNOG00000048372	AABR07027098.1	protein_coding	LOC100910585	protein_coding
100910616	ENSRNOG00000029078	-	protein_coding	Hmgn5	protein_coding
100910669	ENSRNOG00000062779	-	protein_coding	LOC100910669	protein_coding
100910678	ENSRNOG00000070474	-	protein_coding	LOC100910678	protein_coding
100910714	ENSRNOG00000050463	RGD1564617	protein_coding	LOC100910714	protein_coding
100910731	ENSRNOG00000034110	Krtap4-3	protein_coding	LOC100910731	protein_coding
100910768	ENSRNOG00000069384	-	protein_coding	LOC100910768	protein_coding
100910788	ENSRNOG00000065713	Chchd2	protein_coding	LOC100910788	protein_coding
100910811	ENSRNOG00000025497	Fbxl6	protein_coding	Tmem249	protein_coding
100910814	ENSRNOG00000064993	-	protein_coding	LOC100910814	protein_coding
100910821	ENSRNOG00000051056	AABR07063279.1	protein_coding	LOC100910821	protein_coding
100910848	ENSRNOG00000069274	-	protein_coding	LOC100910848	protein_coding
100910852	ENSRNOG00000030039	AABR07009260.1	protein_coding	LOC100910852	protein_coding
100910864	ENSRNOG00000070747	-	protein_coding	LOC100910864	protein_coding
100910977	ENSRNOG00000011397	-	protein_coding	LOC100910977	protein_coding
100910996	ENSRNOG00000060879	1500009L16Rik	protein_coding	LOC100910996	protein_coding
100911002	ENSRNOG00000050177	-	protein_coding	LOC100911002	protein_coding
100911041	ENSRNOG00000042975	Tmem45al	protein_coding	Tmem45a	protein_coding
100911047	ENSRNOG00000068104	-	protein_coding	LOC100911047	protein_coding
100911055	ENSRNOG00000033891	AABR07045058.1	protein_coding	LOC100911055	protein_coding
100911068	ENSRNOG00000049289	Robo4	protein_coding	LOC100911068	protein_coding
100911069	ENSRNOG00000058050	Bclaf1	protein_coding	Mtfr2	protein_coding
100911093	ENSRNOG00000020477	AABR07005533.1	protein_coding	LOC100911093	protein_coding
100911165	ENSRNOG00000070083	RGD1565323	protein_coding	Mylk4	protein_coding
100911184	ENSRNOG00000066645	-	protein_coding	LOC100911184	protein_coding
100911196	ENSRNOG00000028628	Zfp865	protein_coding	LOC100911196	protein_coding
100911229	ENSRNOG00000055604	-	protein_coding	LOC100911229	protein_coding
100911241	ENSRNOG00000039251	Spink9	protein_coding	LOC100911241	protein_coding
100911251	ENSRNOG00000062482	-	protein_coding	LOC100911251	protein_coding
100911252	ENSRNOG00000062896	-	protein_coding	LOC100911252	protein_coding
100911305	ENSRNOG00000065339	Mars2	protein_coding	LOC100911305	protein_coding
100911320	ENSRNOG00000069976	-	protein_coding	LOC100911320	protein_coding
100911361	ENSRNOG00000027006	-	protein_coding	LOC100911361	protein_coding
100911395	ENSRNOG00000008025	Bend5	protein_coding	Agbl4	protein_coding
100911413	ENSRNOG00000034038	AABR07005844.1	protein_coding	LOC100911413	protein_coding
100911462	ENSRNOG00000057774	RGD1560212	protein_coding	Txnl4a	protein_coding
100911489	ENSRNOG00000067280	1700122O11Rik	protein_coding	LOC100911489	protein_coding
100911527	ENSRNOG00000065328	-	protein_coding	LOC100911527	protein_coding
100911571	ENSRNOG00000056595	-	protein_coding	LOC100911571	protein_coding
100911574	ENSRNOG00000066101	Gm9999	protein_coding	LOC100911574	protein_coding
100911649	ENSRNOG00000022798	RGD1562641	protein_coding	LOC100911649	protein_coding
100911661	ENSRNOG00000067370	-	protein_coding	LOC100911661	protein_coding
100911664	ENSRNOG00000018456	BC005537	protein_coding	LOC100911664	protein_coding
100911668	ENSRNOG00000065199	Hoxa10	protein_coding	LOC100911668	protein_coding
100911679	ENSRNOG00000063988	-	protein_coding	LOC100911679	protein_coding
100911718	ENSRNOG00000024016	Cyp2c6v1	protein_coding	LOC100911718	protein_coding
100911728	ENSRNOG00000063975	-	protein_coding	LOC100911728	protein_coding
100911790	ENSRNOG00000070861	-	protein_coding	LOC100911790	protein_coding
100911796	ENSRNOG00000015788	Adora3	protein_coding	LOC100911796	protein_coding
100911813	ENSRNOG00000067276	-	protein_coding	LOC100911813	protein_coding
100911818	ENSRNOG00000067091	-	protein_coding	LOC100911818	protein_coding
100911832	ENSRNOG00000045779	AABR07039210.2	protein_coding	Rtl5	protein_coding
100911842	ENSRNOG00000051330	AABR07006538.1	protein_coding	LOC100911842	protein_coding
100911848	ENSRNOG00000064672	-	protein_coding	LOC100911848	protein_coding
100911936	ENSRNOG00000056440	AABR07028137.2	lncRNA	LOC100911936	protein_coding
100911982	ENSRNOG00000070776	-	protein_coding	LOC100911982	protein_coding
100911984	ENSRNOG00000064299	-	protein_coding	LOC100911984	protein_coding
100912009	ENSRNOG00000067302	-	protein_coding	LOC100912009	protein_coding
100912013	ENSRNOG00000015527	-	protein_coding	LOC100912013	protein_coding
100912027	ENSRNOG00000070028	-	protein_coding	LOC100912027	protein_coding
100912028	ENSRNOG00000070534	-	protein_coding	LOC100912028	protein_coding
100912076	ENSRNOG00000051278	AC125920.1	protein_coding	LOC100912076	protein_coding
100912141	ENSRNOG00000067844	-	protein_coding	Tro	protein_coding
100912172	ENSRNOG00000064042	-	processed_pseudogene	LOC100912172	protein_coding
100912196	ENSRNOG00000062315	-	protein_coding	LOC100912196	protein_coding
100912252	ENSRNOG00000042206	-	protein_coding	LOC100912252	protein_coding
100912259	ENSRNOG00000066655	-	protein_coding	LOC100912259	protein_coding
100912261	ENSRNOG00000016710	-	protein_coding	LOC100912261	protein_coding
100912265	ENSRNOG00000056733	AABR07004539.1	protein_coding	LOC100912265	protein_coding
100912272	ENSRNOG00000050096	2310079G19Rik	protein_coding	LOC100912272	protein_coding
100912289	ENSRNOG00000069253	-	protein_coding	Fam9c	protein_coding
100912294	ENSRNOG00000064426	-	protein_coding	LOC100912294	protein_coding
100912294	ENSRNOG00000066348	-	protein_coding	LOC100912294	protein_coding
100912327	ENSRNOG00000071075	-	protein_coding	LOC100912327	protein_coding
100912336	ENSRNOG00000061597	-	protein_coding	LOC100912336	protein_coding
100912338	ENSRNOG00000070591	H2bc18	protein_coding	LOC100912338	protein_coding
100912365	ENSRNOG00000004066	1700056E22Rik	protein_coding	LOC100912365	protein_coding
100912416	ENSRNOG00000066894	Tcaf2	protein_coding	LOC100912416	protein_coding
100912427	ENSRNOG00000030807	-	protein_coding	LOC100912427	protein_coding
100912436	ENSRNOG00000011399	AABR07000292.1	protein_coding	LOC100912436	protein_coding
100912483	ENSRNOG00000067475	4930563E22Rik	protein_coding	LOC100912483	protein_coding
100912568	ENSRNOG00000069554	-	protein_coding	LOC100912568	protein_coding
100912659	ENSRNOG00000065068	-	protein_coding	LOC100912659	protein_coding
100912683	ENSRNOG00000070319	-	protein_coding	LOC100912683	protein_coding
100912787	ENSRNOG00000056062	AABR07002870.2	protein_coding	LOC100912787	protein_coding
100912823	ENSRNOG00000066372	Zfp709l1	protein_coding	LOC100912823	protein_coding
100912849	ENSRNOG00000015386	-	protein_coding	LOC100912849	protein_coding
100912958	ENSRNOG00000065839	-	protein_coding	LOC100912958	protein_coding
100913013	ENSRNOG00000071074	-	protein_coding	LOC100913013	protein_coding
102546324	ENSRNOG00000062346	-	protein_coding	LOC102546324	protein_coding
102546375	ENSRNOG00000063775	-	protein_coding	LOC102546375	protein_coding
102546484	ENSRNOG00000069891	Spem3	protein_coding	LOC102546484	protein_coding
102546572	ENSRNOG00000004947	Zfp871	protein_coding	LOC102546572	protein_coding
102546590	ENSRNOG00000062554	-	protein_coding	LOC102546590	protein_coding
102546596	ENSRNOG00000049579	-	protein_coding	LOC102546596	protein_coding
102546648	ENSRNOG00000023233	-	protein_coding	LOC102546648	protein_coding
102546724	ENSRNOG00000061675	AABR07031674.7	protein_coding	Tex51	protein_coding
102546764	ENSRNOG00000056435	-	protein_coding	Cmc4	protein_coding
102546830	ENSRNOG00000059783	-	protein_coding	LOC102546830	protein_coding
102546838	ENSRNOG00000063608	Nfilz	protein_coding	LOC102546838	protein_coding
102546864	ENSRNOG00000022426	C130050O18Rik	protein_coding	LOC102546864	protein_coding
102546892	ENSRNOG00000046655	AABR07051395.1	protein_coding	Prrt1b	protein_coding
102546903	ENSRNOG00000069357	-	protein_coding	LOC102546903	protein_coding
102547011	ENSRNOG00000050262	Gm13547	protein_coding	LOC102547011	protein_coding
102547035	ENSRNOG00000058091	-	protein_coding	LOC102547035	protein_coding
102547093	ENSRNOG00000070972	-	protein_coding	LOC102547093	protein_coding
102547118	ENSRNOG00000039305	-	protein_coding	Ezhip	protein_coding
102547212	ENSRNOG00000070972	-	protein_coding	LOC102547212	protein_coding
102547287	ENSRNOG00000016462	Zfp87	protein_coding	LOC102547287	protein_coding
102547344	ENSRNOG00000030156	-	protein_coding	LOC102547344	protein_coding
102547412	ENSRNOG00000059513	-	protein_coding	LOC102547412	protein_coding
102547413	ENSRNOG00000066969	Zfp790	protein_coding	LOC102547413	protein_coding
102547645	ENSRNOG00000046758	Tmem217	protein_coding	LOC102547645	protein_coding
102547645	ENSRNOG00000065684	Gm17657	protein_coding	LOC102547645	protein_coding
102547663	ENSRNOG00000028058	AABR07064716.1	protein_coding	LOC102547663	protein_coding
102547811	ENSRNOG00000071103	-	lncRNA	LOC102547811	protein_coding
102547850	ENSRNOG00000070077	-	protein_coding	LOC102547850	protein_coding
102547897	ENSRNOG00000065772	Gm45902	protein_coding	LOC102547897	protein_coding
102547920	ENSRNOG00000068148	-	protein_coding	LOC102547920	protein_coding
102548031	ENSRNOG00000061064	-	protein_coding	LOC102548031	protein_coding
102548067	ENSRNOG00000051782	AABR07004061.1	protein_coding	LOC102548067	protein_coding
102548076	ENSRNOG00000063169	-	protein_coding	LOC102548076	protein_coding
102548231	ENSRNOG00000066986	Zfp619	protein_coding	LOC102548231	protein_coding
102548320	ENSRNOG00000069276	-	protein_coding	LOC102548320	protein_coding
102548369	ENSRNOG00000031960	AABR07019341.1	protein_coding	LOC102548369	protein_coding
102548389	ENSRNOG00000000891	Zfp958l1	protein_coding	LOC102548389	protein_coding
102548478	ENSRNOG00000038369	AABR07038477.1	protein_coding	LOC102548478	protein_coding
102548503	ENSRNOG00000032625	AC118165.1	protein_coding	LOC102548503	protein_coding
102548506	ENSRNOG00000066689	-	protein_coding	LOC102548506	protein_coding
102548633	ENSRNOG00000065285	-	protein_coding	LOC102548633	protein_coding
102548693	ENSRNOG00000042777	Zfp78	protein_coding	Zfp28	protein_coding
102548695	ENSRNOG00000055608	-	protein_coding	LOC102548695	protein_coding
102548728	ENSRNOG00000066224	-	protein_coding	LOC102548728	protein_coding
102548890	ENSRNOG00000062071	AABR07005572.2	protein_coding	LOC102548890	protein_coding
102548917	ENSRNOG00000060701	AC130232.2	protein_coding	LOC102548917	protein_coding
102549144	ENSRNOG00000064401	-	lncRNA	LOC102549144	protein_coding
102549174	ENSRNOG00000068607	-	protein_coding	LOC102549174	protein_coding
102549249	ENSRNOG00000067517	-	protein_coding	LOC102549249	protein_coding
102549249	ENSRNOG00000063621	-	protein_coding	LOC102549249	protein_coding
102549291	ENSRNOG00000069811	-	protein_coding	LOC102549291	protein_coding
102549410	ENSRNOG00000068672	Gm45871	protein_coding	LOC102549410	protein_coding
102549548	ENSRNOG00000039860	AC126960.1	protein_coding	LOC102549548	protein_coding
102549607	ENSRNOG00000063211	-	protein_coding	LOC102549607	protein_coding
102549694	ENSRNOG00000066227	-	protein_coding	LOC102549694	protein_coding
102549716	ENSRNOG00000068535	-	protein_coding	LOC102549716	protein_coding
102549716	ENSRNOG00000060029	AABR07072539.5	protein_coding	LOC102549716	protein_coding
102549817	ENSRNOG00000051152	-	protein_coding	LOC102549817	protein_coding
102549828	ENSRNOG00000067496	-	protein_coding	LOC102549828	protein_coding
102549842	ENSRNOG00000049259	Zfp748	protein_coding	LOC102549842	protein_coding
102549852	ENSRNOG00000022941	AABR07004746.1	protein_coding	LOC102549852	protein_coding
102550160	ENSRNOG00000037285	-	protein_coding	LOC102550160	protein_coding
102550211	ENSRNOG00000062980	-	protein_coding	LOC102550211	protein_coding
102550257	ENSRNOG00000069685	-	pseudogene	LOC102550257	protein_coding
102550284	ENSRNOG00000053843	AABR07056503.1	protein_coding	LOC102550284	protein_coding
102550291	ENSRNOG00000032668	Zfp950	protein_coding	LOC102550291	protein_coding
102550306	ENSRNOG00000047596	AC118414.2	protein_coding	LOC102550306	protein_coding
102550375	ENSRNOG00000027633	Gm11100	protein_coding	LOC102550375	protein_coding
102550396	ENSRNOG00000030870	-	protein_coding	LOC102550396	protein_coding
102550403	ENSRNOG00000065825	-	protein_coding	LOC102550403	protein_coding
102550446	ENSRNOG00000065262	-	protein_coding	LOC102550446	protein_coding
102550466	ENSRNOG00000065189	-	protein_coding	LOC102550466	protein_coding
102550523	ENSRNOG00000039949	Rad54b	protein_coding	Fsbp	protein_coding
102550657	ENSRNOG00000062931	-	protein_coding	LOC102550657	protein_coding
102550668	ENSRNOG00000033487	AABR07043626.1	protein_coding	LOC102550668	protein_coding
102550682	ENSRNOG00000017519	-	protein_coding	LOC102550682	protein_coding
102550711	ENSRNOG00000067344	-	protein_coding	LOC102550711	protein_coding
102550729	ENSRNOG00000066489	-	protein_coding	LOC102550729	protein_coding
102550734	ENSRNOG00000030296	AABR07071195.1	protein_coding	LOC102550734	protein_coding
102550809	ENSRNOG00000052694	AABR07037878.2	protein_coding	Scml1	protein_coding
102550851	ENSRNOG00000063577	-	protein_coding	LOC102550851	protein_coding
102550890	ENSRNOG00000009168	Sprr2d	protein_coding	LOC102550890	protein_coding
102550944	ENSRNOG00000062661	-	protein_coding	LOC102550944	protein_coding
102550973	ENSRNOG00000066669	-	protein_coding	LOC102550973	protein_coding
102550988	ENSRNOG00000065553	-	protein_coding	LOC102550988	protein_coding
102551014	ENSRNOG00000059160	-	protein_coding	LOC102551014	protein_coding
102551064	ENSRNOG00000037611	AABR07040792.1	protein_coding	LOC102551064	protein_coding
102551166	ENSRNOG00000070617	Gm28710	protein_coding	LOC102551166	protein_coding
102551201	ENSRNOG00000055713	Krtap20l3	protein_coding	LOC102551201	protein_coding
102551255	ENSRNOG00000049257	AABR07004190.1	protein_coding	LOC102551255	protein_coding
102551257	ENSRNOG00000067812	-	protein_coding	LOC102551257	protein_coding
102551265	ENSRNOG00000030551	1700057G04Rik	protein_coding	LOC102551265	protein_coding
102551304	ENSRNOG00000055713	Krtap20l3	protein_coding	LOC102551304	protein_coding
102551340	ENSRNOG00000047145	Zfp729a	protein_coding	LOC102551340	protein_coding
102551406	ENSRNOG00000040057	-	pseudogene	LOC102551406	protein_coding
102551408	ENSRNOG00000038761	Hacd2	protein_coding	LOC102551408	protein_coding
102551431	ENSRNOG00000066828	Pfn5	protein_coding	LOC102551431	protein_coding
102551497	ENSRNOG00000057156	Krtap20-1	protein_coding	LOC102551497	protein_coding
102551518	ENSRNOG00000062645	-	protein_coding	LOC102551518	protein_coding
102551575	ENSRNOG00000060132	-	protein_coding	LOC102551575	protein_coding
102551632	ENSRNOG00000066408	-	protein_coding	LOC102551632	protein_coding
102551633	ENSRNOG00000050249	-	protein_coding	LOC102551633	protein_coding
102551660	ENSRNOG00000019873	B3gat3	protein_coding	Eml3	protein_coding
102551771	ENSRNOG00000050693	-	protein_coding	LOC102551771	protein_coding
102551788	ENSRNOG00000053034	AABR07071198.1	protein_coding	LOC102551788	protein_coding
102551819	ENSRNOG00000063437	Utp14b	protein_coding	LOC102551819	protein_coding
102551936	ENSRNOG00000071169	-	protein_coding	LOC102551936	protein_coding
102551938	ENSRNOG00000067413	-	protein_coding	LOC102551938	protein_coding
102551980	ENSRNOG00000068691	-	protein_coding	LOC102551980	protein_coding
102552000	ENSRNOG00000070106	-	protein_coding	LOC102552000	protein_coding
102552000	ENSRNOG00000068835	-	protein_coding	LOC102552000	protein_coding
102552073	ENSRNOG00000056471	AABR07051251.1	protein_coding	LOC102552073	protein_coding
102552128	ENSRNOG00000067368	-	protein_coding	LOC102552128	protein_coding
102552182	ENSRNOG00000066963	-	protein_coding	LOC102552182	protein_coding
102552244	ENSRNOG00000040054	-	protein_coding	LOC102552244	protein_coding
102552318	ENSRNOG00000059303	-	protein_coding	LOC102552318	protein_coding
102552337	ENSRNOG00000045614	AABR07049455.1	protein_coding	LOC102552337	protein_coding
102552378	ENSRNOG00000030948	-	protein_coding	LOC102552378	protein_coding
102552404	ENSRNOG00000068993	Gm36028	protein_coding	LOC102552404	protein_coding
102552463	ENSRNOG00000060429	AABR07002065.2	protein_coding	Zfp446	protein_coding
102552474	ENSRNOG00000039615	-	protein_coding	LOC102552474	protein_coding
102552485	ENSRNOG00000070289	-	protein_coding	LOC102552485	protein_coding
102552527	ENSRNOG00000051578	Zfp54	protein_coding	LOC102552527	protein_coding
102552619	ENSRNOG00000027803	-	protein_coding	LOC102552619	protein_coding
102552638	ENSRNOG00000057003	Cdiptos	protein_coding	LOC102552638	protein_coding
102552651	ENSRNOG00000068251	-	protein_coding	LOC102552651	protein_coding
102552663	ENSRNOG00000038215	AC120448.1	protein_coding	LOC102552663	protein_coding
102552675	ENSRNOG00000066999	Gm48552	protein_coding	LOC102552675	protein_coding
102552731	ENSRNOG00000064179	-	protein_coding	LOC102552731	protein_coding
102552818	ENSRNOG00000069822	Smim27	protein_coding	LOC102552818	protein_coding
102552823	ENSRNOG00000064244	-	protein_coding	LOC102552823	protein_coding
102552895	ENSRNOG00000011413	Scp2	protein_coding	Podn	protein_coding
102552940	ENSRNOG00000065118	-	protein_coding	LOC102552940	protein_coding
102552988	ENSRNOG00000028116	Gm11437	protein_coding	LOC102552988	protein_coding
102553148	ENSRNOG00000049596	Cfap58	protein_coding	Cfap58l1	protein_coding
102553208	ENSRNOG00000068518	-	protein_coding	LOC102553208	protein_coding
102553252	ENSRNOG00000004032	Tmem94	protein_coding	LOC102553252	protein_coding
102553278	ENSRNOG00000064941	-	protein_coding	LOC102553278	protein_coding
102553298	ENSRNOG00000064053	Ctxnd1	lncRNA	LOC102553298	protein_coding
102553413	ENSRNOG00000028179	AABR07038552.1	protein_coding	LOC102553413	protein_coding
102553503	ENSRNOG00000064598	-	protein_coding	LOC102553503	protein_coding
102553726	ENSRNOG00000067545	-	protein_coding	LOC102553726	protein_coding
102553760	ENSRNOG00000018928	AABR07002774.1	protein_coding	LOC102553760	protein_coding
102553785	ENSRNOG00000025200	-	protein_coding	LOC102553785	protein_coding
102553825	ENSRNOG00000038427	AABR07015812.1	protein_coding	LOC102553825	protein_coding
102553861	ENSRNOG00000049976	Gzmbl2	protein_coding	LOC102553861	protein_coding
102553880	ENSRNOG00000039663	AABR07066946.1	protein_coding	LOC102553880	protein_coding
102553890	ENSRNOG00000038251	AABR07002623.1	protein_coding	LOC102553890	protein_coding
102553962	ENSRNOG00000046480	Zfp764l1	protein_coding	LOC102553962	protein_coding
102554136	ENSRNOG00000018885	Zfp60	protein_coding	LOC102554136	protein_coding
102554136	ENSRNOG00000050995	AABR07002774.4	protein_coding	LOC102554136	protein_coding
102554231	ENSRNOG00000066614	RGD1561143	protein_coding	LOC102554231	protein_coding
102554288	ENSRNOG00000067832	-	protein_coding	LOC102554288	protein_coding
102554302	ENSRNOG00000018379	Zfp688	protein_coding	LOC102554302	protein_coding
102554315	ENSRNOG00000067071	-	protein_coding	LOC102554315	protein_coding
102554388	ENSRNOG00000064393	-	protein_coding	LOC102554388	protein_coding
102554391	ENSRNOG00000070420	-	protein_coding	LOC102554391	protein_coding
102554457	ENSRNOG00000046455	Zik1	protein_coding	LOC102554457	protein_coding
102554479	ENSRNOG00000063044	-	protein_coding	LOC102554479	protein_coding
102554605	ENSRNOG00000066877	-	protein_coding	LOC102554605	protein_coding
102554637	ENSRNOG00000065417	-	protein_coding	LOC102554637	protein_coding
102554647	ENSRNOG00000061428	-	protein_coding	Pasd1	protein_coding
102554746	ENSRNOG00000070558	Gm4131	protein_coding	LOC102554746	protein_coding
102554774	ENSRNOG00000067130	-	protein_coding	LOC102554774	protein_coding
102554799	ENSRNOG00000054053	-	protein_coding	LOC102554799	protein_coding
102554838	ENSRNOG00000031595	Stmnd1	protein_coding	LOC102554838	protein_coding
102554842	ENSRNOG00000057998	-	protein_coding	LOC102554842	protein_coding
102554937	ENSRNOG00000068802	-	protein_coding	LOC102554937	protein_coding
102554944	ENSRNOG00000065641	-	protein_coding	LOC102554944	protein_coding
102554989	ENSRNOG00000066706	-	protein_coding	LOC102554989	protein_coding
102555033	ENSRNOG00000067040	-	protein_coding	LOC102555033	protein_coding
102555079	ENSRNOG00000069005	Haus3	protein_coding	Poln	protein_coding
102555083	ENSRNOG00000068661	Zfp647	protein_coding	LOC102555083	protein_coding
102555091	ENSRNOG00000068579	-	protein_coding	LOC102555091	protein_coding
102555114	ENSRNOG00000047861	-	protein_coding	LOC102555114	protein_coding
102555183	ENSRNOG00000067450	Zfp146	protein_coding	LOC102555183	protein_coding
102555217	ENSRNOG00000065630	-	protein_coding	LOC102555217	protein_coding
102555239	ENSRNOG00000064088	-	protein_coding	LOC102555239	protein_coding
102555274	ENSRNOG00000030579	-	protein_coding	Zfp853	protein_coding
102555289	ENSRNOG00000069449	-	protein_coding	LOC102555289	protein_coding
102555317	ENSRNOG00000062710	-	protein_coding	LOC102555317	protein_coding
102555377	ENSRNOG00000026569	Zfp943	protein_coding	LOC102555377	protein_coding
102555445	ENSRNOG00000064464	-	protein_coding	LOC102555445	protein_coding
102555453	ENSRNOG00000028993	Rpl12	protein_coding	LOC102555453	protein_coding
102555469	ENSRNOG00000032026	AABR07058914.1	protein_coding	LOC102555469	protein_coding
102555578	ENSRNOG00000065847	-	protein_coding	LOC102555578	protein_coding
102555599	ENSRNOG00000062823	-	protein_coding	LOC102555599	protein_coding
102555644	ENSRNOG00000071050	-	protein_coding	LOC102555644	protein_coding
102555659	ENSRNOG00000055939	Zcchc18	protein_coding	LOC102555659	protein_coding
102555672	ENSRNOG00000014380	AABR07003176.1	protein_coding	LOC102555672	protein_coding
102555727	ENSRNOG00000066436	-	protein_coding	LOC102555727	protein_coding
102555739	ENSRNOG00000020446	AABR07005838.1	protein_coding	LOC102555739	protein_coding
102555814	ENSRNOG00000063384	1110002E22Rik	protein_coding	LOC102555814	protein_coding
102555852	ENSRNOG00000051827	-	protein_coding	LOC102555852	protein_coding
102555902	ENSRNOG00000068265	-	protein_coding	LOC102555902	protein_coding
102555975	ENSRNOG00000061008	Ccdc200	protein_coding	LOC102555975	protein_coding
102555991	ENSRNOG00000069216	-	protein_coding	LOC102555991	protein_coding
102555994	ENSRNOG00000060462	AABR07039206.1	protein_coding	LOC102555994	protein_coding
102556043	ENSRNOG00000069023	-	protein_coding	LOC102556043	protein_coding
102556082	ENSRNOG00000069883	-	lncRNA	LOC102556082	protein_coding
102556092	ENSRNOG00000064009	Zfp664	protein_coding	LOC102556092	protein_coding
102556096	ENSRNOG00000065208	-	protein_coding	LOC102556096	protein_coding
102556098	ENSRNOG00000070917	-	protein_coding	LOC102556098	protein_coding
102556119	ENSRNOG00000029678	Znf454	protein_coding	Znf354b	protein_coding
102556157	ENSRNOG00000070257	-	protein_coding	LOC102556157	protein_coding
102556277	ENSRNOG00000051244	Lemd1	protein_coding	LOC102556277	protein_coding
102556347	ENSRNOG00000049911	Cbr1	protein_coding	LOC102556347	protein_coding
102556463	ENSRNOG00000063563	-	protein_coding	LOC102556463	protein_coding
102556681	ENSRNOG00000069420	Sh2d1b2	protein_coding	LOC102556681	protein_coding
102556967	ENSRNOG00000033729	-	protein_coding	LOC102556967	protein_coding
102557108	ENSRNOG00000067110	-	protein_coding	LOC102557108	protein_coding
102557111	ENSRNOG00000062721	Pura	protein_coding	LOC102557111	protein_coding
102557137	ENSRNOG00000059697	-	protein_coding	LOC102557137	protein_coding
102557303	ENSRNOG00000053017	AC131411.2	protein_coding	LOC102557303	protein_coding
102557319	ENSRNOG00000071114	-	protein_coding	LOC102557319	protein_coding
103689940	ENSRNOG00000069596	-	protein_coding	LOC103689940	protein_coding
103689947	ENSRNOG00000047158	Selenbp1	protein_coding	LOC103689947	protein_coding
103689958	ENSRNOG00000066405	-	protein_coding	LOC103689958	protein_coding
103689966	ENSRNOG00000066033	-	protein_coding	LOC103689966	protein_coding
103689976	ENSRNOG00000059551	RGD1560718	protein_coding	LOC103689976	protein_coding
103689978	ENSRNOG00000064973	-	protein_coding	LOC103689978	protein_coding
103689987	ENSRNOG00000015502	Hiatl3	protein_coding	Mfsd14a	protein_coding
103689992	ENSRNOG00000058909	Rps9	protein_coding	Rps9l1	protein_coding
103690021	ENSRNOG00000054416	Fam124b	protein_coding	NEWGENE_1589866	protein_coding
103690025	ENSRNOG00000051461	Rfwd3	protein_coding	NEWGENE_1305243	protein_coding
103690031	ENSRNOG00000063679	-	protein_coding	LOC103690031	protein_coding
103690045	ENSRNOG00000027002	Mast4	protein_coding	NEWGENE_1310139	protein_coding
103690053	ENSRNOG00000026376	RGD1560860	protein_coding	Fam95c	protein_coding
103690059	ENSRNOG00000026177	Mgam	protein_coding	LOC103690059	protein_coding
103690071	ENSRNOG00000057362	AABR07028262.1	protein_coding	LOC103690071	protein_coding
103690100	ENSRNOG00000065591	-	protein_coding	LOC103690100	protein_coding
103690152	ENSRNOG00000047682	AABR07065031.1	protein_coding	LOC103690152	protein_coding
103690158	ENSRNOG00000025273	AABR07068728.1	protein_coding	LOC103690158	protein_coding
103690163	ENSRNOG00000037556	Zfp420	protein_coding	LOC103690163	protein_coding
103690163	ENSRNOG00000020774	Zfp383	protein_coding	LOC103690163	protein_coding
103690166	ENSRNOG00000055496	-	protein_coding	LOC103690166	protein_coding
103690174	ENSRNOG00000068068	-	protein_coding	LOC103690174	protein_coding
103690230	ENSRNOG00000070022	-	lncRNA	LOC103690230	protein_coding
103690286	ENSRNOG00000069306	-	protein_coding	LOC103690286	protein_coding
103690326	ENSRNOG00000004704	Dcstamp	protein_coding	LOC103690326	protein_coding
103690374	ENSRNOG00000067386	-	protein_coding	LOC103690374	protein_coding
103690393	ENSRNOG00000068632	-	protein_coding	LOC103690393	protein_coding
103690438	ENSRNOG00000062056	AC128962.3	protein_coding	LOC103690438	protein_coding
103690545	ENSRNOG00000064370	-	protein_coding	LOC103690545	protein_coding
103690609	ENSRNOG00000048888	AABR07060996.1	protein_coding	LOC103690609	protein_coding
103690615	ENSRNOG00000000124	-	protein_coding	LOC103690615	protein_coding
103690742	ENSRNOG00000067240	-	protein_coding	LOC103690742	protein_coding
103690782	ENSRNOG00000049427	AABR07036711.1	protein_coding	Ssx2	protein_coding
103690796	ENSRNOG00000065924	-	protein_coding	LOC103690796	protein_coding
103690821	ENSRNOG00000067660	Rpl39	protein_coding	LOC103690821	protein_coding
103690827	ENSRNOG00000007644	Mbtps2	protein_coding	Yy2	protein_coding
103690850	ENSRNOG00000003954	Il2rg	protein_coding	CXHXorf65	protein_coding
103690878	ENSRNOG00000031283	-	protein_coding	LOC103690878	protein_coding
103690888	ENSRNOG00000039192	-	protein_coding	LOC103690888	protein_coding
103690889	ENSRNOG00000066509	-	protein_coding	LOC103690889	protein_coding
103690904	ENSRNOG00000063711	-	protein_coding	LOC103690904	protein_coding
103690914	ENSRNOG00000066299	-	protein_coding	LOC103690914	protein_coding
103690996	ENSRNOG00000069961	-	protein_coding	LOC103690996	protein_coding
103691005	ENSRNOG00000056036	Zfp51	protein_coding	LOC103691005	protein_coding
103691035	ENSRNOG00000064702	Eddm13	protein_coding	LOC103691035	protein_coding
103691061	ENSRNOG00000070215	Olfr1344	protein_coding	LOC103691061	protein_coding
103691072	ENSRNOG00000069620	-	protein_coding	LOC103691072	protein_coding
103691088	ENSRNOG00000061371	AABR07035541.3	protein_coding	LOC103691088	protein_coding
103691092	ENSRNOG00000066079	-	protein_coding	LOC103691092	protein_coding
103691107	ENSRNOG00000065885	-	protein_coding	LOC103691107	protein_coding
103691109	ENSRNOG00000066597	-	lncRNA	LOC103691109	protein_coding
103691134	ENSRNOG00000020618	AC099450.1	protein_coding	Flt3lg	protein_coding
103691165	ENSRNOG00000065273	-	protein_coding	LOC103691165	protein_coding
103691235	ENSRNOG00000067655	Aldoa	protein_coding	LOC103691235	protein_coding
103691238	ENSRNOG00000064232	-	protein_coding	LOC103691238	protein_coding
103691261	ENSRNOG00000036648	Spef1l	protein_coding	LOC103691261	protein_coding
103691301	ENSRNOG00000067478	Olfr1463	protein_coding	LOC103691301	protein_coding
103691423	ENSRNOG00000029988	AABR07007675.1	protein_coding	LOC103691423	protein_coding
103691539	ENSRNOG00000042222	RGD1563562	protein_coding	LOC103691539	protein_coding
103691563	ENSRNOG00000029493	AABR07010524.1	protein_coding	LOC103691563	protein_coding
103691629	ENSRNOG00000046788	AABR07012317.1	protein_coding	LOC103691629	protein_coding
103691839	ENSRNOG00000064038	Olfr1033	protein_coding	LOC103691839	protein_coding
103691872	ENSRNOG00000048933	-	protein_coding	LOC103691872	protein_coding
103691893	ENSRNOG00000045581	Erv3	protein_coding	LOC103691893	protein_coding
103691922	ENSRNOG00000025964	Mrpl42	protein_coding	LOC103691922	protein_coding
103691988	ENSRNOG00000070627	Ankrd60	protein_coding	LOC103691988	protein_coding
103692025	ENSRNOG00000066703	Lhfpl3	protein_coding	LOC103692025	protein_coding
103692210	ENSRNOG00000029083	AC106932.1	protein_coding	LOC103692210	protein_coding
103692282	ENSRNOG00000064255	-	protein_coding	LOC103692282	protein_coding
103692301	ENSRNOG00000070765	-	protein_coding	LOC103692301	protein_coding
103692302	ENSRNOG00000063229	-	protein_coding	LOC103692302	protein_coding
103692519	ENSRNOG00000028449	Rpl9	protein_coding	LOC103692519	protein_coding
103692755	ENSRNOG00000068259	-	protein_coding	LOC103692755	protein_coding
103692785	ENSRNOG00000034237	Rpl39	protein_coding	LOC103692785	protein_coding
103692829	ENSRNOG00000061320	-	protein_coding	LOC103692829	protein_coding
103692831	ENSRNOG00000050393	Rpl39	protein_coding	LOC103692831	protein_coding
103692848	ENSRNOG00000070196	Gm5136	protein_coding	LOC103692848	protein_coding
103692985	ENSRNOG00000054935	AC119007.4	lncRNA	LOC103692985	protein_coding
103693040	ENSRNOG00000030188	-	protein_coding	LOC103693040	protein_coding
103693047	ENSRNOG00000065852	-	protein_coding	LOC103693047	protein_coding
103693101	ENSRNOG00000042940	AC135389.1	protein_coding	LOC103693101	protein_coding
103693257	ENSRNOG00000065745	-	protein_coding	LOC103693257	protein_coding
103693260	ENSRNOG00000040121	RGD1565158	protein_coding	LOC103693260	protein_coding
103693330	ENSRNOG00000042869	Atp5mk	protein_coding	LOC103693330	protein_coding
103693367	ENSRNOG00000067378	Myh13	protein_coding	LOC103693367	protein_coding
103693375	ENSRNOG00000029267	Rpl39	protein_coding	LOC103693375	protein_coding
103693383	ENSRNOG00000066425	-	protein_coding	LOC103693383	protein_coding
103693420	ENSRNOG00000036921	Tmsb10	protein_coding	LOC103693420	protein_coding
103693430	ENSRNOG00000067471	-	protein_coding	LOC103693430	protein_coding
103693451	ENSRNOG00000070607	-	protein_coding	LOC103693451	protein_coding
103693496	ENSRNOG00000065706	-	protein_coding	LOC103693496	protein_coding
103693502	ENSRNOG00000066982	-	protein_coding	LOC103693502	protein_coding
103693585	ENSRNOG00000070865	-	protein_coding	LOC103693585	protein_coding
103693627	ENSRNOG00000024527	Olfr718-ps1	protein_coding	LOC103693627	protein_coding
103693666	ENSRNOG00000053210	Zc3h11a	protein_coding	Zbed6	protein_coding
103693740	ENSRNOG00000038122	AABR07018627.1	protein_coding	LOC103693740	protein_coding
103693798	ENSRNOG00000040007	-	protein_coding	LOC103693798	protein_coding
103693823	ENSRNOG00000030110	-	protein_coding	LOC103693823	protein_coding
103693862	ENSRNOG00000056629	AABR07024500.1	protein_coding	LOC103693862	protein_coding
103693925	ENSRNOG00000067022	Apela	protein_coding	LOC103693925	protein_coding
103694107	ENSRNOG00000063738	-	protein_coding	LOC103694107	protein_coding
103694169	ENSRNOG00000034237	Rpl39	protein_coding	LOC103694169	protein_coding
103694176	ENSRNOG00000065120	-	protein_coding	LOC103694176	protein_coding
103694291	ENSRNOG00000013839	AABR07042875.1	protein_coding	LOC103694291	protein_coding
103694328	ENSRNOG00000038766	Atxn1l	protein_coding	LOC103694328	protein_coding
103694404	ENSRNOG00000048073	Rpl39	protein_coding	LOC103694404	protein_coding
103694416	ENSRNOG00000051063	AABR07044940.1	protein_coding	LOC103694416	protein_coding
103694523	ENSRNOG00000060421	AABR07042326.2	protein_coding	LOC103694523	protein_coding
103694532	ENSRNOG00000070467	-	protein_coding	LOC103694532	protein_coding
103694537	ENSRNOG00000060437	AC239701.1	protein_coding	LOC103694537	protein_coding
103694540	ENSRNOG00000053042	-	protein_coding	LOC103694540	protein_coding
103694554	ENSRNOG00000066858	Sry3	protein_coding	LOC103694554	protein_coding
103694557	ENSRNOG00000070228	-	protein_coding	LOC103694557	protein_coding
103694587	ENSRNOG00000065461	-	protein_coding	LOC103694587	protein_coding
103694730	ENSRNOG00000069646	-	protein_coding	LOC103694730	protein_coding
103695131	ENSRNOG00000023892	Lce1f	protein_coding	LOC103695131	protein_coding
103695152	ENSRNOG00000067028	-	protein_coding	LOC103695152	protein_coding
103695172	ENSRNOG00000032195	-	protein_coding	LOC103695172	protein_coding
108348038	ENSRNOG00000062664	-	pseudogene	LOC108348038	protein_coding
108348051	ENSRNOG00000014811	Cyhr1	protein_coding	LOC108348051	protein_coding
108348065	ENSRNOG00000048738	Hdac6	protein_coding	LOC108348065	protein_coding
108348073	ENSRNOG00000010218	NEWGENE_619861	protein_coding	Eif5	protein_coding
108348090	ENSRNOG00000067296	-	protein_coding	LOC108348090	protein_coding
108348097	ENSRNOG00000026976	AABR07056369.1	protein_coding	LOC108348097	protein_coding
108348102	ENSRNOG00000046652	Zfp84	protein_coding	LOC108348102	protein_coding
108348105	ENSRNOG00000064907	-	protein_coding	LOC108348105	protein_coding
108348123	ENSRNOG00000043048	Zfp951	protein_coding	LOC108348123	protein_coding
108348125	ENSRNOG00000007076	AABR07055919.1	protein_coding	LOC108348125	protein_coding
108348146	ENSRNOG00000070456	-	protein_coding	LOC108348146	protein_coding
108348150	ENSRNOG00000066886	-	protein_coding	LOC108348150	protein_coding
108348181	ENSRNOG00000062551	-	protein_coding	LOC108348181	protein_coding
108348195	ENSRNOG00000070809	-	protein_coding	LOC108348195	protein_coding
108348196	ENSRNOG00000064942	-	protein_coding	LOC108348196	protein_coding
108348201	ENSRNOG00000020054	Pcdhb15	protein_coding	LOC108348201	protein_coding
108348204	ENSRNOG00000063351	-	protein_coding	LOC108348204	protein_coding
108348215	ENSRNOG00000058436	-	protein_coding	LOC108348215	protein_coding
108348224	ENSRNOG00000062387	-	protein_coding	LOC108348224	protein_coding
108348225	ENSRNOG00000049633	Flvcr1	protein_coding	LOC108348225	protein_coding
108348229	ENSRNOG00000069907	-	protein_coding	LOC108348229	protein_coding
108348241	ENSRNOG00000069746	-	protein_coding	LOC108348241	protein_coding
108348302	ENSRNOG00000011492	Zfp866	protein_coding	LOC108348302	protein_coding
108348409	ENSRNOG00000038458	AABR07026240.1	protein_coding	LOC108348409	protein_coding
108348453	ENSRNOG00000009738	-	protein_coding	LOC108348453	protein_coding
108348509	ENSRNOG00000033625	AABR07027015.1	protein_coding	LOC108348509	protein_coding
108348617	ENSRNOG00000060417	AABR07028668.1	protein_coding	LOC108348617	protein_coding
108348781	ENSRNOG00000050666	AABR07031947.1	protein_coding	LOC108348781	protein_coding
108348870	ENSRNOG00000029410	Rpl21	protein_coding	LOC108348870	protein_coding
108348980	ENSRNOG00000028939	Rps29	protein_coding	LOC108348980	protein_coding
108348989	ENSRNOG00000030351	AABR07006627.1	protein_coding	LOC108348989	protein_coding
108349010	ENSRNOG00000000376	Tmem167b	protein_coding	LOC108349010	protein_coding
108349189	ENSRNOG00000067072	-	protein_coding	LOC108349189	protein_coding
108349244	ENSRNOG00000005753	Alg13	protein_coding	LOC108349244	protein_coding
108349258	ENSRNOG00000067936	RGD1565430	protein_coding	LOC108349258	protein_coding
108349347	ENSRNOG00000063941	-	protein_coding	LOC108349347	protein_coding
108349440	ENSRNOG00000021946	Rbmxl2	protein_coding	LOC108349440	protein_coding
108349446	ENSRNOG00000063715	-	protein_coding	LOC108349446	protein_coding
108349468	ENSRNOG00000059251	-	protein_coding	LOC108349468	protein_coding
108349479	ENSRNOG00000063040	-	protein_coding	LOC108349479	protein_coding
108349548	ENSRNOG00000063636	Gng5	protein_coding	LOC108349548	protein_coding
108349671	ENSRNOG00000062807	-	pseudogene	LOC108349671	protein_coding
108349682	ENSRNOG00000069961	-	protein_coding	LOC108349682	protein_coding
108349691	ENSRNOG00000067027	-	protein_coding	LOC108349691	protein_coding
108349752	ENSRNOG00000028617	Ceacam15	protein_coding	LOC108349752	protein_coding
108349792	ENSRNOG00000029732	AABR07006451.1	protein_coding	LOC108349792	protein_coding
108349831	ENSRNOG00000068524	-	protein_coding	LOC108349831	protein_coding
108349838	ENSRNOG00000063054	Vom1r51	protein_coding	LOC108349838	protein_coding
108349848	ENSRNOG00000070349	-	protein_coding	LOC108349848	protein_coding
108349932	ENSRNOG00000068124	-	protein_coding	LOC108349932	protein_coding
108349997	ENSRNOG00000070831	Smim43	protein_coding	LOC108349997	protein_coding
108350036	ENSRNOG00000046421	Gm29133	protein_coding	LOC108350036	protein_coding
108350059	ENSRNOG00000037341	-	protein_coding	LOC108350059	protein_coding
108350175	ENSRNOG00000068153	Zfp712	protein_coding	LOC108350175	protein_coding
108350276	ENSRNOG00000069195	-	pseudogene	LOC108350276	protein_coding
108350287	ENSRNOG00000062474	-	protein_coding	LOC108350287	protein_coding
108350290	ENSRNOG00000069431	-	protein_coding	LOC108350290	protein_coding
108350427	ENSRNOG00000031694	AABR07053188.1	protein_coding	LOC108350427	protein_coding
108350501	ENSRNOG00000028939	Rps29	protein_coding	LOC108350501	protein_coding
108350501	ENSRNOG00000004196	Rps29	protein_coding	LOC108350501	protein_coding
108350502	ENSRNOG00000005116	-	pseudogene	LOC108350502	protein_coding
108350561	ENSRNOG00000070279	-	protein_coding	LOC108350561	protein_coding
108350578	ENSRNOG00000064324	-	pseudogene	LOC108350578	protein_coding
108350588	ENSRNOG00000024412	AABR07051240.1	protein_coding	LOC108350588	protein_coding
108350600	ENSRNOG00000055484	AABR07033465.1	protein_coding	LOC108350600	protein_coding
108350671	ENSRNOG00000064781	-	protein_coding	LOC108350671	protein_coding
108350852	ENSRNOG00000033695	AC095825.1	protein_coding	LOC108350852	protein_coding
108350996	ENSRNOG00000024204	Ifne	protein_coding	LOC108350996	protein_coding
108351043	ENSRNOG00000054734	Gm30191	protein_coding	LOC108351043	protein_coding
108351058	ENSRNOG00000031641	Rpl35a	protein_coding	LOC108351058	protein_coding
108351094	ENSRNOG00000062502	-	protein_coding	LOC108351094	protein_coding
108351095	ENSRNOG00000062502	-	protein_coding	LOC108351095	protein_coding
108351255	ENSRNOG00000033058	AABR07064810.1	protein_coding	LOC108351255	protein_coding
108351291	ENSRNOG00000070937	-	protein_coding	LOC108351291	protein_coding
108351377	ENSRNOG00000032348	Rpl35a	protein_coding	LOC108351377	protein_coding
108351482	ENSRNOG00000028939	Rps29	protein_coding	LOC108351482	protein_coding
108351584	ENSRNOG00000069627	-	protein_coding	LOC108351584	protein_coding
108351606	ENSRNOG00000052981	AABR07058464.1	protein_coding	LOC108351606	protein_coding
108351734	ENSRNOG00000065921	C2cd4b	protein_coding	LOC108351734	protein_coding
108351823	ENSRNOG00000063084	Olfr143	protein_coding	LOC108351823	protein_coding
108351878	ENSRNOG00000062425	-	protein_coding	LOC108351878	protein_coding
108351885	ENSRNOG00000068779	-	protein_coding	LOC108351885	protein_coding
108351931	ENSRNOG00000032947	AABR07067749.1	protein_coding	LOC108351931	protein_coding
108351992	ENSRNOG00000048329	AABR07066946.2	protein_coding	LOC108351992	protein_coding
108351994	ENSRNOG00000063860	-	protein_coding	LOC108351994	protein_coding
108352140	ENSRNOG00000067186	-	protein_coding	LOC108352140	protein_coding
108352207	ENSRNOG00000030217	AABR07030122.1	protein_coding	LOC108352207	protein_coding
108352309	ENSRNOG00000065104	-	protein_coding	LOC108352309	protein_coding
108352322	ENSRNOG00000039678	-	protein_coding	LOC108352322	protein_coding
108352348	ENSRNOG00000038610	AABR07034445.1	protein_coding	LOC108352348	protein_coding
108352369	ENSRNOG00000039562	AABR07033987.1	protein_coding	LOC108352369	protein_coding
108352551	ENSRNOG00000029859	AABR07021384.1	protein_coding	LOC108352551	protein_coding
108352647	ENSRNOG00000038205	-	protein_coding	LOC108352647	protein_coding
108352650	ENSRNOG00000028939	Rps29	protein_coding	LOC108352650	protein_coding
108352688	ENSRNOG00000068623	-	protein_coding	LOC108352688	protein_coding
108352780	ENSRNOG00000030162	AC114393.1	protein_coding	LOC108352780	protein_coding
108352809	ENSRNOG00000042277	AABR07016578.1	protein_coding	LOC108352809	protein_coding
108352814	ENSRNOG00000071093	-	protein_coding	LOC108352814	protein_coding
108352861	ENSRNOG00000029052	-	protein_coding	LOC108352861	protein_coding
108352875	ENSRNOG00000069197	-	protein_coding	LOC108352875	protein_coding
108352909	ENSRNOG00000064609	-	protein_coding	LOC108352909	protein_coding
108353015	ENSRNOG00000061275	AC093960.1	protein_coding	LOC108353015	protein_coding
108353033	ENSRNOG00000068233	-	protein_coding	LOC108353033	protein_coding
108353077	ENSRNOG00000069329	RGD1559804	protein_coding	LOC108353077	protein_coding
108353078	ENSRNOG00000063316	-	protein_coding	LOC108353078	protein_coding
108353095	ENSRNOG00000062469	Ccdc194	protein_coding	LOC108353095	protein_coding
108353098	ENSRNOG00000048867	AABR07016310.1	protein_coding	LOC108353098	protein_coding
108353138	ENSRNOG00000068619	-	protein_coding	LOC108353138	protein_coding
108353202	ENSRNOG00000046751	-	protein_coding	LOC108353202	protein_coding
108353273	ENSRNOG00000051726	AABR07042418.1	protein_coding	LOC108353273	protein_coding
108353424	ENSRNOG00000030242	-	protein_coding	LOC108353424	protein_coding
116621582	ENSRNOG00000047246	Chtf8	protein_coding	Derpc	protein_coding
120093053	ENSRNOG00000021153	Fkbp2	protein_coding	LOC120093053	protein_coding
120093056	ENSRNOG00000064545	-	protein_coding	LOC120093056	protein_coding
120093057	ENSRNOG00000059750	AC141102.1	protein_coding	C2H1orf54	protein_coding
120093062	ENSRNOG00000064044	-	protein_coding	LOC120093062	protein_coding
120093063	ENSRNOG00000063991	-	protein_coding	LOC120093063	protein_coding
120093064	ENSRNOG00000036647	Olr292	protein_coding	LOC120093064	protein_coding
120093065	ENSRNOG00000047098	Hbb-b1	protein_coding	LOC120093065	protein_coding
120093069	ENSRNOG00000018381	Cdkal1	protein_coding	LOC120093069	protein_coding
120093070	ENSRNOG00000021680	Setdb2	protein_coding	LOC120093070	protein_coding
[truncated: 321 more rows]
