# Supplementary material for: A revamped rat reference genome improves the discovery of genetic diversity in laboratory rats
Source: Cell Genom. 2024 Mar 26;4(4):100527. doi: 10.1016/j.xgen.2024.100527 (PMC11019364; doi:10.1016/j.xgen.2024.100527)
Supplement: Table S5. Mapping statistics for WTTS-seq, related to Figure 2 [file mmc6.xlsx]

## Sheet: S5
Table S5. Mapping statistics for WTTS-seq
WTTS-seq	Raw Reads	QC Reads	Mapped Reads	Mapping Rate %	Mapped Reads	Mapping Rate %	Difference
			Rnor_6.0	Rnor_6.0	mRatBN7.2	mRatBN7.2
Library 1	4661084	4564185	3401819	74.53	3494162	76.56	2.02
Library 2	4484062	4365203	3025042	69.3	3105246	71.14	1.84
Library 3	5047496	4925762	3636255	73.82	3750254	76.14	2.31
Library 4	4611005	4508627	3406292	75.55	3509721	77.84	2.29
Library 5	4152118	4071887	2992100	73.48	3080008	75.64	2.16
Library 6	4865467	4709162	3461657	73.51	3568838	75.78	2.28
Library 7	4581834	4401657	2783641	63.24	2853947	64.84	1.6
Library 8	4413904	4274683	2982919	69.78	3065512	71.71	1.93
Library 9	8645105	8422039	5020515	59.61	5189697	61.62	2.01
Library 10	4275229	4177473	2705734	64.77	2815205	67.39	2.62
Library 11	7576886	7407406	4882767	65.92	5074519	68.51	2.59
Library 12	2457707	2374431	1551475	65.34	1613729	67.96	2.62
Library 13	3638496	3515689	2346479	66.74	2446503	69.59	2.85
Library 14	9828283	9646661	6065988	62.88	6278413	65.08	2.2
Library 15	5389203	5260133	3376033	64.18	3505268	66.64	2.46
Library 16	5992674	5865101	4141048	70.6	4320336	73.66	3.06
Library 17	2307657	2233254	1766933	79.12	1896517	84.92	5.8
Library 18	2259412	2219237	1863187	83.96	1967813	88.67	4.71
Library 19	2572631	2527523	2123823	84.03	2220804	87.86	3.84
Library 20	2939374	2862928	2391266	83.53	2500164	87.33	3.8
Library 21	1944288	1871638	1582794	84.57	1662467	88.82	4.26
Library 22	3499818	3389572	2856197	84.26	3012282	88.87	4.6
Library 23	2686808	2612546	2179795	83.44	2308261	88.35	4.92
Library 24	2121623	2100081	1797465	85.59	1892069	90.1	4.5
Library 25	1575822	1545712	1320149	85.41	1392377	90.08	4.67
Library 26	2595546	2549907	2140442	83.94	2274792	89.21	5.27
Library 27	6870582	6811138	5886397	86.42	6215479	91.25	4.83
Library 28	6605303	6540314	5535795	84.64	5825326	89.07	4.43
Library 29	2223645	2196161	1863209	84.84	1958897	89.2	4.36
Library 30	5964746	5910049	4989403	84.42	5294799	89.59	5.17
Library 31	2463821	2437766	2079704	85.31	2187487	89.73	4.42
Library 32	2597124	2510057	2085821	83.1	2175220	86.66	3.56
Library 33	4762438	4521869	3782443	83.65	3999469	88.45	4.8
Library 34	4838195	4706249	3930960	83.53	4199999	89.24	5.72
Library 35	2318139	2294513	1955875	85.24	2057818	89.68	4.44
Library 36	2167676	2134432	1812321	84.91	1915178	89.73	4.82
Library 37	2003238	1918581	1606341	83.73	1700610	88.64	4.91
Library 38	1639527	1564243	1321858	84.5	1395676	89.22	4.72
Library 39	1480982	1448384	1227444	84.75	1298109	89.62	4.88
Library 40	3056365	2967943	2387024	80.43	2396671	80.75	0.33
Library 41	2011645	1981345	1693169	85.46	1777030	89.69	4.23
Library 42	4430422	4381867	3755924	85.72	3966830	90.53	4.81
Library 43	2068217	2044652	1736486	84.93	1825916	89.3	4.37
Library 44	1773390	1753427	1462579	83.41	1499247	85.5	2.09
Library 45	2934311	2910765	2493172	85.65	2618034	89.94	4.29
Library 46	3848297	3755869	3145496	83.75	3318770	88.36	4.61
Library 47	1958944	1872699	1589033	84.85	1667177	89.03	4.17
Library 48	2755040	2650489	2218667	83.71	2335144	88.1	4.39
Library 49	4362052	4271775	3524786	82.51	3723487	87.16	4.65
Library 50	2993393	2939159	2481668	84.43	2615472	88.99	4.55
Library 51	2330057	2289293	1914172	83.61	2018803	88.18	4.57
Library 52	2517003	2483594	2081500	83.81	2183020	87.9	4.09
Library 53	3110355	3041815	2518314	82.79	2646690	87.01	4.22
Library 54	2649624	2592249	2135108	82.37	2261932	87.26	4.89
Library 55	2125878	2042462	1705575	83.51	1806417	88.44	4.94
Library 56	2694275	2508541	1994194	79.5	2098464	83.65	4.16
Library 57	2750166	2713530	2315277	85.32	2438174	89.85	4.53
Library 58	5771612	5697543	4743972	83.26	4908539	86.15	2.89
Library 59	2978451	2952617	2564771	86.86	2698220	91.38	4.52
Library 60	2878917	2702337	2233928	82.67	2362609	87.43	4.76
Library 61	3870726	3822394	3215592	84.13	3387416	88.62	4.5
Library 62	3029728	2965179	2505118	84.48	2645216	89.21	4.72
Library 63	1944848	1922335	1638239	85.22	1727296	89.85	4.63
Library 64	4383036	4327694	3641924	84.15	3858381	89.16	5
Library 65	2241446	2218779	1875390	84.52	1961512	88.41	3.88
Library 66	2611424	2575018	2161334	83.93	2276976	88.43	4.49
Library 67	2338472	2305773	1956795	84.87	2061850	89.42	4.56
Library 68	2258578	2230862	1908139	85.53	2018231	90.47	4.93
Library 69	3910095	3851280	3310910	85.97	3512100	91.19	5.22
Library 70	4433555	4354712	3716273	85.34	3924815	90.13	4.79
Library 71	3791187	3717809	3103335	83.47	3321181	89.33	5.86
Library 72	3948499	3841037	3144449	81.86	3221180	83.86	2
Library 73	7443435	7040139	5441162	77.29	5667908	80.51	3.22
Library 74	12391996	11801929	9452241	80.09	9771268	82.79	2.7
Library 75	4179201	4074309	3452898	84.75	3615279	88.73	3.99
Library 76	5109873	4969165	4094301	82.39	4183720	84.19	1.8
Library 77	2826355	2745205	2260980	82.36	2348834	85.56	3.2
Library 78	7789323	7514020	5857755	77.96	5959587	79.31	1.36
Library 79	3166097	3091686	2578432	83.4	2687556	86.93	3.53
Library 80	5309851	5163387	4256438	82.43	4457212	86.32	3.89
Library 81	3329244	3228764	2654039	82.2	2792682	86.49	4.29
Library 82	1837930	1709805	1086649	63.55	1147772	67.13	3.57
Library 83	2890542	2810497	2338452	83.2	2450978	87.21	4
Total	312092803	304232002	240225046		251188567
