# Supplementary material for: A revamped rat reference genome improves the discovery of genetic diversity in laboratory rats
Source: Cell Genom. 2024 Mar 26;4(4):100527. doi: 10.1016/j.xgen.2024.100527 (PMC11019364; doi:10.1016/j.xgen.2024.100527)
Supplement: Table S6. Summary of flagged genomic segments on mRatBN7.2 indicative of assembly errors, related to Figures 1 and 2 [file mmc7.xlsx]

## Sheet: S6
Table S6. Summary of flagged genomic segments on mRatBN7.2 indicative of assembly errors
Chr	N(mean>1.5)	Chr_length	Total_length	%	Avg_length
1	126	6493607	260519115	0.025	51537
2	78	3848736	249049100	0.015	49343
3	49	3781739	169028184	0.022	77178
4	96	4541509	182682858	0.025	47307
5	32	1118232	166874683	0.007	34945
6	23	1337683	140990193	0.009	58160
7	26	1714469	135010309	0.013	65941
8	15	1099890	123895389	0.009	73326
9	36	1764134	114173515	0.015	49004
10	10	220112	107208862	0.002	22011
11	9	148020	86238693	0.002	16447
12	17	503046	46668738	0.011	29591
13	13	256289	106803535	0.002	19715
14	13	559705	104880100	0.005	43054
15	47	2621764	101766341	0.026	55782
16	19	1469801	84726338	0.017	77358
17	24	1601948	86521233	0.019	66748
18	11	247069	83822156	0.003	22461
19	20	978277	57334366	0.017	48914
20	9	823733	54434222	0.015	91526
Total	673	35129763	2462627930	0.014	52199
