# Supplementary material for: A revamped rat reference genome improves the discovery of genetic diversity in laboratory rats
Source: Cell Genom. 2024 Mar 26;4(4):100527. doi: 10.1016/j.xgen.2024.100527 (PMC11019364; doi:10.1016/j.xgen.2024.100527)
Supplement: Table S7. Potential base-level errors in mRatBN7.2, related to Figures 1 and 2 [file mmc8.xlsx]

## Sheet: S7
Table S7. Potential base-level errors in mRatBN7.2
Chr	Location	Ref	Alt
chr10	59843	A	T
chr10	62245	A	T
chr10	66870	C	T
chr10	1384179	TA	T
chr10	1384193	G	GT
chr10	1384325	T	TA
chr10	1388320	GT	G
chr10	2098779	TG	T
chr10	2107637	C	CT
chr10	2113528	T	TA
chr10	2114913	C	A
chr10	2115018	T	TC
chr10	2115116	C	CA
chr10	2115182	AG	A
chr10	2115461	C	CT
chr10	2115559	AC	A
chr10	2115729	TG	T
chr10	2115792	TGG	T
chr10	2115837	G	GA
chr10	2115865	C	A
chr10	2115906	C	A
chr10	2116035	AG	A
chr10	2116278	TG	T
chr10	2116345	A	T
chr10	2116462	TA	T
chr10	2116516	T	TC
chr10	2116655	AG	A
chr10	2116744	T	TG
chr10	2116785	GA	G
chr10	2116795	CA	C
chr10	2116849	AT	A
chr10	2116864	GA	G
chr10	2116874	CA	C
chr10	2116881	A	AC
chr10	2116921	T	G
chr10	2116922	G	T
chr10	2116978	GA	G
chr10	2117002	T	TA
chr10	2117031	AG	A
chr10	2117076	TC	T
chr10	2117079	A	T
chr10	2117107	G	GC
chr10	2117115	CA	C
chr10	2117128	T	TC
chr10	2117131	TC	T
chr10	2117148	G	GA
chr10	2117178	GT	G
chr10	2117186	ACC	A
chr10	2117212	GC	G
chr10	2117244	T	A
chr10	2117262	G	GC
chr10	2117275	A	T
chr10	2117284	TG	T
chr10	2117322	TC	T
chr10	2117338	TA	T
chr10	2117344	A	T
chr10	2117426	GC	G
chr10	2117450	G	T
chr10	2117457	CT	C
chr10	2117477	CA	C
chr10	2117488	C	A
chr10	2117545	T	A
chr10	2117547	TCC	T
chr10	2117588	T	TC
chr10	2117596	TC	T
chr10	2117612	C	CA
chr10	2117631	T	A
chr10	2117784	CA	C
chr10	2117803	GC	G
chr10	2117897	A	AG
chr10	2117902	C	A
chr10	2118076	C	A
chr10	2118101	T	TC
chr10	2118195	AC	A
chr10	2118257	GC	G
chr10	2118329	GA	G
chr10	2118355	GT	G
chr10	2118372	TC	T
chr10	2118422	TA	T
chr10	2118506	TC	T
chr10	2118610	AC	A
chr10	2118636	TA	T
chr10	2118729	AC	A
chr10	2118916	C	CG
chr10	2118978	G	GT
chr10	2119115	AG	A
chr10	2119142	CT	C
chr10	2119211	AG	A
chr10	2119282	T	TC
chr10	2119286	T	TG
chr10	2119298	G	GT
chr10	2119354	AG	A
chr10	2119381	A	AC
chr10	2119422	GA	G
chr10	2119447	C	A
chr10	2119474	A	AC
chr10	2119524	G	GC
chr10	2119537	C	CT
chr10	2119552	AG	A
chr10	2119680	GC	G
chr10	2119717	GT	G
chr10	2119749	CA	C
chr10	2119790	A	AG
chr10	2119842	C	CT
chr10	2119932	AG	A
chr10	2120044	AG	A
chr10	2120080	TA	T
chr10	2120133	A	AG
chr10	2120183	CA	C
chr10	2120283	A	T
chr10	2120286	C	CA
chr10	2120289	A	T
chr10	2120311	A	T
chr10	2120375	C	A
chr10	2120447	C	CT
chr10	2120478	AC	A
chr10	2120491	AG	A
chr10	2120505	T	TG
chr10	2120554	C	CA
chr10	2120625	CA	C
chr10	2120650	A	AC
chr10	2120667	AC	A
chr10	2120684	A	AG
chr10	2120783	A	C
chr10	2120872	GA	G
chr10	2120895	G	GT
chr10	2120904	G	GT
chr10	2121144	A	AG
chr10	2121202	G	GT
chr10	2121335	A	T
chr10	2121343	AG	A
chr10	2121349	A	T
chr10	2121404	GA	G
chr10	2121480	T	TTC
chr10	2121641	G	GT
chr10	2121730	AC	A
chr10	2121756	A	AC
chr10	2121822	AG	A
chr10	2121830	T	TG
chr10	2121852	T	TG
chr10	2121857	CGG	C
chr10	2121863	A	T
chr10	2121866	TC	T
chr10	2121885	GA	G
chr10	2122624	AT	A
chr10	2122632	GT	G
chr10	2122703	TG	T
chr10	2122777	T	TG
chr10	2122782	T	TG
chr10	2123097	T	TG
chr10	2123180	T	TG
chr10	2123197	CT	C
chr10	2123407	CA	C
chr10	2123485	A	AG
chr10	2123822	C	A
chr10	2123890	G	GT
chr10	2123934	CT	C
chr10	2123950	CA	C
chr10	2124023	TA	T
chr10	2124085	AC	A
chr10	2124120	GC	G
chr10	2124277	T	G
chr10	2124278	AT	A
chr10	2124432	TG	T
chr10	2124444	T	TA
chr10	2124802	TC	T
chr10	2124868	AG	A
chr10	2124888	TC	T
chr10	2124907	G	GC
chr10	2124941	TG	T
chr10	2124973	T	TG
chr10	2125050	T	TG
chr10	2125096	AG	A
chr10	2125202	A	T
chr10	2125214	TG	T
chr10	2125246	TC	T
chr10	2125337	GT	G
chr10	2125460	CT	C
chr10	2125563	C	CT
chr10	2125647	AAG	A
chr10	2125662	C	G
chr10	2125663	G	C
chr10	2125774	TG	T
chr10	2125785	GC	G
chr10	2126020	CG	C
chr10	2126051	CA	C
chr10	2126131	GC	G
chr10	2126260	GA	G
chr10	2126273	AG	A
chr10	2126358	A	AG
chr10	2126372	AGG	A
chr10	2126431	AC	A
chr10	2126910	C	CA
chr10	2127096	T	TG
chr10	2127398	T	TG
chr10	2127431	TG	T
chr10	2127553	T	TA
chr10	2128164	GC	G
chr10	2128252	A	AG
chr10	2128255	AG	A
chr10	2128407	GC	G
chr10	2128491	CA	C
chr10	2128585	TC	T
chr10	2128760	T	TC
chr10	2128893	G	GT
chr10	2129086	AG	A
chr10	2129755	A	T
chr10	2130601	A	AT
chr10	2130642	AG	A
chr10	2130693	G	GT
chr10	2130701	AAG	A
chr10	2131996	A	AC
chr10	2132008	GC	G
chr10	2136469	G	GC
chr10	3175094	G	T
chr10	3485373	G	T
chr10	4503578	G	A
chr10	5098046	G	T
chr10	5149781	T	A
chr10	5244041	C	CA
chr10	5244267	T	TG
chr10	5244317	T	TC
chr10	5245086	GA	G
chr10	5245524	G	GT
chr10	5247556	AT	A
chr10	5247685	CG	C
chr10	5248767	A	AG
chr10	5248919	G	GT
chr10	5250246	T	TA
chr10	5250518	CG	C
chr10	5251588	CA	C
chr10	5251898	T	TG
chr10	5251963	CA	C
chr10	5252003	AT	A
chr10	5252035	T	TC
chr10	5252704	GA	G
chr10	5252718	TC	T
chr10	5253048	CT	C
chr10	5253064	AT	A
chr10	5253121	TG	T
chr10	5253139	GT	G
chr10	5253187	CA	C
chr10	5253205	TC	T
chr10	5253242	T	TG
chr10	5255329	G	GT
chr10	5255383	GA	G
chr10	5255489	AT	A
chr10	5255517	TG	T
chr10	5255586	AT	A
chr10	5255710	GC	G
chr10	5255756	GC	G
chr10	5255850	TG	T
chr10	5256437	T	TG
chr10	5256453	A	AT
chr10	5256561	T	TC
chr10	5256844	G	GC
chr10	5256879	A	AG
chr10	5256972	CA	C
chr10	5256984	T	TG
chr10	5257112	A	AT
chr10	5257579	A	AG
chr10	5257597	C	CG
chr10	5257665	T	TG
chr10	5257774	GT	G
chr10	5258199	TG	T
chr10	5258230	CG	C
chr10	5258306	CT	C
chr10	5258333	G	T
chr10	5258340	C	CT
chr10	5258397	TCA	T
chr10	5258495	TG	T
chr10	5258510	A	AG
chr10	5258558	A	AG
chr10	5258669	TG	T
chr10	5258756	CT	C
chr10	5258791	TC	T
chr10	5258803	G	GT
chr10	5258927	AT	A
chr10	5259766	G	GT
chr10	5259873	GA	G
chr10	5259942	GT	G
chr10	5259951	CG	C
chr10	5260000	TA	T
chr10	5260064	T	TG
chr10	5260268	GA	G
chr10	5260318	A	T
chr10	5260546	A	AG
chr10	5260667	CG	C
chr10	5260864	TC	T
chr10	5260985	AT	A
chr10	5261119	CA	C
chr10	5261178	A	AG
chr10	5261184	TC	T
chr10	5261205	CA	C
chr10	5261264	G	GA
chr10	5261345	GC	G
chr10	5261380	CT	C
chr10	5261463	AG	A
chr10	5261797	A	AG
chr10	5261841	C	CG
chr10	5261978	GC	G
chr10	5262025	AT	A
chr10	5262068	AG	A
chr10	5262206	A	AT
chr10	5262493	T	TG
chr10	5262539	CA	C
chr10	5262625	AC	A
chr10	5262681	CG	C
chr10	5262707	T	G
chr10	5262821	C	CT
chr10	5262853	A	T
chr10	5262977	T	TG
chr10	5262990	A	AG
chr10	5263180	GA	G
chr10	5263379	A	AG
chr10	5263450	T	G
chr10	5263497	T	G
chr10	5263523	GT	G
chr10	5263581	TC	T
chr10	5263740	TG	T
chr10	5263813	CG	C
chr10	5263898	AC	A
chr10	5263977	AC	A
chr10	5264071	CT	C
chr10	5264107	T	TG
chr10	5264126	T	G
chr10	5264127	G	T
chr10	5264248	C	CT
chr10	5264352	GT	G
chr10	5264413	A	AG
chr10	5264466	CCT	C
chr10	5264469	G	T
chr10	5264598	AG	A
chr10	5264669	C	CT
chr10	5264767	CA	C
chr10	5264939	TCC	T
chr10	5265075	CA	C
chr10	5265380	AC	A
chr10	5266078	GT	G
chr10	5266091	T	TG
chr10	5266340	CG	C
chr10	5268095	C	CA
chr10	5268767	T	TC
chr10	5270297	AG	A
chr10	5270873	TC	T
chr10	5270887	TC	T
chr10	5272199	G	GA
chr10	5272264	C	CT
chr10	5273887	GT	G
chr10	5274672	GT	G
chr10	5275026	T	TC
chr10	5275605	TG	T
chr10	5275877	A	AG
chr10	5275934	G	GT
chr10	5275946	GT	G
chr10	5276182	CG	C
chr10	5276300	C	CG
chr10	5277121	GT	G
chr10	5279524	C	CT
chr10	5280250	T	TC
chr10	5288105	AT	A
chr10	5308551	G	C
chr10	5851256	C	CT
chr10	5851804	AT	A
chr10	5851834	CAA	C
chr10	5851940	TC	T
chr10	5852488	T	TC
chr10	5852495	A	T
chr10	5852517	TG	T
chr10	5852652	G	GA
chr10	5852707	G	A
chr10	5852708	A	G
chr10	5852752	A	AT
chr10	5852765	AT	A
chr10	5852783	T	TC
chr10	5852806	T	TC
chr10	5852842	T	TC
chr10	5852880	C	A
chr10	5852886	TG	T
chr10	5852940	T	G
chr10	5852974	A	AT
chr10	5852995	T	TC
chr10	5853037	T	TA
chr10	5853066	G	GA
chr10	5853220	TG	T
chr10	5853228	A	AG
chr10	5853297	GAGC	G
chr10	5853386	CT	C
chr10	5853415	GC	G
chr10	5853448	GA	G
chr10	5853493	TC	T
chr10	5853602	A	AG
chr10	5853618	GC	G
chr10	5853625	TC	T
chr10	5853661	C	T
chr10	5853742	TG	T
chr10	5853792	A	AG
chr10	5853813	GT	G
chr10	5853893	T	TG
chr10	5853903	C	CA
chr10	5853934	A	AC
chr10	5853978	G	T
chr10	5854044	GT	G
chr10	5854370	TG	T
chr10	5854427	T	TG
chr10	5854444	TG	T
chr10	5854488	TC	T
chr10	5855412	AG	A
chr10	5855673	ACC	A
chr10	5855725	C	CA
chr10	5855794	A	AT
chr10	5855850	C	CT
chr10	5855935	A	AT
chr10	5875526	AC	A
chr10	6136447	G	A
chr10	6417747	T	TG
chr10	6420153	AG	A
chr10	6423670	C	CT
chr10	6424755	GT	G
chr10	6425064	T	TC
chr10	6425331	GT	G
chr10	6425941	C	CA
chr10	6425996	AG	A
chr10	6426053	T	TC
chr10	6426523	GA	G
chr10	6426554	T	TC
chr10	6426635	T	TC
chr10	6426687	T	TG
chr10	6431253	GT	G
chr10	6431258	CA	C
chr10	6431661	TG	T
chr10	7255056	C	A
chr10	7323074	C	A
chr10	8692572	A	T
chr10	9353322	GC	G
chr10	9354183	C	CA
chr10	9354196	TC	T
chr10	9354370	CT	C
chr10	9354941	A	T
chr10	9354963	G	GC
chr10	9355239	TG	T
chr10	9355259	G	GA
chr10	9356334	TA	T
chr10	9356337	CA	C
chr10	9356514	TA	T
chr10	9356908	A	AC
chr10	9357037	A	AT
chr10	9357597	G	GT
chr10	9357704	A	AC
chr10	9357768	AC	A
chr10	9357860	CA	C
chr10	9358575	GA	G
chr10	9358602	GC	G
chr10	9358862	T	TC
chr10	9358907	T	TA
chr10	9359827	C	CT
chr10	9360365	GA	G
chr10	9360379	AC	A
chr10	9360427	A	AT
chr10	9360637	CA	C
chr10	9360698	AG	A
chr10	9360737	AG	A
chr10	9360767	G	GT
chr10	9361643	C	A
chr10	9361705	AG	A
chr10	9362817	TG	T
chr10	9363239	GA	G
chr10	9363455	TC	T
chr10	9363591	CA	C
chr10	9363918	AT	A
chr10	9364219	AT	A
chr10	9365213	A	AT
chr10	9367343	C	CA
chr10	9367353	GA	G
chr10	9367433	T	G
chr10	9367441	TG	T
chr10	9367459	GA	G
chr10	9367486	CA	C
chr10	9367512	AC	A
chr10	9367621	A	AT
chr10	9367691	GT	G
chr10	9367713	A	AC
chr10	9367751	GC	G
chr10	9367810	G	GC
chr10	9367843	T	TG
chr10	9369321	AT	A
chr10	9369446	T	TC
chr10	9369582	CT	C
chr10	9371186	T	TA
chr10	9372594	GT	G
chr10	9372970	TA	T
chr10	9373162	G	GT
chr10	9373211	GT	G
chr10	9373501	T	TC
chr10	9374875	GC	G
chr10	9375644	CA	C
chr10	9375743	AG	A
chr10	9376380	TC	T
chr10	9376771	GT	G
chr10	9377047	C	CA
chr10	9377085	AG	A
chr10	9379848	A	AG
chr10	9379982	G	GC
chr10	9380101	GC	G
chr10	9380259	T	TC
chr10	9381007	AG	A
chr10	9385317	T	A
chr10	9385331	T	TA
chr10	9388249	TA	T
chr10	9502004	G	T
chr10	9554312	A	C
chr10	10369227	C	G
chr10	10466391	G	A
chr10	10907725	T	A
chr10	12171696	G	T
chr10	12579335	A	G
chr10	13507791	T	C
chr10	13801348	G	A
chr10	14244107	T	C
chr10	14444448	TG	T
chr10	14605425	C	CA
chr10	14605483	TG	T
chr10	14605599	TC	T
chr10	14608808	A	AT
chr10	14608835	TC	T
chr10	14609123	T	TG
chr10	14611222	T	TC
chr10	14611412	C	CT
chr10	14611615	C	CT
chr10	14611631	G	GT
chr10	14613533	TG	T
chr10	14613558	TG	T
chr10	14614374	A	AT
chr10	14614400	AC	A
chr10	14614476	CG	C
chr10	14614583	G	GC
chr10	14614610	TA	T
chr10	14616326	GT	G
chr10	14616743	T	TG
chr10	14616870	G	GC
chr10	14616898	C	CG
chr10	15129383	T	G
chr10	16145509	G	A
chr10	16667202	A	AC
chr10	16670806	A	AT
chr10	16671228	T	TC
chr10	16671245	C	CT
chr10	16671377	TC	T
chr10	16671856	C	CT
chr10	16672894	A	AT
chr10	16673085	TC	T
chr10	16673314	G	GT
chr10	16673351	GT	G
chr10	16673450	A	AC
chr10	16673524	A	AG
chr10	16673636	A	T
chr10	16673704	C	CA
chr10	16675482	TG	T
chr10	16675646	T	TG
chr10	16675691	A	AT
chr10	16675826	CT	C
chr10	16676100	TG	T
chr10	16676203	T	G
chr10	16676205	T	G
chr10	16676215	G	GC
chr10	16676261	G	C
chr10	16676370	G	T
chr10	16676405	T	A
chr10	16676406	A	G
chr10	16676419	C	CT
chr10	16676426	T	TG
chr10	16676443	A	AG
chr10	16676603	G	T
chr10	16676757	A	AG
chr10	16676801	A	T
chr10	16676834	AG	A
chr10	16676851	T	A
chr10	16676853	A	T
chr10	16676929	G	T
chr10	16676993	GA	G
chr10	16677019	CA	C
chr10	16677095	C	CG
chr10	16677233	CA	C
chr10	16677399	TG	T
chr10	16677669	AG	A
chr10	16677728	T	TC
chr10	16677759	GC	G
chr10	16677799	G	GA
chr10	16677947	CT	C
chr10	16677962	TC	T
chr10	16677991	CT	C
chr10	16678139	T	A
chr10	16678191	CG	C
chr10	16678200	TG	T
chr10	16678402	T	TG
chr10	16678412	T	G
chr10	16678431	CT	C
chr10	16678525	A	AG
chr10	16678621	G	T
chr10	16678622	T	G
chr10	16678623	G	T
chr10	16678664	T	G
chr10	16678665	AT	A
chr10	16678750	GA	G
chr10	16678777	T	TG
chr10	16678929	TG	T
chr10	16679029	A	AG
chr10	16679158	C	CT
chr10	16679444	T	TG
chr10	16679629	A	AG
chr10	16679930	C	CT
chr10	16679949	T	TA
chr10	16680131	CA	C
chr10	16680187	G	GC
chr10	16680193	C	CT
chr10	16680330	CG	C
chr10	16680451	TA	T
chr10	16680474	A	AG
chr10	16680560	CT	C
chr10	16680816	T	TG
chr10	16680861	CG	C
chr10	16680875	G	GC
chr10	16680947	CG	C
chr10	16680988	C	CT
chr10	16681030	AGG	A
chr10	16681169	A	AG
chr10	16681231	G	GA
chr10	16681352	CG	C
chr10	16681458	CG	C
chr10	16681466	A	AG
chr10	16681536	T	TC
chr10	16681780	AG	A
chr10	16681852	C	CA
chr10	16681901	T	TG
chr10	16681976	TC	T
chr10	16682598	A	AG
chr10	16682968	TA	T
chr10	16683074	G	T
chr10	16683232	CT	C
chr10	16683251	T	G
chr10	16683424	AG	A
chr10	16683626	A	AG
chr10	16683935	GT	G
chr10	16684019	G	GT
chr10	16684641	C	CT
chr10	16684954	TG	T
chr10	16685235	C	CA
chr10	16685283	C	CA
chr10	16685350	AT	A
chr10	16685537	AC	A
chr10	16685727	CT	C
chr10	16685873	CT	C
chr10	16686094	AG	A
chr10	16686299	A	AG
chr10	16686470	GT	G
chr10	16686551	A	AC
chr10	16687056	TC	T
chr10	16688129	C	CT
chr10	16688347	AC	A
chr10	16688367	GT	G
chr10	16688482	AC	A
chr10	16688770	C	CT
chr10	16688784	GT	G
chr10	16689069	TA	T
chr10	16689192	C	CT
chr10	16689211	G	T
chr10	16689397	A	AT
chr10	16689440	CT	C
chr10	16689573	G	GC
chr10	16689663	AC	A
chr10	16689716	G	GT
chr10	16690915	A	AG
chr10	16690941	T	TG
chr10	16690989	G	GC
chr10	16691097	A	AG
chr10	16691119	GT	G
chr10	16691241	T	C
chr10	16691243	C	T
chr10	16691244	T	C
chr10	16691295	AG	A
chr10	16691314	C	CG
chr10	16691437	CA	C
chr10	16691473	C	G
chr10	16691474	A	C
chr10	16691475	G	A
chr10	16691610	A	AG
chr10	16691617	A	AG
chr10	16691636	G	GGA
chr10	16691637	A	G
chr10	16691647	TC	T
chr10	16691653	AGGGG	A
chr10	16691667	G	T
chr10	16691675	TG	T
chr10	16691697	T	TG
chr10	16691793	A	AC
chr10	16691822	C	CG
chr10	16691848	GA	G
chr10	16691922	AGG	A
chr10	16692049	TG	T
chr10	16692081	T	G
chr10	16693187	CT	C
chr10	16693265	AT	A
chr10	16693479	C	CT
chr10	16693491	A	T
chr10	16693538	TG	T
chr10	16693571	T	TG
chr10	16693637	A	T
chr10	16693726	C	CT
chr10	16693752	T	TG
chr10	16693774	C	CG
chr10	16693789	A	AG
chr10	16693813	GC	G
chr10	16693855	AT	A
chr10	16693929	TA	T
chr10	16694039	A	AG
chr10	16694053	T	TA
chr10	16694063	TG	T
chr10	16694081	C	CA
chr10	16694134	TC	T
chr10	16694161	CA	C
chr10	16694231	AG	A
chr10	16694255	TC	T
chr10	16694345	GT	G
chr10	16694377	AT	A
chr10	16694429	A	AG
chr10	16694512	T	A
chr10	16694602	G	GT
chr10	16694700	AG	A
chr10	16694749	C	CA
chr10	16694751	T	A
chr10	16694814	T	TG
chr10	16694829	A	AG
chr10	16694889	A	AT
chr10	16695072	AG	A
chr10	16695093	CT	C
chr10	16695208	TG	T
chr10	16695245	TG	T
chr10	16695378	TCA	T
chr10	16695425	C	CG
chr10	16695480	C	CG
chr10	16695558	TC	T
chr10	16695577	TG	T
chr10	16695927	CA	C
chr10	16696029	G	GA
chr10	16696074	TG	T
chr10	16696513	GC	G
chr10	16696532	C	CT
chr10	16696540	GC	G
chr10	16696663	C	CG
chr10	16696772	GT	G
chr10	16696926	A	AC
chr10	16697942	G	GT
chr10	16698266	AG	A
chr10	16698286	G	GT
chr10	16698887	AG	A
chr10	16698908	GT	G
chr10	16699092	TC	T
chr10	16699257	T	TG
chr10	16699294	GT	G
chr10	16699386	TA	T
chr10	16699409	AG	A
chr10	16699501	TC	T
chr10	16699586	GC	G
chr10	16699907	A	AG
chr10	16700210	AG	A
chr10	16700225	TC	T
chr10	16700268	TG	T
chr10	16700355	AG	A
chr10	16700465	AG	A
chr10	16700487	AG	A
chr10	16700558	AG	A
chr10	16700636	GC	G
chr10	16700847	GA	G
chr10	16701031	GT	G
chr10	16701117	G	GA
chr10	16701396	AT	A
chr10	16701691	A	AG
chr10	16701774	AT	A
chr10	16701853	A	AT
chr10	16701873	A	AG
chr10	16701975	AT	A
chr10	16702088	AG	A
chr10	16702162	AG	A
chr10	16702262	AT	A
chr10	16702409	AG	A
chr10	16702508	CT	C
chr10	16702717	TG	T
chr10	16703001	CA	C
chr10	16703015	A	AG
chr10	16703049	CT	C
chr10	16703227	AT	A
chr10	16703504	C	CT
chr10	16703529	C	A
chr10	16703531	TG	T
chr10	16703578	A	AG
chr10	16703612	T	TA
chr10	16703674	C	CA
chr10	16703777	TG	T
chr10	16703801	AT	A
chr10	16704111	GC	G
chr10	16704332	CA	C
chr10	16704356	TGG	T
chr10	16704371	AG	A
chr10	16704783	AG	A
chr10	16705436	GT	G
chr10	16705771	CT	C
chr10	16705812	A	AC
chr10	16706024	G	GA
chr10	16706063	CA	C
chr10	16706385	AT	A
chr10	16706392	TG	T
chr10	16706552	G	GC
chr10	16706565	T	TC
chr10	16706779	TG	T
chr10	16706986	AG	A
chr10	16707139	A	AG
chr10	16707200	T	TG
chr10	16707251	AG	A
chr10	16707260	G	GC
chr10	16707294	T	TC
chr10	16707471	GC	G
chr10	16707550	A	AT
chr10	16707999	GA	G
chr10	16708134	TC	T
chr10	16708170	TG	T
chr10	16708695	T	TC
chr10	16710355	C	CA
chr10	16710623	AG	A
chr10	16710712	GT	G
chr10	16712306	A	AG
chr10	16712332	TG	T
chr10	17306708	A	C
chr10	18723188	A	C
chr10	19324226	G	C
chr10	20529957	A	C
chr10	21455678	C	A
chr10	21826198	TA	T
chr10	21826368	G	GA
chr10	21826986	GT	G
chr10	21827178	G	GA
chr10	21827185	C	CA
chr10	21829775	G	GA
chr10	21830760	A	AC
chr10	21830884	AT	A
chr10	21831636	GT	G
chr10	21831848	C	CA
chr10	21833333	A	AT
chr10	21834142	TG	T
chr10	21834172	AC	A
chr10	21834268	T	TC
chr10	21834351	CA	C
chr10	21834897	C	CA
chr10	21835476	TC	T
chr10	21836374	TC	T
chr10	21836642	GT	G
chr10	21838202	CT	C
chr10	21844785	G	GT
chr10	21852460	CA	C
chr10	21856994	TC	T
chr10	21860395	TG	T
chr10	22037928	AT	A
chr10	22058542	AT	A
chr10	23694117	A	AT
chr10	23700100	C	A
chr10	23701089	TGGG	T
chr10	23701133	TG	T
chr10	23701155	GT	G
chr10	23701319	AG	A
chr10	23703093	CA	C
chr10	23703545	G	GA
chr10	23703570	T	TA
chr10	23703594	C	CA
chr10	23705875	G	T
chr10	23705893	T	A
chr10	23705894	A	AT
chr10	23705914	AT	A
chr10	23705957	G	GA
chr10	23706042	A	T
chr10	23706326	GT	G
chr10	23706381	T	TC
chr10	23706396	T	TG
chr10	23706845	A	AC
chr10	23706892	A	AG
chr10	23706904	T	TC
chr10	23706977	AG	A
chr10	23707159	A	AT
chr10	23707188	TG	T
chr10	23707218	C	CT
chr10	23707316	AG	A
chr10	23707392	TA	T
chr10	23707461	T	TG
chr10	23707485	T	A
chr10	23707486	A	T
chr10	23707569	TC	T
chr10	23707631	AT	A
chr10	23707742	T	TG
chr10	23707806	GT	G
chr10	23707837	A	AG
chr10	23707928	T	G
chr10	23707929	G	T
chr10	23708357	C	CA
chr10	23708381	CT	C
chr10	23708437	GC	G
chr10	23708510	T	TA
chr10	23708519	AT	A
chr10	23708731	AG	A
chr10	23708740	TG	T
chr10	23708757	G	GA
chr10	23708862	AG	A
chr10	23708876	T	TG
chr10	23708921	G	GA
chr10	23708933	TA	T
chr10	23708960	G	GT
chr10	23709140	A	AT
chr10	23709171	CA	C
chr10	23709197	C	A
chr10	23709301	T	TTG
chr10	23709302	G	A
chr10	23709312	TA	T
chr10	23709389	GA	G
chr10	23709410	G	GA
chr10	23709485	TA	T
chr10	23709504	CT	C
chr10	23709611	T	TA
chr10	23709699	T	TA
chr10	23709707	TA	T
chr10	23709806	TC	T
chr10	23709827	G	GT
chr10	23709837	TG	T
chr10	23726826	T	TA
chr10	23726921	T	A
chr10	23726949	GC	G
chr10	23727114	T	A
chr10	23727135	T	A
chr10	23727221	TC	T
chr10	23727306	GC	G
chr10	23727312	T	TA
chr10	23727324	T	TA
chr10	23727360	GC	G
chr10	23727370	C	A
chr10	23727428	C	A
chr10	23727486	TA	T
chr10	23727594	C	CA
chr10	23730145	AT	A
chr10	23730412	GA	G
chr10	23730432	CT	C
chr10	23730721	CCA	C
chr10	23730804	AT	A
chr10	23731007	CA	C
chr10	23731044	TC	T
chr10	23731102	AG	A
chr10	23731180	GT	G
chr10	23731196	T	TC
chr10	23731225	A	AT
chr10	23731242	A	T
chr10	23731243	T	A
chr10	23731889	T	TA
chr10	23732093	G	GA
chr10	23732234	CAG	C
chr10	23732441	GC	G
chr10	23732581	AG	A
chr10	23732704	T	TA
chr10	23733084	AC	A
chr10	23733131	C	CA
chr10	23733755	TC	T
chr10	23733863	C	A
chr10	23733864	A	C
chr10	23733979	GT	G
chr10	23733997	AC	A
chr10	23734031	T	A
chr10	23734873	GT	G
chr10	23735681	A	AT
chr10	23736427	AC	A
chr10	23736651	TA	T
chr10	23749107	CA	C
chr10	24300271	A	AT
chr10	24300645	T	TA
chr10	24300720	T	TG
chr10	24301079	T	TA
chr10	24301098	A	AT
chr10	24301640	A	T
chr10	24301641	GT	G
chr10	24301660	CG	C
chr10	24301725	G	GA
chr10	24301885	CT	C
chr10	24301908	ACC	A
chr10	24301914	A	AG
chr10	24302013	CA	C
chr10	24302521	T	TA
chr10	24302557	GT	G
chr10	24302625	T	TG
chr10	24302658	AG	A
chr10	24302829	TGC	T
chr10	24303028	T	TA
chr10	24303062	TC	T
chr10	24303088	C	CT
chr10	24303103	T	TG
chr10	24303165	C	CT
chr10	24303246	A	AT
chr10	24303256	AC	A
chr10	24303284	GA	G
chr10	24303290	C	T
chr10	24303298	A	AT
chr10	24303313	T	TG
chr10	24303348	A	T
chr10	24303378	AT	A
chr10	24303390	TC	T
chr10	24303442	CA	C
chr10	24303523	GA	G
chr10	24303556	TG	T
chr10	24303591	AG	A
chr10	24303610	AG	A
chr10	24303921	TC	T
chr10	24303935	T	TC
chr10	24304076	AC	A
chr10	24304088	CAA	C
chr10	24304126	T	TC
chr10	24304140	T	A
chr10	24304172	CT	C
chr10	24304199	CA	C
chr10	24304269	T	TA
chr10	24304356	G	T
chr10	24304361	T	TG
chr10	24304382	G	T
chr10	24304406	T	TC
chr10	24304408	TGG	T
chr10	24304419	AG	A
chr10	24304430	T	A
chr10	24304431	CT	C
chr10	24304452	TA	T
chr10	24304471	A	AG
chr10	24304521	TA	T
chr10	24304545	C	CT
chr10	24304626	AG	A
chr10	24304665	AG	A
chr10	24304673	G	GT
chr10	24304705	T	TA
chr10	24304789	C	CT
chr10	24304814	GT	G
chr10	24304821	G	A
chr10	24304822	A	AG
chr10	24304826	T	G
chr10	24304860	T	TG
chr10	24304873	A	T
chr10	24304917	C	CT
chr10	24304958	GT	G
chr10	24305019	CCA	C
chr10	24305049	G	T
chr10	24305079	TC	T
chr10	24305103	T	A
chr10	24305137	G	GT
chr10	24305356	TG	T
chr10	24305381	GT	G
chr10	24305409	G	T
chr10	24305554	GT	G
chr10	24305578	TTG	T
chr10	24305596	T	TG
chr10	24305768	T	TA
chr10	24305841	A	AT
chr10	24305845	T	A
chr10	24305874	G	T
chr10	24305875	T	G
chr10	24305888	G	GA
chr10	24305890	C	G
chr10	24305948	T	TG
chr10	24305981	TG	T
chr10	24306039	A	AT
chr10	24306098	AAG	A
chr10	24306159	T	G
chr10	24306171	CG	C
chr10	24306197	TG	T
chr10	24306213	G	T
chr10	24306222	G	T
chr10	24306255	T	TC
chr10	24306261	T	A
chr10	24306281	GA	G
chr10	24306315	TA	T
chr10	24306324	T	G
chr10	24306384	AG	A
chr10	24306438	AT	A
chr10	24306457	G	A
chr10	24306459	A	T
chr10	24306549	C	CT
chr10	24314679	A	T
chr10	24314681	T	A
chr10	24314691	G	GT
chr10	24314699	TG	T
chr10	24314724	TC	T
chr10	24314778	AT	A
chr10	24314873	T	A
chr10	24314999	T	TC
chr10	24315116	G	GT
chr10	24315148	T	A
chr10	24315161	GA	G
chr10	24315170	G	T
chr10	24315224	TG	T
chr10	24315394	A	T
chr10	24315437	AC	A
chr10	24315485	T	TA
chr10	24315511	T	A
chr10	24315585	AG	A
chr10	24315591	AT	A
chr10	24315604	AG	A
chr10	24315677	G	T
chr10	24315693	C	CT
chr10	24315759	GT	G
chr10	24315782	G	GCT
chr10	24315959	A	AG
chr10	24316004	A	AT
chr10	24316039	A	AG
chr10	24316057	T	TA
chr10	24316112	C	CT
chr10	24316353	T	TG
chr10	24316424	G	GA
chr10	24316543	C	CG
chr10	24316556	A	AG
chr10	24316652	CT	C
chr10	24316689	TTTG	T
chr10	24316735	T	TA
chr10	24316835	T	TA
chr10	24316888	CA	C
chr10	24316911	TA	T
chr10	24316956	A	T
chr10	24317005	AG	A
chr10	24317016	GC	G
chr10	24317059	T	TA
chr10	24317088	C	CA
chr10	24317110	T	A
chr10	24317259	AT	A
chr10	24317334	T	TA
chr10	24317982	CG	C
chr10	24318118	AG	A
chr10	24318458	T	A
chr10	24318482	AC	A
chr10	24318627	TA	T
chr10	24318736	GT	G
chr10	24318782	GT	G
chr10	24318801	CT	C
chr10	24321044	G	GT
chr10	25561106	T	TG
chr10	25561121	TC	T
chr10	25567939	GT	G
chr10	25567983	C	CT
chr10	25568059	AT	A
chr10	25568066	A	AT
chr10	25568218	A	AT
chr10	25569418	A	AT
chr10	25569506	C	CT
chr10	25569584	AC	A
chr10	25569654	AT	A
chr10	25569924	G	GA
chr10	25569994	C	CT
chr10	25570056	A	AC
chr10	25570131	TG	T
chr10	25570785	TG	T
chr10	25570796	AG	A
chr10	25571009	CG	C
chr10	25571180	TG	T
chr10	25571244	TA	T
chr10	25571277	GT	G
chr10	25572623	AT	A
chr10	25572676	G	T
chr10	25572902	CT	C
chr10	25572984	T	TC
chr10	25574940	GT	G
chr10	25575825	T	TC
chr10	25575892	TA	T
chr10	25576027	G	GT
chr10	25578359	TA	T
chr10	25578435	C	CT
chr10	25578441	A	AT
chr10	26437410	GT	G
chr10	26437554	C	CA
chr10	26437844	TA	T
chr10	26437962	G	GA
chr10	26438089	GA	G
chr10	26438188	CTT	C
chr10	26438336	AAC	A
chr10	26438362	TTTG	T
chr10	26438367	T	G
chr10	26438379	G	GA
chr10	26438468	GT	G
chr10	26438505	CA	C
chr10	26438549	AC	A
chr10	26438610	TC	T
chr10	26438613	T	A
chr10	26438651	GTAGT	G
chr10	26438675	GC	G
chr10	26438706	A	AT
chr10	26438824	CT	C
chr10	26438850	GA	G
chr10	26438853	CT	C
chr10	26438882	A	AT
chr10	26438887	G	GA
chr10	26439410	A	AT
chr10	26439436	AG	A
chr10	26439448	A	AT
chr10	26439469	T	TA
chr10	26439561	CA	C
chr10	26439604	A	AT
chr10	26439629	A	C
chr10	26439630	TG	T
chr10	26439639	G	GA
chr10	26439671	TA	T
chr10	26439690	A	T
chr10	26439703	T	G
chr10	26439705	A	AC
chr10	26439728	AC	A
chr10	26439764	A	AC
chr10	26439844	GA	G
chr10	26439899	AT	A
chr10	26440017	GT	G
chr10	26440062	TC	T
chr10	26440406	GA	G
chr10	26440452	T	TG
chr10	26440471	G	GA
chr10	26728194	AT	A
chr10	26728204	AG	A
chr10	26731921	AT	A
chr10	27540622	A	AT
chr10	27540952	GA	G
chr10	27542532	T	TC
chr10	27543807	CA	C
chr10	27544043	T	TA
chr10	27544250	GA	G
chr10	27544318	TG	T
chr10	27544372	GT	G
chr10	27544737	AG	A
chr10	27544866	TC	T
chr10	27545035	AG	A
chr10	27545123	GA	G
chr10	27545150	G	GC
chr10	27545239	A	T
chr10	27545245	AT	A
chr10	27545253	TTC	T
chr10	27545317	T	TC
chr10	27545537	G	GA
chr10	27545610	A	AT
chr10	27545666	AG	A
chr10	27545729	G	T
chr10	27545939	G	GA
chr10	27545994	C	CA
chr10	27546074	GC	G
chr10	27546169	A	AC
chr10	27546221	AG	A
chr10	27546226	AC	A
chr10	27546593	TA	T
chr10	27546773	TG	T
chr10	27546795	T	TA
chr10	27546796	C	T
chr10	27546981	T	TA
chr10	27547004	TTTA	T
chr10	27547026	G	T
chr10	27547070	A	ATC
chr10	27547079	C	CA
chr10	27547113	T	A
chr10	27547140	A	T
chr10	27547192	TG	T
chr10	27547220	G	GC
chr10	27547235	A	T
chr10	27547306	T	TG
chr10	27547348	A	AG
chr10	27547391	C	T
chr10	27547486	A	T
chr10	27547555	T	TG
chr10	27547678	AG	A
chr10	27547779	T	A
chr10	27547840	GT	G
chr10	27547864	A	T
chr10	27547917	C	CA
chr10	27547925	A	C
chr10	27547974	CT	C
chr10	27548005	TG	T
chr10	27548012	A	AT
chr10	27548177	T	A
chr10	27548295	TA	T
chr10	27548355	A	T
chr10	27548388	AC	A
chr10	27548544	T	TC
chr10	27548578	CA	C
chr10	27548666	C	CA
chr10	27548899	TA	T
chr10	27548968	G	GA
chr10	27549069	AC	A
chr10	27549423	G	GT
chr10	27549574	A	AG
chr10	27549614	TC	T
chr10	27549622	AT	A
chr10	27549646	GC	G
chr10	27550690	T	TC
chr10	27550726	T	TC
chr10	27550797	GT	G
chr10	27550898	GGA	G
chr10	27551227	AC	A
chr10	27551350	T	TC
chr10	27551406	T	TG
chr10	27551512	GC	G
chr10	27551694	G	GT
chr10	27551724	C	A
chr10	27551759	AC	A
chr10	27551764	G	GA
chr10	27551777	AT	A
chr10	27551798	A	AT
chr10	27551854	C	A
chr10	27551867	GC	G
chr10	27551899	T	TG
chr10	27551915	GT	G
chr10	27551934	TG	T
chr10	27551939	AC	A
chr10	27551949	A	C
chr10	27551951	A	AG
chr10	27551960	AC	A
chr10	27551980	T	TA
chr10	27551989	CA	C
chr10	27552031	AT	A
chr10	27552103	T	TGG
chr10	27552105	AC	A
chr10	27552135	CT	C
chr10	27552335	A	AT
chr10	27552646	GA	G
chr10	27552814	TC	T
chr10	27552853	T	TG
chr10	27552869	CA	C
chr10	27552975	T	TG
chr10	27553087	C	CA
chr10	27553101	A	AT
chr10	27553233	T	TA
chr10	27553238	A	AC
chr10	27553289	G	GT
chr10	27553680	G	GT
chr10	27553683	GA	G
chr10	27553739	A	AC
chr10	27553809	A	T
chr10	27553924	CA	C
chr10	27554337	G	GA
chr10	27554370	CA	C
chr10	27554598	T	TA
chr10	27554894	TA	T
chr10	27554905	G	GT
chr10	27554927	G	GT
chr10	27555221	C	CA
chr10	27555337	C	CT
chr10	27555462	A	T
chr10	27555505	A	AG
chr10	27555527	C	CA
chr10	27555680	A	AT
chr10	27555705	AG	A
chr10	27555979	TC	T
chr10	27556128	CT	C
chr10	27563964	T	TG
chr10	27566822	C	CT
chr10	27567092	T	TG
chr10	27567481	TA	T
chr10	27574575	A	AG
chr10	27588655	GT	G
chr10	27693541	C	T
chr10	28621693	G	A
chr10	29022155	A	AT
chr10	29022167	GT	G
chr10	29023604	TC	T
chr10	29023645	TG	T
chr10	29025651	TA	T
chr10	29025717	TA	T
chr10	29025790	CG	C
chr10	29025916	TC	T
chr10	29025987	CG	C
chr10	29026110	G	GT
chr10	29026240	TC	T
chr10	29026277	GC	G
chr10	29026352	CA	C
chr10	29026518	CG	C
chr10	29026650	AC	A
chr10	29026698	C	CA
chr10	29026844	G	GC
chr10	29027860	CG	C
chr10	29028914	CT	C
chr10	29028994	C	CG
chr10	29029162	T	TC
chr10	29029358	T	TG
chr10	29029380	C	CT
chr10	29029470	C	A
chr10	29029480	T	TG
chr10	29029497	TG	T
chr10	29031125	T	TC
chr10	29031163	TC	T
chr10	29031196	CA	C
chr10	29031406	AT	A
chr10	29031512	TA	T
chr10	29031811	T	TC
chr10	29031817	AT	A
chr10	29031831	T	TG
chr10	29032634	GT	G
chr10	29032644	A	AC
chr10	29032790	C	CA
chr10	29032864	CG	C
chr10	29032902	T	A
chr10	29032918	CA	C
chr10	29032956	TG	T
chr10	29033128	GA	G
chr10	29033172	TC	T
chr10	29033224	T	TA
chr10	29033241	T	A
chr10	29033445	TC	T
chr10	29033487	T	A
chr10	29033610	G	GC
chr10	29033621	TA	T
chr10	29033634	CT	C
chr10	29033654	AT	A
chr10	29033693	TG	T
chr10	29033714	GT	G
chr10	29033780	T	TA
chr10	29033876	GA	G
chr10	29033921	A	AT
chr10	29034135	GT	G
chr10	29034249	GA	G
chr10	29034369	A	AG
chr10	29034402	CT	C
chr10	29034417	TA	T
chr10	29034429	AG	A
chr10	29034450	GT	G
chr10	29043643	T	TG
chr10	29043652	GA	G
chr10	29043659	T	G
chr10	29043777	AG	A
chr10	29043797	C	T
chr10	29043810	T	TG
chr10	29043825	C	CG
chr10	29043849	C	A
chr10	29043869	TA	T
chr10	29043879	A	T
chr10	29043886	G	GT
chr10	29043917	A	T
chr10	29043936	G	GT
chr10	29043954	TG	T
chr10	29043965	T	G
chr10	29044030	T	G
chr10	29044118	C	CT
chr10	29044122	A	T
chr10	29044144	GT	G
chr10	29044159	A	AT
chr10	29044180	TG	T
chr10	29044189	A	G
chr10	29044190	C	A
chr10	29044191	T	C
chr10	29044240	TC	T
chr10	29044271	A	AT
chr10	29044299	G	T
chr10	29044341	C	CT
chr10	29044388	TC	T
chr10	29044488	ATTT	A
chr10	29044557	T	TG
chr10	29044615	T	TAA
chr10	29044620	T	G
chr10	29044633	GT	G
chr10	29044670	T	TG
chr10	29044684	TA	T
chr10	29044797	G	T
chr10	29044909	TG	T
chr10	29044961	T	TG
chr10	29044997	A	T
chr10	29045003	GA	G
chr10	29045035	AG	A
chr10	29045078	A	AG
chr10	29045187	AT	A
chr10	29147708	T	A
chr10	29832441	TA	T
chr10	29832452	C	CT
chr10	29832816	AT	A
chr10	29832847	AC	A
chr10	29832859	C	CA
chr10	30818683	C	G
chr10	32225798	A	T
chr10	33099832	C	CT
chr10	33100013	TG	T
chr10	33100031	A	AG
chr10	33100068	A	AT
chr10	33100096	AC	A
chr10	33100352	C	CT
chr10	33100373	TC	T
chr10	33100397	T	TCC
chr10	33102091	TG	T
chr10	33102120	T	TG
chr10	33102126	AT	A
chr10	33102137	A	AT
chr10	33102458	T	TC
chr10	33104350	AG	A
chr10	33104373	A	T
chr10	33104375	C	CA
chr10	33104402	T	TC
chr10	33104427	C	CT
chr10	33104871	GA	G
chr10	33104880	C	CA
chr10	33104907	C	CA
chr10	33635931	G	GT
chr10	33635946	C	CT
chr10	33637164	T	TA
chr10	33638281	T	TC
chr10	33638365	G	GC
chr10	33639323	GT	G
chr10	33639377	AG	A
chr10	33640745	AT	A
chr10	33645382	AT	A
chr10	33645456	GT	G
chr10	33645547	GA	G
chr10	33651458	C	CT
chr10	33836630	A	AT
chr10	33836637	G	GC
chr10	34290514	T	C
chr10	34297251	A	G
chr10	35844620	G	A
chr10	35844622	C	G
chr10	36044057	C	CT
chr10	36044753	GT	G
chr10	36044790	AT	A
chr10	36045629	C	A
chr10	36045631	T	C
chr10	36045767	C	CT
chr10	36045778	G	GC
chr10	36045789	A	AC
chr10	36045844	GA	G
chr10	36045864	TC	T
chr10	36046154	GC	G
chr10	36046302	GC	G
chr10	36046314	G	GT
chr10	36046354	T	TA
chr10	36047529	A	AT
chr10	36047578	G	GT
chr10	36048284	CT	C
chr10	36050952	GA	G
chr10	36051003	G	GC
chr10	36051654	CG	C
chr10	36051693	GT	G
chr10	36051703	CT	C
chr10	36051720	TG	T
chr10	36052514	TA	T
chr10	36052660	CA	C
chr10	36053517	AG	A
chr10	36053794	AC	A
chr10	36054593	AG	A
chr10	36054654	CA	C
chr10	36054745	G	GC
chr10	36055077	T	TC
chr10	36055728	T	TC
chr10	36055828	A	AT
chr10	36061461	GT	G
chr10	36065235	T	TA
chr10	36068318	CT	C
chr10	36069109	A	AG
chr10	36070718	T	TC
chr10	36072990	T	TC
chr10	36982057	A	C
chr10	37777802	T	C
chr10	37777805	G	A
chr10	38137783	T	G
chr10	38394575	C	T
chr10	39214270	T	TG
chr10	43049225	C	A
chr10	43161274	T	TC
chr10	43166432	A	AT
chr10	43166656	GA	G
chr10	43167044	A	AT
chr10	43167554	AC	A
chr10	43167941	GA	G
chr10	43168787	GGT	G
chr10	43169738	C	CT
chr10	43169811	C	CA
chr10	43170417	A	AG
chr10	43170694	GC	G
chr10	43170713	AG	A
chr10	43170776	TG	T
chr10	43170789	G	T
chr10	43170874	T	TG
chr10	43170960	AT	A
chr10	43170995	GT	G
chr10	43171117	A	AT
chr10	43171224	CA	C
chr10	43171460	G	GC
chr10	43171482	C	CA
chr10	43171860	AC	A
chr10	43172317	TC	T
chr10	43172921	T	TG
chr10	43173242	AC	A
chr10	43173256	GT	G
chr10	43173289	G	GC
chr10	43173444	T	TG
chr10	43316621	C	G
chr10	43858935	C	CA
chr10	43859457	GC	G
chr10	43859804	GC	G
chr10	43859815	CT	C
chr10	43866419	A	AG
chr10	43866470	GT	G
chr10	43866513	T	TC
chr10	44162650	C	T
chr10	44311267	A	C
chr10	44311272	A	C
chr10	45232918	T	A
chr10	45232927	G	T
chr10	45437171	T	C
chr10	46112880	T	C
chr10	46593979	G	GA
chr10	46597110	AG	A
chr10	46597605	C	CT
chr10	46597613	C	CT
chr10	46598400	GA	G
chr10	46598429	TA	T
chr10	46598451	AG	A
chr10	46598523	A	AC
chr10	46598605	T	TG
chr10	46600047	A	C
chr10	46600191	TA	T
chr10	46600252	G	GC
chr10	46600271	T	G
chr10	46600493	AG	A
chr10	46600534	AG	A
chr10	46601832	TG	T
chr10	46602099	GT	G
chr10	46602162	A	AG
chr10	46602209	CT	C
chr10	46602474	T	TG
chr10	46602727	CT	C
chr10	46603668	TA	T
chr10	46603806	C	CT
chr10	46603862	AG	A
chr10	46603866	CA	C
chr10	46604604	CA	C
chr10	46604688	T	TA
chr10	46604692	GA	G
chr10	46604720	T	TC
chr10	46604744	AC	A
chr10	46604755	CA	C
chr10	46604832	G	GT
chr10	46606045	CT	C
chr10	46606183	T	TA
chr10	46606188	GA	G
chr10	46606431	C	CT
chr10	46606567	T	TC
chr10	46606689	CT	C
chr10	46607054	CT	C
chr10	46607574	TA	T
chr10	46607603	GA	G
chr10	46607655	TA	T
chr10	46607729	AG	A
chr10	46608222	T	G
chr10	46608395	C	A
chr10	46608615	GC	G
chr10	46608739	G	T
chr10	46608983	T	A
chr10	46609392	AC	A
chr10	46609446	A	T
chr10	46609483	AG	A
chr10	46609494	A	AT
chr10	46609526	T	TA
chr10	46609532	G	T
chr10	46609577	G	T
chr10	46609612	TA	T
chr10	46609632	GA	G
chr10	46609783	A	T
chr10	46609797	T	TG
chr10	46609811	A	AC
chr10	46609893	TG	T
chr10	46610002	T	TA
chr10	46610109	T	TG
chr10	46610233	C	CA
chr10	46610352	A	AT
chr10	46610404	C	CT
chr10	46610416	TA	T
chr10	46610436	G	GT
chr10	46610526	A	AG
chr10	46610594	A	T
chr10	46610640	A	AG
chr10	46610688	C	CT
chr10	46610701	A	AG
chr10	46610919	A	AT
chr10	46610939	TG	T
chr10	46611041	A	T
chr10	46611059	A	AG
chr10	46611092	GA	G
chr10	46611176	G	A
chr10	46611177	T	G
chr10	46611178	C	T
chr10	46611202	A	AG
chr10	46611222	T	TA
chr10	46611241	G	GA
chr10	46611245	GC	G
chr10	46611304	T	TG
chr10	46611340	A	T
chr10	46611367	T	TA
chr10	46611489	A	AG
chr10	46611504	T	TC
chr10	46611567	A	T
chr10	46611583	G	GT
chr10	46611597	A	T
chr10	46611745	A	AG
chr10	46611885	A	T
chr10	46611938	A	T
chr10	46612026	TA	T
chr10	46612037	C	CT
chr10	46612049	AT	A
chr10	46612063	A	T
chr10	46612081	TG	T
chr10	46612161	ATT	A
chr10	46612176	AT	A
chr10	46612234	CGA	C
chr10	46612239	AG	A
chr10	46612257	CA	C
chr10	46612345	A	AG
chr10	46612367	GC	G
chr10	46612392	A	T
chr10	46612517	AC	A
chr10	46612524	CG	C
chr10	46612556	G	T
chr10	46612575	T	TG
chr10	46612635	T	TG
chr10	46612736	AT	A
chr10	46612747	A	T
chr10	46612779	A	T
chr10	46612793	A	AT
chr10	46612832	T	TC
chr10	46612908	TC	T
chr10	46612979	A	T
chr10	46613029	CT	C
chr10	46613102	T	TA
chr10	46613167	TC	T
chr10	46613178	AC	A
chr10	46613209	GT	G
chr10	46613227	A	T
chr10	46613236	CA	C
chr10	46613241	AC	A
chr10	46613256	C	CA
chr10	46613284	T	TG
chr10	46613347	A	AG
chr10	46613365	CG	C
chr10	46613470	A	T
chr10	46613533	AG	A
chr10	46613537	A	T
chr10	46613621	GT	G
chr10	46613625	G	T
chr10	46613635	G	GT
chr10	46613707	CA	C
chr10	46613714	CG	C
chr10	46613778	A	T
chr10	46638934	TG	T
chr10	46638977	C	CG
chr10	46639036	CG	C
chr10	46639067	AG	A
chr10	46639090	T	TG
chr10	46639113	TG	T
chr10	46639180	CT	C
chr10	46639218	T	TG
chr10	46639253	TG	T
chr10	46639302	TG	T
chr10	46639309	AG	A
chr10	46639372	CG	C
chr10	46639389	CT	C
chr10	46639436	A	T
chr10	46639459	T	C
chr10	46639460	A	T
chr10	46639461	G	A
chr10	46639541	AG	A
chr10	46642898	T	TG
chr10	46642959	GC	G
chr10	46642991	T	TA
chr10	46643036	AC	A
chr10	46643119	TG	T
chr10	46643160	C	CA
chr10	46643281	T	TG
chr10	46643371	CT	C
chr10	46643384	G	GA
chr10	46643453	GC	G
chr10	46648962	GT	G
chr10	46648969	A	T
chr10	46648989	AC	A
chr10	46648997	TA	T
chr10	46649083	TC	T
chr10	46649119	CT	C
chr10	46649133	CA	C
chr10	46649148	T	TG
chr10	46649160	G	T
chr10	46649170	A	AG
chr10	46649190	C	A
chr10	46649217	G	GA
chr10	46649221	C	A
chr10	46649265	A	T
chr10	46649289	A	G
chr10	46649299	A	T
chr10	46649321	AG	A
chr10	46649344	AG	A
chr10	46649348	C	A
chr10	46649360	T	TA
chr10	46649377	AG	A
chr10	46649394	A	T
chr10	46649469	G	GT
chr10	46650339	A	G
chr10	46654862	G	GT
chr10	46654986	C	CT
chr10	46654989	G	T
chr10	46655020	T	A
chr10	46655023	G	GT
chr10	46655171	CT	C
chr10	46655227	G	C
chr10	46655229	C	G
chr10	46655237	A	AG
chr10	46655248	C	CT
chr10	46655254	TC	T
chr10	46655285	GC	G
chr10	46655301	A	T
chr10	46655302	T	A
chr10	46655303	A	G
chr10	46655312	GA	G
chr10	46655354	TG	T
chr10	46655365	CT	C
chr10	46655479	T	TG
chr10	46655511	GT	G
chr10	46655629	A	T
chr10	46655647	CG	C
chr10	46655723	A	AT
chr10	46655802	T	G
chr10	46655950	G	T
chr10	46655988	T	TG
chr10	46655994	TG	T
chr10	46655999	C	A
chr10	46656011	T	A
chr10	46656025	A	AT
chr10	46656049	A	AG
chr10	46656325	TG	T
chr10	46656389	G	GA
chr10	46656514	CA	C
chr10	46656559	TG	T
chr10	46656908	GC	G
chr10	46656998	T	TC
chr10	46657060	AT	A
chr10	46657111	TG	T
chr10	46657135	G	GT
chr10	46657197	C	CT
chr10	46657459	AC	A
chr10	46657516	C	CT
chr10	46657629	T	TC
chr10	46657857	AG	A
chr10	46657932	G	GC
chr10	46657954	T	TC
chr10	46657986	GA	G
chr10	46657992	C	CT
chr10	46658046	G	T
chr10	46658154	C	CA
chr10	46658161	C	CTA
chr10	46658306	AG	A
chr10	46658420	G	T
chr10	46658449	T	TG
chr10	46658481	TG	T
chr10	46658545	GT	G
chr10	46658600	TG	T
chr10	46658627	G	GT
chr10	46658673	AG	A
chr10	46658698	T	TC
chr10	46658775	G	GT
chr10	46658791	TG	T
chr10	46658833	T	TG
chr10	46659277	A	AG
chr10	46659339	AG	A
chr10	46659385	T	TG
chr10	46659390	TG	T
chr10	46659464	T	TG
chr10	46659645	T	TG
chr10	46659809	A	AG
chr10	46659821	TG	T
chr10	46659827	G	GT
chr10	46660142	T	TG
chr10	46660268	T	TG
chr10	46660361	T	TG
chr10	46660499	C	CT
chr10	46660553	A	AG
chr10	46660663	G	T
chr10	46660754	TG	T
chr10	46660833	TG	T
chr10	46660885	TG	T
chr10	46662364	G	GT
chr10	46662491	T	G
chr10	46662510	AG	A
chr10	46663016	GT	G
chr10	46663353	GA	G
chr10	46664082	CT	C
chr10	46665499	TC	T
chr10	46666091	T	TA
chr10	46666139	AG	A
chr10	46667362	T	TG
chr10	46667400	G	GT
chr10	46668030	TC	T
chr10	46671897	C	CT
chr10	46755616	G	A
chr10	46755619	T	A
chr10	46831403	T	C
chr10	47265733	T	C
chr10	47305896	A	C
chr10	47305900	A	G
chr10	47305905	A	G
chr10	47305906	G	A
chr10	47305934	G	A
chr10	47598900	G	T
chr10	47866049	G	C
chr10	47959263	G	A
chr10	48567693	C	T
chr10	49436695	G	A
chr10	49472548	G	A
chr10	49562411	GA	G
chr10	50408427	G	T
chr10	50435383	AG	A
chr10	52154090	G	T
chr10	52154096	G	T
chr10	52851154	AG	A
chr10	52851327	GT	G
chr10	52851486	TG	T
chr10	52852077	A	AT
chr10	52852184	G	GT
chr10	52852189	C	CA
chr10	52852417	A	AG
chr10	52853221	AG	A
chr10	52853374	C	CT
chr10	52853485	T	A
chr10	52853493	GT	G
chr10	52853543	G	GC
chr10	52853558	A	AC
chr10	52853908	G	GA
chr10	52853973	C	A
chr10	52854010	T	TC
chr10	52854067	T	A
chr10	52854257	T	TA
chr10	52854283	CCTG	C
chr10	52854292	C	CG
chr10	52854338	T	TC
chr10	52854371	T	TG
chr10	52854489	A	AC
chr10	52854612	AG	A
chr10	52854655	T	TG
chr10	52854755	AT	A
chr10	52854762	AT	A
chr10	52854844	T	TC
chr10	52854878	C	CT
chr10	52854987	AG	A
chr10	52854994	G	GA
chr10	52855078	GT	G
chr10	52855132	CA	C
chr10	52855149	TG	T
chr10	52855329	CA	C
chr10	52855378	A	T
chr10	52855451	AG	A
chr10	52855514	GC	G
chr10	52855547	A	T
chr10	52855600	A	AT
chr10	52855630	A	AC
chr10	52855658	C	CA
chr10	52855687	G	GA
chr10	52855724	G	GA
chr10	52855788	C	CA
chr10	52858392	T	TG
chr10	52858407	T	G
chr10	52858416	TG	T
chr10	52858461	C	CT
chr10	52858480	T	TG
chr10	52858550	A	AG
chr10	52858703	A	AG
chr10	52858720	C	CT
chr10	52858728	A	AG
chr10	52858794	T	TA
chr10	52858931	C	T
chr10	52859031	A	AG
chr10	52859051	C	CT
chr10	52859123	GA	G
chr10	52859199	A	AC
chr10	52859262	G	GC
chr10	52859345	AGG	A
chr10	52859352	CT	C
chr10	52859379	GGT	G
chr10	52860916	C	CA
chr10	52860923	TG	T
chr10	52860937	TGGG	T
chr10	52860952	G	C
chr10	52860984	AG	A
chr10	52861009	AT	A
chr10	52861017	G	T
chr10	52861018	T	G
chr10	52861020	G	C
chr10	52861037	C	CA
chr10	52861042	TG	T
chr10	52861064	A	C
chr10	52861084	AT	A
chr10	52861174	A	AG
chr10	52861198	A	AT
chr10	52861239	A	AT
chr10	52861338	T	TG
chr10	52861343	T	TG
chr10	52861420	G	GC
chr10	52861510	C	CT
chr10	52861626	T	A
chr10	52861668	T	TG
chr10	52861681	A	AG
chr10	52861688	GTT	G
chr10	52861725	TC	T
[truncated: 127,188 more rows]
