# Supplementary material for: A revamped rat reference genome improves the discovery of genetic diversity in laboratory rats
Source: Cell Genom. 2024 Mar 26;4(4):100527. doi: 10.1016/j.xgen.2024.100527 (PMC11019364; doi:10.1016/j.xgen.2024.100527)
Supplement: Table S8. Sample metadata for RatCollection, related to Figures 1 and 2 [file mmc9.xlsx]

## Sheet: S8
Table S8. Sample metadata for RatCollection. RatCollection includes all 30 RI strains of the HXB/BXH family, 25 RI strains in the FXLE/LEXF family, and 33 other frequently used inbred strains. In total, we covered 88 strains. new data from 127 rats and 36 datasets downloaded from NIH Sequence Read Archive (SRA)
Sample name	Strain	Substrain	Sequencing Tech *	Strain Type	Archival sample	SRA ID	RRID
ACI/N_JL.ILM	ACI	N	ILM	Inbred	Yes	SRR7755593	RRID:RRRC_00142
ACI/EurMcwi_MD.ILM	ACI	EurMcwi	ILM	Inbred		SRR24926901	RRID:RRRC_00284
ACI/N_AP.ILM	ACI	N	ILM	Inbred		SRR27117015	RRID:RRRC_00142
ACI/N_MD.ILM	ACI	N	ILM	Inbred		SRR24926788	RRID:RRRC_00142
BN-Lx/Cub_HCJL.CRM	BN-Lx	Cub	CRM	Inbred		SRR24363604	RRID:RGD_61117
BN/SsN_JL.ILM	BN	SsN	ILM	Inbred	Yes	SRR7755594	RRID:RGD_61115
BN-Lx/CubMcwi_MD.ILM	BN-Lx	CubMcwi	ILM	Inbred		SRR24926820	RGD_38676495
BN/NHsdMcwi_MD2.ILM	BN	NHsdMcwi	ILM	Inbred		SRR24926787	RRID:RGD_61498
BN/SsN_AP.ILM	BN	SsN	ILM	Inbred		SRR27117014	RRID:RGD_61115
BN/NHsdMcwi_MD.ILM	BN	NHsdMcwi	ILM	Inbred		SRR24926876	RRID:RGD_61498
BN/SsN_MD.ILM	BN	SsN	ILM	Inbred		SRR24926807	RRID:RGD_61115
BN/NHsdMcwi_HCJL2.CRM	BN	NHsdMcwi	CRM	Inbred		SRR14880436	RRID:RGD_61498
BUF/N_JL.ILM	BUF	N	ILM	Inbred	Yes	SRR7755597	RRID:RGD_60986
BUF/N_AP.ILM	BUF	N	ILM	Inbred		SRR27117011	RRID:RGD_60986
BUF/N_MD.ILM	BUF	N	ILM	Inbred		SRR24926806	RRID:RGD_60986
BXH10/Cub_HCRW.CRM	BXH10	Cub	CRM	RI: BXH & HXB		SRR24363600	RRID:RGD_2307124
BXH11/Cub_HCRW.CRM	BXH11	Cub	CRM	RI: BXH & HXB		SRR24363599	RRID:RGD_2307127
BXH12/Cub_HCRW.CRM	BXH12	Cub	CRM	RI: BXH & HXB		SRR24363598	RRID:RGD_5131097
BXH13/Cub_HCRW.CRM	BXH13	Cub	CRM	RI: BXH & HXB		SRR24363597	RRID:RGD_2307123
BXH2/CubMcwi_MD.ILM*	BXH2	CubMcwi	ILM	RI: BXH & HXB		SRR24926805	RRID:RGD_149735530
BXH2/Cub_HCRW.CRM*	BXH2	Cub	CRM	RI: BXH & HXB		SRR24363628	RRID:RGD_2307121
BXH3/CubMcwi_MD.ILM	BXH3	CubMcwi	ILM	RI: BXH & HXB		SRR24926804	RRID:RGD_149735533
BXH3/Cub_HCRW.CRM	BXH3	Cub	CRM	RI: BXH & HXB		SRR24363627	RRID:RGD_2307134
BXH5/Cub_HCRW.CRM	BXH5	Cub	CRM	RI: BXH & HXB		SRR24363616	RRID:RGD_2307115
BXH6/Cub_HCRW.CRM	BXH6	Cub	CRM	RI: BXH & HXB		SRR24363605	RRID:RGD_2307136
BXH8/Cub_HCRW.CRM	BXH8	Cub	CRM	RI: BXH & HXB		SRR24363602	RRID:RGD_2307126
BXH9/Cub_HCRW.CRM	BXH9	Cub	CRM	RI: BXH & HXB		SRR24363601	RRID:RGD_2307129
DA/OlaHsd_HCJL.CRM	DA	OlaHsd	CRM	Inbred		SRR24331208	RRID:RGD_734475
DA/OlaHsd_MD.ILM	DA	OlaHsd	ILM	Inbred		SRR24926799	RRID:RGD_734475
ACI/EurMcwi_TA.ILM	ACI	EurMcwi	ILM	Inbred	Yes	ERR224446	RRID:RRRC_00284
F344/NCrl_TA.ILM	F344	NCrl	ILM	Inbred	Yes	ERR224448	RRID:RGD_737926
FHH/EurMcwi_TA.ILM	FHH	EurMcwi	ILM	Inbred	Yes	ERR224449	RRID:RRRC_00293
LEW/Crl_TA.ILM	LEW	Crl	ILM	Inbred	Yes	ERR224453	RRID:RGD_737932
LEW/NCrl_TA.ILM	LEW	NCrl	ILM	Inbred	Yes	ERR224454	RRID:RGD_61104
LH/MavRrrc_TA.ILM	LH	MavRrrc	ILM	Inbred	Yes	ERR224455	RRID:RRRC_00057
LN/MavRrrc_TA.ILM	LN	MavRrrc	ILM	Inbred	Yes	ERR224456	RRID:RRRC_00058
LL/MavRrrc_TA.ILM	LL	MavRrrc	ILM	Inbred	Yes	ERR224457	RRID:RRRC_00059
MHS/Gib_TA.ILM	MHS	Gib	ILM	Inbred	Yes	ERR224458	RRID:RGD_10025
MNS/Gib_TA.ILM	MNS	Gib	ILM	Inbred	Yes	ERR224459	RRID:RGD_10025
SBH/Ygl_TA.ILM	SBH	Ygl	ILM	Inbred	Yes	ERR224460	RRID:RGD_631572
SBN/Ygl_TA.ILM	SBN	Ygl	ILM	Inbred	Yes	ERR224461	RRID:RGD_631573
SHR/NHsd_TA.ILM	SHR	NHsd	ILM	Inbred	Yes	ERR224462	RRID:RGD_724574
SHRSP/Gcrc_TA.ILM	SHRSP	Gcrc	ILM	Inbred	Yes	ERR224463	RRID:RGD_734759
SR/Jr_TA.ILM	SR	Jr	ILM	Inbred	Yes	ERR224464	RRID:RRRC_00056
SS/JrHsdMcwi_TA.ILM	SS	JrHsdMcwi	ILM	Inbred	Yes	ERR224466	RRID:RGD_61499
WAG/Rij_TA.ILM	WAG	Rij	ILM	Inbred	Yes	ERR224467	RRID:RGD_737924
WKY/NCrl_TA.ILM	WKY	NCrl	ILM	Inbred	Yes	ERR224468	RRID:RGD_1358112
WKY/Gcrc_TA.ILM*	WKY	Gcrc	ILM	Inbred	Yes	ERR224469	RRID:RGD_734760
F344/N_JL.ILM	F344	N	ILM	Inbred	Yes	SRR7755598	RRID:RGD_13506918
LE/Stm_HCJL.CRM***	LE	Stm	CRM	Inbred		SRR24331210	RRID:RGD_629485
FXW1/Eer_ER.ILM	FXW1	Eer	ILM	RI: FXW		SRR24348520
FXW2/Eer_ER.ILM	FXW2	Eer	ILM	RI: FXW		SRR24348519
F344/DuCrl_MD.ILM	F344	DuCrl	ILM	Inbred		SRR24926777	RRID:RGD_734478
F344/N_AP.ILM	F344	N	ILM	Inbred		SRR27117010	RRID:RGD_13506918
F344/NCrl_MD.ILM	F344	NCrl	ILM	Inbred		SRR24926899	RRID:RGD_737926
F344/NHsd_PG.ILM	F344	NHsd	ILM	Inbred	Yes	SRR351197 SRR351200 SRR351201 SRR351202 SRR351203 SRR351204 SRR351205 SRR351206	RRID:RGD_61109
F344/N_DM.ILM	F344	N	ILM	Inbred		SRR24926803	RRID:RGD_13506918
F344/Stm_BT.ILM	F344	Stm	ILM	Inbred		DRR002169	RRID:RGD_1302686
F344/StmMcwi_MD.ILM	F344	StmMcwi	ILM	Inbred		SRR24926886	RRID:RGD_39456105
SS/JrHsdMcwi_HCJL.CRM	SS	JrHsdMcwi	CRM	Inbred		SRR24331228	RRID:RGD_61499
FHH/EurMcwi_MD.ILM	FHH	EurMcwi	ILM	Inbred		SRR24926869	RRID:RRRC_00293
FXLE12/Stm_HCJL.CRM	FXLE12	Stm	CRM	RI: FXLE & LEXF		SRR24331215	RRID:RGD_1302602
FXLE13/Stm_HCJL.CRM	FXLE13	Stm	CRM	RI: FXLE & LEXF		SRR24331214	RRID:RGD_1302665
FXLE16/Stm_MD.ILM	FXLE16	Stm	ILM	RI: FXLE & LEXF		SRR24926811	RRID:RGD_1302619
FXLE18/Stm_MD.ILM	FXLE18	StmMcwi	ILM	RI: FXLE & LEXF		SRR24926810	RGD_1302682
FXLE21/Stm_HCJL.CRM	FXLE21	Stm	CRM	RI: FXLE & LEXF		SRR24331230	RRID:RGD_1302607
FXLE22/Stm_HCJL.CRM	FXLE22	Stm	CRM	RI: FXLE & LEXF		SRR24331229	RRID:RGD_1302683
FXLE23/Stm_HCJL.CRM	FXLE23	Stm	CRM	RI: FXLE & LEXF		SRR24331218	RRID:RGD_1302601
FXLE24/Stm_HCJL.CRM	FXLE24	Stm	CRM	RI: FXLE & LEXF		SRR24331213	RRID:RGD_1302611
FXLE25/Stm_HCJL.CRM	FXLE25	Stm	CRM	RI: FXLE & LEXF		SRR24331212	RRID:RGD_1302603
FXLE26/Stm_HCJL.CRM	FXLE26	Stm	CRM	RI: FXLE & LEXF		SRR24331211	RRID:RGD_1302598
GK/FarMcwi_MD.ILM	GK	FarMcwi	ILM	Inbred		SRR24926844	RRID:RGD_10395297
HXB10/IpcvMcwi_MD.ILM	HXB10	IpcvMcwi	ILM	RI: BXH & HXB		SRR24926842	RRID:RGD_38549351
HXB10/Ipcv_HCRW.CRM	HXB10	Ipcv	CRM	RI: BXH & HXB		SRR24363620	RRID:RGD_2307083
HXB13/Ipcv_HCRW.CRM	HXB13	Ipcv	CRM	RI: BXH & HXB		SRR24363619	RRID:RGD_2307091
HXB15/Ipcv_HCRW.CRM	HXB15	Ipcv	CRM	RI: BXH & HXB		SRR24363618	RRID:RGD_2307095
HXB17/Ipcv_HCRW.CRM	HXB17	Ipcv	CRM	RI: BXH & HXB		SRR24363617	RRID:RGD_2307085
HXB18/Ipcv_HCRW.CRM	HXB18	Ipcv	CRM	RI: BXH & HXB		SRR24363615	RRID:RGD_2307082
HXB1/Ipcv_HCRW.CRM	HXB1	Ipcv	CRM	RI: BXH & HXB		SRR24363626	RRID:RGD_2307094
HXB20/IpcvMcwi_MD.ILM	HXB20	IpcvMcwi	ILM	RI: BXH & HXB		SRR24926802	RRID:RGD_149735521
HXB20/Ipcv_HCRW.CRM	HXB20	Ipcv	CRM	RI: BXH & HXB		SRR24363614	RRID:RGD_2307080
HXB21/Ipcv_HCRW.CRM	HXB21	Ipcv	CRM	RI: BXH & HXB		SRR24363613	RRID:RGD_2307097
HXB22/Ipcv_HCRW.CRM	HXB22	Ipcv	CRM	RI: BXH & HXB		SRR24363612	RRID:RGD_2307088
HXB23/Ipcv_HCRW.CRM	HXB23	Ipcv	CRM	RI: BXH & HXB		SRR24363611	RRID:RGD_2307093
HXB24/Ipcv_HCRW.CRM	HXB24	Ipcv	CRM	RI: BXH & HXB		SRR24363610	RRID:RGD_2307084
HXB25/Ipcv_HCRW.CRM	HXB25	Ipcv	CRM	RI: BXH & HXB		SRR24363609	RRID:RGD_2307098
HXB27/Ipcv_HCRW.CRM	HXB27	Ipcv	CRM	RI: BXH & HXB		SRR24363608	RRID:RGD_2307078
HXB29/Ipcv_HCRW.CRM	HXB29	Ipcv	CRM	RI: BXH & HXB		SRR24363607	RRID:RGD_2307089
HXB2/IpcvMcwi_MD.ILM	HXB2	IpcvMcwi	ILM	RI: BXH & HXB		SRR24926841	RRID:RGD_149735520
HXB2/Ipcv_HCRW.CRM	HXB2	Ipcv	CRM	RI: BXH & HXB		SRR24363625	RRID:RGD_2307096
HXB31/IpcvMcwi_MD.ILM	HXB31	IpcvMcwi	ILM	RI: BXH & HXB		SRR24926838	RRID:RGD_149735519
HXB31/Ipcv_HCRW.CRM	HXB31	Ipcv	CRM	RI: BXH & HXB		SRR24363606	RRID:RGD_2307081
HXB3/Ipcv_HCRW.CRM	HXB3	Ipcv	CRM	RI: BXH & HXB		SRR24363624	RRID:RGD_2307079
HXB4/IpcvMcwi_MD.ILM	HXB4	IpcvMcwi	ILM	RI: BXH & HXB		SRR24926801	RRID:RGD_149735518
HXB4/Ipcv_HCRW.CRM	HXB4	Ipcv	CRM	RI: BXH & HXB		SRR24363623	RRID:RGD_2307077
HXB5/Ipcv_HCRW.CRM	HXB5	Ipcv	CRM	RI: BXH & HXB		SRR24363622	RRID:RGD_2307099
HXB7/Ipcv_HCRW.CRM	HXB7	Ipcv	CRM	RI: BXH & HXB		SRR24363621	RRID:RGD_2307086
LE/Stm_HCJL.CRM**	LE	Stm	CRM	Inbred		SRR24331210	RRID:RGD_629485
LEW/Crl_MD.ILM	LEW	Crl	ILM	Inbred		SRR24926836	RRID:RGD_737932
LEXF10C/Stm_HCJL.CRM	LEXF10C	Stm	CRM	RI: FXLE & LEXF		SRR24331216	RRID:RGD_1302612
LEXF11/Stm_MD.ILM	LEXF11	StmMcwi	ILM	RI: FXLE & LEXF		SRR24926798	RRID:RGD_1302638
LEXF1A/Stm_HCJL.CRM*	LEXF1A	Stm	CRM	RI: FXLE & LEXF		SRR24331227	RRID:RGD_1302641
LEXF1A/Stm_MD.ILM*	LEXF1A	Stm	ILM	RI: FXLE & LEXF		SRR24926834	RRID:RGD_1302641
LEXF1C/Stm_HCJL.CRM*	LEXF1C	Stm	CRM	RI: FXLE & LEXF		SRR24331226	RRID:RGD_1302666
LEXF1C/Stm_MD.ILM*	LEXF1C	StmMcwi	ILM	RI: FXLE & LEXF		SRR24926808	RRID:RGD_1302666
LEXF2A/Stm_HCJL.CRM*	LEXF2A	Stm	CRM	RI: FXLE & LEXF		SRR24331225	RRID:RGD_1302605
LEXF2B/Stm_MD.ILM*	LEXF2B	Stm	ILM	RI: FXLE & LEXF		SRR24926833	RRID:RGD_1302710
LEXF3/Stm_MD.ILM*	LEXF3	StmMcwi	ILM	RI: FXLE & LEXF		SRR24926797	RRID:RGD_1302707
LEXF4/Stm_HCJL.CRM*	LEXF4	Stm	CRM	RI: FXLE & LEXF		SRR24331224	RRID:RGD_1302604
LEXF4/Stm_MD.ILM*	LEXF4	StmMcwi	ILM	RI: FXLE & LEXF		SRR24926796	RRID:RGD_1302604
LEXF5/Stm_HCJL.CRM*	LEXF5	Stm	CRM	RI: FXLE & LEXF		SRR24331223	RRID:RGD_1302723
LEXF6B/Stm_HCJL.CRM	LEXF6B	Stm	CRM	RI: FXLE & LEXF		SRR24331222	RRID:RGD_1302617
LEXF7A/Stm_HCJL.CRM	LEXF7A	Stm	CRM	RI: FXLE & LEXF		SRR24331221	RRID:RGD_1302652
LEXF7B/Stm_HCJL.CRM	LEXF7B	Stm	CRM	RI: FXLE & LEXF		SRR24331220	RRID:RGD_1302649
LEXF7C/Stm_HCJL.CRM	LEXF7C	Stm	CRM	RI: FXLE & LEXF		SRR24331219	RRID:RGD_1302597
LEXF8A/Stm_HCJL.CRM	LEXF8A	Stm	CRM	RI: FXLE & LEXF		SRR24331217	RRID:RGD_1302653
LE/Stm_BT.ILM	LE	Stm	ILM	Inbred		ERR224452	RRID:RGD_629485
LE/StmMcwi_MD.ILM	LE	Stm	ILM	Inbred		SRR24926837	RRID:RGD_39456107
LH/MavRrrcAek_MD.ILM	LH	MavRrrcAek	ILM	Inbred		SRR24926795	RRID:RGD_10755352
LL/MavRrrcAek_MD.ILM	LL	MavRrrcAek	ILM	Inbred		SRR24926794	RRID:RGD_149735516
LN/MavRrrcAek_MD.ILM	LN	MavRrrcAek	ILM	Inbred		SRR24926793	RRID:RGD_10755354
LEXF10A/StmMcwi_MD.ILM	LEXF10A	StmMcwi	ILM	RI: FXLE & LEXF		SRR24926800	RRID:RGD_149735517
M520/N_JL.ILM	M520	N	ILM	Inbred	Yes	SRR7755599	RRID:RRRC_00168
M520/N_AP.ILM	M520	N	ILM	Inbred		SRR27117012	RRID:RRRC_00168
M520/NRrrcMcwi_MD.ILM	M520	NRrrcMcwi	ILM	Inbred		SRR24926829	RRID:RRRC_40818401
M520/N_MD2.ILM	M520	N	ILM	Inbred		SRR24926792	RRID:RRRC_00168
MR/N_JL.ILM	MR	N	ILM	Inbred	Yes	SRR7755600	RRID:RGD_70449
MR/N_AP.ILM	MR	N	ILM	Inbred		SRR27117009	RRID:RGD_70449
MR/N_MD.ILM	MR	N	ILM	Inbred		SRR24926791	RRID:RGD_70449
MWF/HsdMcwi_MD.ILM	MWF	HsdMcwi	ILM	Inbred		SRR24926827	RRID:RGD_156340304
PVG/SeacMcwi_MD.ILM	PVG	Seac	ILM	Inbred		SRR24926822	RRID:RGD_156354230
SHR/NCrl_HCRW.CRM	SHR	NCrl	CRM	Inbred		SRR24331207	RRID:RGD_1357994
SHRSP/A3NCrl_MD.ILM	SHRSP	A3NCrl	ILM	Inbred		SRR24926817	RRID:RGD_2311051
SHR/OlaIpcv_HCRW.CRM	SHR	OlaIpcv	CRM	Inbred		SRR24363603	RRID:RGD_631848
SHR/OlaIpcvMcwi_MD.ILM	SHR	OlaIpcvMcwi	ILM	Inbred		SRR24926819	RRID:RGD_38549352
HSRA/Ummc_MG.ILM	HSRA	Ummc	ILM	Inbred	Yes	SRR10233451	RRID: RGD_156212871
HSRA/Ummc_MG2.ILM	HSRA	Ummc	ILM	Inbred	Yes	SRR10233452	RRID: RGD_156212871
DA/BklArbNsi_PG.ILM	DA	BklArbNsi	ILM	Inbred	Yes	SRR351198 SRR351199 SRR351207 SRR351208 SRR351209 SRR351210 SRR351211 SRR351212	RRID:RRRC_00693
SR/JrHsd_MD.ILM	SR	JrHsd	ILM	Inbred		SRR24926790	RRID:RGD_1582184
SS/JrHsdMcwi_MD.ILM	SS	JrHsdMcwi	ILM	Inbred		SRR24926815	RRID:RGD_61499
WAG/RijCrl_MD.ILM	WAG	RijCrl	ILM	Inbred		SRR24926856	RRID:RGD_2312498
WN/N_JL.ILM	WN	N	ILM	Inbred	Yes	SRR7755595	RRID:RGD_10045
WKY/N_AP.ILM	WKY	N	ILM	Inbred		SRR27117013	RRID:RRRC_00190
WKY/NCrl_MD.ILM	WKY	NCrl	ILM	Inbred		SRR24926813	RRID:RGD_1358112
WKY/N_MD.ILM	WKY	N	ILM	Inbred		SRR24926853	RRID:RRRC_00190
WKY/N_JL.ILM	WKY	N	ILM	Inbred	Yes	SRR7755596	RRID:RRRC_00190
WN/N_AP.ILM	WN	N	ILM	Inbred		SRR27117008	RRID:RGD_10045
WN/N_MD.ILM	WN	N	ILM	Inbred		SRR24926852	RRID:RGD_10045
BN/NHsdMcwi_HCJL.CRM	BN	NHsdMcwi	CRM	Inbred		SRR14880437	RRID:RGD_61498
BN/NHsdMcwi_HCRW.CRM	BN	NHsdMcwi	CRM	Inbred		SRR14880439	RRID:RGD_61498
BN/NHsdMcwi_HCRW2.CRM	BN	NHsdMcwi	CRM	Inbred		SRR14880438	RRID:RGD_61498
SS/JrHsdMcwi_AG.CRM	SS	JrHsdMcwi	CRM	Inbred		SRR24348516	RRID:RGD_61499
SS/JrHsdMcwi_AG2.CRM	SS	JrHsdMcwi	CRM	Inbred		SRR24348526	RRID:RGD_61499
F344/DuCrl_HCRW.CRM	F344	DuCrl	CRM	Inbred		SRR24348528	RRID:RGD_734478
F344/NCrl_HCRW.CRM	F344	NCrl	CRM	Inbred		SRR24348527	RRID:RGD_737926
F344/NHsd_HCRW.CRM	F344	NHsd	CRM	Inbred		SRR24348523	RRID:RGD_61109
FHH/EurMcwi_AG1.CRM	FHH	EurMcwi	CRM	Inbred		SRR24348522	RRID:RRRC_00293
FHH/EurMcwi_AG2.CRM	FHH	EurMcwi	CRM	Inbred		SRR24348521	RRID:RRRC_00293
LEW/Crl_HCRW.CRM	LEW	Crl	CRM	Inbred		SRR24348518	RRID:RGD_737932
LEW/NHsd_HCRW.CRM	LEW	NHsd	CRM	Inbred		SRR24348517	RRID:RGD_1298093
BN/NHsdMcwi_KH.CRM	BN	NHsdMcwi	CRM	Inbred	Yes	ERR5309015 ERR5309016 ERR5309017 ERR5309018 ERR5309019 ERR5309020 ERR5309021 ERR5309022	RRID:RGD_61498
WLI/Eer_ERHC.CRM	WLI	Eer	CRM	Inbred		SRR24348525	RRID:RRRC_00967
WMI/Eer_ERHC.CRM	WMI	Eer	CRM	Inbred		SRR24348524	RRID:RRRC_00973
* ILM: Illumina short reads CRM: 10X Genomics linked-reads
