# Supplementary material for: A revamped rat reference genome improves the discovery of genetic diversity in laboratory rats
Source: Cell Genom. 2024 Mar 26;4(4):100527. doi: 10.1016/j.xgen.2024.100527 (PMC11019364; doi:10.1016/j.xgen.2024.100527)
Supplement: Table S9. Mapping statistics for samples in RatCollection, related to Figure 2 [file mmc10.xlsx]

## Sheet: S9
Table S9. Mapping statistics for samples in RatCollection
Sample Name	Number of Reads	Mean depth	Mean base quality	Mean map quality
ACI/N_JL.ILM	16907548	47.03	38.93	48
ACI/EurMcwi_MD.ILM	44153179	53.17	35.17	55.86
ACI/N_AP.ILM	26525245	69.32	35.47	46.58
ACI/N_MD.ILM	18704698	22.08	35.06	53.83
BN-Lx/Cub_HCJL.CRM	23652285	115	24.67	34.4
BN/SsN_JL.ILM	17934516	73.23	38.99	48.2
BN-Lx/CubMcwi_MD.ILM	42203959	51.11	35.14	56.25
BN/NHsdMcwi_MD2.ILM	16437569	19.58	35.31	54.8
BN/SsN_AP.ILM	24015754	105.96	35.34	47.87
BN/NHsdMcwi_MD.ILM	39822326	48.45	35.42	56.58
BN/SsN_MD.ILM	19768023	23.62	35.33	54.26
BN/NHsdMcwi_HCJL2.CRM	17241981	79.77	24.52	33.73
BUF/N_JL.ILM	17829520	57.44	39.18	47.85
BUF/N_AP.ILM	26445701	78.62	35.42	46.39
BUF/N_MD.ILM	16364686	19.47	35.29	53.45
BXH10/Cub_HCRW.CRM	24465594	110.97	24.67	34.24
BXH11/Cub_HCRW.CRM	27600365	127.66	24.7	35.89
BXH12/Cub_HCRW.CRM	30191386	140.7	24.71	34.44
BXH13/Cub_HCRW.CRM	25894735	118.12	24.73	35.49
BXH2/CubMcwi_MD.ILM*	17507887	20.76	35.26	53.82
BXH2/Cub_HCRW.CRM*	30762220	141.95	24.8	34.76
BXH3/CubMcwi_MD.ILM	18421811	22.01	35.27	54.48
BXH3/Cub_HCRW.CRM	25780957	110.34	24.76	33.67
BXH5/Cub_HCRW.CRM	28719654	123.85	24.77	35
BXH6/Cub_HCRW.CRM	26822590	84.92	24.78	34.34
BXH8/Cub_HCRW.CRM	26797773	110.56	24.74	34.05
BXH9/Cub_HCRW.CRM	22848826	67.86	24.71	35.41
DA/OlaHsd_HCJL.CRM	14007202	30.4	24.16	31.79
DA/OlaHsd_MD.ILM	39557157	47.59	35.19	55.88
ACI/EurMcwi_TA.ILM	32683395	65.52	35.09	44.88
F344/NCrl_TA.ILM	25530594	53.53	33.06	46.39
FHH/EurMcwi_TA.ILM	20652391	41.77	34.66	46.28
LEW/Crl_TA.ILM	20129127	37.99	32.85	46.52
LEW/NCrl_TA.ILM	27894177	51.93	30.79	46.35
LH/MavRrrc_TA.ILM	20775710	52.09	36.28	47.23
LN/MavRrrc_TA.ILM	21011337	48.71	36.19	47.24
LL/MavRrrc_TA.ILM	21683341	51.42	36.12	47.08
MHS/Gib_TA.ILM	24083958	32.83	36.64	45.5
MNS/Gib_TA.ILM	21139697	28.88	37.03	45.6
SBH/Ygl_TA.ILM	25478417	60.59	37.26	44.95
SBN/Ygl_TA.ILM	20030102	44.05	36.89	44.32
SHR/NHsd_TA.ILM	24122645	48.38	33.17	46.23
SHRSP/Gcrc_TA.ILM	30918692	62.03	34.26	45.45
SR/Jr_TA.ILM	18750405	39.14	33.26	45.89
SS/JrHsdMcwi_TA.ILM	21157674	47.62	37.45	45.77
WAG/Rij_TA.ILM	19552754	37.54	34.96	45.12
WKY/NCrl_TA.ILM	24174778	41.2	32.31	46.04
WKY/Gcrc_TA.ILM*	23909886	48.77	36.16	46.57
F344/N_JL.ILM	18695128	61.95	39	47.95
LE/Stm_HCJL.CRM***	13301923	39.33	24.3	31.67
FXW1/Eer_ER.ILM	16342749	54.16	35.51	47.72
FXW2/Eer_ER.ILM	19913659	65.41	35.49	47.78
F344/DuCrl_MD.ILM	42496408	51.18	35.28	55.68
F344/N_AP.ILM	33185636	102.57	35.41	46.97
F344/NCrl_MD.ILM	41786750	50.34	35.2	55.28
F344/NHsd_PG.ILM	30596320	60.95	34.88	45.43
F344/N_DM.ILM	16385616	19.43	35.23	53.69
F344/Stm_BT.ILM	84876503	259	35.02	46.64
F344/StmMcwi_MD.ILM	43322837	52.11	35.36	55.83
SS/JrHsdMcwi_HCJL.CRM	14852356	40.31	24.23	31.86
FHH/EurMcwi_MD.ILM	35240767	42.22	35.28	55.84
FXLE12/Stm_HCJL.CRM	14294102	28.83	24	29.97
FXLE13/Stm_HCJL.CRM	13512228	39.62	24.22	31.7
FXLE16/Stm_MD.ILM	14388854	17.1	35.17	53.74
FXLE18/StmMcwi_MD.ILM	18834562	22.41	35.33	54.17
FXLE21/Stm_HCJL.CRM	15534862	42.54	24.25	33.34
FXLE22/Stm_HCJL.CRM	12947956	44.01	24.18	31.9
FXLE23/Stm_HCJL.CRM	13850335	35.24	24.13	31.4
FXLE24/Stm_HCJL.CRM	15189373	38.9	24.33	32.38
FXLE25/Stm_HCJL.CRM	14856096	39.63	24.24	32.81
FXLE26/Stm_HCJL.CRM	13862621	40.83	24.23	31.29
GK/FarMcwi_MD.ILM	42021983	50.59	35.43	55.41
HXB10/IpcvMcwi_MD.ILM	39059164	46.89	35.2	56.01
HXB10/Ipcv_HCRW.CRM	27254095	124.82	24.68	34.54
HXB13/Ipcv_HCRW.CRM	29645205	116.58	24.66	33.76
HXB15/Ipcv_HCRW.CRM	25800283	103.38	24.62	33.42
HXB17/Ipcv_HCRW.CRM	28047577	111.51	24.68	33.86
HXB18/Ipcv_HCRW.CRM	29621844	118.6	24.67	34.18
HXB1/Ipcv_HCRW.CRM	32270593	118.77	24.73	33.77
HXB20/IpcvMcwi_MD.ILM	16412527	19.65	35.34	54.92
HXB20/Ipcv_HCRW.CRM	26856815	93.87	24.64	33.98
HXB21/Ipcv_HCRW.CRM	23870335	88.54	24.62	33.83
HXB22/Ipcv_HCRW.CRM	23024153	82.58	24.65	33.7
HXB23/Ipcv_HCRW.CRM	27287327	118.22	24.7	34.83
HXB24/Ipcv_HCRW.CRM	26043056	93.32	24.7	33.55
HXB25/Ipcv_HCRW.CRM	21451315	72.04	24.62	32.71
HXB27/Ipcv_HCRW.CRM	10623784	23.42	24.62	32.72
HXB29/Ipcv_HCRW.CRM	27092627	122.88	24.67	36.08
HXB2/IpcvMcwi_MD.ILM	42977599	51.42	35.14	55.65
HXB2/Ipcv_HCRW.CRM	31098845	109.82	24.73	33.72
HXB31/IpcvMcwi_MD.ILM	42572597	51.45	35.33	55.98
HXB31/Ipcv_HCRW.CRM	23160428	93.43	24.64	34.2
HXB3/Ipcv_HCRW.CRM	24955819	102.81	24.59	34.22
HXB4/IpcvMcwi_MD.ILM	15359581	18.26	35.16	54.46
HXB4/Ipcv_HCRW.CRM	40410347	161.6	24.66	33.9
HXB5/Ipcv_HCRW.CRM	28776163	125.72	24.62	33.68
HXB7/Ipcv_HCRW.CRM	41568115	184.53	24.63	34.29
LE/Stm_HCJL.CRM**	14378295	39.94	24.28	31.64
LEW/Crl_MD.ILM	43949334	52.91	35.18	55.79
LEXF10C/Stm_HCJL.CRM	13393487	36.16	24.28	32.11
LEXF11/StmMcwi_MD.ILM	18564884	22.08	35.23	54
LEXF1A/Stm_HCJL.CRM*	13536122	34.36	24.15	31.43
LEXF1A/Stm_MD.ILM*	45840800	54.96	35.11	55.6
LEXF1C/Stm_HCJL.CRM*	13794370	36.28	24.19	31.47
LEXF1C/StmMcwi_MD.ILM*	41428273	49.87	35.44	55.59
LEXF2A/Stm_HCJL.CRM*	19246017	51.17	24.24	31.59
LEXF2B/Stm_MD.ILM*	35238304	42.34	35.33	55.48
LEXF3/StmMcwi_MD.ILM*	17892518	21.27	35.11	53.81
LEXF4/Stm_HCJL.CRM*	13843192	38.57	24.24	31.23
LEXF4/StmMcwi_MD.ILM*	15858526	18.87	35.15	53.92
LEXF5/Stm_HCJL.CRM*	12909417	38.68	24.32	31.71
LEXF6B/Stm_HCJL.CRM	16586381	44.65	24.26	31.58
LEXF7A/Stm_HCJL.CRM	14825236	43.38	24.24	33.04
LEXF7B/Stm_HCJL.CRM	14195331	37.79	24.24	31.28
LEXF7C/Stm_HCJL.CRM	14310171	36.47	24.17	31.11
LEXF8A/Stm_HCJL.CRM	14622516	39.76	24.14	31.24
LE/Stm_BT.ILM	84185360	254.52	35.02	46.72
LE/Stm_MD.ILM	43821402	52.82	35.36	55.57
LH/MavRrrcAek_MD.ILM	23203381	27.68	35.24	54.25
LL/MavRrrcAek_MD.ILM	17823414	21.17	35.26	54.62
LN/MavRrrcAek_MD.ILM	17599604	20.96	35.11	54.41
LEXF10A/StmMcwi_MD.ILM	16296045	19.35	35.27	53.91
M520/N_JL.ILM	19837878	62.33	38.98	47.89
M520/N_AP.ILM	26473159	78	35.34	46.54
M520/NRrrcMcwi_MD.ILM	45115033	54.43	35.21	55.77
M520/N_MD2.ILM	14860259	17.69	35.3	53.75
MR/N_JL.ILM	18947603	58.38	38.89	47.69
MR/N_AP.ILM	24095560	78.28	35.36	47.23
MR/N_MD.ILM	21606245	25.74	35.26	53.68
MWF/SimwMcwi_MD.ILM	37533940	44.97	35.31	55.8
PVG/Seac_MD.ILM	38430259	46.33	35.38	55.6
SHR/NCrl_HCRW.CRM	14102840	29.7	24.2	31.49
SHRSP/A3NCrl_MD.ILM	39372907	47.06	35.05	55.57
SHR/OlaIpcv_HCRW.CRM	24318022	65.6	24.62	33.2
SHR/OlaIpcvMcwi_MD.ILM	43223635	51.68	35.34	55.74
HSRA/Ummc_MG.ILM	19562991	59.58	33.6	47.55
HSRA/Ummc_MG2.ILM	10712918	32.69	34.44	47.56
DA/BklArbNsi_PG.ILM	33159719	60.91	34.44	45.77
SR/JrHsd_MD.ILM	20016874	23.87	35.25	54.62
SS/JrHsdMcwi_MD.ILM	35728447	43.18	35.31	55.82
WAG/RijCrl_MD.ILM	17703953	21.04	35.05	54.71
WN/N_JL.ILM	16750229	42.98	38.96	48.03
WKY/N_AP.ILM	27961361	68.75	35.35	46.6
WKY/NCrl_MD.ILM	49235470	58.97	35.2	55.2
WKY/N_MD.ILM	18869444	22.23	35.22	53.58
WKY/N_JL.ILM	17738605	47.4	38.92	47.99
WN/N_AP.ILM	28582961	68.66	35.46	47
WN/N_MD.ILM	18903061	22.44	35.27	53.87
BN/NHsdMcwi_HCJL.CRM	16616680	71.58	25.51	33.37
BN/NHsdMcwi_HCRW.CRM	11391748	50.88	25.89	33.1
BN/NHsdMcwi_HCRW2.CRM	17681620	79.71	25.55	33.43
SS/JrHsdMcwi_AG.CRM	16632332	48.21	24.31	31.83
SS/JrHsdMcwi_AG2.CRM	16938756	46.78	25.41	32.48
F344/DuCrl_HCRW.CRM	17943972	55	25.59	32.77
F344/NCrl_HCRW.CRM	17451531	60.84	25.65	33.01
F344/NHsd_HCRW.CRM	17204268	41.47	24.63	31.83
FHH/EurMcwi_AG1.CRM	17344428	51.46	25.67	32.32
FHH/EurMcwi_AG2.CRM	17084239	50.69	25.52	33.12
LEW/Crl_HCRW.CRM	17808726	41.42	25.27	33.16
LEW/NHsd_HCRW.CRM	17308462	30.51	25.12	32.59
BN/NHsdMcwi_KH.CRM	26948624	109.65	25.21	33.8
WLI/Eer_ERHC.CRM	12684477	26.7	24.83	32.41
WMI/Eer_ERHC.CRM	16619785	39.07	24.74	32.98
