# Supplementary material for: A revamped rat reference genome improves the discovery of genetic diversity in laboratory rats
Source: Cell Genom. 2024 Mar 26;4(4):100527. doi: 10.1016/j.xgen.2024.100527 (PMC11019364; doi:10.1016/j.xgen.2024.100527)
Supplement: Table S10. Identity-by-state matrix for samples in RatCollection, related to Figure 5 [file mmc11.xlsx]

## Sheet: S10
		Table S10. Identity-by-state matrix for samples in RatCollection
		1	2	3	4	5	6	7	8	9	10	11	12	13	14	15	16	17	18	19	20	21	22	23	24	25	26	27	28	29	30	31	32	33	34	35	36	37	38	39	40	41	42	43	44	45	46	47	48
FXW1/Eer_ER.ILM	1	1	0.977957	0.975173	0.976057	0.977414	0.979439	0.981161	0.9797	0.975874	0.978087	0.977718	0.978024	0.983459	0.981278	0.692609	0.691165	0.689156	0.804696	0.807183	0.814509	0.796291	0.78978	0.792149	0.82349	0.823614	0.81944	0.82696	0.826108	0.83133	0.830772	0.837364	0.837557	0.821769	0.81787	0.842728	0.842516	0.834136	0.849551	0.854969	0.83385	0.844587	0.854669	0.855726	0.863319	0.861093	0.850917	0.742918	0.742772
F344/NCrl_TA.ILM	2	0.977957	1	0.992805	0.985642	0.986879	0.988977	0.989605	0.989261	0.984466	0.986648	0.986852	0.986296	0.990229	0.987847	0.694197	0.692483	0.691016	0.808525	0.810315	0.817757	0.799103	0.793806	0.795544	0.827757	0.827444	0.826076	0.833374	0.831964	0.834389	0.833736	0.842531	0.842893	0.824879	0.823211	0.848429	0.848137	0.840147	0.851685	0.856028	0.841627	0.850971	0.860726	0.861434	0.868223	0.863703	0.856441	0.752726	0.74647
F344/NHsd_PG.ILM	3	0.975173	0.992805	1	0.984889	0.986124	0.988217	0.987963	0.988107	0.982048	0.984132	0.984724	0.98412	0.987183	0.985169	0.693144	0.691767	0.690978	0.807205	0.808891	0.816304	0.797732	0.792406	0.795104	0.827133	0.825511	0.824317	0.831671	0.831522	0.833912	0.832127	0.842276	0.841171	0.824238	0.821419	0.847941	0.846364	0.839662	0.849765	0.854219	0.839829	0.849216	0.858872	0.860832	0.866088	0.861716	0.854598	0.751982	0.746061
F344/StmMcwi_MD.ILM	4	0.976057	0.985642	0.984889	1	0.994711	0.993508	0.991928	0.991271	0.987543	0.986329	0.985235	0.992684	0.988028	0.98664	0.693391	0.692234	0.693864	0.809064	0.810862	0.818273	0.800221	0.795321	0.799994	0.832427	0.829251	0.828602	0.833872	0.837851	0.841837	0.837186	0.850818	0.845058	0.830735	0.825723	0.853254	0.84944	0.845369	0.854043	0.858068	0.844475	0.852435	0.862472	0.86878	0.87143	0.866154	0.857598	0.745127	0.74725
F344/DuCrl_MD.ILM	5	0.977414	0.986879	0.986124	0.994711	1	0.994978	0.993374	0.992614	0.990291	0.987652	0.986512	0.989984	0.989373	0.987973	0.691654	0.690557	0.692137	0.80718	0.808994	0.81616	0.798313	0.793368	0.797958	0.8306	0.827436	0.82649	0.831592	0.835423	0.839345	0.834775	0.848315	0.842695	0.828156	0.8233	0.85119	0.847403	0.843226	0.851954	0.856035	0.842377	0.850353	0.860383	0.866694	0.869064	0.863921	0.855302	0.744903	0.747033
F344/NCrl_MD.ILM	6	0.979439	0.988977	0.988217	0.993508	0.994978	1	0.995654	0.994898	0.98772	0.989974	0.988567	0.988752	0.991465	0.989739	0.691297	0.69025	0.691883	0.806604	0.808408	0.815663	0.797477	0.792252	0.796844	0.830043	0.826832	0.825673	0.830632	0.834501	0.838363	0.833839	0.847446	0.841807	0.827298	0.822715	0.850853	0.846999	0.84193	0.851097	0.855346	0.841303	0.849491	0.8598	0.866196	0.868056	0.863455	0.854651	0.744349	0.746571
F344/N_AP.ILM	7	0.981161	0.989605	0.987963	0.991928	0.993374	0.995654	1	0.993893	0.988812	0.990918	0.989497	0.991543	0.99315	0.991457	0.692239	0.692009	0.691228	0.807655	0.80942	0.816743	0.798518	0.793162	0.796244	0.829234	0.827938	0.826617	0.831789	0.833607	0.837456	0.834719	0.846132	0.842785	0.826517	0.823814	0.850041	0.848102	0.841175	0.85218	0.856415	0.842254	0.850625	0.860719	0.865083	0.869217	0.864554	0.855916	0.74488	0.746041
F344/N_DM.ILM	8	0.9797	0.989261	0.988107	0.991271	0.992614	0.994898	0.993893	1	0.988334	0.990556	0.989908	0.987631	0.991624	0.989573	0.693721	0.690716	0.691642	0.808482	0.810241	0.817591	0.799306	0.794275	0.798492	0.831666	0.828734	0.827507	0.833001	0.835679	0.837188	0.8352	0.845903	0.843712	0.828652	0.824542	0.852026	0.848847	0.843739	0.853065	0.857177	0.843055	0.851528	0.86172	0.865181	0.869892	0.86526	0.856759	0.745935	0.748378
F344/DuCrl_HCRW.CRM	9	0.975874	0.984466	0.982048	0.987543	0.990291	0.98772	0.988812	0.988334	1	0.991965	0.990898	0.988439	0.987801	0.98609	0.696485	0.691113	0.68959	0.811534	0.813317	0.820566	0.802772	0.797954	0.796187	0.82855	0.832239	0.83127	0.836255	0.832835	0.834501	0.838952	0.843005	0.847239	0.82581	0.828097	0.848598	0.851958	0.841426	0.856677	0.860843	0.846904	0.85499	0.864903	0.861869	0.873914	0.868617	0.859878	0.744894	0.746047
F344/NCrl_HCRW.CRM	10	0.978087	0.986648	0.984132	0.986329	0.987652	0.989974	0.990918	0.990556	0.991965	1	0.993176	0.987153	0.990083	0.987947	0.696379	0.690809	0.689346	0.811191	0.812962	0.82035	0.802169	0.797089	0.795297	0.828097	0.831869	0.830636	0.835656	0.832054	0.833631	0.83814	0.842111	0.846554	0.825106	0.827719	0.848338	0.851798	0.840197	0.856041	0.860306	0.846016	0.854405	0.864587	0.861368	0.873097	0.868335	0.85949	0.74454	0.745663
F344/NHsd_HCRW.CRM	11	0.977718	0.986852	0.984724	0.985235	0.986512	0.988567	0.989497	0.989908	0.990898	0.993176	1	0.985899	0.989487	0.987371	0.69717	0.690982	0.689624	0.811692	0.81348	0.820905	0.802571	0.797553	0.79563	0.828266	0.832018	0.830836	0.836545	0.832222	0.833255	0.838068	0.84159	0.846953	0.825264	0.827812	0.848323	0.852056	0.840487	0.856222	0.860502	0.846115	0.854917	0.864977	0.860847	0.873257	0.868485	0.860002	0.745502	0.746042
F344/Stm_BT.ILM	12	0.978024	0.986296	0.98412	0.992684	0.989984	0.988752	0.991543	0.987631	0.988439	0.987153	0.985899	1	0.990034	0.988771	0.695105	0.696054	0.692093	0.810756	0.812462	0.820014	0.801842	0.796688	0.797983	0.829913	0.830697	0.829773	0.835737	0.835125	0.838713	0.838241	0.847151	0.846333	0.828186	0.827268	0.850685	0.85099	0.843037	0.855498	0.859553	0.845625	0.854044	0.86368	0.865299	0.872962	0.867613	0.859566	0.7463	0.745852
F344/N_JL.ILM	13	0.983459	0.990229	0.987183	0.988028	0.989373	0.991465	0.99315	0.991624	0.987801	0.990083	0.989487	0.990034	1	0.993547	0.694532	0.693	0.691038	0.809227	0.810958	0.818407	0.799932	0.794645	0.796358	0.828788	0.82895	0.827622	0.833873	0.833012	0.835621	0.835086	0.843813	0.843966	0.826119	0.824862	0.849393	0.849228	0.840982	0.853251	0.857474	0.843121	0.85207	0.861866	0.862987	0.870139	0.86553	0.857508	0.747077	0.746703
FXW2/Eer_ER.ILM	14	0.981278	0.987847	0.985169	0.98664	0.987973	0.989739	0.991457	0.989573	0.98609	0.987947	0.987371	0.988771	0.993547	1	0.69405	0.692948	0.690911	0.807895	0.8096	0.817078	0.799492	0.793958	0.795891	0.827128	0.827202	0.826236	0.83163	0.830965	0.835513	0.834621	0.843756	0.843411	0.824128	0.824393	0.848943	0.848571	0.839424	0.853058	0.855724	0.842097	0.850453	0.861163	0.862791	0.868823	0.864357	0.855823	0.746573	0.746395
LE/Stm_HCJL.CRM***	15	0.692609	0.694197	0.693144	0.693391	0.691654	0.691297	0.692239	0.693721	0.696485	0.696379	0.69717	0.695105	0.694532	0.69405	1	0.989175	0.988014	0.876683	0.875064	0.867736	0.885574	0.890927	0.885265	0.85333	0.856991	0.860679	0.852983	0.848504	0.844792	0.85008	0.83598	0.842368	0.855847	0.860563	0.832831	0.83714	0.840923	0.832844	0.831	0.842737	0.834929	0.824993	0.818177	0.815763	0.820718	0.828723	0.705077	0.704482
LE/Stm_BT.ILM	16	0.691165	0.692483	0.691767	0.692234	0.690557	0.69025	0.692009	0.690716	0.691113	0.690809	0.690982	0.696054	0.693	0.692948	0.989175	1	0.993837	0.87291	0.871076	0.863529	0.882292	0.887175	0.885831	0.853295	0.853321	0.856124	0.848281	0.848446	0.847046	0.846501	0.838073	0.837833	0.856006	0.856703	0.832728	0.833267	0.840426	0.828775	0.826666	0.838771	0.830249	0.819999	0.819503	0.811288	0.816177	0.824307	0.704155	0.702917
LE/Stm_MD.ILM	17	0.689156	0.691016	0.690978	0.693864	0.692137	0.691883	0.691228	0.691642	0.68959	0.689346	0.689624	0.692093	0.691038	0.690911	0.988014	0.993837	1	0.871493	0.869728	0.862028	0.880845	0.886125	0.88822	0.855435	0.851904	0.85492	0.846581	0.850795	0.849803	0.845459	0.840979	0.836606	0.858382	0.855228	0.834661	0.831783	0.842287	0.827228	0.825175	0.837501	0.828785	0.818761	0.822171	0.809765	0.81463	0.8224	0.702894	0.703651
LEXF7B/Stm_HCJL.CRM	18	0.804696	0.808525	0.807205	0.809064	0.80718	0.806604	0.807655	0.808482	0.811534	0.811191	0.811692	0.810756	0.809227	0.807895	0.876683	0.87291	0.871493	1	0.959658	0.962031	0.885101	0.879908	0.877956	0.857495	0.86131	0.856212	0.847205	0.841154	0.821426	0.826827	0.824634	0.831527	0.854599	0.835317	0.833427	0.838284	0.853594	0.834784	0.864128	0.817714	0.838888	0.859244	0.853361	0.827468	0.848305	0.845996	0.721077	0.720484
LEXF7C/Stm_HCJL.CRM	19	0.807183	0.810315	0.808891	0.810862	0.808994	0.808408	0.80942	0.810241	0.813317	0.812962	0.81348	0.812462	0.810958	0.8096	0.875064	0.871076	0.869728	0.959658	1	0.969244	0.881651	0.872762	0.880259	0.8679	0.871727	0.859169	0.860387	0.855042	0.834627	0.839884	0.834223	0.840892	0.853911	0.836911	0.826099	0.831171	0.844764	0.834484	0.851856	0.806637	0.846056	0.862658	0.856619	0.834052	0.8554	0.853279	0.728255	0.727735
LEXF8A/Stm_HCJL.CRM	20	0.814509	0.817757	0.816304	0.818273	0.81616	0.815663	0.816743	0.817591	0.820566	0.82035	0.820905	0.820014	0.818407	0.817078	0.867736	0.863529	0.862028	0.962031	0.969244	1	0.875491	0.864364	0.872002	0.861979	0.866029	0.859841	0.858136	0.852214	0.834101	0.839451	0.83618	0.843086	0.850962	0.832476	0.831322	0.836547	0.84498	0.830561	0.85076	0.803357	0.844307	0.866521	0.860326	0.837997	0.85734	0.858583	0.732569	0.731917
FXLE25/Stm_HCJL.CRM	21	0.796291	0.799103	0.797732	0.800221	0.798313	0.797477	0.798518	0.799306	0.802772	0.802169	0.802571	0.801842	0.799932	0.799492	0.885574	0.882292	0.880845	0.885101	0.881651	0.875491	1	0.892446	0.883145	0.831754	0.835834	0.841949	0.832724	0.825832	0.834825	0.839873	0.836578	0.842866	0.835804	0.845587	0.856921	0.861194	0.863265	0.8745	0.855624	0.819494	0.831561	0.859248	0.853684	0.820435	0.821479	0.841306	0.716038	0.715425
LEXF10C/Stm_HCJL.CRM	22	0.78978	0.793806	0.792406	0.795321	0.793368	0.792252	0.793162	0.794275	0.797954	0.797089	0.797553	0.796688	0.794645	0.793958	0.890927	0.887175	0.886125	0.879908	0.872762	0.864364	0.892446	1	0.951785	0.827934	0.83202	0.849661	0.844028	0.838332	0.839751	0.845231	0.836756	0.843248	0.868868	0.840469	0.833366	0.837861	0.84631	0.874171	0.853327	0.825021	0.829907	0.843101	0.836914	0.837813	0.82658	0.829896	0.719437	0.719344
LEXF10A/StmMcwi_MD.ILM	23	0.792149	0.795544	0.795104	0.799994	0.797958	0.796844	0.796244	0.798492	0.796187	0.795297	0.79563	0.797983	0.796358	0.795891	0.885265	0.885831	0.88822	0.877956	0.880259	0.872002	0.883145	0.951785	1	0.847602	0.844479	0.841705	0.845658	0.847998	0.838675	0.837095	0.836938	0.835886	0.881439	0.847252	0.832374	0.830272	0.835944	0.855604	0.85633	0.817633	0.821317	0.847012	0.848828	0.840745	0.833506	0.836618	0.719908	0.72164
LEXF4/StmMcwi_MD.ILM*	24	0.82349	0.827757	0.827133	0.832427	0.8306	0.830043	0.829234	0.831666	0.82855	0.828097	0.828266	0.829913	0.828788	0.827128	0.85333	0.853295	0.855435	0.857495	0.8679	0.861979	0.831754	0.827934	0.847602	1	0.988447	0.842097	0.856468	0.860581	0.824856	0.823628	0.82162	0.821261	0.839386	0.833304	0.825977	0.823749	0.84038	0.817403	0.846592	0.839032	0.839621	0.842188	0.843854	0.88284	0.840559	0.845185	0.727099	0.729129
LEXF5/Stm_HCJL.CRM*	25	0.823614	0.827444	0.825511	0.829251	0.827436	0.826832	0.827938	0.828734	0.832239	0.831869	0.832018	0.830697	0.82895	0.827202	0.856991	0.853321	0.851904	0.86131	0.871727	0.866029	0.835834	0.83202	0.844479	0.988447	1	0.84672	0.860696	0.857115	0.822328	0.827712	0.818942	0.82561	0.836442	0.837627	0.823205	0.827931	0.837262	0.821671	0.850771	0.842886	0.8439	0.846399	0.840701	0.886734	0.844736	0.849331	0.727096	0.727284
FXLE24/Stm_HCJL.CRM	26	0.81944	0.826076	0.824317	0.828602	0.82649	0.825673	0.826617	0.827507	0.83127	0.830636	0.830836	0.829773	0.827622	0.826236	0.860679	0.856124	0.85492	0.856212	0.859169	0.859841	0.841949	0.849661	0.841705	0.842097	0.84672	1	0.922504	0.92006	0.849263	0.855031	0.838992	0.846384	0.842122	0.866073	0.818353	0.823808	0.817113	0.826455	0.824968	0.846092	0.860394	0.85288	0.845353	0.856009	0.848309	0.832486	0.720696	0.720889
FXLE12/Stm_HCJL.CRM	27	0.82696	0.833374	0.831671	0.833872	0.831592	0.830632	0.831789	0.833001	0.836255	0.835656	0.836545	0.835737	0.833873	0.83163	0.852983	0.848281	0.846581	0.847205	0.860387	0.858136	0.832724	0.844028	0.845658	0.856468	0.860696	0.922504	1	0.978934	0.857463	0.862996	0.845166	0.852628	0.844033	0.874434	0.806239	0.811796	0.806944	0.82371	0.827071	0.832883	0.854429	0.860793	0.853804	0.868803	0.847874	0.841684	0.724287	0.723092
LEXF11/StmMcwi_MD.ILM	28	0.826108	0.831964	0.831522	0.837851	0.835423	0.834501	0.833607	0.835679	0.832835	0.832054	0.832222	0.835125	0.833012	0.830965	0.848504	0.848446	0.850795	0.841154	0.855042	0.852214	0.825832	0.838332	0.847998	0.860581	0.857115	0.92006	0.978934	1	0.862125	0.859716	0.84913	0.847044	0.846721	0.871639	0.805229	0.803534	0.806082	0.816497	0.819286	0.827369	0.849054	0.8562	0.858975	0.8652	0.84244	0.834808	0.720133	0.721895
LEXF1C/StmMcwi_MD.ILM*	29	0.83133	0.834389	0.833912	0.841837	0.839345	0.838363	0.837456	0.837188	0.834501	0.833631	0.833255	0.838713	0.835621	0.835513	0.844792	0.847046	0.849803	0.821426	0.834627	0.834101	0.834825	0.839751	0.838675	0.824856	0.822328	0.849263	0.857463	0.862125	1	0.989996	0.963604	0.953833	0.871895	0.863711	0.835671	0.833036	0.824951	0.822353	0.818578	0.845413	0.85922	0.831226	0.834733	0.839215	0.850196	0.855264	0.725477	0.726827
LEXF2A/Stm_HCJL.CRM*	30	0.830772	0.833736	0.832127	0.837186	0.834775	0.833839	0.834719	0.8352	0.838952	0.83814	0.838068	0.838241	0.835086	0.834621	0.85008	0.846501	0.845459	0.826827	0.839884	0.839451	0.839873	0.845231	0.837095	0.823628	0.827712	0.855031	0.862996	0.859716	0.989996	1	0.9564	0.958247	0.869285	0.86883	0.833835	0.837979	0.824076	0.827672	0.8242	0.850733	0.864492	0.836648	0.830774	0.844551	0.855596	0.86031	0.726109	0.726577
LEXF1A/Stm_MD.ILM*	31	0.837364	0.842531	0.842276	0.850818	0.848315	0.847446	0.846132	0.845903	0.843005	0.842111	0.84159	0.847151	0.843813	0.843756	0.83598	0.838073	0.840979	0.824634	0.834223	0.83618	0.836578	0.836756	0.836938	0.82162	0.818942	0.838992	0.845166	0.84913	0.963604	0.9564	1	0.985901	0.869176	0.857608	0.836843	0.833834	0.830056	0.8334	0.82474	0.847131	0.85021	0.836427	0.840609	0.845384	0.855991	0.872721	0.722023	0.723633
LEXF1C/Stm_HCJL.CRM*	32	0.837557	0.842893	0.841171	0.845058	0.842695	0.841807	0.842785	0.843712	0.847239	0.846554	0.846953	0.846333	0.843966	0.843411	0.842368	0.837833	0.836606	0.831527	0.840892	0.843086	0.842866	0.843248	0.835886	0.821261	0.82561	0.846384	0.852628	0.847044	0.953833	0.958247	0.985901	1	0.866263	0.863197	0.835422	0.840073	0.829658	0.839686	0.831699	0.852789	0.856665	0.843264	0.836392	0.851422	0.861903	0.87854	0.724873	0.724634
FXLE18/StmMcwi_MD.ILM	33	0.821769	0.824879	0.824238	0.830735	0.828156	0.827298	0.826517	0.828652	0.82581	0.825106	0.825264	0.828186	0.826119	0.824128	0.855847	0.856006	0.858382	0.854599	0.853911	0.850962	0.835804	0.868868	0.881439	0.839386	0.836442	0.842122	0.844033	0.846721	0.871895	0.869285	0.869176	0.866263	1	0.853875	0.854776	0.851669	0.831813	0.838108	0.842264	0.820534	0.855264	0.821525	0.822302	0.846505	0.836243	0.842545	0.733993	0.736159
LEXF6B/Stm_HCJL.CRM	34	0.81787	0.823211	0.821419	0.825723	0.8233	0.822715	0.823814	0.824542	0.828097	0.827719	0.827812	0.827268	0.824862	0.824393	0.860563	0.856703	0.855228	0.835317	0.836911	0.832476	0.845587	0.840469	0.847252	0.833304	0.837627	0.866073	0.874434	0.871639	0.863711	0.86883	0.857608	0.863197	0.853875	1	0.834519	0.839137	0.813784	0.821396	0.842478	0.849335	0.856861	0.856589	0.851026	0.850269	0.85719	0.856605	0.721049	0.721201
LEXF3/StmMcwi_MD.ILM*	35	0.842728	0.848429	0.847941	0.853254	0.85119	0.850853	0.850041	0.852026	0.848598	0.848338	0.848323	0.850685	0.849393	0.848943	0.832831	0.832728	0.834661	0.833427	0.826099	0.831322	0.856921	0.833366	0.832374	0.825977	0.823205	0.818353	0.806239	0.805229	0.835671	0.833835	0.836843	0.835422	0.854776	0.834519	1	0.988416	0.870849	0.854767	0.852343	0.839923	0.825527	0.858497	0.861133	0.8427	0.837321	0.837559	0.727229	0.728536
LEXF4/Stm_HCJL.CRM*	36	0.842516	0.848137	0.846364	0.84944	0.847403	0.846999	0.848102	0.848847	0.851958	0.851798	0.852056	0.85099	0.849228	0.848571	0.83714	0.833267	0.831783	0.838284	0.831171	0.836547	0.861194	0.837861	0.830272	0.823749	0.827931	0.823808	0.811796	0.803534	0.833036	0.837979	0.833834	0.840073	0.851669	0.839137	0.988416	1	0.867597	0.858965	0.856946	0.844036	0.830465	0.862863	0.857584	0.847234	0.841761	0.842475	0.727968	0.72727
FXLE16/Stm_MD.ILM	37	0.834136	0.840147	0.839662	0.845369	0.843226	0.84193	0.841175	0.843739	0.841426	0.840197	0.840487	0.843037	0.840982	0.839424	0.840923	0.840426	0.842287	0.853594	0.844764	0.84498	0.863265	0.84631	0.835944	0.84038	0.837262	0.817113	0.806944	0.806082	0.824951	0.824076	0.830056	0.829658	0.831813	0.813784	0.870849	0.867597	1	0.872118	0.860565	0.839376	0.817039	0.847848	0.84939	0.827938	0.820546	0.833704	0.72957	0.731112
FXLE26/Stm_HCJL.CRM	38	0.849551	0.851685	0.849765	0.854043	0.851954	0.851097	0.85218	0.853065	0.856677	0.856041	0.856222	0.855498	0.853251	0.853058	0.832844	0.828775	0.827228	0.834784	0.834484	0.830561	0.8745	0.874171	0.855604	0.817403	0.821671	0.826455	0.82371	0.816497	0.822353	0.827672	0.8334	0.839686	0.838108	0.821396	0.854767	0.858965	0.872118	1	0.874852	0.843828	0.836894	0.846102	0.840088	0.844079	0.842473	0.836463	0.727006	0.727057
LE/Stm_HCJL.CRM**	39	0.854969	0.856028	0.854219	0.858068	0.856035	0.855346	0.856415	0.857177	0.860843	0.860306	0.860502	0.859553	0.857474	0.855724	0.831	0.826666	0.825175	0.864128	0.851856	0.85076	0.855624	0.853327	0.85633	0.846592	0.850771	0.824968	0.827071	0.819286	0.818578	0.8242	0.82474	0.831699	0.842264	0.842478	0.852343	0.856946	0.860565	0.874852	1	0.863618	0.848982	0.849293	0.843179	0.844077	0.865185	0.869586	0.72403	0.723913
FXLE21/Stm_HCJL.CRM	40	0.83385	0.841627	0.839829	0.844475	0.842377	0.841303	0.842254	0.843055	0.846904	0.846016	0.846115	0.845625	0.843121	0.842097	0.842737	0.838771	0.837501	0.817714	0.806637	0.803357	0.819494	0.825021	0.817633	0.839032	0.842886	0.846092	0.832883	0.827369	0.845413	0.850733	0.847131	0.852789	0.820534	0.849335	0.839923	0.844036	0.839376	0.843828	0.863618	1	0.868053	0.844302	0.838725	0.826697	0.857849	0.828568	0.716345	0.716398
FXLE23/Stm_HCJL.CRM	41	0.844587	0.850971	0.849216	0.852435	0.850353	0.849491	0.850625	0.851528	0.85499	0.854405	0.854917	0.854044	0.85207	0.850453	0.834929	0.830249	0.828785	0.838888	0.846056	0.844307	0.831561	0.829907	0.821317	0.839621	0.8439	0.860394	0.854429	0.849054	0.85922	0.864492	0.85021	0.856665	0.855264	0.856861	0.825527	0.830465	0.817039	0.836894	0.848982	0.868053	1	0.838422	0.831333	0.843651	0.846746	0.862736	0.72851	0.727909
LEXF1A/Stm_HCJL.CRM*	42	0.854669	0.860726	0.858872	0.862472	0.860383	0.8598	0.860719	0.86172	0.864903	0.864587	0.864977	0.86368	0.861866	0.861163	0.824993	0.819999	0.818761	0.859244	0.862658	0.866521	0.859248	0.843101	0.847012	0.842188	0.846399	0.85288	0.860793	0.8562	0.831226	0.836648	0.836427	0.843264	0.821525	0.856589	0.858497	0.862863	0.847848	0.846102	0.849293	0.844302	0.838422	1	0.984334	0.850594	0.855859	0.858634	0.72784	0.727459
LEXF2B/Stm_MD.ILM*	43	0.855726	0.861434	0.860832	0.86878	0.866694	0.866196	0.865083	0.865181	0.861869	0.861368	0.860847	0.865299	0.862987	0.862791	0.818177	0.819503	0.822171	0.853361	0.856619	0.860326	0.853684	0.836914	0.848828	0.843854	0.840701	0.845353	0.853804	0.858975	0.834733	0.830774	0.840609	0.836392	0.822302	0.851026	0.861133	0.857584	0.84939	0.840088	0.843179	0.838725	0.831333	0.984334	1	0.844685	0.85029	0.852301	0.725153	0.726692
LEXF7A/Stm_HCJL.CRM	44	0.863319	0.868223	0.866088	0.87143	0.869064	0.868056	0.869217	0.869892	0.873914	0.873097	0.873257	0.872962	0.870139	0.868823	0.815763	0.811288	0.809765	0.827468	0.834052	0.837997	0.820435	0.837813	0.840745	0.88284	0.886734	0.856009	0.868803	0.8652	0.839215	0.844551	0.845384	0.851422	0.846505	0.850269	0.8427	0.847234	0.827938	0.844079	0.844077	0.826697	0.843651	0.850594	0.844685	1	0.85235	0.857673	0.736899	0.73721
FXLE13/Stm_HCJL.CRM	45	0.861093	0.863703	0.861716	0.866154	0.863921	0.863455	0.864554	0.86526	0.868617	0.868335	0.868485	0.867613	0.86553	0.864357	0.820718	0.816177	0.81463	0.848305	0.8554	0.85734	0.821479	0.82658	0.833506	0.840559	0.844736	0.848309	0.847874	0.84244	0.850196	0.855596	0.855991	0.861903	0.836243	0.85719	0.837321	0.841761	0.820546	0.842473	0.865185	0.857849	0.846746	0.855859	0.85029	0.85235	1	0.859332	0.717188	0.717393
FXLE22/Stm_HCJL.CRM	46	0.850917	0.856441	0.854598	0.857598	0.855302	0.854651	0.855916	0.856759	0.859878	0.85949	0.860002	0.859566	0.857508	0.855823	0.828723	0.824307	0.8224	0.845996	0.853279	0.858583	0.841306	0.829896	0.836618	0.845185	0.849331	0.832486	0.841684	0.834808	0.855264	0.86031	0.872721	0.87854	0.842545	0.856605	0.837559	0.842475	0.833704	0.836463	0.869586	0.828568	0.862736	0.858634	0.852301	0.857673	0.859332	1	0.73685	0.736196
WAG/Rij_TA.ILM	47	0.742918	0.752726	0.751982	0.745127	0.744903	0.744349	0.74488	0.745935	0.744894	0.74454	0.745502	0.7463	0.747077	0.746573	0.705077	0.704155	0.702894	0.721077	0.728255	0.732569	0.716038	0.719437	0.719908	0.727099	0.727096	0.720696	0.724287	0.720133	0.725477	0.726109	0.722023	0.724873	0.733993	0.721049	0.727229	0.727968	0.72957	0.727006	0.72403	0.716345	0.72851	0.72784	0.725153	0.736899	0.717188	0.73685	1	0.99061
WAG/RijCrl_MD.ILM	48	0.742772	0.74647	0.746061	0.74725	0.747033	0.746571	0.746041	0.748378	0.746047	0.745663	0.746042	0.745852	0.746703	0.746395	0.704482	0.702917	0.703651	0.720484	0.727735	0.731917	0.715425	0.719344	0.72164	0.729129	0.727284	0.720889	0.723092	0.721895	0.726827	0.726577	0.723633	0.724634	0.736159	0.721201	0.728536	0.72727	0.731112	0.727057	0.723913	0.716398	0.727909	0.727459	0.726692	0.73721	0.717393	0.736196	0.99061	1
LEW/Crl_TA.ILM	49	0.749155	0.758549	0.75692	0.750618	0.749294	0.748994	0.749642	0.750438	0.749532	0.749419	0.750395	0.752191	0.752008	0.751574	0.697974	0.697037	0.695417	0.71783	0.721665	0.72564	0.718641	0.721885	0.718084	0.711198	0.711921	0.719812	0.727083	0.722369	0.728654	0.729474	0.724794	0.727849	0.730194	0.72308	0.731795	0.732853	0.728601	0.735647	0.736202	0.72077	0.72763	0.732672	0.729739	0.726673	0.723891	0.735931	0.821187	0.814274
LEW/NCrl_TA.ILM	50	0.750042	0.757807	0.755884	0.750635	0.749308	0.748986	0.750085	0.750154	0.749851	0.749762	0.75064	0.753066	0.75303	0.75253	0.698095	0.697475	0.695304	0.71798	0.72182	0.725809	0.718782	0.722029	0.71772	0.710767	0.712086	0.720016	0.727188	0.722053	0.728658	0.729669	0.724767	0.727964	0.729859	0.723312	0.731465	0.733013	0.728232	0.735911	0.736451	0.720955	0.727824	0.732802	0.729649	0.726944	0.724118	0.736147	0.820026	0.814091
LEW/Crl_MD.ILM	51	0.748474	0.751089	0.750817	0.754005	0.752683	0.75238	0.751727	0.751768	0.74961	0.749392	0.749402	0.752185	0.751097	0.751144	0.695345	0.695417	0.696412	0.715354	0.719208	0.723008	0.716287	0.720021	0.718287	0.711374	0.710203	0.718308	0.723686	0.722785	0.730972	0.728699	0.727309	0.725829	0.731112	0.721555	0.731931	0.730565	0.728335	0.734133	0.734494	0.71918	0.72522	0.730494	0.731828	0.725183	0.722259	0.733355	0.814153	0.81592
LEW/Crl_HCRW.CRM	52	0.7487	0.750641	0.7493	0.750564	0.749252	0.748942	0.749815	0.750841	0.754221	0.75405	0.754252	0.751975	0.751301	0.751089	0.699819	0.695494	0.693996	0.719582	0.723474	0.727356	0.720453	0.724603	0.717862	0.711156	0.714934	0.722959	0.728267	0.72201	0.727991	0.732923	0.724206	0.730426	0.730326	0.7262	0.730975	0.734812	0.72812	0.738801	0.73914	0.723767	0.729723	0.735051	0.729292	0.729987	0.727023	0.73796	0.813467	0.814312
LEW/NHsd_HCRW.CRM	53	0.749052	0.751072	0.749764	0.750599	0.749317	0.749043	0.749945	0.751113	0.754344	0.754244	0.754601	0.75207	0.751685	0.751462	0.700228	0.695746	0.694204	0.720018	0.723864	0.727763	0.72081	0.724911	0.718134	0.711471	0.715285	0.723285	0.728762	0.722275	0.728078	0.733085	0.724292	0.730775	0.730542	0.726489	0.731248	0.735173	0.728421	0.739111	0.739502	0.72407	0.730101	0.735467	0.729431	0.730298	0.727384	0.738405	0.813891	0.814511
WN/N_JL.ILM	54	0.731818	0.732935	0.731257	0.72927	0.730195	0.730458	0.731668	0.731843	0.730884	0.731357	0.731849	0.731488	0.73624	0.735199	0.684068	0.683522	0.681567	0.701755	0.705891	0.711095	0.696284	0.703417	0.703689	0.707308	0.70804	0.707038	0.710766	0.7077	0.70812	0.708898	0.705819	0.708436	0.712058	0.703507	0.703616	0.704708	0.704002	0.711265	0.707288	0.697573	0.708955	0.709029	0.70665	0.718646	0.705215	0.712171	0.759243	0.758716
WN/N_AP.ILM	55	0.728542	0.730794	0.73008	0.730228	0.731175	0.73151	0.732315	0.731489	0.729688	0.730033	0.730021	0.730694	0.73198	0.732135	0.681887	0.682407	0.681728	0.69962	0.70382	0.70892	0.694222	0.701464	0.702952	0.706719	0.706226	0.705207	0.708111	0.707185	0.708576	0.707493	0.706468	0.706343	0.711585	0.701626	0.702882	0.702609	0.70306	0.70928	0.70524	0.695547	0.706749	0.706984	0.707106	0.716833	0.703185	0.709843	0.757331	0.758317
WN/N_MD.ILM	56	0.728506	0.731271	0.730688	0.730731	0.73165	0.731966	0.731485	0.7334	0.730267	0.730666	0.731036	0.72918	0.731877	0.731776	0.682761	0.681274	0.682129	0.700407	0.704594	0.709691	0.694982	0.702523	0.704946	0.708819	0.70712	0.706113	0.709145	0.709078	0.70897	0.708299	0.706928	0.707395	0.713499	0.70239	0.704602	0.703403	0.705146	0.710287	0.706206	0.69658	0.707659	0.708044	0.707762	0.717682	0.704099	0.710737	0.758172	0.760157
HSRA/Ummc_MG.ILM	57	0.749534	0.752464	0.752136	0.751563	0.75328	0.752786	0.752262	0.753188	0.751207	0.750813	0.750955	0.75013	0.752089	0.751231	0.670877	0.669859	0.67045	0.701363	0.70454	0.706309	0.696638	0.696186	0.705391	0.708634	0.70733	0.703908	0.709538	0.708503	0.714947	0.713858	0.71379	0.71358	0.711248	0.709331	0.707747	0.707095	0.712433	0.715898	0.714574	0.70769	0.719399	0.716587	0.716826	0.716765	0.711319	0.718536	0.741396	0.741837
HSRA/Ummc_MG2.ILM	58	0.749986	0.752985	0.75257	0.751004	0.752717	0.752158	0.751847	0.75387	0.751927	0.751555	0.752034	0.749939	0.752534	0.751592	0.672116	0.669958	0.67022	0.702417	0.705573	0.707385	0.697652	0.697423	0.706386	0.709655	0.708517	0.704992	0.710926	0.709256	0.714548	0.714766	0.713342	0.714811	0.712068	0.710341	0.70846	0.708126	0.713511	0.717139	0.715819	0.708824	0.720549	0.71773	0.716584	0.717867	0.712496	0.719829	0.742274	0.742717
MR/N_JL.ILM	59	0.736597	0.737249	0.735643	0.736117	0.734979	0.734646	0.735825	0.73591	0.735532	0.73539	0.735785	0.738283	0.740193	0.737597	0.691729	0.691339	0.689517	0.70718	0.711031	0.711546	0.709314	0.711787	0.714565	0.718625	0.719149	0.711215	0.717524	0.714441	0.716466	0.717115	0.713646	0.716025	0.71332	0.710687	0.713744	0.714708	0.718251	0.718964	0.716233	0.707942	0.719081	0.717239	0.715143	0.727691	0.708992	0.718231	0.78292	0.78241
MR/N_AP.ILM	60	0.734306	0.735736	0.73494	0.737042	0.735889	0.735613	0.736418	0.736177	0.734951	0.734747	0.734843	0.737604	0.736947	0.735335	0.690639	0.690687	0.690074	0.706055	0.70993	0.710347	0.708339	0.710874	0.714755	0.718865	0.718288	0.710305	0.716064	0.714651	0.717072	0.716431	0.714509	0.71496	0.713543	0.709783	0.713894	0.713666	0.718388	0.71805	0.715241	0.707037	0.717923	0.716209	0.715858	0.72675	0.707898	0.716965	0.781788	0.782722
MR/N_MD.ILM	61	0.733101	0.735084	0.734748	0.737588	0.736457	0.736227	0.735511	0.737291	0.734645	0.734466	0.734678	0.73581	0.735712	0.734011	0.69033	0.689169	0.690358	0.705689	0.709548	0.709908	0.707925	0.71069	0.715815	0.720084	0.718033	0.710079	0.715672	0.715754	0.717335	0.716257	0.715015	0.714794	0.714557	0.709483	0.714865	0.713273	0.719488	0.717737	0.714991	0.70684	0.717559	0.716001	0.71635	0.726433	0.707653	0.716575	0.781414	0.783815
MWF/simwMcwi_MD.ILM	62	0.751005	0.753745	0.753137	0.75439	0.7557	0.755729	0.755149	0.755295	0.75261	0.752681	0.752561	0.75255	0.754401	0.754747	0.690979	0.690995	0.692171	0.708798	0.715145	0.718442	0.716187	0.705948	0.710928	0.711797	0.710369	0.71269	0.717558	0.717239	0.728416	0.726078	0.72706	0.725336	0.725237	0.725566	0.731124	0.729483	0.725708	0.721112	0.728566	0.721639	0.727154	0.735511	0.737931	0.720825	0.723574	0.739121	0.806938	0.809003
PVG/Seac_MD.ILM	63	0.755076	0.757809	0.757203	0.762058	0.761284	0.760429	0.75971	0.759778	0.757664	0.756864	0.756723	0.759745	0.758703	0.757411	0.673757	0.673552	0.674756	0.703668	0.706446	0.709897	0.701952	0.698858	0.700252	0.71853	0.71673	0.707424	0.712464	0.712346	0.724628	0.72198	0.724608	0.722362	0.720242	0.715376	0.721261	0.71956	0.723658	0.72591	0.722634	0.715861	0.72071	0.725054	0.727277	0.726584	0.717917	0.730808	0.770033	0.77203
MHS/Gib_TA.ILM	64	0.733719	0.737264	0.73661	0.728746	0.729787	0.729672	0.731005	0.731313	0.731291	0.731437	0.732474	0.732079	0.735486	0.734772	0.693758	0.693	0.690157	0.711589	0.713739	0.716798	0.705463	0.71459	0.708549	0.707419	0.709033	0.715549	0.720458	0.715297	0.707467	0.709393	0.706796	0.711144	0.715392	0.704838	0.707697	0.709928	0.707284	0.717502	0.71587	0.709992	0.718495	0.713846	0.709519	0.713676	0.712899	0.715409	0.786254	0.781337
MNS/Gib_TA.ILM	65	0.724947	0.729092	0.728398	0.72278	0.721079	0.721107	0.722485	0.722983	0.722867	0.723161	0.724315	0.726069	0.727128	0.726483	0.694854	0.693929	0.69112	0.711726	0.709565	0.714225	0.704254	0.710945	0.708233	0.706084	0.707662	0.708985	0.714314	0.708707	0.702733	0.704909	0.70035	0.705103	0.717223	0.703059	0.708876	0.711163	0.712538	0.710657	0.717316	0.704782	0.714525	0.715657	0.711426	0.712412	0.701951	0.713725	0.791611	0.786666
SBH/Ygl_TA.ILM	66	0.725979	0.732816	0.732351	0.726842	0.725493	0.725377	0.727006	0.727111	0.727433	0.727578	0.728715	0.730756	0.730667	0.729544	0.692326	0.691625	0.688277	0.70919	0.713842	0.715192	0.69477	0.709703	0.713324	0.715917	0.717741	0.709369	0.719217	0.713807	0.704427	0.706715	0.701995	0.706721	0.715284	0.703799	0.707048	0.709559	0.707061	0.71189	0.716096	0.706749	0.713018	0.719415	0.715112	0.719257	0.715957	0.716087	0.750585	0.74547
SBN/Ygl_TA.ILM	67	0.730637	0.737149	0.73702	0.72899	0.727777	0.728615	0.730246	0.730671	0.730133	0.731246	0.732565	0.733091	0.734209	0.733258	0.688902	0.687631	0.684128	0.697735	0.702547	0.706203	0.706781	0.700724	0.70061	0.704977	0.707227	0.702416	0.712684	0.706069	0.711796	0.714489	0.711634	0.71686	0.709071	0.710981	0.715853	0.718577	0.715818	0.715073	0.718114	0.713443	0.710907	0.728314	0.723487	0.713166	0.70579	0.722839	0.76111	0.755218
SS/JrHsdMcwi_TA.ILM	68	0.763534	0.769851	0.769052	0.763911	0.762014	0.762218	0.763981	0.764243	0.764198	0.764727	0.765861	0.768023	0.768035	0.769893	0.701319	0.699841	0.696462	0.721231	0.727002	0.73257	0.727694	0.722258	0.719626	0.727682	0.729909	0.73047	0.737082	0.730349	0.735724	0.738267	0.734918	0.740061	0.732905	0.729002	0.73388	0.736666	0.734683	0.739301	0.733772	0.727663	0.742293	0.737734	0.732337	0.741702	0.732831	0.743889	0.772029	0.766771
SS/JrHsdMcwi_MD.ILM	69	0.763032	0.765915	0.765346	0.770673	0.7688	0.769068	0.768176	0.76854	0.765104	0.765407	0.765141	0.768012	0.76695	0.76954	0.697767	0.697526	0.698992	0.718647	0.724318	0.729625	0.725226	0.719521	0.721189	0.730564	0.728624	0.728522	0.73246	0.732683	0.739888	0.737347	0.73976	0.737551	0.736015	0.72702	0.736321	0.734406	0.736628	0.737792	0.731747	0.725748	0.739586	0.735386	0.737164	0.7402	0.73061	0.740567	0.766883	0.768934
SS/JrHsdMcwi_HCJL.CRM	70	0.76492	0.767735	0.765977	0.768213	0.76631	0.766489	0.767468	0.768626	0.771401	0.771776	0.772083	0.769649	0.768927	0.771035	0.706026	0.70118	0.699566	0.726521	0.732292	0.737732	0.732892	0.727679	0.723285	0.732042	0.736362	0.737224	0.741165	0.734316	0.739458	0.744838	0.738923	0.745768	0.73697	0.734938	0.737259	0.74189	0.738479	0.745381	0.739713	0.733655	0.74752	0.743513	0.736617	0.74809	0.738879	0.748407	0.76756	0.76787
SS/JrHsdMcwi_AG.CRM	71	0.763353	0.765736	0.764046	0.766219	0.76434	0.764601	0.765905	0.766553	0.769615	0.769979	0.770046	0.768423	0.767366	0.769556	0.70256	0.698331	0.696194	0.723335	0.728954	0.734439	0.729934	0.724297	0.720093	0.72935	0.733652	0.733267	0.737691	0.731069	0.736303	0.741462	0.735896	0.742379	0.7343	0.731929	0.734658	0.739166	0.735733	0.742798	0.736767	0.73055	0.744587	0.740312	0.733764	0.745312	0.735732	0.745671	0.767004	0.767266
SS/JrHsdMcwi_AG2.CRM	72	0.763307	0.765506	0.763818	0.766207	0.764315	0.764561	0.76587	0.766473	0.769592	0.769974	0.769964	0.768375	0.767317	0.769526	0.702527	0.69832	0.696223	0.723262	0.728871	0.734366	0.729867	0.724246	0.720087	0.729265	0.733602	0.73323	0.737592	0.730971	0.736317	0.741439	0.735908	0.742331	0.734276	0.731873	0.734605	0.739096	0.73568	0.742774	0.736738	0.730493	0.744532	0.740245	0.733745	0.745293	0.735608	0.745619	0.766891	0.767263
SR/Jr_TA.ILM	73	0.754498	0.764596	0.761835	0.756619	0.754733	0.75496	0.755759	0.756553	0.755107	0.755573	0.756499	0.758418	0.758605	0.75884	0.706713	0.705694	0.703945	0.719801	0.726034	0.728193	0.725047	0.723294	0.723494	0.731221	0.731881	0.726873	0.734781	0.730188	0.740973	0.741908	0.737727	0.740843	0.739568	0.728587	0.734479	0.735824	0.743046	0.738175	0.736324	0.731282	0.736656	0.735793	0.73255	0.744632	0.72775	0.740151	0.768696	0.762101
SR/JrHsd_MD.ILM	74	0.758733	0.761509	0.760941	0.764738	0.762803	0.76318	0.762392	0.764648	0.761009	0.761456	0.761585	0.762573	0.762419	0.763206	0.707013	0.705578	0.706776	0.72058	0.728114	0.72997	0.725956	0.724615	0.728848	0.738338	0.736096	0.729551	0.736256	0.736372	0.747519	0.746326	0.744877	0.744427	0.746695	0.731969	0.73929	0.737441	0.747523	0.740405	0.738694	0.733679	0.739381	0.73894	0.739155	0.748972	0.731129	0.742488	0.765037	0.767394
LH/MavRrrc_TA.ILM	75	0.762078	0.767638	0.766432	0.762254	0.760315	0.760576	0.762061	0.762499	0.761979	0.762483	0.763427	0.765671	0.766599	0.767056	0.699419	0.698143	0.695254	0.718067	0.722872	0.727297	0.723758	0.72318	0.721629	0.731876	0.733414	0.727853	0.737867	0.732414	0.74075	0.742705	0.736847	0.741082	0.739229	0.730667	0.72895	0.731281	0.735548	0.738836	0.739213	0.726905	0.738117	0.736591	0.732125	0.745108	0.731682	0.747125	0.762141	0.757532
LH/MavRrrcAek_MD.ILM	76	0.760278	0.76286	0.76226	0.766741	0.764774	0.765132	0.764286	0.76607	0.762365	0.762749	0.762714	0.764353	0.76393	0.765176	0.696671	0.695531	0.696861	0.715492	0.720399	0.724525	0.721466	0.721279	0.723666	0.734683	0.732238	0.726524	0.734475	0.735024	0.743844	0.742111	0.740209	0.739176	0.741984	0.729231	0.730782	0.729023	0.737437	0.737259	0.737499	0.725228	0.735759	0.734782	0.735486	0.743915	0.730032	0.744402	0.75688	0.759344
LN/MavRrrc_TA.ILM	77	0.760273	0.766128	0.765032	0.760744	0.758784	0.759056	0.760534	0.760846	0.760344	0.760862	0.761724	0.764174	0.764962	0.766263	0.704374	0.703316	0.700421	0.720957	0.727068	0.728754	0.72937	0.729192	0.728087	0.735542	0.737077	0.731204	0.737759	0.732188	0.738277	0.740184	0.733599	0.737861	0.739852	0.734752	0.732207	0.734505	0.740932	0.743487	0.743607	0.732349	0.738498	0.736821	0.732454	0.74717	0.728831	0.74242	0.766623	0.761971
LN/MavRrrcAek_MD.ILM	78	0.758873	0.762097	0.761549	0.764721	0.762745	0.763085	0.762476	0.764805	0.761334	0.761782	0.761996	0.762939	0.762743	0.764687	0.70284	0.701153	0.702094	0.719449	0.725713	0.727123	0.728228	0.728471	0.7309	0.739204	0.736994	0.730923	0.735668	0.735319	0.741029	0.74035	0.73663	0.737042	0.742986	0.734207	0.734656	0.733302	0.743732	0.743064	0.743061	0.731721	0.737288	0.736029	0.735532	0.746966	0.728107	0.740826	0.762217	0.764264
LL/MavRrrc_TA.ILM	79	0.761481	0.767342	0.765953	0.761869	0.760327	0.760205	0.761705	0.76192	0.761821	0.761943	0.762796	0.765226	0.76602	0.766485	0.703043	0.7019	0.699073	0.717791	0.72362	0.728151	0.728152	0.724561	0.723366	0.735762	0.737346	0.731833	0.741164	0.736031	0.740806	0.742644	0.737461	0.741522	0.740305	0.734684	0.734426	0.736606	0.738917	0.738327	0.739865	0.730479	0.738177	0.740335	0.736231	0.74893	0.732525	0.744984	0.765061	0.760343
LL/MavRrrcAek_MD.ILM	80	0.759795	0.762699	0.76214	0.765723	0.764162	0.764124	0.763404	0.765719	0.762562	0.76259	0.762797	0.763699	0.763505	0.764638	0.701286	0.699583	0.700644	0.716069	0.721947	0.726258	0.726694	0.723519	0.725897	0.739092	0.736903	0.731439	0.738887	0.739206	0.743614	0.742705	0.740557	0.740563	0.743409	0.733976	0.736883	0.735223	0.741499	0.737483	0.738922	0.729719	0.736681	0.739418	0.739403	0.74849	0.731699	0.74307	0.76035	0.762514
BUF/N_JL.ILM	81	0.770988	0.770923	0.768983	0.770619	0.769723	0.768801	0.770048	0.77016	0.770173	0.769487	0.769807	0.772688	0.774514	0.772971	0.695521	0.694992	0.693177	0.71942	0.723156	0.72735	0.726535	0.720121	0.715948	0.717863	0.718494	0.72626	0.730099	0.726875	0.734277	0.734867	0.738013	0.740076	0.727981	0.730078	0.739093	0.739937	0.740362	0.74684	0.744822	0.73086	0.729033	0.739257	0.73744	0.734834	0.732596	0.746282	0.763592	0.762756
BUF/N_AP.ILM	82	0.76884	0.769716	0.768698	0.772184	0.771331	0.770455	0.771515	0.770675	0.769966	0.769175	0.769045	0.772902	0.771251	0.770902	0.694058	0.694604	0.693622	0.718117	0.721825	0.72597	0.725412	0.718972	0.715725	0.71772	0.717441	0.725266	0.728359	0.726957	0.735212	0.73433	0.739262	0.739013	0.728024	0.729069	0.73909	0.738793	0.740238	0.745912	0.743845	0.729913	0.72763	0.738106	0.738446	0.733784	0.731525	0.744868	0.76216	0.762627
BUF/N_MD.ILM	83	0.767991	0.769625	0.769034	0.772552	0.77166	0.770827	0.77025	0.772502	0.770139	0.769412	0.769685	0.770646	0.770352	0.769802	0.694726	0.692954	0.69393	0.718628	0.722373	0.726482	0.725847	0.719556	0.71752	0.719726	0.717986	0.725887	0.729086	0.728906	0.735407	0.734701	0.739553	0.739591	0.729839	0.729566	0.740913	0.739328	0.742252	0.746361	0.744304	0.730387	0.72831	0.738879	0.739053	0.734282	0.732044	0.745446	0.762613	0.764316
M520/N_JL.ILM	84	0.806062	0.809682	0.807626	0.810755	0.80933	0.808316	0.809644	0.80911	0.809045	0.808281	0.808414	0.812815	0.813838	0.813189	0.689509	0.689098	0.687174	0.735697	0.736173	0.743007	0.734014	0.73125	0.738647	0.744535	0.744981	0.740356	0.744237	0.741078	0.749525	0.749586	0.75699	0.758292	0.747422	0.753032	0.755268	0.755899	0.744057	0.759366	0.762744	0.745376	0.751201	0.759913	0.758874	0.769996	0.759742	0.770241	0.749127	0.748608
M520/NRrrcMcwi_MD.ILM	85	0.801689	0.807344	0.806915	0.813442	0.812039	0.811057	0.810043	0.809921	0.807518	0.806618	0.80628	0.810537	0.808359	0.808935	0.686489	0.686381	0.687896	0.732807	0.733301	0.739986	0.731274	0.728695	0.738649	0.744696	0.742467	0.737872	0.740776	0.741322	0.750937	0.747843	0.759092	0.755777	0.747663	0.750558	0.755371	0.753199	0.7438	0.756875	0.760137	0.742958	0.748195	0.757345	0.760482	0.767564	0.75714	0.767182	0.746542	0.748368
M520/N_AP.ILM	86	0.803564	0.808271	0.807115	0.812038	0.810703	0.80968	0.810766	0.809632	0.808877	0.807974	0.807687	0.812651	0.810135	0.810764	0.688014	0.688174	0.687221	0.73433	0.734803	0.741568	0.732788	0.730135	0.7386	0.744548	0.743994	0.739217	0.74246	0.741025	0.750052	0.748987	0.757819	0.757185	0.74745	0.752097	0.755184	0.754703	0.74383	0.758485	0.761694	0.744316	0.749778	0.75876	0.759537	0.769126	0.758696	0.768981	0.747489	0.748317
M520/N_MD2.ILM	87	0.802802	0.80845	0.807731	0.812214	0.810836	0.80983	0.809322	0.811528	0.809074	0.808269	0.808466	0.81032	0.809334	0.809715	0.688955	0.686883	0.687591	0.735087	0.735534	0.742306	0.733521	0.731052	0.740555	0.746772	0.74478	0.740096	0.743466	0.742919	0.750195	0.749554	0.758059	0.758037	0.749338	0.752675	0.75707	0.755473	0.746149	0.759301	0.762489	0.745189	0.750603	0.759684	0.759999	0.769783	0.759432	0.769718	0.748368	0.750269
FHH/EurMcwi_TA.ILM	88	0.710835	0.714445	0.713483	0.708452	0.706473	0.706765	0.708176	0.708374	0.707948	0.708461	0.709492	0.711672	0.712529	0.711796	0.71055	0.710329	0.707554	0.705983	0.710174	0.710821	0.720694	0.70958	0.708537	0.707781	0.709292	0.709319	0.710201	0.704894	0.710773	0.712407	0.707722	0.711656	0.707234	0.708113	0.706624	0.708714	0.706907	0.709672	0.709564	0.71076	0.721254	0.707461	0.703458	0.713228	0.706605	0.710263	0.750758	0.745687
FHH/EurMcwi_MD.ILM	89	0.710189	0.710628	0.710338	0.713863	0.71185	0.712303	0.71152	0.712052	0.709103	0.70955	0.709619	0.711802	0.711072	0.711155	0.709393	0.70989	0.711642	0.70454	0.709667	0.709918	0.719978	0.708558	0.711911	0.711441	0.709557	0.709253	0.708175	0.708395	0.715906	0.713618	0.713559	0.711772	0.711153	0.708486	0.708618	0.706994	0.708401	0.708891	0.708395	0.710441	0.720992	0.707215	0.708726	0.713133	0.706616	0.708762	0.747479	0.749314
FHH/EurMcwi_AG1.CRM	90	0.710958	0.710691	0.709354	0.710764	0.708763	0.709132	0.710279	0.710964	0.713809	0.714306	0.714442	0.712767	0.7119	0.711679	0.714156	0.710467	0.7086	0.709097	0.714227	0.71465	0.724512	0.713337	0.710942	0.710456	0.714438	0.714134	0.713118	0.70712	0.712961	0.718127	0.710405	0.716635	0.709955	0.713447	0.707326	0.711537	0.707737	0.713829	0.713325	0.715258	0.72589	0.712081	0.705932	0.718089	0.711635	0.713668	0.747387	0.747952
FHH/EurMcwi_AG2.CRM	91	0.710851	0.710554	0.709221	0.710671	0.70869	0.709095	0.710189	0.710943	0.713817	0.714358	0.714482	0.712592	0.711804	0.711617	0.714034	0.710314	0.708501	0.708985	0.714083	0.714519	0.724379	0.713247	0.710837	0.710395	0.714372	0.714081	0.712992	0.707042	0.712853	0.718053	0.710313	0.716583	0.709849	0.713312	0.707229	0.711436	0.707576	0.713743	0.713223	0.715163	0.725764	0.711958	0.705867	0.718003	0.711533	0.713535	0.747217	0.747882
DA/OlaHsd_HCJL.CRM	92	0.754926	0.755718	0.754321	0.754524	0.753664	0.753466	0.754323	0.755628	0.758469	0.758448	0.759081	0.75598	0.756253	0.755909	0.707064	0.702054	0.700527	0.718485	0.723831	0.723897	0.731207	0.719241	0.717584	0.725149	0.729274	0.728686	0.731264	0.723314	0.734897	0.740366	0.733461	0.740687	0.721335	0.735976	0.727674	0.732246	0.74222	0.741873	0.74049	0.737268	0.738099	0.737417	0.730212	0.730299	0.739596	0.735564	0.746923	0.746547
DA/OlaHsd_MD.ILM	93	0.749509	0.749895	0.749723	0.7533	0.752556	0.752427	0.751432	0.751905	0.749088	0.748963	0.748843	0.750812	0.750534	0.750597	0.694122	0.694033	0.695603	0.705919	0.711214	0.711116	0.719447	0.706513	0.710992	0.719017	0.717174	0.714818	0.717828	0.717121	0.731249	0.728621	0.730184	0.728034	0.715137	0.724187	0.722114	0.720587	0.736889	0.73036	0.728418	0.725702	0.725943	0.725367	0.726757	0.717913	0.727669	0.723232	0.744098	0.745707
DA/BklArbNsi_PG.ILM	94	0.749012	0.756159	0.75969	0.749898	0.749055	0.748977	0.749123	0.749665	0.747619	0.74768	0.748584	0.75058	0.750424	0.750186	0.695549	0.695405	0.694478	0.707599	0.712625	0.712862	0.720736	0.707196	0.709927	0.71773	0.717327	0.714779	0.719799	0.715818	0.728559	0.727978	0.727304	0.72848	0.713771	0.724217	0.721757	0.722095	0.735967	0.730434	0.728911	0.72561	0.726845	0.726111	0.724304	0.718033	0.727726	0.724813	0.751762	0.745341
ACI/EurMcwi_TA.ILM	95	0.738394	0.73993	0.739535	0.73352	0.73197	0.732812	0.734418	0.734148	0.733375	0.734357	0.735321	0.737457	0.738016	0.737565	0.679278	0.678933	0.675631	0.695971	0.700733	0.701585	0.704332	0.6929	0.691696	0.704676	0.706417	0.696967	0.704681	0.698475	0.710092	0.711738	0.70986	0.713759	0.698906	0.708462	0.707426	0.709799	0.713031	0.71675	0.715705	0.710224	0.714633	0.709709	0.705448	0.711889	0.711528	0.713069	0.733882	0.728704
ACI/N_JL.ILM	96	0.743782	0.739971	0.738122	0.738718	0.737191	0.738011	0.739225	0.739293	0.737619	0.738644	0.738924	0.740751	0.743689	0.742571	0.679231	0.678776	0.676996	0.696452	0.702239	0.702791	0.705004	0.693619	0.69477	0.708948	0.709507	0.698761	0.705526	0.70174	0.714145	0.714667	0.714042	0.716161	0.702428	0.711146	0.709379	0.710358	0.715084	0.718674	0.717299	0.712035	0.716605	0.712015	0.709744	0.714518	0.714273	0.714165	0.731835	0.731322
ACI/EurMcwi_MD.ILM	97	0.73892	0.737007	0.736796	0.740732	0.739217	0.740197	0.739044	0.739286	0.735269	0.736197	0.735972	0.737924	0.737828	0.737876	0.675797	0.675978	0.677854	0.692994	0.698817	0.69917	0.701871	0.690363	0.694022	0.708648	0.706405	0.695634	0.701376	0.701404	0.715485	0.712376	0.715863	0.712945	0.70202	0.70816	0.709156	0.707142	0.714526	0.71547	0.714103	0.709122	0.713106	0.708736	0.710875	0.711281	0.710991	0.710353	0.728882	0.730831
ACI/N_AP.ILM	98	0.74078	0.737964	0.737093	0.739678	0.738164	0.739059	0.739927	0.739029	0.736473	0.737404	0.737223	0.740032	0.739627	0.739733	0.677182	0.677783	0.677232	0.694361	0.700159	0.700592	0.703214	0.691696	0.693977	0.708443	0.707788	0.696882	0.702976	0.70115	0.714791	0.713403	0.714843	0.714241	0.701857	0.709458	0.708906	0.708502	0.714432	0.716936	0.7155	0.710378	0.714553	0.710065	0.710194	0.712697	0.712344	0.711924	0.729741	0.730579
ACI/N_MD.ILM	99	0.739844	0.73771	0.737245	0.740151	0.738569	0.739517	0.73872	0.740773	0.736651	0.737622	0.737745	0.737985	0.738635	0.738515	0.677616	0.676149	0.677443	0.694702	0.700556	0.700933	0.703446	0.692292	0.695773	0.710427	0.708242	0.697394	0.703481	0.702917	0.714991	0.713832	0.715292	0.714814	0.703537	0.709822	0.7105	0.708792	0.716405	0.717401	0.71592	0.710923	0.714993	0.710607	0.710692	0.713133	0.712858	0.712276	0.729998	0.732347
WKY/Gcrc_TA.ILM*	100	0.677881	0.675481	0.674128	0.669989	0.669028	0.668516	0.669686	0.6701	0.670298	0.670011	0.670972	0.67277	0.673757	0.673231	0.637703	0.63684	0.634424	0.648818	0.651418	0.652722	0.658271	0.651245	0.648725	0.651586	0.652949	0.64889	0.653556	0.648041	0.651762	0.653398	0.64866	0.652653	0.648242	0.652675	0.66024	0.661956	0.657675	0.655777	0.657507	0.650352	0.654592	0.664774	0.661209	0.654686	0.65101	0.661131	0.687852	0.683321
SHR/NCrl_HCRW.CRM	101	0.676838	0.672014	0.670637	0.671089	0.670083	0.669523	0.670327	0.671978	0.675136	0.674781	0.675537	0.672696	0.672515	0.67238	0.650193	0.645247	0.643688	0.656962	0.661389	0.663205	0.666818	0.661056	0.657825	0.66305	0.66689	0.658199	0.660448	0.652607	0.654378	0.660029	0.653295	0.660941	0.655167	0.661792	0.664249	0.668566	0.664823	0.665961	0.663999	0.658782	0.660843	0.671306	0.664261	0.665511	0.656029	0.669436	0.683477	0.683347
SHR/NHsd_TA.ILM	102	0.671239	0.672259	0.672126	0.666166	0.665395	0.664717	0.664934	0.666001	0.665106	0.66462	0.665564	0.666993	0.666728	0.666581	0.640137	0.639264	0.638381	0.646705	0.651221	0.653089	0.656911	0.650107	0.650799	0.65698	0.656852	0.646005	0.650017	0.645558	0.648937	0.649467	0.647849	0.65047	0.648992	0.650774	0.658864	0.6594	0.659166	0.655742	0.653403	0.648407	0.650274	0.661111	0.658736	0.655061	0.645112	0.659924	0.687505	0.681496
SHR/OlaIpcv_HCRW.CRM	103	0.668773	0.662817	0.661645	0.663654	0.662839	0.662237	0.663031	0.663599	0.667285	0.666662	0.66657	0.665236	0.663929	0.664037	0.640174	0.636642	0.635075	0.646697	0.651118	0.652919	0.65721	0.650836	0.648093	0.654124	0.6576	0.647153	0.649264	0.642891	0.645794	0.650581	0.644883	0.650675	0.646004	0.651984	0.655589	0.659233	0.656059	0.656505	0.654111	0.649064	0.650535	0.661286	0.655968	0.656042	0.64581	0.659435	0.677323	0.678125
SHR/OlaIpcvMcwi_MD.ILM	104	0.668468	0.663004	0.662701	0.666327	0.665595	0.664936	0.66411	0.664635	0.662971	0.662357	0.662384	0.664411	0.663558	0.663846	0.635911	0.635772	0.637175	0.642604	0.647124	0.648786	0.653129	0.646504	0.648869	0.654925	0.653311	0.642552	0.644985	0.64369	0.648026	0.646296	0.647351	0.64636	0.646921	0.647562	0.656508	0.655099	0.656577	0.652141	0.649655	0.644724	0.646193	0.657044	0.658139	0.651695	0.641313	0.655241	0.677431	0.679074
SHRSP/Gcrc_TA.ILM	105	0.679636	0.677764	0.677877	0.67103	0.669744	0.669097	0.670605	0.671117	0.672224	0.671873	0.673351	0.675149	0.674463	0.674231	0.650947	0.649601	0.646075	0.656145	0.661416	0.661836	0.666356	0.662034	0.659822	0.661417	0.663812	0.653993	0.660353	0.65258	0.659308	0.662235	0.657798	0.663543	0.65604	0.660161	0.662802	0.665883	0.666294	0.664644	0.663462	0.659994	0.664102	0.667964	0.662132	0.663023	0.656125	0.665271	0.687993	0.681873
SHRSP/A3NCrl_MD.ILM	106	0.675367	0.668738	0.668473	0.672258	0.671015	0.670377	0.669656	0.67027	0.668629	0.668056	0.668096	0.67052	0.66927	0.669539	0.644313	0.644129	0.645443	0.649377	0.654874	0.654832	0.660368	0.656403	0.658368	0.660035	0.658502	0.648409	0.65194	0.650763	0.659403	0.657688	0.658413	0.657412	0.654291	0.654809	0.660516	0.659242	0.664234	0.658756	0.657337	0.654429	0.657457	0.662099	0.663003	0.6575	0.650196	0.657848	0.678064	0.679569
GK/FarMcwi_MD.ILM	107	0.681808	0.675268	0.675128	0.678007	0.676543	0.677028	0.676195	0.676527	0.673797	0.674213	0.674234	0.676159	0.675718	0.676274	0.642944	0.643137	0.64444	0.65199	0.654819	0.656007	0.658547	0.659656	0.658701	0.66201	0.66044	0.65205	0.654956	0.654257	0.665251	0.663024	0.664101	0.662403	0.662487	0.659691	0.666841	0.66541	0.661853	0.663102	0.660532	0.655601	0.659096	0.666407	0.667926	0.662054	0.656202	0.668002	0.698939	0.700341
WKY/NCrl_TA.ILM	108	0.694554	0.687148	0.685598	0.680943	0.679393	0.679369	0.680499	0.681014	0.680667	0.680858	0.681897	0.683622	0.684103	0.683553	0.645021	0.644102	0.641737	0.657079	0.657181	0.658941	0.663485	0.659829	0.656916	0.66009	0.661423	0.661199	0.662471	0.656867	0.660629	0.662337	0.658049	0.662089	0.657719	0.664211	0.668265	0.670032	0.667255	0.666628	0.669853	0.666295	0.666312	0.673986	0.670331	0.665255	0.660708	0.670614	0.705787	0.700578
WKY/NCrl_MD.ILM	109	0.685231	0.671977	0.671657	0.675922	0.674441	0.674598	0.673628	0.673984	0.67149	0.671601	0.671616	0.67376	0.672808	0.673005	0.633252	0.633267	0.634708	0.644824	0.645613	0.646765	0.65161	0.648003	0.648923	0.653831	0.652136	0.648634	0.649327	0.648977	0.654121	0.652087	0.652633	0.650982	0.649299	0.654295	0.65947	0.657808	0.658073	0.654552	0.657891	0.655645	0.654773	0.663726	0.665618	0.65477	0.650435	0.658216	0.68801	0.690141
WKY/N_AP.ILM	110	0.688673	0.674561	0.673651	0.676541	0.675061	0.675114	0.675846	0.675588	0.674239	0.674378	0.674465	0.676992	0.675902	0.676146	0.634059	0.634162	0.633533	0.647145	0.647584	0.649323	0.652679	0.646875	0.647006	0.653605	0.653259	0.650126	0.65263	0.650894	0.656148	0.655774	0.65519	0.655721	0.652167	0.655624	0.658483	0.658213	0.659454	0.655605	0.659422	0.655018	0.656666	0.664082	0.66396	0.654488	0.652684	0.659756	0.688348	0.689429
WKY/N_MD.ILM	111	0.688293	0.6747	0.674101	0.677152	0.675654	0.675766	0.675075	0.677341	0.674551	0.674742	0.675129	0.675418	0.675527	0.675581	0.634647	0.633104	0.63408	0.647648	0.648078	0.649816	0.65311	0.647558	0.648743	0.655503	0.653799	0.650755	0.653317	0.652673	0.656635	0.656278	0.655803	0.656379	0.653924	0.656094	0.660109	0.658679	0.661297	0.656188	0.659979	0.655592	0.657203	0.664802	0.664786	0.655013	0.653261	0.660247	0.688813	0.691145
WKY/N_JL.ILM	112	0.692247	0.677175	0.675347	0.676395	0.674889	0.674871	0.67598	0.676449	0.675833	0.676051	0.676591	0.678364	0.68045	0.679622	0.636469	0.63575	0.634052	0.649622	0.650034	0.651882	0.654962	0.649116	0.648201	0.654734	0.655389	0.652287	0.655507	0.65195	0.656506	0.657505	0.655255	0.658065	0.653237	0.657689	0.659619	0.660546	0.660677	0.657875	0.661684	0.657108	0.659151	0.666374	0.664198	0.656687	0.654913	0.662327	0.69076	0.690442
WLI/Eer_ERHC.CRM	113	0.689088	0.675777	0.674279	0.675043	0.673499	0.673568	0.674401	0.676088	0.678869	0.679123	0.67984	0.676585	0.676722	0.676517	0.63934	0.63459	0.63302	0.652223	0.652655	0.654538	0.657589	0.652223	0.64814	0.654754	0.658441	0.655602	0.658376	0.651809	0.655105	0.660492	0.654022	0.661148	0.653117	0.660777	0.659266	0.663251	0.660742	0.660891	0.66477	0.660139	0.662084	0.66949	0.663072	0.659799	0.658082	0.665084	0.689686	0.689936
WMI/Eer_ERHC.CRM	114	0.688267	0.674411	0.672885	0.674788	0.673239	0.673342	0.674116	0.675394	0.678366	0.678547	0.678808	0.676142	0.675756	0.675631	0.638048	0.633775	0.632339	0.650956	0.651399	0.653188	0.656426	0.651034	0.647162	0.653814	0.657345	0.654458	0.656744	0.650941	0.654658	0.659771	0.653662	0.659953	0.652196	0.659793	0.658372	0.662069	0.659747	0.659736	0.663608	0.659137	0.660729	0.668311	0.662673	0.658668	0.656968	0.663669	0.688291	0.689219
BN-Lx/Cub_HCJL.CRM	115	0.644222	0.652381	0.653485	0.642564	0.641264	0.640756	0.642109	0.642885	0.645792	0.645635	0.64688	0.646429	0.646789	0.645528	0.643324	0.640266	0.636899	0.641592	0.641153	0.644075	0.646387	0.643866	0.636411	0.634041	0.637793	0.641364	0.646994	0.637274	0.639444	0.644129	0.63724	0.644843	0.642361	0.64131	0.652136	0.656437	0.647804	0.643931	0.649976	0.642133	0.644965	0.642137	0.634305	0.640884	0.640306	0.650404	0.682956	0.67391
BN-Lx/CubMcwi_MD.ILM	116	0.64425	0.65303	0.654443	0.643303	0.642009	0.641521	0.642569	0.642794	0.644346	0.644149	0.645476	0.646631	0.646842	0.645649	0.641849	0.640597	0.637767	0.640269	0.63984	0.642757	0.645125	0.642459	0.636293	0.633926	0.636368	0.639878	0.645686	0.637188	0.640258	0.642705	0.63806	0.643447	0.64233	0.6398	0.652156	0.655143	0.647565	0.642529	0.648517	0.640675	0.643531	0.640722	0.634986	0.639451	0.638839	0.649047	0.683517	0.67396
BN/SsN_AP.ILM	117	0.644125	0.652649	0.653883	0.642517	0.641235	0.640745	0.642171	0.642465	0.644251	0.644087	0.645428	0.646393	0.646703	0.645492	0.642678	0.641207	0.637839	0.639797	0.639396	0.642492	0.645772	0.642841	0.636434	0.633873	0.636592	0.639738	0.646205	0.637361	0.63976	0.64284	0.637519	0.643672	0.642743	0.640446	0.651838	0.655115	0.647519	0.642883	0.649072	0.641176	0.643627	0.640649	0.634263	0.639897	0.638146	0.649242	0.682701	0.673064
BN/NHsdMcwi_MD.ILM	118	0.643831	0.652659	0.654016	0.642725	0.641423	0.640934	0.642032	0.642356	0.643956	0.643783	0.645131	0.646134	0.646432	0.64522	0.642391	0.640966	0.638103	0.639521	0.639132	0.64221	0.645516	0.642563	0.636366	0.633811	0.636304	0.639466	0.645909	0.637322	0.639976	0.642612	0.637755	0.643401	0.642701	0.640137	0.651782	0.654846	0.647445	0.642577	0.648775	0.640911	0.64333	0.640384	0.634467	0.639597	0.637838	0.648957	0.68266	0.673003
BN/SsN_JL.ILM	119	0.644439	0.652716	0.653804	0.642227	0.640966	0.640465	0.641866	0.642579	0.644552	0.644403	0.645784	0.646241	0.647248	0.645753	0.642997	0.641024	0.637538	0.640077	0.63969	0.642797	0.646018	0.643119	0.636575	0.634016	0.636869	0.640045	0.646562	0.637491	0.639592	0.643137	0.637222	0.643971	0.642829	0.640726	0.651919	0.655363	0.647672	0.643132	0.649336	0.641433	0.643963	0.64099	0.634074	0.640183	0.638446	0.64955	0.682914	0.673285
BN/NHsdMcwi_MD2.ILM	120	0.644153	0.652488	0.653613	0.642515	0.641233	0.640744	0.641885	0.643248	0.644859	0.644705	0.646183	0.645989	0.646695	0.645392	0.643443	0.640766	0.637796	0.640462	0.640069	0.643153	0.64638	0.64354	0.637313	0.634852	0.637288	0.640473	0.646976	0.638276	0.639682	0.643427	0.637463	0.64438	0.643614	0.641183	0.652618	0.65573	0.648476	0.643481	0.649718	0.641805	0.644381	0.64146	0.634444	0.640561	0.638827	0.649979	0.682651	0.673743
BN/SsN_MD.ILM	121	0.644113	0.652477	0.653644	0.642531	0.641238	0.640757	0.641925	0.643042	0.644649	0.64449	0.645905	0.646022	0.646672	0.64539	0.643166	0.64079	0.637812	0.640209	0.639808	0.6429	0.646144	0.643255	0.637028	0.634563	0.637034	0.640208	0.646671	0.638025	0.639728	0.643222	0.637505	0.644153	0.643375	0.640918	0.652392	0.655502	0.648176	0.643238	0.649477	0.641599	0.644102	0.641179	0.634412	0.640318	0.638562	0.649691	0.682656	0.673576
BN/NHsdMcwi_HCJL2.CRM	122	0.644046	0.652148	0.653191	0.642224	0.640915	0.640405	0.641731	0.642818	0.645668	0.64555	0.646903	0.645996	0.646557	0.645288	0.644184	0.640617	0.63733	0.641218	0.6408	0.643894	0.647142	0.644305	0.636775	0.634326	0.638107	0.641298	0.647619	0.637731	0.639326	0.644291	0.63711	0.645151	0.642997	0.642006	0.652103	0.656493	0.648036	0.644275	0.65055	0.642651	0.645145	0.642214	0.634008	0.641363	0.639624	0.650666	0.682308	0.673336
BN/NHsdMcwi_KH.CRM	123	0.643577	0.651946	0.653038	0.641851	0.640548	0.640036	0.641394	0.642229	0.645279	0.645146	0.646439	0.645712	0.646227	0.644864	0.643696	0.640469	0.637116	0.64071	0.640294	0.643411	0.646642	0.643835	0.636293	0.633748	0.637567	0.64075	0.647104	0.637209	0.639063	0.643859	0.636852	0.644659	0.642524	0.641454	0.651582	0.65599	0.647477	0.643825	0.650042	0.642195	0.644598	0.641637	0.633613	0.640858	0.639123	0.650097	0.682055	0.672784
BN/NHsdMcwi_HCRW.CRM	124	0.64363	0.651746	0.652771	0.641714	0.640404	0.639882	0.641233	0.64249	0.645472	0.645357	0.64678	0.64553	0.646242	0.644855	0.64405	0.64026	0.636946	0.641014	0.640598	0.643713	0.646883	0.644091	0.636584	0.634072	0.637837	0.641071	0.64746	0.637495	0.638968	0.644065	0.636655	0.644951	0.642778	0.641744	0.651758	0.656195	0.647775	0.64403	0.650288	0.6424	0.644971	0.641993	0.633554	0.6411	0.639419	0.650438	0.682058	0.673137
BN/NHsdMcwi_HCJL.CRM	125	0.64365	0.651832	0.652883	0.64179	0.640488	0.639975	0.641304	0.642472	0.645486	0.645368	0.646727	0.645592	0.646272	0.644893	0.643979	0.640325	0.637031	0.640958	0.640542	0.643652	0.646842	0.644057	0.636549	0.634024	0.637787	0.64104	0.647379	0.637477	0.639076	0.644116	0.636759	0.644914	0.642771	0.641731	0.651783	0.656208	0.647738	0.644014	0.650258	0.642381	0.644898	0.641937	0.633621	0.641086	0.639384	0.650373	0.682145	0.673135
BN/NHsdMcwi_HCRW2.CRM	126	0.643764	0.651902	0.652938	0.641846	0.640542	0.640038	0.641416	0.642562	0.645586	0.64549	0.646839	0.645695	0.646382	0.645006	0.6441	0.640423	0.637077	0.641081	0.640663	0.643769	0.646951	0.644149	0.636642	0.63411	0.637919	0.641129	0.647496	0.637555	0.639015	0.644077	0.636802	0.645013	0.642849	0.641828	0.651875	0.656314	0.647837	0.6441	0.650363	0.642462	0.645005	0.642043	0.63369	0.641192	0.63949	0.65049	0.682061	0.673035
HXB4/IpcvMcwi_MD.ILM	127	0.667226	0.667185	0.667483	0.663982	0.663379	0.662613	0.662691	0.664885	0.664511	0.66398	0.664947	0.664518	0.665105	0.664709	0.647655	0.645212	0.64463	0.6573	0.6533	0.657188	0.662369	0.655441	0.649815	0.655142	0.6551	0.650181	0.652904	0.64792	0.648161	0.650041	0.647836	0.651862	0.651007	0.654442	0.665523	0.665978	0.664732	0.657024	0.656206	0.651794	0.653928	0.659403	0.65568	0.654698	0.648888	0.658993	0.689124	0.686695
HXB4/Ipcv_HCRW.CRM	128	0.665405	0.664901	0.664842	0.661948	0.661265	0.660576	0.661397	0.661805	0.665073	0.664469	0.664754	0.664119	0.663276	0.662916	0.647271	0.644482	0.642429	0.657084	0.652971	0.656874	0.662334	0.655323	0.646625	0.651854	0.655025	0.650224	0.652077	0.644675	0.646156	0.650383	0.645874	0.651607	0.647794	0.654379	0.662465	0.66589	0.661539	0.656952	0.65605	0.651878	0.653471	0.659007	0.653285	0.65464	0.648792	0.658413	0.686407	0.683559
BXH11/Cub_HCRW.CRM	129	0.663195	0.662288	0.661759	0.65983	0.65907	0.658568	0.659492	0.659895	0.663244	0.662768	0.662882	0.661962	0.661285	0.661059	0.643559	0.640633	0.638592	0.648597	0.652659	0.655213	0.6568	0.65027	0.646775	0.652052	0.655471	0.647258	0.650083	0.642867	0.648391	0.652719	0.646011	0.651714	0.64973	0.653892	0.656052	0.659656	0.656847	0.656252	0.655512	0.648726	0.657009	0.658522	0.652918	0.651448	0.648785	0.660384	0.678805	0.676536
HXB24/Ipcv_HCRW.CRM	130	0.66068	0.659619	0.659472	0.655834	0.655044	0.65433	0.655325	0.656005	0.659501	0.658915	0.659369	0.658385	0.657906	0.657579	0.64613	0.642781	0.640498	0.64564	0.651257	0.65305	0.652371	0.652696	0.649846	0.647658	0.65119	0.648892	0.652408	0.644666	0.649443	0.654303	0.647724	0.654285	0.652655	0.652159	0.654397	0.658266	0.653654	0.65631	0.651277	0.65065	0.651822	0.653844	0.647317	0.650924	0.648549	0.657239	0.694868	0.69186
HXB2/IpcvMcwi_MD.ILM	131	0.656942	0.657624	0.658133	0.654594	0.653507	0.653158	0.653286	0.65372	0.653426	0.653191	0.653985	0.655312	0.65511	0.654326	0.642402	0.64173	0.641112	0.645831	0.641822	0.645174	0.655895	0.646515	0.6412	0.642462	0.642879	0.641346	0.645611	0.640681	0.644258	0.644723	0.645357	0.647552	0.646161	0.649783	0.661134	0.661742	0.655186	0.650303	0.649728	0.646413	0.642677	0.650957	0.648604	0.643229	0.638201	0.651853	0.673823	0.670104
HXB2/Ipcv_HCRW.CRM	132	0.656525	0.65665	0.656583	0.65263	0.651509	0.651142	0.652184	0.652795	0.655936	0.655678	0.656253	0.655247	0.654726	0.653801	0.644884	0.641643	0.639277	0.648166	0.644079	0.647447	0.658218	0.648895	0.640502	0.641683	0.645222	0.644059	0.647783	0.63988	0.642499	0.647185	0.643462	0.649912	0.645273	0.652362	0.660044	0.663864	0.654523	0.652585	0.652149	0.648837	0.64499	0.653226	0.646825	0.645589	0.640678	0.654061	0.673382	0.669721
HXB10/IpcvMcwi_MD.ILM	133	0.654075	0.654152	0.654762	0.651151	0.650015	0.649495	0.64947	0.650063	0.649866	0.649478	0.6501	0.651709	0.65136	0.650825	0.632098	0.631128	0.630503	0.632397	0.6359	0.640166	0.64197	0.632907	0.635316	0.637354	0.637687	0.636872	0.645774	0.641715	0.642364	0.642762	0.643099	0.645083	0.638575	0.643281	0.6504	0.651037	0.647003	0.635474	0.638829	0.63811	0.642177	0.649254	0.647309	0.635908	0.63494	0.651054	0.671745	0.668089
HXB10/Ipcv_HCRW.CRM	134	0.654097	0.653686	0.653737	0.649426	0.648267	0.647698	0.648692	0.649337	0.652545	0.652131	0.652639	0.65203	0.651421	0.65076	0.634805	0.631456	0.629124	0.635013	0.63848	0.642793	0.644582	0.635573	0.634817	0.63684	0.640319	0.639714	0.648283	0.640999	0.640849	0.645386	0.641424	0.647696	0.637976	0.646037	0.649784	0.653619	0.646688	0.638077	0.641569	0.640803	0.644812	0.651844	0.64571	0.638534	0.637626	0.653606	0.671371	0.667404
HXB13/Ipcv_HCRW.CRM	135	0.6607	0.660163	0.660012	0.656069	0.655356	0.654826	0.655809	0.656523	0.659831	0.659405	0.659858	0.658526	0.658288	0.658146	0.642674	0.639463	0.637183	0.644426	0.646607	0.647918	0.656047	0.648566	0.641713	0.645602	0.649078	0.640803	0.643535	0.635451	0.645669	0.650326	0.643852	0.650192	0.645225	0.641716	0.660777	0.6645	0.659157	0.656717	0.656264	0.649244	0.645647	0.650672	0.644266	0.647835	0.642297	0.655728	0.678012	0.674508
HXB17/Ipcv_HCRW.CRM	136	0.661528	0.659344	0.659289	0.655623	0.654284	0.653887	0.654862	0.65545	0.658648	0.658381	0.658814	0.658154	0.657333	0.65646	0.637881	0.63447	0.632164	0.637358	0.644367	0.64592	0.646847	0.639802	0.638263	0.645064	0.648674	0.64139	0.64921	0.641597	0.648669	0.653216	0.646515	0.652784	0.642388	0.645936	0.654922	0.658845	0.654183	0.643018	0.649121	0.647367	0.649691	0.652148	0.645772	0.647844	0.643176	0.655959	0.673634	0.669841
HXB18/Ipcv_HCRW.CRM	137	0.655514	0.657756	0.657885	0.65334	0.651834	0.65155	0.652542	0.653151	0.655991	0.655832	0.656366	0.655961	0.655185	0.654265	0.637223	0.634153	0.631719	0.64047	0.64047	0.641731	0.650404	0.641485	0.633384	0.638581	0.641955	0.638935	0.642761	0.63468	0.641763	0.6462	0.639058	0.645379	0.634707	0.641357	0.654635	0.658325	0.652704	0.644722	0.652832	0.649085	0.646833	0.646489	0.640039	0.641164	0.637474	0.654645	0.672432	0.667964
HXB22/Ipcv_HCRW.CRM	138	0.6618	0.662955	0.662698	0.659297	0.657931	0.657528	0.658565	0.659209	0.662443	0.662194	0.662612	0.661823	0.661152	0.66085	0.648131	0.64484	0.642599	0.648503	0.655361	0.655669	0.655509	0.652495	0.650492	0.653949	0.657537	0.64869	0.652296	0.644262	0.648193	0.652999	0.648232	0.654752	0.656647	0.652131	0.656141	0.660139	0.661817	0.652172	0.652551	0.646443	0.649544	0.655991	0.649551	0.65928	0.649529	0.66152	0.691221	0.687889
HXB31/IpcvMcwi_MD.ILM	139	0.668886	0.671689	0.672226	0.669353	0.668443	0.667785	0.667728	0.668163	0.667821	0.667342	0.667942	0.669613	0.669277	0.668501	0.646667	0.645953	0.645627	0.65235	0.657118	0.660755	0.656332	0.651916	0.653684	0.661293	0.661231	0.651321	0.657435	0.653205	0.652122	0.652208	0.651565	0.653327	0.654822	0.655268	0.663331	0.663861	0.665698	0.649986	0.656791	0.650719	0.656685	0.658992	0.657196	0.658301	0.651878	0.663809	0.688563	0.685259
HXB31/Ipcv_HCRW.CRM	140	0.669053	0.671327	0.671252	0.667337	0.666492	0.665977	0.666954	0.667568	0.670742	0.670409	0.670866	0.669781	0.669456	0.668504	0.649746	0.646365	0.644135	0.655337	0.659987	0.663694	0.659285	0.654745	0.653	0.6607	0.664251	0.654577	0.660287	0.652494	0.650339	0.654985	0.64966	0.656176	0.654053	0.658226	0.662854	0.666803	0.665233	0.652853	0.659834	0.653508	0.659641	0.662039	0.655651	0.661179	0.654974	0.666666	0.688246	0.684638
BXH3/CubMcwi_MD.ILM	141	0.658069	0.65796	0.658165	0.653875	0.653	0.652557	0.652873	0.654744	0.654491	0.654286	0.655243	0.654897	0.655627	0.654929	0.643093	0.640943	0.640039	0.642334	0.640662	0.642996	0.654704	0.648097	0.642667	0.645034	0.64533	0.64685	0.646818	0.641615	0.638308	0.640372	0.63742	0.641788	0.64622	0.642959	0.655878	0.656715	0.654654	0.650573	0.649588	0.643534	0.643367	0.646	0.641982	0.646517	0.639849	0.652151	0.68121	0.677924
BXH3/Cub_HCRW.CRM	142	0.656759	0.65656	0.656501	0.652158	0.651268	0.650829	0.651833	0.652496	0.655606	0.655328	0.655867	0.65472	0.654409	0.65374	0.643682	0.640605	0.638283	0.642965	0.641205	0.643549	0.65544	0.648816	0.640446	0.64271	0.64609	0.647783	0.647092	0.639295	0.636648	0.641308	0.635793	0.642368	0.643896	0.643698	0.653634	0.657391	0.652474	0.651353	0.650339	0.644336	0.643882	0.646528	0.640075	0.647245	0.640582	0.652485	0.679595	0.675765
HXB15/Ipcv_HCRW.CRM	143	0.668905	0.666775	0.666724	0.662881	0.661657	0.661143	0.662133	0.662747	0.665888	0.665521	0.666064	0.66541	0.664662	0.66397	0.640463	0.637083	0.634767	0.644969	0.6494	0.652624	0.655032	0.649941	0.648312	0.650215	0.653795	0.644937	0.651814	0.64382	0.647823	0.652433	0.645587	0.652118	0.645353	0.653098	0.657882	0.66177	0.657842	0.650089	0.65612	0.652655	0.653899	0.659884	0.653614	0.655888	0.649846	0.66201	0.676159	0.672303
HXB3/Ipcv_HCRW.CRM	144	0.657329	0.65517	0.655145	0.650883	0.649937	0.649599	0.650533	0.651241	0.654158	0.653935	0.654492	0.653334	0.653088	0.652373	0.637821	0.634578	0.632332	0.64188	0.639629	0.642152	0.650177	0.645246	0.6378	0.639056	0.642466	0.638029	0.640418	0.63225	0.638351	0.642987	0.636928	0.643408	0.635804	0.644723	0.655067	0.658787	0.654466	0.647618	0.654701	0.650119	0.644237	0.649006	0.642702	0.642857	0.639791	0.653758	0.669878	0.666207
HXB27/Ipcv_HCRW.CRM	145	0.643244	0.647105	0.647378	0.639752	0.638402	0.637942	0.639145	0.640694	0.643657	0.643533	0.644839	0.642924	0.643469	0.642025	0.638591	0.634409	0.631615	0.63754	0.636127	0.639655	0.642072	0.64043	0.631831	0.632541	0.636429	0.640352	0.642921	0.633451	0.634387	0.63983	0.631157	0.639576	0.637755	0.640276	0.644452	0.648954	0.643022	0.643194	0.643963	0.636705	0.635643	0.639714	0.631459	0.639567	0.63887	0.644713	0.677522	0.671364
HXB20/IpcvMcwi_MD.ILM	146	0.661919	0.660549	0.661029	0.655502	0.654288	0.653574	0.654115	0.65598	0.656371	0.655951	0.65704	0.657138	0.657474	0.65684	0.644522	0.642089	0.640601	0.64463	0.647106	0.647592	0.658568	0.653089	0.646477	0.64583	0.646741	0.640314	0.647007	0.640679	0.650137	0.652465	0.647394	0.652219	0.645554	0.64674	0.661533	0.662914	0.654878	0.657121	0.661478	0.648848	0.648915	0.65255	0.64777	0.650258	0.644812	0.655591	0.675144	0.67049
HXB20/Ipcv_HCRW.CRM	147	0.660665	0.659109	0.65937	0.654032	0.652754	0.652098	0.653165	0.653851	0.6571	0.656628	0.657264	0.656881	0.656258	0.655623	0.64485	0.641819	0.639253	0.64495	0.647363	0.647859	0.659021	0.653477	0.644366	0.64365	0.647117	0.640818	0.646931	0.638535	0.648812	0.653281	0.646079	0.652555	0.6434	0.647206	0.659443	0.66324	0.652855	0.657554	0.661931	0.649504	0.649123	0.652735	0.646141	0.650638	0.645151	0.655658	0.673577	0.668481
HXB5/Ipcv_HCRW.CRM	148	0.640377	0.640721	0.64054	0.636504	0.63558	0.634907	0.635897	0.636649	0.639971	0.639445	0.640023	0.639007	0.638545	0.638587	0.635535	0.632371	0.630014	0.633333	0.630589	0.632589	0.638432	0.637467	0.629838	0.629392	0.632897	0.636045	0.637267	0.629614	0.631666	0.636246	0.629788	0.636183	0.633764	0.635631	0.642544	0.646347	0.638703	0.641976	0.640761	0.636751	0.63526	0.638759	0.632336	0.636528	0.628629	0.641141	0.67751	0.673801
BXH5/Cub_HCRW.CRM	149	0.650074	0.651974	0.65188	0.648136	0.646763	0.646182	0.647167	0.64779	0.651204	0.650757	0.651308	0.650667	0.649746	0.649428	0.633981	0.630857	0.628449	0.632675	0.63386	0.635101	0.649686	0.641296	0.63273	0.634399	0.638009	0.635325	0.637231	0.629147	0.63846	0.643061	0.637266	0.643574	0.634024	0.638909	0.650238	0.654072	0.645112	0.648093	0.651924	0.639653	0.641909	0.64577	0.639488	0.641825	0.636999	0.651265	0.664141	0.660105
HXB25/Ipcv_HCRW.CRM	150	0.654773	0.654828	0.654763	0.650536	0.649107	0.648529	0.649628	0.650536	0.653901	0.653559	0.654239	0.653207	0.65257	0.651852	0.637753	0.633907	0.631465	0.645035	0.641638	0.644067	0.651385	0.644258	0.6358	0.638814	0.642642	0.644814	0.647011	0.638763	0.636743	0.641791	0.63374	0.641035	0.634927	0.644868	0.654175	0.65846	0.649337	0.646237	0.654668	0.64819	0.647674	0.651908	0.64492	0.643041	0.640045	0.650103	0.6748	0.670683
HXB1/Ipcv_HCRW.CRM	151	0.654083	0.654532	0.654593	0.650049	0.649253	0.648513	0.649554	0.650133	0.653474	0.652883	0.653417	0.652733	0.652255	0.65207	0.636832	0.633951	0.631481	0.639534	0.637209	0.641497	0.648353	0.639865	0.63012	0.637146	0.640527	0.639369	0.641522	0.633622	0.638861	0.643225	0.637269	0.643524	0.636102	0.644176	0.652189	0.655861	0.650342	0.645708	0.644787	0.643869	0.64496	0.64785	0.641587	0.640321	0.639262	0.652553	0.672102	0.667926
HXB21/Ipcv_HCRW.CRM	152	0.661059	0.663273	0.663235	0.659624	0.65832	0.657739	0.658736	0.659433	0.662709	0.662289	0.662807	0.662115	0.661311	0.66094	0.639784	0.636346	0.634038	0.645276	0.647282	0.651425	0.653494	0.647276	0.641954	0.645449	0.649037	0.644955	0.651528	0.643616	0.646474	0.651234	0.646236	0.652796	0.64724	0.65307	0.654688	0.658581	0.654601	0.65036	0.6535	0.64719	0.651051	0.657863	0.651552	0.650556	0.651191	0.658646	0.674234	0.670526
BXH6/Cub_HCRW.CRM	153	0.65269	0.653436	0.653357	0.649353	0.648088	0.647519	0.64854	0.649063	0.65242	0.651961	0.652444	0.651914	0.651059	0.650486	0.634461	0.631156	0.628806	0.639094	0.641862	0.644885	0.644593	0.640839	0.639665	0.640863	0.64437	0.639157	0.643378	0.635522	0.634165	0.638645	0.631387	0.637818	0.640277	0.641829	0.645932	0.649847	0.645787	0.640808	0.640096	0.636154	0.643935	0.648775	0.642593	0.642459	0.639317	0.647432	0.683634	0.679531
BXH9/Cub_HCRW.CRM	154	0.650851	0.653384	0.653554	0.64811	0.64679	0.646409	0.647508	0.648258	0.651272	0.651046	0.651727	0.650901	0.650551	0.649841	0.636121	0.632933	0.630404	0.637783	0.637598	0.6394	0.647508	0.640591	0.632097	0.638642	0.642087	0.641828	0.644437	0.636435	0.634244	0.638852	0.631747	0.6386	0.636246	0.638583	0.64996	0.653857	0.648794	0.646886	0.648813	0.642573	0.641695	0.645833	0.639265	0.646159	0.635083	0.645905	0.667986	0.662854
HXB29/Ipcv_HCRW.CRM	155	0.670356	0.669888	0.669947	0.665095	0.664111	0.663748	0.664756	0.665327	0.668398	0.668187	0.668708	0.667762	0.667366	0.667036	0.642696	0.639563	0.637093	0.647123	0.647299	0.64898	0.657128	0.649533	0.641647	0.647094	0.650644	0.650549	0.651595	0.643397	0.65039	0.654985	0.647111	0.653637	0.645581	0.65126	0.660807	0.664712	0.659998	0.661654	0.664323	0.657985	0.656223	0.659062	0.652703	0.650908	0.652074	0.659117	0.677092	0.672598
BXH2/CubMcwi_MD.ILM*	156	0.657822	0.65903	0.659271	0.654773	0.654	0.65344	0.653748	0.655556	0.655558	0.655161	0.65611	0.655804	0.656398	0.655609	0.644087	0.641881	0.640861	0.646775	0.646698	0.648137	0.657204	0.648206	0.642747	0.648969	0.649457	0.648545	0.649159	0.643237	0.641531	0.643718	0.639596	0.644166	0.641389	0.646475	0.661351	0.662411	0.660562	0.656875	0.653492	0.650298	0.647013	0.654906	0.650813	0.64324	0.644024	0.653271	0.678281	0.674962
BXH12/Cub_HCRW.CRM	157	0.653917	0.656882	0.656836	0.652073	0.651307	0.650731	0.651718	0.652377	0.655687	0.655204	0.655764	0.654562	0.654286	0.65353	0.645513	0.642348	0.640092	0.649217	0.649784	0.651228	0.652637	0.650373	0.642147	0.649384	0.652808	0.648582	0.652128	0.64447	0.637773	0.642505	0.635643	0.642369	0.642703	0.643983	0.658063	0.661866	0.654575	0.656234	0.6523	0.646954	0.645324	0.652067	0.645714	0.647453	0.644796	0.651582	0.691722	0.68763
BXH2/Cub_HCRW.CRM*	158	0.65783	0.658569	0.658701	0.653174	0.652327	0.651791	0.652867	0.653442	0.656639	0.656221	0.65683	0.655969	0.655709	0.65489	0.648016	0.644972	0.642438	0.651163	0.652014	0.654309	0.657135	0.651057	0.643514	0.649819	0.653395	0.653744	0.654455	0.64597	0.642042	0.646715	0.639583	0.64653	0.645763	0.650313	0.65841	0.662394	0.658751	0.654083	0.653389	0.649452	0.648056	0.654734	0.647894	0.648068	0.647448	0.656492	0.691558	0.687075
BXH10/Cub_HCRW.CRM	159	0.664666	0.665073	0.665334	0.659586	0.658545	0.658233	0.659215	0.659887	0.662716	0.66256	0.663148	0.662275	0.662108	0.661043	0.650835	0.647761	0.645387	0.651805	0.652992	0.654274	0.660732	0.657013	0.649591	0.653954	0.657285	0.653286	0.654479	0.646362	0.645369	0.649818	0.644732	0.651354	0.653491	0.643518	0.661588	0.665368	0.660344	0.660395	0.661547	0.655786	0.654844	0.65417	0.647608	0.653775	0.647645	0.65841	0.695484	0.690603
BXH13/Cub_HCRW.CRM	160	0.667875	0.667419	0.667333	0.663348	0.662179	0.661543	0.662566	0.663121	0.666447	0.665989	0.666415	0.665991	0.665168	0.664262	0.634994	0.631814	0.629363	0.640058	0.648311	0.649267	0.65436	0.644592	0.642144	0.645166	0.648703	0.644292	0.64994	0.642042	0.65027	0.654579	0.647823	0.654039	0.64624	0.648248	0.65716	0.661009	0.652331	0.652249	0.659617	0.650773	0.656446	0.657128	0.651003	0.648989	0.646068	0.66262	0.679409	0.675162
HXB23/Ipcv_HCRW.CRM	161	0.661848	0.663927	0.663764	0.659925	0.659052	0.658276	0.6594	0.659833	0.663367	0.662709	0.663155	0.662721	0.661907	0.661141	0.65092	0.647928	0.645486	0.654894	0.659021	0.660848	0.663738	0.655134	0.653473	0.653323	0.656961	0.64973	0.654788	0.646682	0.65043	0.654912	0.649472	0.655827	0.654986	0.656211	0.663057	0.667058	0.662083	0.65846	0.660997	0.65014	0.658111	0.658811	0.65241	0.656341	0.65075	0.666931	0.682693	0.678676
BXH8/Cub_HCRW.CRM	162	0.658674	0.659534	0.659628	0.654849	0.653536	0.653121	0.654195	0.65475	0.657727	0.657479	0.658006	0.65755	0.656975	0.655927	0.642762	0.639752	0.637324	0.647511	0.651046	0.653926	0.64994	0.64988	0.648661	0.644335	0.647779	0.646511	0.651537	0.643653	0.646249	0.650719	0.643436	0.649805	0.649929	0.650872	0.654472	0.65828	0.651749	0.646468	0.649485	0.646169	0.650063	0.653171	0.646915	0.650274	0.64669	0.655856	0.687363	0.683054
HXB7/Ipcv_HCRW.CRM	163	0.655758	0.659748	0.660004	0.654952	0.653983	0.653422	0.654402	0.65484	0.657761	0.657343	0.657816	0.657634	0.656988	0.656081	0.64464	0.642016	0.639622	0.648174	0.652888	0.65427	0.65051	0.649953	0.647954	0.650969	0.654091	0.64775	0.655656	0.648378	0.645091	0.649226	0.642829	0.648748	0.646724	0.649028	0.651447	0.655081	0.65328	0.646963	0.651173	0.647244	0.654285	0.656469	0.650678	0.655597	0.650348	0.657225	0.688569	0.684132
[truncated: 115 more columns]
