# Supplementary material for: A revamped rat reference genome improves the discovery of genetic diversity in laboratory rats
Source: Cell Genom. 2024 Mar 26;4(4):100527. doi: 10.1016/j.xgen.2024.100527 (PMC11019364; doi:10.1016/j.xgen.2024.100527)
Supplement: Table S11. Modern proxies to the HS progenitors, related to Figure 5 [file mmc12.xlsx]

## Sheet: S11
Table S11. Modern proxies to the HS progenitors. The Hybrid Rat Diversity Panel (HRDP) identified the best 8 modern rats strains as proxies for the 8 HS founders. All the proxies are available and can be ordered from the Medical College of Wisconsin. Currently, the proxies for BUF/N and WN/N are sub-optimal. Better alternatives for these two strains may be identified in the future as more inbred …
HS Founders	HRDP best match (MCW)	Genetic Similarity
ACI/N	ACI/EurMcwi	0.997
BN/SsN	BN/NHsdMcwi	0.999
BUF/N	BUF/Mna	0.736
F344/N	F344/DuCrl	0.995
M520/N	M520/NRrrcMcwi	0.997
MR/N	MR/NRrrc	0.998
WKY/N	WKY/NHsd	0.997
WN/N	WAG/RijCrl	0.72
