# Supplementary material for: A revamped rat reference genome improves the discovery of genetic diversity in laboratory rats
Source: Cell Genom. 2024 Mar 26;4(4):100527. doi: 10.1016/j.xgen.2024.100527 (PMC11019364; doi:10.1016/j.xgen.2024.100527)
Supplement: Table S12. Summary of SnpEff annotation on variants discovered from joint analysis of 163 rat WGS datasets, related to Figure 5 [file mmc13.xlsx]

## Sheet: S12
Table S12. Summary of SnpEff annotation on variants discovered from joint analysis of 163 rat WGS datasets
Annotation Category	Type	Count
Number variants by type	SNP	12661110
	INS	3803317
	DEL	3510385
	MIXED	12461
Number variants by impact	HIGH	18646
	LOW	262685
	MODERATE	125523
	MODIFIER	59867232
Number of genes affected, by variant impact	HIGH	6667
	LOW	16818
	MODERATE	24217
	MODIFIER	22177
Number of protein coding genes affected, by variant impact	HIGH	3930
	LOW	16816
	MODERATE	12297
	MODIFIER	22175
Number of effects by functional class	MISSENSE	118874
	NONSENSE	1026
	SILENT	191467
Number of effects by type	3_PRIME_UTR_TRUNCATION	2
	3_PRIME_UTR_VARIANT	488478
	5_PRIME_UTR_PREMATURE_START_CODON_GAIN_VARIANT	15921
	5_PRIME_UTR_TRUNCATION	1
	5_PRIME_UTR_VARIANT	151923
	BIDIRECTIONAL_GENE_FUSION	330
	CONSERVATIVE_INFRAME_DELETION	1317
	CONSERVATIVE_INFRAME_INSERTION	1479
	DISRUPTIVE_INFRAME_DELETION	2708
	DISRUPTIVE_INFRAME_INSERTION	1690
	DOWNSTREAM_GENE_VARIANT	3420276
	EXON_LOSS_VARIANT	5
	FRAMESHIFT_VARIANT	13779
	GENE_FUSION	50
	INITIATOR_CODON_VARIANT	31
	INTERGENIC_REGION	11971014
	INTRAGENIC_VARIANT	65
	INTRON_VARIANT	39820748
	MISSENSE_VARIANT	118420
	NON_CODING_TRANSCRIPT_EXON_VARIANT	465336
	NON_CODING_TRANSCRIPT_VARIANT	743
	SPLICE_ACCEPTOR_VARIANT	1375
	SPLICE_DONOR_VARIANT	1815
	SPLICE_REGION_VARIANT	62442
	START_LOST	349
	START_RETAINED_VARIANT	33
	STOP_GAINED	1126
	STOP_LOST	249
	STOP_RETAINED_VARIANT	132
	SYNONYMOUS_VARIANT	191355
	TRANSCRIPT_ABLATION	1
	UPSTREAM_GENE_VARIANT	3603021
Number of effects by region	DOWNSTREAM	3420262
	EXON	789512
	GENE	380
	INTERGENIC	11971014
	INTRON	39770660
	SPLICE_SITE_ACCEPTOR	1324
	SPLICE_SITE_DONOR	1650
	SPLICE_SITE_REGION	59178
	TRANSCRIPT	809
	UPSTREAM	3603021
	UTR_3_PRIME	488457
	UTR_5_PRIME	167819
