# Supplementary material for: A revamped rat reference genome improves the discovery of genetic diversity in laboratory rats
Source: Cell Genom. 2024 Mar 26;4(4):100527. doi: 10.1016/j.xgen.2024.100527 (PMC11019364; doi:10.1016/j.xgen.2024.100527)
Supplement: Table S13. Annotation of variants unique to SS and SR, related to Figure 5 [file mmc14.xlsx]

## Sheet: S13
Table S13. Annotation of variants unique to SS and SR
CHROM	POS	REF	ALT	region_type	impact	nearby_gene	SS.JrHsdMcwi_TA.ILM	SS.JrHsdMcwi_MD.ILM	SS.Mcwi_AG1.CRM	SS.Mcwi_AG2.CRM	SS.Mcwi_HCJL.CRM	SR.Jr_TA.ILM	SR.JrHsd_MD.ILM	SS.Mcwi_AG1.CRM	SS.Mcwi_AG2.CRM	RGD_ID	OBJECT_NAME	OBJECT_TYPE	TERM_ACC_ID	TERM_NAME	QUALIFIER	EVIDENCE	WITH	ASPECT	REFERENCES	CREATED_DATE	ASSIGNED_BY	CURATION_NOTES	References
chr1	19007680	G	A	splice_donor_variant&intron_variant	HIGH	L3mbtl3	0/0	0/0	0/0	0/0	0/0	2023-01-01	2023-01-01	0/0	0/0	1305474	L3MBTL histone methyl-lysine binding protein 3	gene	DOID:9008939	Breast Neoplasms		ISO	RGD:1313522	D	RGD:11554173	20180828	CTD	CTD Direct Evidence: marker/mechanism	1
chr1	19007680	G	A	splice_donor_variant&intron_variant	HIGH	L3mbtl3	0/0	0/0	0/0	0/0	0/0	2023-01-01	2023-01-01	0/0	0/0	1305474	L3MBTL histone methyl-lysine binding protein 3	gene	DOID:0050902	medulloblastoma		ISO	RGD:1313522	D	RGD:11554173	20161020	CTD	CTD Direct Evidence: marker/mechanism	2
chr1	52632016	T	TA	frameshift_variant&start_lost	HIGH	Rps6ka2	0/0	0/0	0/0	0/0	0/0	2023-01-01	2023-01-01	0/0	0/0	620676	ribosomal protein S6 kinase A2	gene	DOID:0060041	autism spectrum disorder		ISO	RGD:1348784	D	RGD:8554872	20210309	ClinVar	ClinVar Annotator: match by term: Autism spectrum disorder	3
chr1	52632016	T	TA	frameshift_variant&start_lost	HIGH	Rps6ka2	0/0	0/0	0/0	0/0	0/0	2023-01-01	2023-01-01	0/0	0/0	620676	ribosomal protein S6 kinase A2	gene	DOID:3312	bipolar disorder		ISO	RGD:1348784	D	RGD:11554173	20190611	CTD	CTD Direct Evidence: marker/mechanism	4
chr1	69465730	C	CT	frameshift_variant	HIGH	Gp6	2023-01-01	2023-01-01	2023-01-01	2023-01-01	2023-01-01	0/0	0/1	2023-01-01	2023-01-01	1589130	glycoprotein VI	gene	DOID:4780	anti-basement membrane glomerulonephritis		ISO	RGD:1618116	D	RGD:7242710|PMID:20651232	20130416	RGD
chr1	69465730	C	CT	frameshift_variant	HIGH	Gp6	2023-01-01	2023-01-01	2023-01-01	2023-01-01	2023-01-01	0/0	0/1	2023-01-01	2023-01-01	1589130	glycoprotein VI	gene	DOID:2213	hemorrhagic disease		ISO	RGD:1343427	D	RGD:8554872	20200310	ClinVar	ClinVar Annotator: match by term: Hemorrhagic diathesis	5,6
chr1	69465730	C	CT	frameshift_variant	HIGH	Gp6	2023-01-01	2023-01-01	2023-01-01	2023-01-01	2023-01-01	0/0	0/1	2023-01-01	2023-01-01	1589130	glycoprotein VI	gene	DOID:0111057	platelet-type bleeding disorder 11		ISO	RGD:1343427	D	RGD:7240710	20140903	OMIM
chr1	69465730	C	CT	frameshift_variant	HIGH	Gp6	2023-01-01	2023-01-01	2023-01-01	2023-01-01	2023-01-01	0/0	0/1	2023-01-01	2023-01-01	1589130	glycoprotein VI	gene	DOID:1588	thrombocytopenia		ISO	RGD:1343427	D	RGD:8554872	20210112	ClinVar	ClinVar Annotator: match by term: Thrombocytopenia
chr1	84039719	GGTAA	G	splice_donor_variant&splice_region_variant&intron_variant	HIGH	Sars2	0/0	0/0	0/0	0/0	0/0	2023-01-01	2023-01-01	0/0	0/0	1309456	seryl-tRNA synthetase 2, mitochondrial	gene	DOID:9005811	HUPRA Syndrome		ISO	RGD:1319808	D	RGD:41410777|PMID:21255763	20210212	RGD	DNA:missense mutation:CDS:p.D390G (human)
chr1	94378103	T	G	stop_lost&splice_region_variant	HIGH	Klk1c12	2023-01-01	2023-01-01	2023-01-01	2023-01-01	2023-01-01	0/0	0/0	2023-01-01	2023-01-01	1303192	kallikrein 1-related peptidase C12	gene	DOID:0050700	cardiomyopathy		ISO	RGD:1349866	D	RGD:1641802|PMID:15117887	20070822	RGD	associated with Diabetes Mellitus, Experimental
chr1	94378103	T	G	stop_lost&splice_region_variant	HIGH	Klk1c12	2023-01-01	2023-01-01	2023-01-01	2023-01-01	2023-01-01	0/0	0/0	2023-01-01	2023-01-01	1303192	kallikrein 1-related peptidase C12	gene	DOID:5844	myocardial infarction		ISO	RGD:1349866	D	RGD:1641799|PMID:17022964	20070822	RGD
chr1	94378103	T	G	stop_lost&splice_region_variant	HIGH	Klk1c12	2023-01-01	2023-01-01	2023-01-01	2023-01-01	2023-01-01	0/0	0/0	2023-01-01	2023-01-01	1303192	kallikrein 1-related peptidase C12	gene	DOID:9003936	Cardiomegaly		ISO	RGD:1349866	D	RGD:1641797|PMID:17137568	20070822	RGD
chr1	94378103	T	G	stop_lost&splice_region_variant	HIGH	Klk1c12	2023-01-01	2023-01-01	2023-01-01	2023-01-01	2023-01-01	0/0	0/0	2023-01-01	2023-01-01	1303192	kallikrein 1-related peptidase C12	gene	DOID:9002165	Diabetic Nephropathies		ISO	RGD:1349866	D	RGD:1641794|PMID:17272402	20070822	RGD
chr1	94378103	T	G	stop_lost&splice_region_variant	HIGH	Klk1c12	2023-01-01	2023-01-01	2023-01-01	2023-01-01	2023-01-01	0/0	0/0	2023-01-01	2023-01-01	1303192	kallikrein 1-related peptidase C12	gene	DOID:9007692	Insulin Resistance		ISO	RGD:1349866	D	RGD:1641794|PMID:17272402	20070822	RGD
chr1	94378103	T	G	stop_lost&splice_region_variant	HIGH	Klk1c12	2023-01-01	2023-01-01	2023-01-01	2023-01-01	2023-01-01	0/0	0/0	2023-01-01	2023-01-01	1303192	kallikrein 1-related peptidase C12	gene	DOID:10763	hypertension		ISO	RGD:1349866	D	RGD:1641794|PMID:17272402	20070822	RGD
chr1	121841596	A	G	stop_lost	HIGH	Pgpep1l	0/0	0/0	0/0	0/0	0/0	2023-01-01	2023-01-01	0/0	0/0	1561859	pyroglutamyl-peptidase I-like	gene	DOID:0060397	chromosome 15q26-qter deletion syndrome		ISO	RGD:3052652	D	RGD:8554872	20210608	ClinVar	ClinVar Annotator: match by term: Chromosome 15q26-qter deletion syndrome	7
chr1	134179303	C	A	stop_lost	HIGH	Cib1	0/0	0/0	0/0	0/0	0/0	2023-01-01	2023-01-01	0/0	0/0	620133	calcium and integrin binding 1	gene	DOID:10652	Alzheimer's disease		IEP		D	RGD:10401854|PMID:15885068	20151008	RGD	protein:decreased expression:brain (human)
chr1	134179303	C	A	stop_lost	HIGH	Cib1	0/0	0/0	0/0	0/0	0/0	2023-01-01	2023-01-01	0/0	0/0	620133	calcium and integrin binding 1	gene	DOID:2717	Bloom syndrome		ISO	RGD:732228	D	RGD:8554872	20210406	ClinVar	ClinVar Annotator: match by term: Bloom syndrome	8
chr1	134179303	C	A	stop_lost	HIGH	Cib1	0/0	0/0	0/0	0/0	0/0	2023-01-01	2023-01-01	0/0	0/0	620133	calcium and integrin binding 1	gene	DOID:219	colon cancer		ISO	RGD:732228	D	RGD:8554872	20210413	ClinVar	ClinVar Annotator: match by term: COLON CANCER	8
chr1	134179303	C	A	stop_lost	HIGH	Cib1	0/0	0/0	0/0	0/0	0/0	2023-01-01	2023-01-01	0/0	0/0	620133	calcium and integrin binding 1	gene	DOID:9006571	Epidermodysplasia Verruciformis 3		ISO	RGD:732228	D	RGD:7240710	20190315	OMIM
chr1	134179303	C	A	stop_lost	HIGH	Cib1	0/0	0/0	0/0	0/0	0/0	2023-01-01	2023-01-01	0/0	0/0	620133	calcium and integrin binding 1	gene	DOID:12858	Huntington's disease		ISO	RGD:732229	D	RGD:10401859|PMID:24324398	20151008	RGD	mRNA:increased expression:head of caudate nucleus (mouse)
chr1	135423544	GC	G	frameshift_variant	HIGH	Ap3b2	0/0	0/0	2023-01-01	0/0	0/0	0/0	0/0	2023-01-01	0/0	1308950	adaptor related protein complex 3 subunit beta 2	gene	DOID:13938	amenorrhea		ISO	RGD:1319021	D	RGD:8554872	20190416	ClinVar	ClinVar Annotator: match by term: Primary amenorrhea	9
chr1	135423544	GC	G	frameshift_variant	HIGH	Ap3b2	0/0	0/0	2023-01-01	0/0	0/0	0/0	0/0	2023-01-01	0/0	1308950	adaptor related protein complex 3 subunit beta 2	gene	DOID:12849	autistic disorder		ISO	RGD:1319021	D	RGD:8554872	20210112	ClinVar	ClinVar Annotator: match by term: Autistic disorder of childhood onset	5
chr1	135423544	GC	G	frameshift_variant	HIGH	Ap3b2	0/0	0/0	2023-01-01	0/0	0/0	0/0	0/0	2023-01-01	0/0	1308950	adaptor related protein complex 3 subunit beta 2	gene	DOID:2717	Bloom syndrome		ISO	RGD:1319021	D	RGD:8554872	20210406	ClinVar	ClinVar Annotator: match by term: Bloom syndrome	8
chr1	135423544	GC	G	frameshift_variant	HIGH	Ap3b2	0/0	0/0	2023-01-01	0/0	0/0	0/0	0/0	2023-01-01	0/0	1308950	adaptor related protein complex 3 subunit beta 2	gene	DOID:219	colon cancer		ISO	RGD:1319021	D	RGD:8554872	20210413	ClinVar	ClinVar Annotator: match by term: COLON CANCER	8
chr1	135423544	GC	G	frameshift_variant	HIGH	Ap3b2	0/0	0/0	2023-01-01	0/0	0/0	0/0	0/0	2023-01-01	0/0	1308950	adaptor related protein complex 3 subunit beta 2	gene	DOID:0080448	developmental and epileptic encephalopathy 48		ISO	RGD:1319021	D	RGD:7240710	20190315	OMIM
chr1	135423544	GC	G	frameshift_variant	HIGH	Ap3b2	0/0	0/0	2023-01-01	0/0	0/0	0/0	0/0	2023-01-01	0/0	1308950	adaptor related protein complex 3 subunit beta 2	gene	DOID:11832	visual epilepsy		ISO	RGD:1319021	D	RGD:8554872	20201208	ClinVar	ClinVar Annotator: match by term: Seizures
chr1	135423544	GC	G	frameshift_variant	HIGH	Ap3b2	0/0	0/0	2023-01-01	0/0	0/0	0/0	0/0	2023-01-01	0/0	1308950	adaptor related protein complex 3 subunit beta 2	gene	DOID:1826	epilepsy		ISO	RGD:1319021	D	RGD:8554872	20201208	ClinVar	ClinVar Annotator: match by term: Seizures
chr1	135423544	GC	G	frameshift_variant	HIGH	Ap3b2	0/0	0/0	2023-01-01	0/0	0/0	0/0	0/0	2023-01-01	0/0	1308950	adaptor related protein complex 3 subunit beta 2	gene	DOID:9001793	Generalized Epilepsy		ISO	RGD:1319021	D	RGD:8554872	20190906	ClinVar	ClinVar Annotator: match by term: Epileptic encephalopathy	10
chr1	135423544	GC	G	frameshift_variant	HIGH	Ap3b2	0/0	0/0	2023-01-01	0/0	0/0	0/0	0/0	2023-01-01	0/0	1308950	adaptor related protein complex 3 subunit beta 2	gene	DOID:1059	intellectual disability		ISO	RGD:1319021	D	RGD:8554872	20200908	ClinVar	ClinVar Annotator: match by term: Intellectual disability	5,8
chr1	135423544	GC	G	frameshift_variant	HIGH	Ap3b2	0/0	0/0	2023-01-01	0/0	0/0	0/0	0/0	2023-01-01	0/0	1308950	adaptor related protein complex 3 subunit beta 2	gene	DOID:10907	microcephaly		ISO	RGD:1319021	D	RGD:8554872	20200908	ClinVar	ClinVar Annotator: match by term: Microcephaly	5
chr1	189954310	G	GGA	frameshift_variant&splice_region_variant	HIGH	Dock1	0/0	0/0	0/0	2023-01-01	2023-01-01	0/0	0/0	0/0	2023-01-01	1566072	dedicator of cyto-kinesis 1	gene	DOID:0080600	COVID-19		ISO	RGD:1315227	D	RGD:9068941	20200618	RGD	mRNA:increased expression:peripheral blood mononuclear cell (human)	11
chr1	189954310	G	GGA	frameshift_variant&splice_region_variant	HIGH	Dock1	0/0	0/0	0/0	2023-01-01	2023-01-01	0/0	0/0	0/0	2023-01-01	1566072	dedicator of cyto-kinesis 1	gene	DOID:11198	DiGeorge syndrome		ISS	RGD:1315228	D	RGD:13592920	20180518	MouseDO	OMIM:188400
chr1	189954310	G	GGA	frameshift_variant&splice_region_variant	HIGH	Dock1	0/0	0/0	0/0	2023-01-01	2023-01-01	0/0	0/0	0/0	2023-01-01	1566072	dedicator of cyto-kinesis 1	gene	DOID:0060390	distal 10q deletion syndrome		ISO	RGD:1315227	D	RGD:8554872	20210608	ClinVar	ClinVar Annotator: match by term: Chromosome 10q26 deletion syndrome	7
chr1	189954310	G	GGA	frameshift_variant&splice_region_variant	HIGH	Dock1	0/0	0/0	0/0	2023-01-01	2023-01-01	0/0	0/0	0/0	2023-01-01	1566072	dedicator of cyto-kinesis 1	gene	DOID:630	genetic disease		ISO	RGD:1315227	D	RGD:8554872	20180508	ClinVar	ClinVar Annotator: match by term: Inborn genetic diseases	12–21
chr1	189954310	G	GGA	frameshift_variant&splice_region_variant	HIGH	Dock1	0/0	0/0	0/0	2023-01-01	2023-01-01	0/0	0/0	0/0	2023-01-01	1566072	dedicator of cyto-kinesis 1	gene	DOID:303	substance-related disorder		ISO	RGD:1315227	D	RGD:11554173	20161020	CTD	CTD Direct Evidence: marker/mechanism	22
chr1	189954310	G	GGA	frameshift_variant&splice_region_variant	HIGH	Dock1	0/0	0/0	0/0	2023-01-01	2023-01-01	0/0	0/0	0/0	2023-01-01	1566072	dedicator of cyto-kinesis 1	gene	DOID:6419	tetralogy of Fallot		ISS	RGD:1315228	D	RGD:13592920	20180518	MouseDO	OMIM:187500
chr1	200421394	A	AGC	frameshift_variant	HIGH	Tpcn2	0/0	0/0	0/0	0/0	0/0	2023-01-01	2023-01-01	0/0	0/0	1311779	two pore segment channel 2	gene	DOID:1059	intellectual disability		ISO	RGD:1323411	D	RGD:8554872	20210406	ClinVar	ClinVar Annotator: match by term: Intellectual disability
chr1	200421394	A	AGC	frameshift_variant	HIGH	Tpcn2	0/0	0/0	0/0	0/0	0/0	2023-01-01	2023-01-01	0/0	0/0	1311779	two pore segment channel 2	gene	DOID:9006754	Marfanoid Mental Retardation Syndrome, Autosomal		ISO	RGD:1323411	D	RGD:8554872	20200211	ClinVar	ClinVar Annotator: match by term: Marfanoid habitus and intellectual disability	5
chr1	200421394	A	AGC	frameshift_variant	HIGH	Tpcn2	0/0	0/0	0/0	0/0	0/0	2023-01-01	2023-01-01	0/0	0/0	1311779	two pore segment channel 2	gene	DOID:9000097	Skin/Hair/Eye Pigmentation, Variation In, 10		ISO	RGD:1323411	D	RGD:7240710	20210818	OMIM
chr1	201284984	GC	G	frameshift_variant	HIGH	Acy3	0/0	0/0	0/0	0/0	0/0	2023-01-01	2023-01-01	0/0	0/0	1305394	aminoacylase 3	gene	DOID:0060754	familial temporal lobe epilepsy 8		ISO	RGD:1352202	D	RGD:8554872	20210511	ClinVar	ClinVar Annotator: match by term: Epilepsy, familial temporal lobe, 8	8
chr1	201284984	GC	G	frameshift_variant	HIGH	Acy3	0/0	0/0	0/0	0/0	0/0	2023-01-01	2023-01-01	0/0	0/0	1305394	aminoacylase 3	gene	DOID:1059	intellectual disability		ISO	RGD:1352202	D	RGD:8554872	20210406	ClinVar	ClinVar Annotator: match by term: Intellectual disability
chr1	202794541	C	A	splice_donor_variant&intron_variant	HIGH	Mus81	0/0	0/0	0/0	0/0	0/0	2023-01-01	2023-01-01	0/0	0/0	1311957	MUS81 structure-specific endonuclease subunit	gene	DOID:0050645	arterial tortuosity syndrome		ISS	RGD:1323680	D	RGD:13592920	20180518	MouseDO	OMIM:208050
chr1	202794541	C	A	splice_donor_variant&intron_variant	HIGH	Mus81	0/0	0/0	0/0	0/0	0/0	2023-01-01	2023-01-01	0/0	0/0	1311957	MUS81 structure-specific endonuclease subunit	gene	DOID:9002034	Autosomal Recessive Cutis Laxa		ISO	RGD:1323679	D	RGD:8554872	20180410	ClinVar	ClinVar Annotator: match by term: Cutis laxa, recessive
chr1	202794541	C	A	splice_donor_variant&intron_variant	HIGH	Mus81	0/0	0/0	0/0	0/0	0/0	2023-01-01	2023-01-01	0/0	0/0	1311957	MUS81 structure-specific endonuclease subunit	gene	DOID:0070135	autosomal recessive cutis laxa type IA		ISO	RGD:1323679	D	RGD:8554872	20180410	ClinVar	ClinVar Annotator: match by term: Autosomal recessive cutis laxa type IA
chr1	202794541	C	A	splice_donor_variant&intron_variant	HIGH	Mus81	0/0	0/0	0/0	0/0	0/0	2023-01-01	2023-01-01	0/0	0/0	1311957	MUS81 structure-specific endonuclease subunit	gene	DOID:0070133	autosomal recessive cutis laxa type IB		ISO	RGD:1323679	D	RGD:8554872	20180410	ClinVar	ClinVar Annotator: match by term: CUTIS LAXA, AUTOSOMAL RECESSIVE, TYPE IB	23,24
chr1	202794541	C	A	splice_donor_variant&intron_variant	HIGH	Mus81	0/0	0/0	0/0	0/0	0/0	2023-01-01	2023-01-01	0/0	0/0	1311957	MUS81 structure-specific endonuclease subunit	gene	DOID:0060754	familial temporal lobe epilepsy 8		ISO	RGD:1323679	D	RGD:8554872	20210511	ClinVar	ClinVar Annotator: match by term: Epilepsy, familial temporal lobe, 8	8
chr1	202794541	C	A	splice_donor_variant&intron_variant	HIGH	Mus81	0/0	0/0	0/0	0/0	0/0	2023-01-01	2023-01-01	0/0	0/0	1311957	MUS81 structure-specific endonuclease subunit	gene	DOID:1059	intellectual disability		ISO	RGD:1323679	D	RGD:8554872	20210406	ClinVar	ClinVar Annotator: match by term: Intellectual disability
chr1	202794541	C	A	splice_donor_variant&intron_variant	HIGH	Mus81	0/0	0/0	0/0	0/0	0/0	2023-01-01	2023-01-01	0/0	0/0	1311957	MUS81 structure-specific endonuclease subunit	gene	DOID:9675	pulmonary emphysema		ISS	RGD:1323680	D	RGD:13592920	20180518	MouseDO	OMIM:130700
chr1	202794541	C	A	splice_donor_variant&intron_variant	HIGH	Mus81	0/0	0/0	0/0	0/0	0/0	2023-01-01	2023-01-01	0/0	0/0	1311957	MUS81 structure-specific endonuclease subunit	gene	DOID:14323	Marfan syndrome		ISS	RGD:1323680	D	RGD:13592920	20180518	MouseDO	OMIM:154700
chr1	203239107	T	C	start_lost	HIGH	Pola2	0/0	0/0	0/0	0/0	0/0	2023-01-01	2023-01-01	0/0	0/0	621817	DNA polymerase alpha 2, accessory subunit	gene	DOID:0060754	familial temporal lobe epilepsy 8		ISO	RGD:731623	D	RGD:8554872	20210511	ClinVar	ClinVar Annotator: match by term: Epilepsy, familial temporal lobe, 8	8
chr1	203239107	T	C	start_lost	HIGH	Pola2	0/0	0/0	0/0	0/0	0/0	2023-01-01	2023-01-01	0/0	0/0	621817	DNA polymerase alpha 2, accessory subunit	gene	DOID:3070	high grade glioma		ISO	RGD:731623	D	RGD:8554872	20190709	ClinVar	ClinVar Annotator: match by term: Ependymoma
chr1	203239107	T	C	start_lost	HIGH	Pola2	0/0	0/0	0/0	0/0	0/0	2023-01-01	2023-01-01	0/0	0/0	621817	DNA polymerase alpha 2, accessory subunit	gene	DOID:1059	intellectual disability		ISO	RGD:731623	D	RGD:8554872	20210406	ClinVar	ClinVar Annotator: match by term: Intellectual disability
chr1	203277478	T	TTG	splice_acceptor_variant&splice_donor_variant&intron_variant	HIGH	Capn1	0/0	0/0	2023-01-01	2023-01-01	2023-01-01	0/0	0/0	2023-01-01	2023-01-01	2267	calpain 1	gene	DOID:10652	Alzheimer's disease		ISO	RGD:736980	D	RGD:13792663|PMID:11231011	20180919	RGD	protein:increased activity:brain:
chr1	203277478	T	TTG	splice_acceptor_variant&splice_donor_variant&intron_variant	HIGH	Capn1	0/0	0/0	2023-01-01	2023-01-01	2023-01-01	0/0	0/0	2023-01-01	2023-01-01	2267	calpain 1	gene	DOID:1909	melanoma		ISO	RGD:736980	D	RGD:11554173	20161020	CTD	CTD Direct Evidence: marker/mechanism	25
chr1	203277478	T	TTG	splice_acceptor_variant&splice_donor_variant&intron_variant	HIGH	Capn1	0/0	0/0	2023-01-01	2023-01-01	2023-01-01	0/0	0/0	2023-01-01	2023-01-01	2267	calpain 1	gene	DOID:10230	aortic atherosclerosis		IEP		D	RGD:13792498|PMID:23006733	20180911	RGD	protein:increased activity:aorta
chr1	203277478	T	TTG	splice_acceptor_variant&splice_donor_variant&intron_variant	HIGH	Capn1	0/0	0/0	2023-01-01	2023-01-01	2023-01-01	0/0	0/0	2023-01-01	2023-01-01	2267	calpain 1	gene	DOID:14566	disease of cellular proliferation		ISO	RGD:736980	D	RGD:11554173	20161020	CTD	CTD Direct Evidence: therapeutic	26
chr1	203277478	T	TTG	splice_acceptor_variant&splice_donor_variant&intron_variant	HIGH	Capn1	0/0	0/0	2023-01-01	2023-01-01	2023-01-01	0/0	0/0	2023-01-01	2023-01-01	2267	calpain 1	gene	DOID:0060754	familial temporal lobe epilepsy 8		ISO	RGD:736980	D	RGD:8554872	20210511	ClinVar	ClinVar Annotator: match by term: Epilepsy, familial temporal lobe, 8	8
chr1	203277478	T	TTG	splice_acceptor_variant&splice_donor_variant&intron_variant	HIGH	Capn1	0/0	0/0	2023-01-01	2023-01-01	2023-01-01	0/0	0/0	2023-01-01	2023-01-01	2267	calpain 1	gene	DOID:1826	epilepsy	treatment	IEP		D	RGD:13792591|PMID:25924429	20180914	RGD
chr1	203277478	T	TTG	splice_acceptor_variant&splice_donor_variant&intron_variant	HIGH	Capn1	0/0	0/0	2023-01-01	2023-01-01	2023-01-01	0/0	0/0	2023-01-01	2023-01-01	2267	calpain 1	gene	DOID:0110821	hereditary spastic paraplegia 76		ISO	RGD:736980	D	RGD:7240710	20190315	OMIM
chr1	203277478	T	TTG	splice_acceptor_variant&splice_donor_variant&intron_variant	HIGH	Capn1	0/0	0/0	2023-01-01	2023-01-01	2023-01-01	0/0	0/0	2023-01-01	2023-01-01	2267	calpain 1	gene	DOID:3070	high grade glioma		ISO	RGD:736980	D	RGD:8554872	20190709	ClinVar	ClinVar Annotator: match by term: Brainstem glioma
chr1	203277478	T	TTG	splice_acceptor_variant&splice_donor_variant&intron_variant	HIGH	Capn1	0/0	0/0	2023-01-01	2023-01-01	2023-01-01	0/0	0/0	2023-01-01	2023-01-01	2267	calpain 1	gene	DOID:1059	intellectual disability		ISO	RGD:736980	D	RGD:8554872	20210406	ClinVar	ClinVar Annotator: match by term: Intellectual disability
chr1	203277478	T	TTG	splice_acceptor_variant&splice_donor_variant&intron_variant	HIGH	Capn1	0/0	0/0	2023-01-01	2023-01-01	2023-01-01	0/0	0/0	2023-01-01	2023-01-01	2267	calpain 1	gene	DOID:3021	acute kidney failure	treatment	IEP		D	RGD:13792553|PMID:24158126	20180912	RGD	associated with Rhabdomyolysis
chr1	203277478	T	TTG	splice_acceptor_variant&splice_donor_variant&intron_variant	HIGH	Capn1	0/0	0/0	2023-01-01	2023-01-01	2023-01-01	0/0	0/0	2023-01-01	2023-01-01	2267	calpain 1	gene	DOID:1210	optic neuritis		ISO	RGD:736980	D	RGD:11554173	20161020	CTD	CTD Direct Evidence: marker/mechanism	27
chr1	203277478	T	TTG	splice_acceptor_variant&splice_donor_variant&intron_variant	HIGH	Capn1	0/0	0/0	2023-01-01	2023-01-01	2023-01-01	0/0	0/0	2023-01-01	2023-01-01	2267	calpain 1	gene	DOID:11446	sciatic neuropathy		IEP		D	RGD:13792589|PMID:24745757	20180914	RGD	protein:increased expression:skeletal muscle tissue of tibialis anterior
chr1	203277478	T	TTG	splice_acceptor_variant&splice_donor_variant&intron_variant	HIGH	Capn1	0/0	0/0	2023-01-01	2023-01-01	2023-01-01	0/0	0/0	2023-01-01	2023-01-01	2267	calpain 1	gene	DOID:9003061	Brain Injuries, Traumatic		IEP		D	RGD:13792664|PMID:9469158	20180919	RGD	protein:increased expression:cytosol, plasma membrane
chr1	203277478	T	TTG	splice_acceptor_variant&splice_donor_variant&intron_variant	HIGH	Capn1	0/0	0/0	2023-01-01	2023-01-01	2023-01-01	0/0	0/0	2023-01-01	2023-01-01	2267	calpain 1	gene	DOID:9000039	Spinal Cord Injuries	treatment	IMP		D	RGD:13792496|PMID:23102374	20180911	RGD
chr1	203277478	T	TTG	splice_acceptor_variant&splice_donor_variant&intron_variant	HIGH	Capn1	0/0	0/0	2023-01-01	2023-01-01	2023-01-01	0/0	0/0	2023-01-01	2023-01-01	2267	calpain 1	gene	DOID:9002121	Spinocerebellar Ataxias		ISO	RGD:12061939	D	RGD:9068941	20210604	OMIA	Ataxia, spinocerebellar, CAPN1-related	28–39
chr1	203277749	A	AAC	splice_acceptor_variant&splice_donor_variant&intron_variant	HIGH	Capn1	0/0	0/0	2023-01-01	2023-01-01	2023-01-01	0/0	0/0	2023-01-01	2023-01-01	2267	calpain 1	gene	DOID:10652	Alzheimer's disease		ISO	RGD:736980	D	RGD:13792663|PMID:11231011	20180919	RGD	protein:increased activity:brain:
chr1	203277749	A	AAC	splice_acceptor_variant&splice_donor_variant&intron_variant	HIGH	Capn1	0/0	0/0	2023-01-01	2023-01-01	2023-01-01	0/0	0/0	2023-01-01	2023-01-01	2267	calpain 1	gene	DOID:1909	melanoma		ISO	RGD:736980	D	RGD:11554173	20161020	CTD	CTD Direct Evidence: marker/mechanism	25
chr1	203277749	A	AAC	splice_acceptor_variant&splice_donor_variant&intron_variant	HIGH	Capn1	0/0	0/0	2023-01-01	2023-01-01	2023-01-01	0/0	0/0	2023-01-01	2023-01-01	2267	calpain 1	gene	DOID:10230	aortic atherosclerosis		IEP		D	RGD:13792498|PMID:23006733	20180911	RGD	protein:increased activity:aorta
chr1	203277749	A	AAC	splice_acceptor_variant&splice_donor_variant&intron_variant	HIGH	Capn1	0/0	0/0	2023-01-01	2023-01-01	2023-01-01	0/0	0/0	2023-01-01	2023-01-01	2267	calpain 1	gene	DOID:14566	disease of cellular proliferation		ISO	RGD:736980	D	RGD:11554173	20161020	CTD	CTD Direct Evidence: therapeutic	26
chr1	203277749	A	AAC	splice_acceptor_variant&splice_donor_variant&intron_variant	HIGH	Capn1	0/0	0/0	2023-01-01	2023-01-01	2023-01-01	0/0	0/0	2023-01-01	2023-01-01	2267	calpain 1	gene	DOID:0060754	familial temporal lobe epilepsy 8		ISO	RGD:736980	D	RGD:8554872	20210511	ClinVar	ClinVar Annotator: match by term: Epilepsy, familial temporal lobe, 8	8
chr1	203277749	A	AAC	splice_acceptor_variant&splice_donor_variant&intron_variant	HIGH	Capn1	0/0	0/0	2023-01-01	2023-01-01	2023-01-01	0/0	0/0	2023-01-01	2023-01-01	2267	calpain 1	gene	DOID:1826	epilepsy	treatment	IEP		D	RGD:13792591|PMID:25924429	20180914	RGD
chr1	203277749	A	AAC	splice_acceptor_variant&splice_donor_variant&intron_variant	HIGH	Capn1	0/0	0/0	2023-01-01	2023-01-01	2023-01-01	0/0	0/0	2023-01-01	2023-01-01	2267	calpain 1	gene	DOID:0110821	hereditary spastic paraplegia 76		ISO	RGD:736980	D	RGD:7240710	20190315	OMIM
chr1	203277749	A	AAC	splice_acceptor_variant&splice_donor_variant&intron_variant	HIGH	Capn1	0/0	0/0	2023-01-01	2023-01-01	2023-01-01	0/0	0/0	2023-01-01	2023-01-01	2267	calpain 1	gene	DOID:3070	high grade glioma		ISO	RGD:736980	D	RGD:8554872	20190709	ClinVar	ClinVar Annotator: match by term: Brainstem glioma
chr1	203277749	A	AAC	splice_acceptor_variant&splice_donor_variant&intron_variant	HIGH	Capn1	0/0	0/0	2023-01-01	2023-01-01	2023-01-01	0/0	0/0	2023-01-01	2023-01-01	2267	calpain 1	gene	DOID:1059	intellectual disability		ISO	RGD:736980	D	RGD:8554872	20210406	ClinVar	ClinVar Annotator: match by term: Intellectual disability
chr1	203277749	A	AAC	splice_acceptor_variant&splice_donor_variant&intron_variant	HIGH	Capn1	0/0	0/0	2023-01-01	2023-01-01	2023-01-01	0/0	0/0	2023-01-01	2023-01-01	2267	calpain 1	gene	DOID:1210	optic neuritis		ISO	RGD:736980	D	RGD:11554173	20161020	CTD	CTD Direct Evidence: marker/mechanism	27
chr1	203277749	A	AAC	splice_acceptor_variant&splice_donor_variant&intron_variant	HIGH	Capn1	0/0	0/0	2023-01-01	2023-01-01	2023-01-01	0/0	0/0	2023-01-01	2023-01-01	2267	calpain 1	gene	DOID:11446	sciatic neuropathy		IEP		D	RGD:13792589|PMID:24745757	20180914	RGD	protein:increased expression:skeletal muscle tissue of tibialis anterior
chr1	203277749	A	AAC	splice_acceptor_variant&splice_donor_variant&intron_variant	HIGH	Capn1	0/0	0/0	2023-01-01	2023-01-01	2023-01-01	0/0	0/0	2023-01-01	2023-01-01	2267	calpain 1	gene	DOID:9003061	Brain Injuries, Traumatic		IEP		D	RGD:13792664|PMID:9469158	20180919	RGD	protein:increased expression:cytosol, plasma membrane
chr1	203277749	A	AAC	splice_acceptor_variant&splice_donor_variant&intron_variant	HIGH	Capn1	0/0	0/0	2023-01-01	2023-01-01	2023-01-01	0/0	0/0	2023-01-01	2023-01-01	2267	calpain 1	gene	DOID:9000039	Spinal Cord Injuries	treatment	IMP		D	RGD:13792496|PMID:23102374	20180911	RGD
chr1	203277749	A	AAC	splice_acceptor_variant&splice_donor_variant&intron_variant	HIGH	Capn1	0/0	0/0	2023-01-01	2023-01-01	2023-01-01	0/0	0/0	2023-01-01	2023-01-01	2267	calpain 1	gene	DOID:9002121	Spinocerebellar Ataxias		ISO	RGD:12061939	D	RGD:9068941	20210604	OMIA	Ataxia, spinocerebellar, CAPN1-related	28–39
chr1	203436989	A	C	splice_donor_variant&intron_variant	HIGH	Arl2	0/0	0/0	0/0	0/0	0/0	2023-01-01	2023-01-01	0/0	0/0	69326	ADP-ribosylation factor like GTPase 2	gene	DOID:1909	melanoma		ISO	RGD:735885	D	RGD:11554173	20161020	CTD	CTD Direct Evidence: marker/mechanism	25
chr1	203436989	A	C	splice_donor_variant&intron_variant	HIGH	Arl2	0/0	0/0	0/0	0/0	0/0	2023-01-01	2023-01-01	0/0	0/0	69326	ADP-ribosylation factor like GTPase 2	gene	DOID:0060754	familial temporal lobe epilepsy 8		ISO	RGD:735885	D	RGD:8554872	20210511	ClinVar	ClinVar Annotator: match by term: Epilepsy, familial temporal lobe, 8	8
chr1	203436989	A	C	splice_donor_variant&intron_variant	HIGH	Arl2	0/0	0/0	0/0	0/0	0/0	2023-01-01	2023-01-01	0/0	0/0	69326	ADP-ribosylation factor like GTPase 2	gene	DOID:3070	high grade glioma		ISO	RGD:735885	D	RGD:8554872	20190709	ClinVar	ClinVar Annotator: match by term: Ependymoma
chr1	203436989	A	C	splice_donor_variant&intron_variant	HIGH	Arl2	0/0	0/0	0/0	0/0	0/0	2023-01-01	2023-01-01	0/0	0/0	69326	ADP-ribosylation factor like GTPase 2	gene	DOID:1059	intellectual disability		ISO	RGD:735885	D	RGD:8554872	20210406	ClinVar	ClinVar Annotator: match by term: Intellectual disability
chr1	203436989	A	C	splice_donor_variant&intron_variant	HIGH	Arl2	0/0	0/0	0/0	0/0	0/0	2023-01-01	2023-01-01	0/0	0/0	69326	ADP-ribosylation factor like GTPase 2	gene	DOID:9008938	Microcornea, Rod-Cone Dystrophy, Cataract, and Posterior Staphyloma 1		ISO	RGD:735885	D	RGD:7240710	20201111	OMIM
chr1	255515125	G	A	splice_donor_variant&intron_variant	HIGH	Plekhs1	0/0	0/0	0/0	0/0	0/0	2023-01-01	2023-01-01	0/0	0/0	1559884	pleckstrin homology domain containing S1	gene	DOID:9007692	Insulin Resistance		IEP		D	RGD:11532750|PMID:27523322	20160906	RGD	associated with obesity
chr1	255515125	G	A	splice_donor_variant&intron_variant	HIGH	Plekhs1	0/0	0/0	0/0	0/0	0/0	2023-01-01	2023-01-01	0/0	0/0	1559884	pleckstrin homology domain containing S1	gene	DOID:14566	disease of cellular proliferation		ISO	RGD:1344870	D	RGD:11554173	20161020	CTD	CTD Direct Evidence: marker/mechanism	40
chr1	255515125	G	A	splice_donor_variant&intron_variant	HIGH	Plekhs1	0/0	0/0	0/0	0/0	0/0	2023-01-01	2023-01-01	0/0	0/0	1559884	pleckstrin homology domain containing S1	gene	DOID:10603	glucose intolerance		IEP		D	RGD:11532750|PMID:27523322	20160906	RGD	associated with obesity
chr10	39175634	CCTTT	C	frameshift_variant	HIGH	Ccdc69	0/0	0/0	0/0	0/0	0/0	2023-01-01	2023-01-01	0/0	0/0	1562251	coiled-coil domain containing 69	gene	DOID:9007071	Hereditary Neoplastic Syndromes		ISO	RGD:1603313	D	RGD:8554872	20210608	ClinVar	ClinVar Annotator: match by term: Hereditary cancer-predisposing syndrome	8,41–43
chr10	39175634	CCTTT	C	frameshift_variant	HIGH	Ccdc69	0/0	0/0	0/0	0/0	0/0	2023-01-01	2023-01-01	0/0	0/0	1562251	coiled-coil domain containing 69	gene	DOID:0080409	familial adenomatous polyposis 1		ISO	RGD:1603313	D	RGD:8554872	20210608	ClinVar	ClinVar Annotator: match by term: Familial adenomatous polyposis 1	8,41–43
chr11	37574609	C	CT	frameshift_variant	HIGH	Nsun3	0/0	0/0	0/0	0/0	0/0	2023-01-01	2023-01-01	0/0	0/0	2322119	NOP2/Sun RNA methyltransferase 3	gene	DOID:0111900	autosomal dominant thrombophilia due to protein S deficiency		ISO	RGD:1351028	D	RGD:8554872	20200908	ClinVar	ClinVar Annotator: match by term: Reduced protein S activity	44
chr11	37574609	C	CT	frameshift_variant	HIGH	Nsun3	0/0	0/0	0/0	0/0	0/0	2023-01-01	2023-01-01	0/0	0/0	2322119	NOP2/Sun RNA methyltransferase 3	gene	DOID:0112112	combined oxidative phosphorylation deficiency 48		ISO	RGD:1351028	D	RGD:7240710	20200930	OMIM
chr11	37574609	C	CT	frameshift_variant	HIGH	Nsun3	0/0	0/0	0/0	0/0	0/0	2023-01-01	2023-01-01	0/0	0/0	2322119	NOP2/Sun RNA methyltransferase 3	gene	DOID:0111003	Joubert syndrome 8		ISO	RGD:1351028	D	RGD:8554872	20200512	ClinVar	ClinVar Annotator: match by term: Joubert syndrome 8	8
chr11	37574609	C	CT	frameshift_variant	HIGH	Nsun3	0/0	0/0	0/0	0/0	0/0	2023-01-01	2023-01-01	0/0	0/0	2322119	NOP2/Sun RNA methyltransferase 3	gene	DOID:2451	protein S deficiency		ISO	RGD:1351028	D	RGD:8554872	20210406	ClinVar	ClinVar Annotator: match by term: Protein S deficiency	44
chr12	5973952	TAC	T	frameshift_variant	HIGH	Hmgb1	2023-01-01	2023-01-01	2023-01-01	2023-01-01	2023-01-01	0/0	0/0	2023-01-01	2023-01-01	2802	high mobility group box 1	gene	DOID:9007558	Acute Experimental Pancreatitis	treatment	IMP		D	RGD:10402063|PMID:23706497	20151014	RGD
chr12	5973952	TAC	T	frameshift_variant	HIGH	Hmgb1	2023-01-01	2023-01-01	2023-01-01	2023-01-01	2023-01-01	0/0	0/0	2023-01-01	2023-01-01	2802	high mobility group box 1	gene	DOID:10652	Alzheimer's disease		ISO	RGD:10711	D	RGD:10402058|PMID:23905994	20151014	RGD
chr12	5973952	TAC	T	frameshift_variant	HIGH	Hmgb1	2023-01-01	2023-01-01	2023-01-01	2023-01-01	2023-01-01	0/0	0/0	2023-01-01	2023-01-01	2802	high mobility group box 1	gene	DOID:332	amyotrophic lateral sclerosis	severity	ISO	RGD:1605729	D	RGD:10402056|PMID:23639787	20151014	RGD
chr12	5973952	TAC	T	frameshift_variant	HIGH	Hmgb1	2023-01-01	2023-01-01	2023-01-01	2023-01-01	2023-01-01	0/0	0/0	2023-01-01	2023-01-01	2802	high mobility group box 1	gene	DOID:8398	osteoarthritis		ISO	RGD:10711	D	RGD:10401949|PMID:22330250	20151013	RGD
chr12	5973952	TAC	T	frameshift_variant	HIGH	Hmgb1	2023-01-01	2023-01-01	2023-01-01	2023-01-01	2023-01-01	0/0	0/0	2023-01-01	2023-01-01	2802	high mobility group box 1	gene	DOID:9002331	Knee Osteoarthritis		ISO	RGD:1605729	D	RGD:10402184|PMID:19139395	20151019	RGD	mRNA:decreased expression:articular cartilage
chr12	5973952	TAC	T	frameshift_variant	HIGH	Hmgb1	2023-01-01	2023-01-01	2023-01-01	2023-01-01	2023-01-01	0/0	0/0	2023-01-01	2023-01-01	2802	high mobility group box 1	gene	DOID:9002457	Experimental Arthritis		IEP		D	RGD:728698|PMID:12384917	20151013	RGD	protein:altered localization:cytoplasm, extracellular matrix
chr12	5973952	TAC	T	frameshift_variant	HIGH	Hmgb1	2023-01-01	2023-01-01	2023-01-01	2023-01-01	2023-01-01	0/0	0/0	2023-01-01	2023-01-01	2802	high mobility group box 1	gene	DOID:1936	atherosclerosis	treatment	IEP		D	RGD:10402182|PMID:20519084	20151019	RGD
chr12	5973952	TAC	T	frameshift_variant	HIGH	Hmgb1	2023-01-01	2023-01-01	2023-01-01	2023-01-01	2023-01-01	0/0	0/0	2023-01-01	2023-01-01	2802	high mobility group box 1	gene	DOID:9007730	Burns	treatment	IEP		D	RGD:10402183|PMID:20723408	20151019	RGD
chr12	5973952	TAC	T	frameshift_variant	HIGH	Hmgb1	2023-01-01	2023-01-01	2023-01-01	2023-01-01	2023-01-01	0/0	0/0	2023-01-01	2023-01-01	2802	high mobility group box 1	gene	DOID:234	colon adenocarcinoma		IEP		D	RGD:10402080|PMID:20616616	20151015	RGD
chr12	5973952	TAC	T	frameshift_variant	HIGH	Hmgb1	2023-01-01	2023-01-01	2023-01-01	2023-01-01	2023-01-01	0/0	0/0	2023-01-01	2023-01-01	2802	high mobility group box 1	gene	DOID:3748	esophagus squamous cell carcinoma		ISO	RGD:1605729	D	RGD:11554173	20200407	CTD	CTD Direct Evidence: marker/mechanism	45
chr12	5973952	TAC	T	frameshift_variant	HIGH	Hmgb1	2023-01-01	2023-01-01	2023-01-01	2023-01-01	2023-01-01	0/0	0/0	2023-01-01	2023-01-01	2802	high mobility group box 1	gene	DOID:3525	middle cerebral artery infarction	treatment	IEP		D	RGD:9681449|PMID:23480850	20151014	RGD
chr12	5973952	TAC	T	frameshift_variant	HIGH	Hmgb1	2023-01-01	2023-01-01	2023-01-01	2023-01-01	2023-01-01	0/0	0/0	2023-01-01	2023-01-01	2802	high mobility group box 1	gene	DOID:5844	myocardial infarction		ISO	RGD:1605729	D	RGD:11554173	20161020	CTD	CTD Direct Evidence: marker/mechanism	46
chr12	5973952	TAC	T	frameshift_variant	HIGH	Hmgb1	2023-01-01	2023-01-01	2023-01-01	2023-01-01	2023-01-01	0/0	0/0	2023-01-01	2023-01-01	2802	high mobility group box 1	gene	DOID:9003936	Cardiomegaly	treatment	ISO	RGD:1605729	D	RGD:10402070|PMID:23708738	20151015	RGD
chr12	5973952	TAC	T	frameshift_variant	HIGH	Hmgb1	2023-01-01	2023-01-01	2023-01-01	2023-01-01	2023-01-01	0/0	0/0	2023-01-01	2023-01-01	2802	high mobility group box 1	gene	DOID:9007102	Myocardial Ischemia		ISO	RGD:1605729	D	RGD:11554173	20161020	CTD	CTD Direct Evidence: marker/mechanism	47
chr12	5973952	TAC	T	frameshift_variant	HIGH	Hmgb1	2023-01-01	2023-01-01	2023-01-01	2023-01-01	2023-01-01	0/0	0/0	2023-01-01	2023-01-01	2802	high mobility group box 1	gene	DOID:9007838	Myocardial Reperfusion Injury		ISO	RGD:1605729	D	RGD:11554173	20161020	CTD	CTD Direct Evidence: marker/mechanism	46
chr12	5973952	TAC	T	frameshift_variant	HIGH	Hmgb1	2023-01-01	2023-01-01	2023-01-01	2023-01-01	2023-01-01	0/0	0/0	2023-01-01	2023-01-01	2802	high mobility group box 1	gene	DOID:3526	cerebral infarction		ISO	RGD:1605729	D	RGD:8696004|PMID:23288172	20140808	RGD	protein:increased expression:plasma
chr12	5973952	TAC	T	frameshift_variant	HIGH	Hmgb1	2023-01-01	2023-01-01	2023-01-01	2023-01-01	2023-01-01	0/0	0/0	2023-01-01	2023-01-01	2802	high mobility group box 1	gene	DOID:9002153	Chronic Allograft Dysfunction	treatment	IEP		D	RGD:7245568|PMID:22217518	20151015	RGD
chr12	5973952	TAC	T	frameshift_variant	HIGH	Hmgb1	2023-01-01	2023-01-01	2023-01-01	2023-01-01	2023-01-01	0/0	0/0	2023-01-01	2023-01-01	2802	high mobility group box 1	gene	DOID:6000	congestive heart failure		ISO	RGD:1605729	D	RGD:10402070|PMID:23708738	20151015	RGD	protein:decreased expression:heart
chr12	5973952	TAC	T	frameshift_variant	HIGH	Hmgb1	2023-01-01	2023-01-01	2023-01-01	2023-01-01	2023-01-01	0/0	0/0	2023-01-01	2023-01-01	2802	high mobility group box 1	gene	DOID:9005643	Experimental Diabetes Mellitus		IEP		D	RGD:10402069|PMID:23261684	20151015	RGD	protein:increased expression, altered localization:retina, cytoplasm
chr12	5973952	TAC	T	frameshift_variant	HIGH	Hmgb1	2023-01-01	2023-01-01	2023-01-01	2023-01-01	2023-01-01	0/0	0/0	2023-01-01	2023-01-01	2802	high mobility group box 1	gene	DOID:9006810	Drug-Related Side Effects and Adverse Reactions		ISO	RGD:1605729	D	RGD:11554173	20170110	CTD	CTD Direct Evidence: marker/mechanism	48
chr12	5973952	TAC	T	frameshift_variant	HIGH	Hmgb1	2023-01-01	2023-01-01	2023-01-01	2023-01-01	2023-01-01	0/0	0/0	2023-01-01	2023-01-01	2802	high mobility group box 1	gene	DOID:9005930	Endotoxemia		IEP		D	RGD:10402065|PMID:18503231	20151014	RGD	protein:increased expression:heart, serum
chr12	5973952	TAC	T	frameshift_variant	HIGH	Hmgb1	2023-01-01	2023-01-01	2023-01-01	2023-01-01	2023-01-01	0/0	0/0	2023-01-01	2023-01-01	2802	high mobility group box 1	gene	DOID:13619	extrahepatic cholestasis		ISO	RGD:1605729	D	RGD:11554173	20180116	CTD	CTD Direct Evidence: marker/mechanism	49
chr12	5973952	TAC	T	frameshift_variant	HIGH	Hmgb1	2023-01-01	2023-01-01	2023-01-01	2023-01-01	2023-01-01	0/0	0/0	2023-01-01	2023-01-01	2802	high mobility group box 1	gene	DOID:9000972	Fever		ISO	RGD:1605729	D	RGD:11554173	20161213	CTD	CTD Direct Evidence: marker/mechanism	50
chr12	5973952	TAC	T	frameshift_variant	HIGH	Hmgb1	2023-01-01	2023-01-01	2023-01-01	2023-01-01	2023-01-01	0/0	0/0	2023-01-01	2023-01-01	2802	high mobility group box 1	gene	DOID:9004649	Heat Stroke	treatment	IEP		D	RGD:10402179|PMID:20047080	20151019	RGD
chr12	5973952	TAC	T	frameshift_variant	HIGH	Hmgb1	2023-01-01	2023-01-01	2023-01-01	2023-01-01	2023-01-01	0/0	0/0	2023-01-01	2023-01-01	2802	high mobility group box 1	gene	DOID:3070	high grade glioma	treatment	IMP		D	RGD:10402059|PMID:10830965	20151014	RGD
chr12	5973952	TAC	T	frameshift_variant	HIGH	Hmgb1	2023-01-01	2023-01-01	2023-01-01	2023-01-01	2023-01-01	0/0	0/0	2023-01-01	2023-01-01	2802	high mobility group box 1	gene	DOID:10908	hydrocephalus		IEP		D	RGD:10402405|PMID:22116431	20151023	RGD
chr12	5973952	TAC	T	frameshift_variant	HIGH	Hmgb1	2023-01-01	2023-01-01	2023-01-01	2023-01-01	2023-01-01	0/0	0/0	2023-01-01	2023-01-01	2802	high mobility group box 1	gene	DOID:9002211	Hyperalgesia		ISO	RGD:1605729	D	RGD:11554173	20170110	CTD	CTD Direct Evidence: marker/mechanism	48
chr12	5973952	TAC	T	frameshift_variant	HIGH	Hmgb1	2023-01-01	2023-01-01	2023-01-01	2023-01-01	2023-01-01	0/0	0/0	2023-01-01	2023-01-01	2802	high mobility group box 1	gene	DOID:10763	hypertension		ISO	RGD:1605729	D	RGD:11554173	20201106	CTD	CTD Direct Evidence: marker/mechanism	51
chr12	5973952	TAC	T	frameshift_variant	HIGH	Hmgb1	2023-01-01	2023-01-01	2023-01-01	2023-01-01	2023-01-01	0/0	0/0	2023-01-01	2023-01-01	2802	high mobility group box 1	gene	DOID:6432	pulmonary hypertension	treatment	IMP		D	RGD:10402082|PMID:25032709	20151015	RGD
chr12	5973952	TAC	T	frameshift_variant	HIGH	Hmgb1	2023-01-01	2023-01-01	2023-01-01	2023-01-01	2023-01-01	0/0	0/0	2023-01-01	2023-01-01	2802	high mobility group box 1	gene	DOID:9002311	Experimental Autoimmune Myocarditis		IEP		D	RGD:8696002|PMID:24599045	20140808	RGD	protein:increased expression:heart, serum
chr12	5973952	TAC	T	frameshift_variant	HIGH	Hmgb1	2023-01-01	2023-01-01	2023-01-01	2023-01-01	2023-01-01	0/0	0/0	2023-01-01	2023-01-01	2802	high mobility group box 1	gene	DOID:9005372	Inflammation		ISO	RGD:1605729	D	RGD:11554173	20161020	CTD	CTD Direct Evidence: marker/mechanism	52–56
chr12	5973952	TAC	T	frameshift_variant	HIGH	Hmgb1	2023-01-01	2023-01-01	2023-01-01	2023-01-01	2023-01-01	0/0	0/0	2023-01-01	2023-01-01	2802	high mobility group box 1	gene	DOID:9007755	Intestinal Reperfusion Injury		IEP		D	RGD:10402181|PMID:22093738	20151019	RGD
chr12	5973952	TAC	T	frameshift_variant	HIGH	Hmgb1	2023-01-01	2023-01-01	2023-01-01	2023-01-01	2023-01-01	0/0	0/0	2023-01-01	2023-01-01	2802	high mobility group box 1	gene	DOID:13378	Kawasaki disease		ISO	RGD:1605729	D	RGD:8695977|PMID:18720262	20140807	RGD	protein:increased expression:serum
chr12	5973952	TAC	T	frameshift_variant	HIGH	Hmgb1	2023-01-01	2023-01-01	2023-01-01	2023-01-01	2023-01-01	0/0	0/0	2023-01-01	2023-01-01	2802	high mobility group box 1	gene	DOID:12986	leukostasis		ISO	RGD:1605729	D	RGD:11554173	20180515	CTD	CTD Direct Evidence: marker/mechanism	57
chr12	5973952	TAC	T	frameshift_variant	HIGH	Hmgb1	2023-01-01	2023-01-01	2023-01-01	2023-01-01	2023-01-01	0/0	0/0	2023-01-01	2023-01-01	2802	high mobility group box 1	gene	DOID:9000238	Acute-On-Chronic Liver Failure	treatment	IMP		D	RGD:10402084|PMID:23591781	20151015	RGD
chr12	5973952	TAC	T	frameshift_variant	HIGH	Hmgb1	2023-01-01	2023-01-01	2023-01-01	2023-01-01	2023-01-01	0/0	0/0	2023-01-01	2023-01-01	2802	high mobility group box 1	gene	DOID:9002159	Liver Reperfusion Injury		IEP		D	RGD:10402078|PMID:21431875	20151015	RGD	mRNA, protein:increased expression, altered localization:serum, hepatocyte, cytoplasm
chr12	5973952	TAC	T	frameshift_variant	HIGH	Hmgb1	2023-01-01	2023-01-01	2023-01-01	2023-01-01	2023-01-01	0/0	0/0	2023-01-01	2023-01-01	2802	high mobility group box 1	gene	DOID:9007383	Chemical and Drug Induced Liver Injury		ISO	RGD:1605729	D	RGD:11554173	20161020	CTD	CTD Direct Evidence: marker/mechanism	58
chr12	5973952	TAC	T	frameshift_variant	HIGH	Hmgb1	2023-01-01	2023-01-01	2023-01-01	2023-01-01	2023-01-01	0/0	0/0	2023-01-01	2023-01-01	2802	high mobility group box 1	gene	DOID:3770	pulmonary fibrosis		ISO	RGD:1605729	D	RGD:11554173	20170207	CTD	CTD Direct Evidence: marker/mechanism	59
chr12	5973952	TAC	T	frameshift_variant	HIGH	Hmgb1	2023-01-01	2023-01-01	2023-01-01	2023-01-01	2023-01-01	0/0	0/0	2023-01-01	2023-01-01	2802	high mobility group box 1	gene	DOID:9000945	Ventilator-Induced Lung Injury	treatment	IMP		D	RGD:10402091|PMID:24058610	20151015	RGD	associated with Endotoxemia
chr12	5973952	TAC	T	frameshift_variant	HIGH	Hmgb1	2023-01-01	2023-01-01	2023-01-01	2023-01-01	2023-01-01	0/0	0/0	2023-01-01	2023-01-01	2802	high mobility group box 1	gene	DOID:9004610	Acute Lung Injury	treatment	IEP		D	RGD:10402098|PMID:23874764	20151015	RGD	associated with Burns
chr12	5973952	TAC	T	frameshift_variant	HIGH	Hmgb1	2023-01-01	2023-01-01	2023-01-01	2023-01-01	2023-01-01	0/0	0/0	2023-01-01	2023-01-01	2802	high mobility group box 1	gene	DOID:9006827	Lung Reperfusion Injury		IEP		D	RGD:10402095|PMID:22115333	20151015	RGD	protein:increased expression:lung
chr12	5973952	TAC	T	frameshift_variant	HIGH	Hmgb1	2023-01-01	2023-01-01	2023-01-01	2023-01-01	2023-01-01	0/0	0/0	2023-01-01	2023-01-01	2802	high mobility group box 1	gene	DOID:9000081	Lymphatic Metastasis		IEP		D	RGD:10402080|PMID:20616616	20151015	RGD	associated with Adenocarcinoma, Colon
chr12	5973952	TAC	T	frameshift_variant	HIGH	Hmgb1	2023-01-01	2023-01-01	2023-01-01	2023-01-01	2023-01-01	0/0	0/0	2023-01-01	2023-01-01	2802	high mobility group box 1	gene	DOID:9002906	Multiple Organ Failure		ISO	RGD:1605729	D	RGD:11554173	20161213	CTD	CTD Direct Evidence: marker/mechanism	50
chr12	5973952	TAC	T	frameshift_variant	HIGH	Hmgb1	2023-01-01	2023-01-01	2023-01-01	2023-01-01	2023-01-01	0/0	0/0	2023-01-01	2023-01-01	2802	high mobility group box 1	gene	DOID:9005749	Necrosis		ISO	RGD:1605729	D	RGD:11554173	20161020	CTD	CTD Direct Evidence: marker/mechanism	53,58
chr12	5973952	TAC	T	frameshift_variant	HIGH	Hmgb1	2023-01-01	2023-01-01	2023-01-01	2023-01-01	2023-01-01	0/0	0/0	2023-01-01	2023-01-01	2802	high mobility group box 1	gene	DOID:9005968	Neuralgia		ISO	RGD:1605729	D	RGD:11554173	20161020	CTD	CTD Direct Evidence: marker/mechanism	60
chr12	5973952	TAC	T	frameshift_variant	HIGH	Hmgb1	2023-01-01	2023-01-01	2023-01-01	2023-01-01	2023-01-01	0/0	0/0	2023-01-01	2023-01-01	2802	high mobility group box 1	gene	DOID:13603	obstructive jaundice		IEP		D	RGD:10402168|PMID:21737101	20151019	RGD	protein:increased expression:liver, plasma
chr12	5973952	TAC	T	frameshift_variant	HIGH	Hmgb1	2023-01-01	2023-01-01	2023-01-01	2023-01-01	2023-01-01	0/0	0/0	2023-01-01	2023-01-01	2802	high mobility group box 1	gene	DOID:9002909	Oxygen-Induced Retinopathy	treatment	ISO	RGD:10711	D	RGD:10402057|PMID:24371837	20151014	RGD
chr12	5973952	TAC	T	frameshift_variant	HIGH	Hmgb1	2023-01-01	2023-01-01	2023-01-01	2023-01-01	2023-01-01	0/0	0/0	2023-01-01	2023-01-01	2802	high mobility group box 1	gene	DOID:824	periodontitis		IEP		D	RGD:10402172|PMID:24692854	20151019	RGD	protein:increased expression:gingiva
chr12	5973952	TAC	T	frameshift_variant	HIGH	Hmgb1	2023-01-01	2023-01-01	2023-01-01	2023-01-01	2023-01-01	0/0	0/0	2023-01-01	2023-01-01	2802	high mobility group box 1	gene	DOID:9002644	Premature Aging		ISO	RGD:10711	D	RGD:10043099|PMID:21828285	20151013	RGD	protein:increased expression:adipose tissue
chr12	5973952	TAC	T	frameshift_variant	HIGH	Hmgb1	2023-01-01	2023-01-01	2023-01-01	2023-01-01	2023-01-01	0/0	0/0	2023-01-01	2023-01-01	2802	high mobility group box 1	gene	DOID:11446	sciatic neuropathy	treatment	IMP		D	RGD:10402062|PMID:23991202	20151014	RGD
chr12	5973952	TAC	T	frameshift_variant	HIGH	Hmgb1	2023-01-01	2023-01-01	2023-01-01	2023-01-01	2023-01-01	0/0	0/0	2023-01-01	2023-01-01	2802	high mobility group box 1	gene	DOID:9000998	Brain Injuries	treatment	IMP		D	RGD:7245513|PMID:22915134	20151014	RGD
chr12	5973952	TAC	T	frameshift_variant	HIGH	Hmgb1	2023-01-01	2023-01-01	2023-01-01	2023-01-01	2023-01-01	0/0	0/0	2023-01-01	2023-01-01	2802	high mobility group box 1	gene	DOID:9004974	Painful Neuropathy		ISO	RGD:1605729	D	RGD:11554173	20170110	CTD	CTD Direct Evidence: marker/mechanism	48
chr12	5973952	TAC	T	frameshift_variant	HIGH	Hmgb1	2023-01-01	2023-01-01	2023-01-01	2023-01-01	2023-01-01	0/0	0/0	2023-01-01	2023-01-01	2802	high mobility group box 1	gene	DOID:9004009	Reperfusion Injury	treatment	IMP		D	RGD:10402071|PMID:22392147	20151015	RGD
chr12	5973952	TAC	T	frameshift_variant	HIGH	Hmgb1	2023-01-01	2023-01-01	2023-01-01	2023-01-01	2023-01-01	0/0	0/0	2023-01-01	2023-01-01	2802	high mobility group box 1	gene	DOID:9001725	Retina Reperfusion Injury		IDA		D	RGD:10402064|PMID:21999229	20151014	RGD
chr12	5973952	TAC	T	frameshift_variant	HIGH	Hmgb1	2023-01-01	2023-01-01	2023-01-01	2023-01-01	2023-01-01	0/0	0/0	2023-01-01	2023-01-01	2802	high mobility group box 1	gene	DOID:9004484	Sepsis		ISO	RGD:1605729	D	RGD:11554173	20161213	CTD	CTD Direct Evidence: marker/mechanism	50,56
chr12	5973952	TAC	T	frameshift_variant	HIGH	Hmgb1	2023-01-01	2023-01-01	2023-01-01	2023-01-01	2023-01-01	0/0	0/0	2023-01-01	2023-01-01	2802	high mobility group box 1	gene	DOID:9000039	Spinal Cord Injuries		IEP		D	RGD:2325645|PMID:20195207	20151014	RGD	mRNA:increased expression:spinal cord
chr12	5973952	TAC	T	frameshift_variant	HIGH	Hmgb1	2023-01-01	2023-01-01	2023-01-01	2023-01-01	2023-01-01	0/0	0/0	2023-01-01	2023-01-01	2802	high mobility group box 1	gene	DOID:418	systemic scleroderma		ISO	RGD:10711|RGD:1605729	D	RGD:8695973|PMID:18825489	20140807	RGD	protein:increased expression:serum
chr12	5973952	TAC	T	frameshift_variant	HIGH	Hmgb1	2023-01-01	2023-01-01	2023-01-01	2023-01-01	2023-01-01	0/0	0/0	2023-01-01	2023-01-01	2802	high mobility group box 1	gene	DOID:9003199	Systemic Vasculitis		ISO	RGD:1605729	D	RGD:11554173	20161020	CTD	CTD Direct Evidence: marker/mechanism	56
chr12	5973952	TAC	T	frameshift_variant	HIGH	Hmgb1	2023-01-01	2023-01-01	2023-01-01	2023-01-01	2023-01-01	0/0	0/0	2023-01-01	2023-01-01	2802	high mobility group box 1	gene	DOID:224	transient cerebral ischemia		ISO	RGD:10711	D	RGD:8696004|PMID:23288172	20140808	RGD	protein:increased expression:brain, plasma
chr13	43803050	G	GTAGC	frameshift_variant&stop_gained	HIGH	Tmcc2	2023-01-01	2023-01-01	2023-01-01	2023-01-01	2023-01-01	0/0	0/0	2023-01-01	2023-01-01	1311960	transmembrane and coiled-coil domain family 2	gene	DOID:12849	autistic disorder		ISO	RGD:1346306	D	RGD:8554872	20190212	ClinVar	ClinVar Annotator: match by term: Autistic disorder of childhood onset	9,61
chr13	43803050	G	GTAGC	frameshift_variant&stop_gained	HIGH	Tmcc2	2023-01-01	2023-01-01	2023-01-01	2023-01-01	2023-01-01	0/0	0/0	2023-01-01	2023-01-01	1311960	transmembrane and coiled-coil domain family 2	gene	DOID:1540	parathyroid carcinoma		ISO	RGD:1346306	D	RGD:8554872	20210406	ClinVar	ClinVar Annotator: match by term: Parathyroid carcinoma	8
chr13	43803050	G	GTAGC	frameshift_variant&stop_gained	HIGH	Tmcc2	2023-01-01	2023-01-01	2023-01-01	2023-01-01	2023-01-01	0/0	0/0	2023-01-01	2023-01-01	1311960	transmembrane and coiled-coil domain family 2	gene	DOID:9253	gastrointestinal stromal tumor		ISO	RGD:1346306	D	RGD:8554872	20210413	ClinVar	ClinVar Annotator: match by term: Gastrointestinal stromal tumor	8
chr13	88851283	A	AGTCTTTGTCTTGAGAGGGAAAGCCATCGGTCTATTCCTTC	frameshift_variant&stop_gained	HIGH	Sdccag8	0/0	2023-01-01	./.	0/0	2023-01-01	0/0	0/0	./.	0/0	727781	SHH signaling and ciliogenesis regulator SDCCAG8	gene	DOID:1935	Bardet-Biedl syndrome		ISO	RGD:1344755	D	RGD:8554872	20170111	ClinVar	ClinVar Annotator: match by term: Bardet-Biedl syndrome
chr13	88851283	A	AGTCTTTGTCTTGAGAGGGAAAGCCATCGGTCTATTCCTTC	frameshift_variant&stop_gained	HIGH	Sdccag8	0/0	2023-01-01	./.	0/0	2023-01-01	0/0	0/0	./.	0/0	727781	SHH signaling and ciliogenesis regulator SDCCAG8	gene	DOID:0110138	Bardet-Biedl syndrome 16		ISO	RGD:1344755	D	RGD:7240710	20160907	OMIM
chr13	88851283	A	AGTCTTTGTCTTGAGAGGGAAAGCCATCGGTCTATTCCTTC	frameshift_variant&stop_gained	HIGH	Sdccag8	0/0	2023-01-01	./.	0/0	2023-01-01	0/0	0/0	./.	0/0	727781	SHH signaling and ciliogenesis regulator SDCCAG8	gene	DOID:1540	parathyroid carcinoma		ISO	RGD:1344755	D	RGD:8554872	20210406	ClinVar	ClinVar Annotator: match by term: Parathyroid carcinoma	8
chr13	88851283	A	AGTCTTTGTCTTGAGAGGGAAAGCCATCGGTCTATTCCTTC	frameshift_variant&stop_gained	HIGH	Sdccag8	0/0	2023-01-01	./.	0/0	2023-01-01	0/0	0/0	./.	0/0	727781	SHH signaling and ciliogenesis regulator SDCCAG8	gene	DOID:9253	gastrointestinal stromal tumor		ISO	RGD:1344755	D	RGD:8554872	20210413	ClinVar	ClinVar Annotator: match by term: Gastrointestinal stromal tumor	8
chr13	88851283	A	AGTCTTTGTCTTGAGAGGGAAAGCCATCGGTCTATTCCTTC	frameshift_variant&stop_gained	HIGH	Sdccag8	0/0	2023-01-01	./.	0/0	2023-01-01	0/0	0/0	./.	0/0	727781	SHH signaling and ciliogenesis regulator SDCCAG8	gene	DOID:9002186	Megalencephaly-Polymicrogyria-Polydactyly-Hydrocephalus Syndrome 2		ISO	RGD:1344755	D	RGD:8554872	20190409	ClinVar	ClinVar Annotator: match by term: Megalencephaly-polymicrogyria-polydactyly-hydrocephalus syndrome 2	62
chr13	88851283	A	AGTCTTTGTCTTGAGAGGGAAAGCCATCGGTCTATTCCTTC	frameshift_variant&stop_gained	HIGH	Sdccag8	0/0	2023-01-01	./.	0/0	2023-01-01	0/0	0/0	./.	0/0	727781	SHH signaling and ciliogenesis regulator SDCCAG8	gene	DOID:9004429	Neurodevelopmental Disorders		ISO	RGD:1344755	D	RGD:8554872	20190806	ClinVar	ClinVar Annotator: match by term: Neurodevelopmental disorder	5
chr13	88851283	A	AGTCTTTGTCTTGAGAGGGAAAGCCATCGGTCTATTCCTTC	frameshift_variant&stop_gained	HIGH	Sdccag8	0/0	2023-01-01	./.	0/0	2023-01-01	0/0	0/0	./.	0/0	727781	SHH signaling and ciliogenesis regulator SDCCAG8	gene	DOID:5679	retinal disease		ISO	RGD:1344755	D	RGD:11554173	20161020	CTD	CTD Direct Evidence: marker/mechanism	63
chr13	88851283	A	AGTCTTTGTCTTGAGAGGGAAAGCCATCGGTCTATTCCTTC	frameshift_variant&stop_gained	HIGH	Sdccag8	0/0	2023-01-01	./.	0/0	2023-01-01	0/0	0/0	./.	0/0	727781	SHH signaling and ciliogenesis regulator SDCCAG8	gene	DOID:0050576	Senior-Loken syndrome		ISO	RGD:1344755	D	RGD:8554872	20170111	ClinVar	ClinVar Annotator: match by term: Renal dysplasia and retinal aplasia
chr13	88851283	A	AGTCTTTGTCTTGAGAGGGAAAGCCATCGGTCTATTCCTTC	frameshift_variant&stop_gained	HIGH	Sdccag8	0/0	2023-01-01	./.	0/0	2023-01-01	0/0	0/0	./.	0/0	727781	SHH signaling and ciliogenesis regulator SDCCAG8	gene	DOID:9004000	Senior-Loken Syndrome 7		ISO	RGD:1344755	D	RGD:7240710	20140911	OMIM
chr14	37098247	G	GC	frameshift_variant	HIGH	Gabra2	0/0	0/0	0/0	0/0	./.	2023-01-01	2023-01-01	0/0	0/0	61856	gamma-aminobutyric acid type A receptor subunit alpha 2	gene	DOID:0050741	alcohol dependence		ISS	RGD:1349486	D	RGD:13592920	20180518	MouseDO	OMIM:103780
chr14	37098247	G	GC	frameshift_variant	HIGH	Gabra2	0/0	0/0	0/0	0/0	./.	2023-01-01	2023-01-01	0/0	0/0	61856	gamma-aminobutyric acid type A receptor subunit alpha 2	gene	DOID:1574	alcohol use disorder		ISO	RGD:1349486	D	RGD:11554173	20161020	CTD	CTD Direct Evidence: marker/mechanism	64
chr14	37098247	G	GC	frameshift_variant	HIGH	Gabra2	0/0	0/0	0/0	0/0	./.	2023-01-01	2023-01-01	0/0	0/0	61856	gamma-aminobutyric acid type A receptor subunit alpha 2	gene	DOID:2030	anxiety disorder		ISO	RGD:1349486	D	RGD:11554173	20161020	CTD	CTD Direct Evidence: marker/mechanism	65
chr14	37098247	G	GC	frameshift_variant	HIGH	Gabra2	0/0	0/0	0/0	0/0	./.	2023-01-01	2023-01-01	0/0	0/0	61856	gamma-aminobutyric acid type A receptor subunit alpha 2	gene	DOID:12849	autistic disorder		ISO	RGD:1349486	D	RGD:11554173	20161020	CTD	CTD Direct Evidence: marker/mechanism	66
chr14	37098247	G	GC	frameshift_variant	HIGH	Gabra2	0/0	0/0	0/0	0/0	./.	2023-01-01	2023-01-01	0/0	0/0	61856	gamma-aminobutyric acid type A receptor subunit alpha 2	gene	DOID:9005632	Cocaine-Related Disorders		ISO	RGD:1349486	D	RGD:11554173	20161020	CTD	CTD Direct Evidence: marker/mechanism	67,68
chr14	37098247	G	GC	frameshift_variant	HIGH	Gabra2	0/0	0/0	0/0	0/0	./.	2023-01-01	2023-01-01	0/0	0/0	61856	gamma-aminobutyric acid type A receptor subunit alpha 2	gene	DOID:0050709	early infantile epileptic encephalopathy		ISO	RGD:1349486	D	RGD:8554872	20210309	ClinVar	ClinVar Annotator: match by term: Developmental and epileptic encephalopathy	69
chr14	37098247	G	GC	frameshift_variant	HIGH	Gabra2	0/0	0/0	0/0	0/0	./.	2023-01-01	2023-01-01	0/0	0/0	61856	gamma-aminobutyric acid type A receptor subunit alpha 2	gene	DOID:0112202	developmental and epileptic encephalopathy		ISO	RGD:1349486	D	RGD:8554872	20210309	ClinVar	ClinVar Annotator: match by term: Developmental and epileptic encephalopathy	69
chr14	37098247	G	GC	frameshift_variant	HIGH	Gabra2	0/0	0/0	0/0	0/0	./.	2023-01-01	2023-01-01	0/0	0/0	61856	gamma-aminobutyric acid type A receptor subunit alpha 2	gene	DOID:0112214	developmental and epileptic encephalopathy 78		ISO	RGD:1349486	D	RGD:7240710	20190911	OMIM
chr14	37098247	G	GC	frameshift_variant	HIGH	Gabra2	0/0	0/0	0/0	0/0	./.	2023-01-01	2023-01-01	0/0	0/0	61856	gamma-aminobutyric acid type A receptor subunit alpha 2	gene	DOID:9976	heroin dependence		ISO	RGD:1349486	D	RGD:11554173	20161020	CTD	CTD Direct Evidence: marker/mechanism	67
chr14	37228012	C	T	stop_gained	HIGH	Gabra2	0/0	0/0	0/0	0/0	0/0	2023-01-01	2023-01-01	0/0	0/0	61856	gamma-aminobutyric acid type A receptor subunit alpha 2	gene	DOID:0050741	alcohol dependence		ISS	RGD:1349486	D	RGD:13592920	20180518	MouseDO	OMIM:103780
chr14	37228012	C	T	stop_gained	HIGH	Gabra2	0/0	0/0	0/0	0/0	0/0	2023-01-01	2023-01-01	0/0	0/0	61856	gamma-aminobutyric acid type A receptor subunit alpha 2	gene	DOID:1574	alcohol use disorder		ISO	RGD:1349486	D	RGD:11554173	20161020	CTD	CTD Direct Evidence: marker/mechanism	64
chr14	37228012	C	T	stop_gained	HIGH	Gabra2	0/0	0/0	0/0	0/0	0/0	2023-01-01	2023-01-01	0/0	0/0	61856	gamma-aminobutyric acid type A receptor subunit alpha 2	gene	DOID:2030	anxiety disorder		ISO	RGD:1349486	D	RGD:11554173	20161020	CTD	CTD Direct Evidence: marker/mechanism	65
chr14	37228012	C	T	stop_gained	HIGH	Gabra2	0/0	0/0	0/0	0/0	0/0	2023-01-01	2023-01-01	0/0	0/0	61856	gamma-aminobutyric acid type A receptor subunit alpha 2	gene	DOID:12849	autistic disorder		ISO	RGD:1349486	D	RGD:11554173	20161020	CTD	CTD Direct Evidence: marker/mechanism	66
chr14	37228012	C	T	stop_gained	HIGH	Gabra2	0/0	0/0	0/0	0/0	0/0	2023-01-01	2023-01-01	0/0	0/0	61856	gamma-aminobutyric acid type A receptor subunit alpha 2	gene	DOID:9005632	Cocaine-Related Disorders		ISO	RGD:1349486	D	RGD:11554173	20161020	CTD	CTD Direct Evidence: marker/mechanism	67,68
chr14	37228012	C	T	stop_gained	HIGH	Gabra2	0/0	0/0	0/0	0/0	0/0	2023-01-01	2023-01-01	0/0	0/0	61856	gamma-aminobutyric acid type A receptor subunit alpha 2	gene	DOID:0050709	early infantile epileptic encephalopathy		ISO	RGD:1349486	D	RGD:8554872	20210309	ClinVar	ClinVar Annotator: match by term: Developmental and epileptic encephalopathy	69
chr14	37228012	C	T	stop_gained	HIGH	Gabra2	0/0	0/0	0/0	0/0	0/0	2023-01-01	2023-01-01	0/0	0/0	61856	gamma-aminobutyric acid type A receptor subunit alpha 2	gene	DOID:0112202	developmental and epileptic encephalopathy		ISO	RGD:1349486	D	RGD:8554872	20210309	ClinVar	ClinVar Annotator: match by term: Developmental and epileptic encephalopathy	69
chr14	37228012	C	T	stop_gained	HIGH	Gabra2	0/0	0/0	0/0	0/0	0/0	2023-01-01	2023-01-01	0/0	0/0	61856	gamma-aminobutyric acid type A receptor subunit alpha 2	gene	DOID:0112214	developmental and epileptic encephalopathy 78		ISO	RGD:1349486	D	RGD:7240710	20190911	OMIM
chr14	37228012	C	T	stop_gained	HIGH	Gabra2	0/0	0/0	0/0	0/0	0/0	2023-01-01	2023-01-01	0/0	0/0	61856	gamma-aminobutyric acid type A receptor subunit alpha 2	gene	DOID:9976	heroin dependence		ISO	RGD:1349486	D	RGD:11554173	20161020	CTD	CTD Direct Evidence: marker/mechanism	67
chr14	95254649	C	T	stop_gained	HIGH	Peli1	2023-01-01	2023-01-01	2023-01-01	2023-01-01	0/1	0/0	0/0	2023-01-01	2023-01-01	1311199	pellino E3 ubiquitin protein ligase 1	gene	DOID:9007964	Arsenic Poisoning		ISO	RGD:1322532	D	RGD:11554173	20161020	CTD	CTD Direct Evidence: marker/mechanism	70
chr14	95254649	C	T	stop_gained	HIGH	Peli1	2023-01-01	2023-01-01	2023-01-01	2023-01-01	0/1	0/0	0/0	2023-01-01	2023-01-01	1311199	pellino E3 ubiquitin protein ligase 1	gene	DOID:1935	Bardet-Biedl syndrome		ISO	RGD:1322532	D	RGD:8554872	20210511	ClinVar	ClinVar Annotator: match by term: Bardet-Biedl syndrome	8
chr14	95254649	C	T	stop_gained	HIGH	Peli1	2023-01-01	2023-01-01	2023-01-01	2023-01-01	0/1	0/0	0/0	2023-01-01	2023-01-01	1311199	pellino E3 ubiquitin protein ligase 1	gene	DOID:9006810	Drug-Related Side Effects and Adverse Reactions		ISO	RGD:1322532	D	RGD:11554173	20201106	CTD	CTD Direct Evidence: marker/mechanism	71
chr14	95254649	C	T	stop_gained	HIGH	Peli1	2023-01-01	2023-01-01	2023-01-01	2023-01-01	0/1	0/0	0/0	2023-01-01	2023-01-01	1311199	pellino E3 ubiquitin protein ligase 1	gene	DOID:37	skin disease		ISO	RGD:1322532	D	RGD:11554173	20161020	CTD	CTD Direct Evidence: marker/mechanism	70
chr15	20318455	G	A	splice_acceptor_variant&intron_variant	HIGH	Samd4a	2023-01-01	2023-01-01	2023-01-01	2023-01-01	2023-01-01	0/0	0/0	2023-01-01	2023-01-01	1310361	sterile alpha motif domain containing 4A	gene	DOID:5520	head and neck squamous cell carcinoma		ISO	RGD:1321222	D	RGD:8554872	20170808	ClinVar	ClinVar Annotator: match by term: Lip and oral cavity carcinoma	72
chr15	20318455	G	A	splice_acceptor_variant&intron_variant	HIGH	Samd4a	2023-01-01	2023-01-01	2023-01-01	2023-01-01	2023-01-01	0/0	0/0	2023-01-01	2023-01-01	1310361	sterile alpha motif domain containing 4A	gene	DOID:303	substance-related disorder		ISO	RGD:1321222	D	RGD:11554173	20161020	CTD	CTD Direct Evidence: marker/mechanism	22
chr15	35096055	G	T	stop_gained	HIGH	Tnfrsf19	0/0	0/0	0/0	./.	0/0	2023-01-01	2023-01-01	0/0	./.	1564996	TNF receptor superfamily member 19	gene	DOID:1909	melanoma		ISO	RGD:1344271	D	RGD:11554173	20161020	CTD	CTD Direct Evidence: marker/mechanism	73
chr15	35096055	G	T	stop_gained	HIGH	Tnfrsf19	0/0	0/0	0/0	./.	0/0	2023-01-01	2023-01-01	0/0	./.	1564996	TNF receptor superfamily member 19	gene	DOID:9005207	Nasopharyngeal Neoplasms		ISO	RGD:1344271	D	RGD:11554173	20161020	CTD	CTD Direct Evidence: marker/mechanism	74
chr15	35096055	G	T	stop_gained	HIGH	Tnfrsf19	0/0	0/0	0/0	./.	0/0	2023-01-01	2023-01-01	0/0	./.	1564996	TNF receptor superfamily member 19	gene	DOID:5419	schizophrenia		ISO	RGD:1344271	D	RGD:8554872	20190212	ClinVar	ClinVar Annotator: match by term: Schizophrenia	9,61
chr17	74914310	AGGTG	A	splice_donor_variant&splice_region_variant&5_prime_UTR_variant&intron_variant	HIGH	Rpp38	0/0	0/0	0/0	0/0	0/0	2023-01-01	2023-01-01	0/0	0/0	1307474	ribonuclease P/MRP subunit p38	gene	DOID:1909	melanoma		ISO	RGD:1316690	D	RGD:11554173	20161020	CTD	CTD Direct Evidence: marker/mechanism	25
chr17	74914310	AGGTG	A	splice_donor_variant&splice_region_variant&5_prime_UTR_variant&intron_variant	HIGH	Rpp38	0/0	0/0	0/0	0/0	0/0	2023-01-01	2023-01-01	0/0	0/0	1307474	ribonuclease P/MRP subunit p38	gene	DOID:0060878	hypoparathyroidism-deafness-renal disease syndrome		ISO	RGD:1316690	D	RGD:8554872	20190212	ClinVar	ClinVar Annotator: match by term: Barakat syndrome	5
chr17	77409979	GT	G	frameshift_variant	HIGH	Slc39a12	0/0	0/0	0/0	0/0	0/0	2023-01-01	2023-01-01	0/0	0/0	1309305	solute carrier family 39 member 12	gene	DOID:1909	melanoma		ISO	RGD:1319582	D	RGD:11554173	20161020	CTD	CTD Direct Evidence: marker/mechanism	25
chr17	77409979	GT	G	frameshift_variant	HIGH	Slc39a12	0/0	0/0	0/0	0/0	0/0	2023-01-01	2023-01-01	0/0	0/0	1309305	solute carrier family 39 member 12	gene	DOID:9006102	Right Ventricular Hypertrophy		IMP		D	RGD:10401832|PMID:26258299	20200130	RGD
chr17	77409979	GT	G	frameshift_variant	HIGH	Slc39a12	0/0	0/0	0/0	0/0	0/0	2023-01-01	2023-01-01	0/0	0/0	1309305	solute carrier family 39 member 12	gene	DOID:0060878	hypoparathyroidism-deafness-renal disease syndrome		ISO	RGD:1319582	D	RGD:8554872	20190212	ClinVar	ClinVar Annotator: match by term: Barakat syndrome	5
chr17	77409979	GT	G	frameshift_variant	HIGH	Slc39a12	0/0	0/0	0/0	0/0	0/0	2023-01-01	2023-01-01	0/0	0/0	1309305	solute carrier family 39 member 12	gene	DOID:9006166	Pulmonary Hypertension, Hypoxia-Induced		IMP		D	RGD:10401832|PMID:26258299	20200130	RGD
chr18	24447432	C	CG	frameshift_variant	HIGH	Tslp	2023-01-01	2023-01-01	2023-01-01	2023-01-01	2023-01-01	0/0	0/0	2023-01-01	2023-01-01	1586479	thymic stromal lymphopoietin	gene	DOID:9001542	Albuminuria		ISO	RGD:1604556	D	RGD:11554173	20161020	CTD	CTD Direct Evidence: marker/mechanism	75
chr18	24447432	C	CG	frameshift_variant	HIGH	Tslp	2023-01-01	2023-01-01	2023-01-01	2023-01-01	2023-01-01	0/0	0/0	2023-01-01	2023-01-01	1586479	thymic stromal lymphopoietin	gene	DOID:3042	allergic contact dermatitis	treatment	ISO	RGD:1621562	D	RGD:38596345|PMID:30187507	20200904	RGD
chr18	24447432	C	CG	frameshift_variant	HIGH	Tslp	2023-01-01	2023-01-01	2023-01-01	2023-01-01	2023-01-01	0/0	0/0	2023-01-01	2023-01-01	1586479	thymic stromal lymphopoietin	gene	DOID:2841	asthma		ISO	RGD:1604556	D	RGD:11554173	20161020	CTD	CTD Direct Evidence: marker/mechanism	76
chr18	24447432	C	CG	frameshift_variant	HIGH	Tslp	2023-01-01	2023-01-01	2023-01-01	2023-01-01	2023-01-01	0/0	0/0	2023-01-01	2023-01-01	1586479	thymic stromal lymphopoietin	gene	DOID:3310	atopic dermatitis		ISO	RGD:1604556	D	RGD:11554173	20200512	CTD	CTD Direct Evidence: marker/mechanism	77–80
chr18	24447432	C	CG	frameshift_variant	HIGH	Tslp	2023-01-01	2023-01-01	2023-01-01	2023-01-01	2023-01-01	0/0	0/0	2023-01-01	2023-01-01	1586479	thymic stromal lymphopoietin	gene	DOID:684	hepatocellular carcinoma		ISO	RGD:1604556	D	RGD:11554173	20190212	CTD	CTD Direct Evidence: marker/mechanism	81
chr18	24447432	C	CG	frameshift_variant	HIGH	Tslp	2023-01-01	2023-01-01	2023-01-01	2023-01-01	2023-01-01	0/0	0/0	2023-01-01	2023-01-01	1586479	thymic stromal lymphopoietin	gene	DOID:9007071	Hereditary Neoplastic Syndromes		ISO	RGD:1604556	D	RGD:8554872	20210608	ClinVar	ClinVar Annotator: match by term: Hereditary cancer-predisposing syndrome	8,41–43
chr18	24447432	C	CG	frameshift_variant	HIGH	Tslp	2023-01-01	2023-01-01	2023-01-01	2023-01-01	2023-01-01	0/0	0/0	2023-01-01	2023-01-01	1586479	thymic stromal lymphopoietin	gene	DOID:10459	common cold		ISO	RGD:1604556	D	RGD:38596342|PMID:28471975	20200904	RGD	protein:increased expression:nasal mucus (human)
chr18	24447432	C	CG	frameshift_variant	HIGH	Tslp	2023-01-01	2023-01-01	2023-01-01	2023-01-01	2023-01-01	0/0	0/0	2023-01-01	2023-01-01	1586479	thymic stromal lymphopoietin	gene	DOID:2917	cryoglobulinemia		ISS	RGD:1621562	D	RGD:13592920	20180518	MouseDO
chr18	24447432	C	CG	frameshift_variant	HIGH	Tslp	2023-01-01	2023-01-01	2023-01-01	2023-01-01	2023-01-01	0/0	0/0	2023-01-01	2023-01-01	1586479	thymic stromal lymphopoietin	gene	DOID:9004092	cryoglobulinemic vasculitis		ISO	RGD:1604556	D	RGD:38596329|PMID:25889007	20200903	RGD	associated with Chronic Hepatitis C
chr18	24447432	C	CG	frameshift_variant	HIGH	Tslp	2023-01-01	2023-01-01	2023-01-01	2023-01-01	2023-01-01	0/0	0/0	2023-01-01	2023-01-01	1586479	thymic stromal lymphopoietin	gene	DOID:13922	eosinophilic esophagitis		ISO	RGD:1604556	D	RGD:11554173	20161020	CTD	CTD Direct Evidence: marker/mechanism	82
chr18	24447432	C	CG	frameshift_variant	HIGH	Tslp	2023-01-01	2023-01-01	2023-01-01	2023-01-01	2023-01-01	0/0	0/0	2023-01-01	2023-01-01	1586479	thymic stromal lymphopoietin	gene	DOID:0080409	familial adenomatous polyposis 1		ISO	RGD:1604556	D	RGD:8554872	20210608	ClinVar	ClinVar Annotator: match by term: Familial adenomatous polyposis 1	8,41–43
chr18	24447432	C	CG	frameshift_variant	HIGH	Tslp	2023-01-01	2023-01-01	2023-01-01	2023-01-01	2023-01-01	0/0	0/0	2023-01-01	2023-01-01	1586479	thymic stromal lymphopoietin	gene	DOID:9004055	Fungal Keratitis	disease_progression	ISO	RGD:1621562	D	RGD:38549371|PMID:29550278	20200901	RGD
chr18	24447432	C	CG	frameshift_variant	HIGH	Tslp	2023-01-01	2023-01-01	2023-01-01	2023-01-01	2023-01-01	0/0	0/0	2023-01-01	2023-01-01	1586479	thymic stromal lymphopoietin	gene	DOID:718	autoimmune hemolytic anemia		ISS	RGD:1621562	D	RGD:13592920	20180518	MouseDO	OMIM:205700
chr18	24447432	C	CG	frameshift_variant	HIGH	Tslp	2023-01-01	2023-01-01	2023-01-01	2023-01-01	2023-01-01	0/0	0/0	2023-01-01	2023-01-01	1586479	thymic stromal lymphopoietin	gene	DOID:9005372	Inflammation		ISO	RGD:1604556	D	RGD:11554173	20170725	CTD	CTD Direct Evidence: therapeutic	83
chr18	24447432	C	CG	frameshift_variant	HIGH	Tslp	2023-01-01	2023-01-01	2023-01-01	2023-01-01	2023-01-01	0/0	0/0	2023-01-01	2023-01-01	1586479	thymic stromal lymphopoietin	gene	DOID:0060496	respiratory allergy		ISO	RGD:1604556	D	RGD:11554173	20170725	CTD	CTD Direct Evidence: therapeutic	83
chr18	24447432	C	CG	frameshift_variant	HIGH	Tslp	2023-01-01	2023-01-01	2023-01-01	2023-01-01	2023-01-01	0/0	0/0	2023-01-01	2023-01-01	1586479	thymic stromal lymphopoietin	gene	DOID:1273	respiratory syncytial virus infectious disease		ISO	RGD:1604556	D	RGD:38596342|PMID:28471975	20200904	RGD	protein:increased expression:nasal mucus (human)
chr18	24447432	C	CG	frameshift_variant	HIGH	Tslp	2023-01-01	2023-01-01	2023-01-01	2023-01-01	2023-01-01	0/0	0/0	2023-01-01	2023-01-01	1586479	thymic stromal lymphopoietin	gene	DOID:12365	malaria		ISO	RGD:1621562	D	RGD:38596344|PMID:28955823	20200904	RGD	mRNA:altered expression:multiple (mouse)
chr18	24447432	C	CG	frameshift_variant	HIGH	Tslp	2023-01-01	2023-01-01	2023-01-01	2023-01-01	2023-01-01	0/0	0/0	2023-01-01	2023-01-01	1586479	thymic stromal lymphopoietin	gene	DOID:2920	membranoproliferative glomerulonephritis		ISO	RGD:1604556	D	RGD:11554173	20161020	CTD	CTD Direct Evidence: marker/mechanism	75
chr18	24447432	C	CG	frameshift_variant	HIGH	Tslp	2023-01-01	2023-01-01	2023-01-01	2023-01-01	2023-01-01	0/0	0/0	2023-01-01	2023-01-01	1586479	thymic stromal lymphopoietin	gene	DOID:10976	membranous glomerulonephritis	treatment	ISO	RGD:1621562	D	RGD:38549592|PMID:11920357	20200902	RGD
chr18	24447432	C	CG	frameshift_variant	HIGH	Tslp	2023-01-01	2023-01-01	2023-01-01	2023-01-01	2023-01-01	0/0	0/0	2023-01-01	2023-01-01	1586479	thymic stromal lymphopoietin	gene	DOID:9003470	Picornaviridae Infections		ISO	RGD:1621562	D	RGD:11085671|PMID:26100084	20200904	RGD	mRNA, protein:increased expression:lung,bronchoalveolar lavage fluid (mouse)
chr18	24447432	C	CG	frameshift_variant	HIGH	Tslp	2023-01-01	2023-01-01	2023-01-01	2023-01-01	2023-01-01	0/0	0/0	2023-01-01	2023-01-01	1586479	thymic stromal lymphopoietin	gene	DOID:9006966	Pseudomonas Aeruginosa Keratitis	severity	ISO	RGD:1621562	D	RGD:38596331|PMID:30128494	20200903	RGD
chr18	24447432	C	CG	frameshift_variant	HIGH	Tslp	2023-01-01	2023-01-01	2023-01-01	2023-01-01	2023-01-01	0/0	0/0	2023-01-01	2023-01-01	1586479	thymic stromal lymphopoietin	gene	DOID:9004429	Neurodevelopmental Disorders		ISO	RGD:1604556	D	RGD:8554872	20190806	ClinVar	ClinVar Annotator: match by term: Neurodevelopmental disorder	5
chr18	24447432	C	CG	frameshift_variant	HIGH	Tslp	2023-01-01	2023-01-01	2023-01-01	2023-01-01	2023-01-01	0/0	0/0	2023-01-01	2023-01-01	1586479	thymic stromal lymphopoietin	gene	DOID:9002869	Schistosomiasis Mansoni	treatment	ISO	RGD:1621562	D	RGD:38596354|PMID:22882457	20200907	RGD
chr18	24447432	C	CG	frameshift_variant	HIGH	Tslp	2023-01-01	2023-01-01	2023-01-01	2023-01-01	2023-01-01	0/0	0/0	2023-01-01	2023-01-01	1586479	thymic stromal lymphopoietin	gene	DOID:9004484	Sepsis	disease_progression	ISO	RGD:1621562	D	RGD:38596335|PMID:26934097	20200903	RGD	protein:increased expression:peritoneum, plasma (mouse)
chr18	24447432	C	CG	frameshift_variant	HIGH	Tslp	2023-01-01	2023-01-01	2023-01-01	2023-01-01	2023-01-01	0/0	0/0	2023-01-01	2023-01-01	1586479	thymic stromal lymphopoietin	gene	DOID:10112	sleeping sickness	susceptibility	ISO	RGD:1621562	D	RGD:38549587|PMID:28769924	20200902	RGD	protein:increased expression:serum (mouse)
chr18	24447432	C	CG	frameshift_variant	HIGH	Tslp	2023-01-01	2023-01-01	2023-01-01	2023-01-01	2023-01-01	0/0	0/0	2023-01-01	2023-01-01	1586479	thymic stromal lymphopoietin	gene	DOID:0050211	swine influenza	treatment	ISO	RGD:1621562	D	RGD:38549590|PMID:32060507	20200902	RGD
chr18	24447432	C	CG	frameshift_variant	HIGH	Tslp	2023-01-01	2023-01-01	2023-01-01	2023-01-01	2023-01-01	0/0	0/0	2023-01-01	2023-01-01	1586479	thymic stromal lymphopoietin	gene	DOID:3107	toxascariasis		ISO	RGD:1621562	D	RGD:38596353|PMID:24327787	20200906	RGD	mRNA:increased expression:multiple (mouse)
chr18	24447432	C	CG	frameshift_variant	HIGH	Tslp	2023-01-01	2023-01-01	2023-01-01	2023-01-01	2023-01-01	0/0	0/0	2023-01-01	2023-01-01	1586479	thymic stromal lymphopoietin	gene	DOID:9784	trichinosis	disease_progression	ISO	RGD:1621562	D	RGD:38596337|PMID:23024277	20200904	RGD
chr18	24447432	C	CG	frameshift_variant	HIGH	Tslp	2023-01-01	2023-01-01	2023-01-01	2023-01-01	2023-01-01	0/0	0/0	2023-01-01	2023-01-01	1586479	thymic stromal lymphopoietin	gene	DOID:1252	trichuriasis	susceptibility	ISO	RGD:1621562	D	RGD:38549593|PMID:19273626	20200903	RGD
chr18	24447432	C	CG	frameshift_variant	HIGH	Tslp	2023-01-01	2023-01-01	2023-01-01	2023-01-01	2023-01-01	0/0	0/0	2023-01-01	2023-01-01	1586479	thymic stromal lymphopoietin	gene	DOID:9006928	Viral Bronchiolitis	severity	ISO	RGD:1604556	D	RGD:38596342|PMID:28471975	20200904	RGD	mRNA, protein:increased expression:nasal mucus (human)
chr18	24453540	T	C	stop_lost	HIGH	Tslp	2023-01-01	2023-01-01	2023-01-01	2023-01-01	2023-01-01	0/0	0/0	2023-01-01	2023-01-01	1586479	thymic stromal lymphopoietin	gene	DOID:9001542	Albuminuria		ISO	RGD:1604556	D	RGD:11554173	20161020	CTD	CTD Direct Evidence: marker/mechanism	75
chr18	24453540	T	C	stop_lost	HIGH	Tslp	2023-01-01	2023-01-01	2023-01-01	2023-01-01	2023-01-01	0/0	0/0	2023-01-01	2023-01-01	1586479	thymic stromal lymphopoietin	gene	DOID:3042	allergic contact dermatitis	treatment	ISO	RGD:1621562	D	RGD:38596345|PMID:30187507	20200904	RGD
chr18	24453540	T	C	stop_lost	HIGH	Tslp	2023-01-01	2023-01-01	2023-01-01	2023-01-01	2023-01-01	0/0	0/0	2023-01-01	2023-01-01	1586479	thymic stromal lymphopoietin	gene	DOID:2841	asthma		ISO	RGD:1604556	D	RGD:11554173	20161020	CTD	CTD Direct Evidence: marker/mechanism	76
chr18	24453540	T	C	stop_lost	HIGH	Tslp	2023-01-01	2023-01-01	2023-01-01	2023-01-01	2023-01-01	0/0	0/0	2023-01-01	2023-01-01	1586479	thymic stromal lymphopoietin	gene	DOID:3310	atopic dermatitis		ISO	RGD:1604556	D	RGD:11554173	20200512	CTD	CTD Direct Evidence: marker/mechanism	77–80
chr18	24453540	T	C	stop_lost	HIGH	Tslp	2023-01-01	2023-01-01	2023-01-01	2023-01-01	2023-01-01	0/0	0/0	2023-01-01	2023-01-01	1586479	thymic stromal lymphopoietin	gene	DOID:684	hepatocellular carcinoma		ISO	RGD:1604556	D	RGD:11554173	20190212	CTD	CTD Direct Evidence: marker/mechanism	81
chr18	24453540	T	C	stop_lost	HIGH	Tslp	2023-01-01	2023-01-01	2023-01-01	2023-01-01	2023-01-01	0/0	0/0	2023-01-01	2023-01-01	1586479	thymic stromal lymphopoietin	gene	DOID:9007071	Hereditary Neoplastic Syndromes		ISO	RGD:1604556	D	RGD:8554872	20210608	ClinVar	ClinVar Annotator: match by term: Hereditary cancer-predisposing syndrome	8,41–43
chr18	24453540	T	C	stop_lost	HIGH	Tslp	2023-01-01	2023-01-01	2023-01-01	2023-01-01	2023-01-01	0/0	0/0	2023-01-01	2023-01-01	1586479	thymic stromal lymphopoietin	gene	DOID:10459	common cold		ISO	RGD:1604556	D	RGD:38596342|PMID:28471975	20200904	RGD	protein:increased expression:nasal mucus (human)
chr18	24453540	T	C	stop_lost	HIGH	Tslp	2023-01-01	2023-01-01	2023-01-01	2023-01-01	2023-01-01	0/0	0/0	2023-01-01	2023-01-01	1586479	thymic stromal lymphopoietin	gene	DOID:2917	cryoglobulinemia		ISS	RGD:1621562	D	RGD:13592920	20180518	MouseDO
chr18	24453540	T	C	stop_lost	HIGH	Tslp	2023-01-01	2023-01-01	2023-01-01	2023-01-01	2023-01-01	0/0	0/0	2023-01-01	2023-01-01	1586479	thymic stromal lymphopoietin	gene	DOID:9004092	cryoglobulinemic vasculitis		ISO	RGD:1604556	D	RGD:38596329|PMID:25889007	20200903	RGD	associated with Chronic Hepatitis C
chr18	24453540	T	C	stop_lost	HIGH	Tslp	2023-01-01	2023-01-01	2023-01-01	2023-01-01	2023-01-01	0/0	0/0	2023-01-01	2023-01-01	1586479	thymic stromal lymphopoietin	gene	DOID:13922	eosinophilic esophagitis		ISO	RGD:1604556	D	RGD:11554173	20161020	CTD	CTD Direct Evidence: marker/mechanism	82
chr18	24453540	T	C	stop_lost	HIGH	Tslp	2023-01-01	2023-01-01	2023-01-01	2023-01-01	2023-01-01	0/0	0/0	2023-01-01	2023-01-01	1586479	thymic stromal lymphopoietin	gene	DOID:0080409	familial adenomatous polyposis 1		ISO	RGD:1604556	D	RGD:8554872	20210608	ClinVar	ClinVar Annotator: match by term: Familial adenomatous polyposis 1	8,41–43
chr18	24453540	T	C	stop_lost	HIGH	Tslp	2023-01-01	2023-01-01	2023-01-01	2023-01-01	2023-01-01	0/0	0/0	2023-01-01	2023-01-01	1586479	thymic stromal lymphopoietin	gene	DOID:9004055	Fungal Keratitis	disease_progression	ISO	RGD:1621562	D	RGD:38549371|PMID:29550278	20200901	RGD
chr18	24453540	T	C	stop_lost	HIGH	Tslp	2023-01-01	2023-01-01	2023-01-01	2023-01-01	2023-01-01	0/0	0/0	2023-01-01	2023-01-01	1586479	thymic stromal lymphopoietin	gene	DOID:718	autoimmune hemolytic anemia		ISS	RGD:1621562	D	RGD:13592920	20180518	MouseDO	OMIM:205700
chr18	24453540	T	C	stop_lost	HIGH	Tslp	2023-01-01	2023-01-01	2023-01-01	2023-01-01	2023-01-01	0/0	0/0	2023-01-01	2023-01-01	1586479	thymic stromal lymphopoietin	gene	DOID:9005372	Inflammation		ISO	RGD:1604556	D	RGD:11554173	20170725	CTD	CTD Direct Evidence: therapeutic	83
chr18	24453540	T	C	stop_lost	HIGH	Tslp	2023-01-01	2023-01-01	2023-01-01	2023-01-01	2023-01-01	0/0	0/0	2023-01-01	2023-01-01	1586479	thymic stromal lymphopoietin	gene	DOID:0060496	respiratory allergy		ISO	RGD:1604556	D	RGD:11554173	20170725	CTD	CTD Direct Evidence: therapeutic	83
chr18	24453540	T	C	stop_lost	HIGH	Tslp	2023-01-01	2023-01-01	2023-01-01	2023-01-01	2023-01-01	0/0	0/0	2023-01-01	2023-01-01	1586479	thymic stromal lymphopoietin	gene	DOID:1273	respiratory syncytial virus infectious disease		ISO	RGD:1604556	D	RGD:38596342|PMID:28471975	20200904	RGD	protein:increased expression:nasal mucus (human)
chr18	24453540	T	C	stop_lost	HIGH	Tslp	2023-01-01	2023-01-01	2023-01-01	2023-01-01	2023-01-01	0/0	0/0	2023-01-01	2023-01-01	1586479	thymic stromal lymphopoietin	gene	DOID:12365	malaria		ISO	RGD:1621562	D	RGD:38596344|PMID:28955823	20200904	RGD	mRNA:altered expression:multiple (mouse)
chr18	24453540	T	C	stop_lost	HIGH	Tslp	2023-01-01	2023-01-01	2023-01-01	2023-01-01	2023-01-01	0/0	0/0	2023-01-01	2023-01-01	1586479	thymic stromal lymphopoietin	gene	DOID:2920	membranoproliferative glomerulonephritis		ISO	RGD:1604556	D	RGD:11554173	20161020	CTD	CTD Direct Evidence: marker/mechanism	75
chr18	24453540	T	C	stop_lost	HIGH	Tslp	2023-01-01	2023-01-01	2023-01-01	2023-01-01	2023-01-01	0/0	0/0	2023-01-01	2023-01-01	1586479	thymic stromal lymphopoietin	gene	DOID:10976	membranous glomerulonephritis	treatment	ISO	RGD:1621562	D	RGD:38549592|PMID:11920357	20200902	RGD
chr18	24453540	T	C	stop_lost	HIGH	Tslp	2023-01-01	2023-01-01	2023-01-01	2023-01-01	2023-01-01	0/0	0/0	2023-01-01	2023-01-01	1586479	thymic stromal lymphopoietin	gene	DOID:9003470	Picornaviridae Infections		ISO	RGD:1621562	D	RGD:11085671|PMID:26100084	20200904	RGD	mRNA, protein:increased expression:lung,bronchoalveolar lavage fluid (mouse)
chr18	24453540	T	C	stop_lost	HIGH	Tslp	2023-01-01	2023-01-01	2023-01-01	2023-01-01	2023-01-01	0/0	0/0	2023-01-01	2023-01-01	1586479	thymic stromal lymphopoietin	gene	DOID:9006966	Pseudomonas Aeruginosa Keratitis	severity	ISO	RGD:1621562	D	RGD:38596331|PMID:30128494	20200903	RGD
chr18	24453540	T	C	stop_lost	HIGH	Tslp	2023-01-01	2023-01-01	2023-01-01	2023-01-01	2023-01-01	0/0	0/0	2023-01-01	2023-01-01	1586479	thymic stromal lymphopoietin	gene	DOID:9004429	Neurodevelopmental Disorders		ISO	RGD:1604556	D	RGD:8554872	20190806	ClinVar	ClinVar Annotator: match by term: Neurodevelopmental disorder	5
chr18	24453540	T	C	stop_lost	HIGH	Tslp	2023-01-01	2023-01-01	2023-01-01	2023-01-01	2023-01-01	0/0	0/0	2023-01-01	2023-01-01	1586479	thymic stromal lymphopoietin	gene	DOID:9002869	Schistosomiasis Mansoni	treatment	ISO	RGD:1621562	D	RGD:38596354|PMID:22882457	20200907	RGD
chr18	24453540	T	C	stop_lost	HIGH	Tslp	2023-01-01	2023-01-01	2023-01-01	2023-01-01	2023-01-01	0/0	0/0	2023-01-01	2023-01-01	1586479	thymic stromal lymphopoietin	gene	DOID:9004484	Sepsis	disease_progression	ISO	RGD:1621562	D	RGD:38596335|PMID:26934097	20200903	RGD	protein:increased expression:peritoneum, plasma (mouse)
chr18	24453540	T	C	stop_lost	HIGH	Tslp	2023-01-01	2023-01-01	2023-01-01	2023-01-01	2023-01-01	0/0	0/0	2023-01-01	2023-01-01	1586479	thymic stromal lymphopoietin	gene	DOID:10112	sleeping sickness	susceptibility	ISO	RGD:1621562	D	RGD:38549587|PMID:28769924	20200902	RGD	protein:increased expression:serum (mouse)
chr18	24453540	T	C	stop_lost	HIGH	Tslp	2023-01-01	2023-01-01	2023-01-01	2023-01-01	2023-01-01	0/0	0/0	2023-01-01	2023-01-01	1586479	thymic stromal lymphopoietin	gene	DOID:0050211	swine influenza	treatment	ISO	RGD:1621562	D	RGD:38549590|PMID:32060507	20200902	RGD
chr18	24453540	T	C	stop_lost	HIGH	Tslp	2023-01-01	2023-01-01	2023-01-01	2023-01-01	2023-01-01	0/0	0/0	2023-01-01	2023-01-01	1586479	thymic stromal lymphopoietin	gene	DOID:3107	toxascariasis		ISO	RGD:1621562	D	RGD:38596353|PMID:24327787	20200906	RGD	mRNA:increased expression:multiple (mouse)
chr18	24453540	T	C	stop_lost	HIGH	Tslp	2023-01-01	2023-01-01	2023-01-01	2023-01-01	2023-01-01	0/0	0/0	2023-01-01	2023-01-01	1586479	thymic stromal lymphopoietin	gene	DOID:9784	trichinosis	disease_progression	ISO	RGD:1621562	D	RGD:38596337|PMID:23024277	20200904	RGD
chr18	24453540	T	C	stop_lost	HIGH	Tslp	2023-01-01	2023-01-01	2023-01-01	2023-01-01	2023-01-01	0/0	0/0	2023-01-01	2023-01-01	1586479	thymic stromal lymphopoietin	gene	DOID:1252	trichuriasis	susceptibility	ISO	RGD:1621562	D	RGD:38549593|PMID:19273626	20200903	RGD
chr18	24453540	T	C	stop_lost	HIGH	Tslp	2023-01-01	2023-01-01	2023-01-01	2023-01-01	2023-01-01	0/0	0/0	2023-01-01	2023-01-01	1586479	thymic stromal lymphopoietin	gene	DOID:9006928	Viral Bronchiolitis	severity	ISO	RGD:1604556	D	RGD:38596342|PMID:28471975	20200904	RGD	mRNA, protein:increased expression:nasal mucus (human)
chr18	24488500	C	CAGGGACAGGTAAAGCCTCTGGTACTAACAAGGGCTTCTACAT	stop_gained&conservative_inframe_insertion	HIGH	Wdr36	0/0	2023-01-01	2023-01-01	./.	2023-01-01	0/0	0/0	2023-01-01	./.	1586463	WD repeat domain 36	gene	DOID:2841	asthma		ISO	RGD:1313630	D	RGD:11554173	20161020	CTD	CTD Direct Evidence: marker/mechanism	84
chr18	24488500	C	CAGGGACAGGTAAAGCCTCTGGTACTAACAAGGGCTTCTACAT	stop_gained&conservative_inframe_insertion	HIGH	Wdr36	0/0	2023-01-01	2023-01-01	./.	2023-01-01	0/0	0/0	2023-01-01	./.	1586463	WD repeat domain 36	gene	DOID:9007071	Hereditary Neoplastic Syndromes		ISO	RGD:1313630	D	RGD:8554872	20210608	ClinVar	ClinVar Annotator: match by term: Hereditary cancer-predisposing syndrome	8,41–43
chr18	24488500	C	CAGGGACAGGTAAAGCCTCTGGTACTAACAAGGGCTTCTACAT	stop_gained&conservative_inframe_insertion	HIGH	Wdr36	0/0	2023-01-01	2023-01-01	./.	2023-01-01	0/0	0/0	2023-01-01	./.	1586463	WD repeat domain 36	gene	DOID:0080409	familial adenomatous polyposis 1		ISO	RGD:1313630	D	RGD:8554872	20210608	ClinVar	ClinVar Annotator: match by term: Familial adenomatous polyposis 1	8,41–43
chr18	24488500	C	CAGGGACAGGTAAAGCCTCTGGTACTAACAAGGGCTTCTACAT	stop_gained&conservative_inframe_insertion	HIGH	Wdr36	0/0	2023-01-01	2023-01-01	./.	2023-01-01	0/0	0/0	2023-01-01	./.	1586463	WD repeat domain 36	gene	DOID:1686	glaucoma	susceptibility	ISO	RGD:1313630	D	RGD:8548460|PMID:22025897	20140305	RGD	DNA:polymorphism:exon:rs10038177(human)
chr18	24488500	C	CAGGGACAGGTAAAGCCTCTGGTACTAACAAGGGCTTCTACAT	stop_gained&conservative_inframe_insertion	HIGH	Wdr36	0/0	2023-01-01	2023-01-01	./.	2023-01-01	0/0	0/0	2023-01-01	./.	1586463	WD repeat domain 36	gene	DOID:9008133	Glaucoma 1, Open Angle, G		ISO	RGD:1313630	D	RGD:7240710	20130221	OMIM
chr18	24488500	C	CAGGGACAGGTAAAGCCTCTGGTACTAACAAGGGCTTCTACAT	stop_gained&conservative_inframe_insertion	HIGH	Wdr36	0/0	2023-01-01	2023-01-01	./.	2023-01-01	0/0	0/0	2023-01-01	./.	1586463	WD repeat domain 36	gene	DOID:9002189	High Myopia		ISO	RGD:1313630	D	RGD:8554872	20190709	ClinVar	ClinVar Annotator: match by term: Severe Myopia
chr18	24488500	C	CAGGGACAGGTAAAGCCTCTGGTACTAACAAGGGCTTCTACAT	stop_gained&conservative_inframe_insertion	HIGH	Wdr36	0/0	2023-01-01	2023-01-01	./.	2023-01-01	0/0	0/0	2023-01-01	./.	1586463	WD repeat domain 36	gene	DOID:1067	open-angle glaucoma		ISO	RGD:1313630	D	RGD:11554173	20180313	CTD	CTD Direct Evidence: marker/mechanism	85
chr18	24488500	C	CAGGGACAGGTAAAGCCTCTGGTACTAACAAGGGCTTCTACAT	stop_gained&conservative_inframe_insertion	HIGH	Wdr36	0/0	2023-01-01	2023-01-01	./.	2023-01-01	0/0	0/0	2023-01-01	./.	1586463	WD repeat domain 36	gene	DOID:1070	primary open angle glaucoma		ISO	RGD:1313630	D	RGD:8548463|PMID:16723468	20140305	RGD
chr18	24488500	C	CAGGGACAGGTAAAGCCTCTGGTACTAACAAGGGCTTCTACAT	stop_gained&conservative_inframe_insertion	HIGH	Wdr36	0/0	2023-01-01	2023-01-01	./.	2023-01-01	0/0	0/0	2023-01-01	./.	1586463	WD repeat domain 36	gene	DOID:9004429	Neurodevelopmental Disorders		ISO	RGD:1313630	D	RGD:8554872	20190806	ClinVar	ClinVar Annotator: match by term: Neurodevelopmental disorder	5
chr18	24488500	C	CAGGGACAGGTAAAGCCTCTGGTACTAACAAGGGCTTCTACAT	stop_gained&conservative_inframe_insertion	HIGH	Wdr36	0/0	2023-01-01	2023-01-01	./.	2023-01-01	0/0	0/0	2023-01-01	./.	1586463	WD repeat domain 36	gene	DOID:8466	retinal degeneration		ISO	RGD:1550247	D	RGD:8548464|PMID:20631153	20140305	RGD	DNA:deletion:cds:
chr18	24488500	C	CAGGGACAGGTAAAGCCTCTGGTACTAACAAGGGCTTCTACAT	stop_gained&conservative_inframe_insertion	HIGH	Wdr36	0/0	2023-01-01	2023-01-01	./.	2023-01-01	0/0	0/0	2023-01-01	./.	1586463	WD repeat domain 36	gene	DOID:0110839	Usher syndrome type 2C		ISO	RGD:1313630	D	RGD:8554872	20201110	ClinVar	ClinVar Annotator: match by term: Usher syndrome, type 2C	5,86–90
chr19	20600525	A	C	stop_lost	HIGH	Abcc12	2023-01-01	2023-01-01	2023-01-01	2023-01-01	2023-01-01	0/0	0/0	2023-01-01	2023-01-01	735100	ATP binding cassette subfamily C member 12	gene	DOID:4961	bone marrow disease		ISO	RGD:1342698	D	RGD:11554173	20161020	CTD	CTD Direct Evidence: marker/mechanism	91
chr19	20600525	A	C	stop_lost	HIGH	Abcc12	2023-01-01	2023-01-01	2023-01-01	2023-01-01	2023-01-01	0/0	0/0	2023-01-01	2023-01-01	735100	ATP binding cassette subfamily C member 12	gene	DOID:9006810	Drug-Related Side Effects and Adverse Reactions		ISO	RGD:1342698	D	RGD:11554173	20161020	CTD	CTD Direct Evidence: marker/mechanism	91
chr19	34031319	G	A	stop_gained	HIGH	Nfatc3	2023-01-01	2023-01-01	2023-01-01	2023-01-01	2023-01-01	0/0	0/0	2023-01-01	2023-01-01	1308692	nuclear factor of activated T-cells 3	gene	DOID:9004616	Left Ventricular Hypertrophy		ISO	RGD:1615176	D	RGD:1579956|PMID:9568714	19990101	RGD
chr19	34031319	G	A	stop_gained	HIGH	Nfatc3	2023-01-01	2023-01-01	2023-01-01	2023-01-01	2023-01-01	0/0	0/0	2023-01-01	2023-01-01	1308692	nuclear factor of activated T-cells 3	gene	DOID:9006102	Right Ventricular Hypertrophy		ISO	RGD:1615176	D	RGD:1579956|PMID:9568714	19990101	RGD
chr19	34031319	G	A	stop_gained	HIGH	Nfatc3	2023-01-01	2023-01-01	2023-01-01	2023-01-01	2023-01-01	0/0	0/0	2023-01-01	2023-01-01	1308692	nuclear factor of activated T-cells 3	gene	DOID:10126	keratoconus		ISO	RGD:1318613	D	RGD:8554872	20181009	ClinVar	ClinVar Annotator: match by term: Keratoconus
chr19	49989121	TCTTTGTAATGATAATACAATGACTAATTTCTAAAAGGCTG	T	frameshift_variant&stop_lost	HIGH	Ca5a	0/0	0/0	0/0	0/0	0/0	2023-01-01	2023-01-01	0/0	0/0	2243	carbonic anhydrase 5A	gene	DOID:9003864	16Q24.3 Microdeletion Syndrome		ISO	RGD:1347153	D	RGD:8554872	20161213	ClinVar	ClinVar Annotator: match by term: 16q24.3 microdeletion syndrome
chr19	49989121	TCTTTGTAATGATAATACAATGACTAATTTCTAAAAGGCTG	T	frameshift_variant&stop_lost	HIGH	Ca5a	0/0	0/0	0/0	0/0	0/0	2023-01-01	2023-01-01	0/0	0/0	2243	carbonic anhydrase 5A	gene	DOID:9002957	CARBONIC ANHYDRASE VA DEFICIENCY, HYPERAMMONEMIA DUE TO		ISO	RGD:1347153	D	RGD:7240710	20171011	OMIM
chr19	49989121	TCTTTGTAATGATAATACAATGACTAATTTCTAAAAGGCTG	T	frameshift_variant&stop_lost	HIGH	Ca5a	0/0	0/0	0/0	0/0	0/0	2023-01-01	2023-01-01	0/0	0/0	2243	carbonic anhydrase 5A	gene	DOID:9001573	Experimental Liver Cirrhosis		ISO	RGD:731919	D	RGD:11554173	20161020	CTD	CTD Direct Evidence: marker/mechanism	92
chr19	50662320	GC	G	frameshift_variant	HIGH	Galns	0/0	0/0	0/0	0/0	0/0	2023-01-01	2023-01-01	0/0	0/0	1565391	galactosamine (N-acetyl)-6-sulfatase	gene	DOID:9003864	16Q24.3 Microdeletion Syndrome		ISO	RGD:1343157	D	RGD:8554872	20161213	ClinVar	ClinVar Annotator: match by term: 16q24.3 microdeletion syndrome
chr19	50662320	GC	G	frameshift_variant	HIGH	Galns	0/0	0/0	0/0	0/0	0/0	2023-01-01	2023-01-01	0/0	0/0	1565391	galactosamine (N-acetyl)-6-sulfatase	gene	DOID:0060350	adenine phosphoribosyltransferase deficiency		ISO	RGD:1343157	D	RGD:8554872	20170111	ClinVar	ClinVar Annotator: match by term: Adenine phosphoribosyltransferase deficiency
chr19	50662320	GC	G	frameshift_variant	HIGH	Galns	0/0	0/0	0/0	0/0	0/0	2023-01-01	2023-01-01	0/0	0/0	1565391	galactosamine (N-acetyl)-6-sulfatase	gene	DOID:0070193	autosomal recessive chronic granulomatous disease cytochrome b-negative		ISO	RGD:1343157	D	RGD:8554872	20210608	ClinVar	ClinVar Annotator: match by term: Granulomatous disease, chronic, autosomal recessive, cytochrome b-negative	8,93–95
chr19	50662320	GC	G	frameshift_variant	HIGH	Galns	0/0	0/0	0/0	0/0	0/0	2023-01-01	2023-01-01	0/0	0/0	1565391	galactosamine (N-acetyl)-6-sulfatase	gene	DOID:630	genetic disease		ISO	RGD:1343157	D	RGD:8554872	20211012	ClinVar	ClinVar Annotator: match by term: Inborn genetic diseases	8,96–111
chr19	50662320	GC	G	frameshift_variant	HIGH	Galns	0/0	0/0	0/0	0/0	0/0	2023-01-01	2023-01-01	0/0	0/0	1565391	galactosamine (N-acetyl)-6-sulfatase	gene	DOID:9005372	Inflammation		ISO	RGD:1343157	D	RGD:11554173	20161020	CTD	CTD Direct Evidence: therapeutic	112
chr19	50662320	GC	G	frameshift_variant	HIGH	Galns	0/0	0/0	0/0	0/0	0/0	2023-01-01	2023-01-01	0/0	0/0	1565391	galactosamine (N-acetyl)-6-sulfatase	gene	DOID:12804	mucopolysaccharidosis IV		ISO	RGD:1343157	D	RGD:11554173	20191105	CTD	CTD Direct Evidence: marker/mechanism
chr19	50662320	GC	G	frameshift_variant	HIGH	Galns	0/0	0/0	0/0	0/0	0/0	2023-01-01	2023-01-01	0/0	0/0	1565391	galactosamine (N-acetyl)-6-sulfatase	gene	DOID:0111391	mucopolysaccharidosis IVA		ISO	RGD:1343157	D	RGD:7240710	20191030	OMIM
chr19	52514482	G	T	splice_donor_variant&intron_variant	HIGH	Cog2	0/0	0/0	0/0	0/0	0/0	2023-01-01	2023-01-01	0/0	0/0	1589822	component of oligomeric golgi complex 2	gene	DOID:1540	parathyroid carcinoma		ISO	RGD:1312615	D	RGD:8554872	20210406	ClinVar	ClinVar Annotator: match by term: Parathyroid carcinoma	8
chr19	52514482	G	T	splice_donor_variant&intron_variant	HIGH	Cog2	0/0	0/0	0/0	0/0	0/0	2023-01-01	2023-01-01	0/0	0/0	1589822	component of oligomeric golgi complex 2	gene	DOID:9253	gastrointestinal stromal tumor		ISO	RGD:1312615	D	RGD:8554872	20210413	ClinVar	ClinVar Annotator: match by term: Gastrointestinal stromal tumor	8
chr19	52514482	G	T	splice_donor_variant&intron_variant	HIGH	Cog2	0/0	0/0	0/0	0/0	0/0	2023-01-01	2023-01-01	0/0	0/0	1589822	component of oligomeric golgi complex 2	gene	DOID:0070269	congenital disorder of glycosylation type IIq		ISO	RGD:1312615	D	RGD:7240710	20190315	OMIM
chr2	39378662	AC	A	frameshift_variant	HIGH	Zswim6	2023-01-01	2023-01-01	2023-01-01	2023-01-01	2023-01-01	0/0	./.	2023-01-01	2023-01-01	1306624	zinc finger, SWIM-type containing 6	gene	DOID:0060342	acromelic frontonasal dysostosis		ISO	RGD:1352510	D	RGD:7240710	20171011	OMIM
chr2	39378662	AC	A	frameshift_variant	HIGH	Zswim6	2023-01-01	2023-01-01	2023-01-01	2023-01-01	2023-01-01	0/0	./.	2023-01-01	2023-01-01	1306624	zinc finger, SWIM-type containing 6	gene	DOID:11832	visual epilepsy		ISO	RGD:1352510	D	RGD:8554872	20201006	ClinVar	ClinVar Annotator: match by term: Seizures
chr2	39378662	AC	A	frameshift_variant	HIGH	Zswim6	2023-01-01	2023-01-01	2023-01-01	2023-01-01	2023-01-01	0/0	./.	2023-01-01	2023-01-01	1306624	zinc finger, SWIM-type containing 6	gene	DOID:1826	epilepsy		ISO	RGD:1352510	D	RGD:8554872	20201006	ClinVar	ClinVar Annotator: match by term: Seizures
chr2	39378662	AC	A	frameshift_variant	HIGH	Zswim6	2023-01-01	2023-01-01	2023-01-01	2023-01-01	2023-01-01	0/0	./.	2023-01-01	2023-01-01	1306624	zinc finger, SWIM-type containing 6	gene	DOID:630	genetic disease		ISO	RGD:1352510	D	RGD:8554872	20201208	ClinVar	ClinVar Annotator: match by term: Inborn genetic diseases	5113114
chr2	39378662	AC	A	frameshift_variant	HIGH	Zswim6	2023-01-01	2023-01-01	2023-01-01	2023-01-01	2023-01-01	0/0	./.	2023-01-01	2023-01-01	1306624	zinc finger, SWIM-type containing 6	gene	DOID:9004429	Neurodevelopmental Disorders		ISO	RGD:1352510	D	RGD:8554872	20190806	ClinVar	ClinVar Annotator: match by term: Neurodevelopmental disorder	5
chr2	39378662	AC	A	frameshift_variant	HIGH	Zswim6	2023-01-01	2023-01-01	2023-01-01	2023-01-01	2023-01-01	0/0	./.	2023-01-01	2023-01-01	1306624	zinc finger, SWIM-type containing 6	gene	DOID:9009123	Neurodevelopmental Disorder with Movement Abnormalities, Abnormal Gait, and Autistic Features		ISO	RGD:1352510	D	RGD:7240710	20190315	OMIM
chr2	164762289	C	T	splice_acceptor_variant&intron_variant	HIGH	Etfdh	2023-01-01	2023-01-01	2023-01-01	2023-01-01	2023-01-01	0/0	0/0	2023-01-01	2023-01-01	735052	electron transfer flavoprotein dehydrogenase	gene	DOID:11984	hypertrophic cardiomyopathy		ISO	RGD:1354191	D	RGD:8554872	20210706	ClinVar	ClinVar Annotator: match by term: Hypertrophic cardiomyopathy	5,8
chr2	164762289	C	T	splice_acceptor_variant&intron_variant	HIGH	Etfdh	2023-01-01	2023-01-01	2023-01-01	2023-01-01	2023-01-01	0/0	0/0	2023-01-01	2023-01-01	735052	electron transfer flavoprotein dehydrogenase	gene	DOID:0014667	disease of metabolism		ISO	RGD:1354191	D	RGD:11554173	20161020	CTD	CTD Direct Evidence: marker/mechanism	115
chr2	164762289	C	T	splice_acceptor_variant&intron_variant	HIGH	Etfdh	2023-01-01	2023-01-01	2023-01-01	2023-01-01	2023-01-01	0/0	0/0	2023-01-01	2023-01-01	735052	electron transfer flavoprotein dehydrogenase	gene	DOID:630	genetic disease		ISO	RGD:1354191	D	RGD:8554872	20201208	ClinVar	ClinVar Annotator: match by term: Inborn genetic diseases	5,8,116–118
chr2	164762289	C	T	splice_acceptor_variant&intron_variant	HIGH	Etfdh	2023-01-01	2023-01-01	2023-01-01	2023-01-01	2023-01-01	0/0	0/0	2023-01-01	2023-01-01	735052	electron transfer flavoprotein dehydrogenase	gene	DOID:10487	Hirschsprung's disease		ISO	RGD:1354191	D	RGD:8554872	20210209	ClinVar	ClinVar Annotator: match by term: Aganglionic megacolon	9
chr2	164762289	C	T	splice_acceptor_variant&intron_variant	HIGH	Etfdh	2023-01-01	2023-01-01	2023-01-01	2023-01-01	2023-01-01	0/0	0/0	2023-01-01	2023-01-01	735052	electron transfer flavoprotein dehydrogenase	gene	DOID:0060358	multiple acyl-CoA dehydrogenase deficiency		ISO	RGD:1354191	D	RGD:7240710	20130221	OMIM
chr2	164762289	C	T	splice_acceptor_variant&intron_variant	HIGH	Etfdh	2023-01-01	2023-01-01	2023-01-01	2023-01-01	2023-01-01	0/0	0/0	2023-01-01	2023-01-01	735052	electron transfer flavoprotein dehydrogenase	gene	DOID:12377	spinal muscular atrophy		ISO	RGD:1354191	D	RGD:8554872	20180807	ClinVar	ClinVar Annotator: match by term: Distal spinal muscular atrophy
chr2	164762289	C	T	splice_acceptor_variant&intron_variant	HIGH	Etfdh	2023-01-01	2023-01-01	2023-01-01	2023-01-01	2023-01-01	0/0	0/0	2023-01-01	2023-01-01	735052	electron transfer flavoprotein dehydrogenase	gene	DOID:9970	obesity		ISO	RGD:1354191	D	RGD:11554173	20161020	CTD	CTD Direct Evidence: marker/mechanism	119
chr2	185197312	T	C	start_lost	HIGH	Chd1l	0/0	0/0	0/0	0/0	0/0	2023-01-01	2023-01-01	0/0	0/0	1311935	chromodomain helicase DNA binding protein 1-like	gene	DOID:0060041	autism spectrum disorder		ISO	RGD:1323647	D	RGD:8554872	20161011	ClinVar	ClinVar Annotator: match by term: Autism spectrum disorders	5,120–122
chr2	185197312	T	C	start_lost	HIGH	Chd1l	0/0	0/0	0/0	0/0	0/0	2023-01-01	2023-01-01	0/0	0/0	1311935	chromodomain helicase DNA binding protein 1-like	gene	DOID:0080205	CAKUT		ISO	RGD:1323647	D	RGD:8554872	20170307	ClinVar	ClinVar Annotator: match by term: Congenital anomalies of kidney and urinary tract	123
chr2	185197312	T	C	start_lost	HIGH	Chd1l	0/0	0/0	0/0	0/0	0/0	2023-01-01	2023-01-01	0/0	0/0	1311935	chromodomain helicase DNA binding protein 1-like	gene	DOID:1540	parathyroid carcinoma		ISO	RGD:1323647	D	RGD:8554872	20210406	ClinVar	ClinVar Annotator: match by term: Parathyroid carcinoma	8
chr2	185197312	T	C	start_lost	HIGH	Chd1l	0/0	0/0	0/0	0/0	0/0	2023-01-01	2023-01-01	0/0	0/0	1311935	chromodomain helicase DNA binding protein 1-like	gene	DOID:5683	hereditary breast ovarian cancer syndrome		ISO	RGD:1323647	D	RGD:8554872	20210511	ClinVar	ClinVar Annotator: match by term: Hereditary breast and ovarian cancer syndrome	5
chr2	185197312	T	C	start_lost	HIGH	Chd1l	0/0	0/0	0/0	0/0	0/0	2023-01-01	2023-01-01	0/0	0/0	1311935	chromodomain helicase DNA binding protein 1-like	gene	DOID:9253	gastrointestinal stromal tumor		ISO	RGD:1323647	D	RGD:8554872	20210413	ClinVar	ClinVar Annotator: match by term: Gastrointestinal stromal tumor	8
chr2	185197312	T	C	start_lost	HIGH	Chd1l	0/0	0/0	0/0	0/0	0/0	2023-01-01	2023-01-01	0/0	0/0	1311935	chromodomain helicase DNA binding protein 1-like	gene	DOID:0060411	chromosome 1q21.1 deletion syndrome		ISO	RGD:1323647	D	RGD:8554872	20170207	ClinVar	ClinVar Annotator: match by term: 1q21.1 Deletion
chr2	185197312	T	C	start_lost	HIGH	Chd1l	0/0	0/0	0/0	0/0	0/0	2023-01-01	2023-01-01	0/0	0/0	1311935	chromodomain helicase DNA binding protein 1-like	gene	DOID:9007661	Dwarfism		ISO	RGD:1323647	D	RGD:8554872	20190305	ClinVar	ClinVar Annotator: match by term: Short stature
chr2	185197312	T	C	start_lost	HIGH	Chd1l	0/0	0/0	0/0	0/0	0/0	2023-01-01	2023-01-01	0/0	0/0	1311935	chromodomain helicase DNA binding protein 1-like	gene	DOID:5419	schizophrenia		ISO	RGD:1323647	D	RGD:8554872	20190212	ClinVar	ClinVar Annotator: match by term: Schizophrenia	9,61
chr2	185197312	T	C	start_lost	HIGH	Chd1l	0/0	0/0	0/0	0/0	0/0	2023-01-01	2023-01-01	0/0	0/0	1311935	chromodomain helicase DNA binding protein 1-like	gene	DOID:9004429	Neurodevelopmental Disorders		ISO	RGD:1323647	D	RGD:8554872	20190806	ClinVar	ClinVar Annotator: match by term: Neurodevelopmental disorder	5
chr2	185197312	T	C	start_lost	HIGH	Chd1l	0/0	0/0	0/0	0/0	0/0	2023-01-01	2023-01-01	0/0	0/0	1311935	chromodomain helicase DNA binding protein 1-like	gene	DOID:303	substance-related disorder		ISO	RGD:1323647	D	RGD:11554173	20161020	CTD	CTD Direct Evidence: marker/mechanism	22
chr2	185197312	T	C	start_lost	HIGH	Chd1l	0/0	0/0	0/0	0/0	0/0	2023-01-01	2023-01-01	0/0	0/0	1311935	chromodomain helicase DNA binding protein 1-like	gene	DOID:9008657	Urinary Tract Abnormalities		ISO	RGD:1323647	D	RGD:8554872	20190507	ClinVar	ClinVar Annotator: match by term: Urinary tract abnormalities
chr2	207009044	G	C	splice_acceptor_variant&intron_variant	HIGH	Dpyd	0/0	0/0	0/0	0/0	0/0	2023-01-01	2023-01-01	0/0	0/0	621218	dihydropyrimidine dehydrogenase	gene	DOID:9952	acute lymphoblastic leukemia		ISO	RGD:731730	D	RGD:11098453|PMID:26846104	20160621	RGD	DNA:SNP: :85T>C (human)
chr2	207009044	G	C	splice_acceptor_variant&intron_variant	HIGH	Dpyd	0/0	0/0	0/0	0/0	0/0	2023-01-01	2023-01-01	0/0	0/0	621218	dihydropyrimidine dehydrogenase	gene	DOID:0060041	autism spectrum disorder		ISO	RGD:731730	D	RGD:11554173	20161020	CTD	CTD Direct Evidence: marker/mechanism	124125
chr2	207009044	G	C	splice_acceptor_variant&intron_variant	HIGH	Dpyd	0/0	0/0	0/0	0/0	0/0	2023-01-01	2023-01-01	0/0	0/0	621218	dihydropyrimidine dehydrogenase	gene	DOID:12849	autistic disorder		ISO	RGD:731730	D	RGD:11554173	20161020	CTD	CTD Direct Evidence: marker/mechanism	126
chr2	207009044	G	C	splice_acceptor_variant&intron_variant	HIGH	Dpyd	0/0	0/0	0/0	0/0	0/0	2023-01-01	2023-01-01	0/0	0/0	621218	dihydropyrimidine dehydrogenase	gene	DOID:9004341	Bunion		ISO	RGD:731730	D	RGD:8554872	20200211	ClinVar	ClinVar Annotator: match by term: Bunion	5,127–213
chr2	207009044	G	C	splice_acceptor_variant&intron_variant	HIGH	Dpyd	0/0	0/0	0/0	0/0	0/0	2023-01-01	2023-01-01	0/0	0/0	621218	dihydropyrimidine dehydrogenase	gene	DOID:10283	prostate cancer		ISO	RGD:731730	D	RGD:8554872	20171114	ClinVar	ClinVar Annotator: match by term: Prostate cancer	214
chr2	207009044	G	C	splice_acceptor_variant&intron_variant	HIGH	Dpyd	0/0	0/0	0/0	0/0	0/0	2023-01-01	2023-01-01	0/0	0/0	621218	dihydropyrimidine dehydrogenase	gene	DOID:1793	pancreatic cancer		ISO	RGD:731730	D	RGD:11554173	20161020	CTD	CTD Direct Evidence: marker/mechanism	215216
chr2	207009044	G	C	splice_acceptor_variant&intron_variant	HIGH	Dpyd	0/0	0/0	0/0	0/0	0/0	2023-01-01	2023-01-01	0/0	0/0	621218	dihydropyrimidine dehydrogenase	gene	DOID:3121	gallbladder cancer	disease_progression	ISO	RGD:731730	D	RGD:2317631|PMID:16619549	20100413	RGD
chr2	207009044	G	C	splice_acceptor_variant&intron_variant	HIGH	Dpyd	0/0	0/0	0/0	0/0	0/0	2023-01-01	2023-01-01	0/0	0/0	621218	dihydropyrimidine dehydrogenase	gene	DOID:5520	head and neck squamous cell carcinoma		ISO	RGD:731730	D	RGD:8554872	20200211	ClinVar	ClinVar Annotator: match by term: Squamous cell carcinoma of the head and neck
chr2	207009044	G	C	splice_acceptor_variant&intron_variant	HIGH	Dpyd	0/0	0/0	0/0	0/0	0/0	2023-01-01	2023-01-01	0/0	0/0	621218	dihydropyrimidine dehydrogenase	gene	DOID:684	hepatocellular carcinoma		ISO	RGD:731730	D	RGD:11554173	20161020	CTD	CTD Direct Evidence: marker/mechanism	217
chr2	207009044	G	C	splice_acceptor_variant&intron_variant	HIGH	Dpyd	0/0	0/0	0/0	0/0	0/0	2023-01-01	2023-01-01	0/0	0/0	621218	dihydropyrimidine dehydrogenase	gene	DOID:9000217	Stomach Neoplasms		ISO	RGD:731730	D	RGD:11554173	20161020	CTD	CTD Direct Evidence: marker/mechanism	218–220
chr2	207009044	G	C	splice_acceptor_variant&intron_variant	HIGH	Dpyd	0/0	0/0	0/0	0/0	0/0	2023-01-01	2023-01-01	0/0	0/0	621218	dihydropyrimidine dehydrogenase	gene	DOID:9000965	Neoplasm Metastasis		ISO	RGD:731730	D	RGD:11554173	20161020	CTD	CTD Direct Evidence: marker/mechanism	221
chr2	207009044	G	C	splice_acceptor_variant&intron_variant	HIGH	Dpyd	0/0	0/0	0/0	0/0	0/0	2023-01-01	2023-01-01	0/0	0/0	621218	dihydropyrimidine dehydrogenase	gene	DOID:9002928	Colonic Neoplasms		ISO	RGD:731730	D	RGD:11554173	20161020	CTD	CTD Direct Evidence: marker/mechanism	220
chr2	207009044	G	C	splice_acceptor_variant&intron_variant	HIGH	Dpyd	0/0	0/0	0/0	0/0	0/0	2023-01-01	2023-01-01	0/0	0/0	621218	dihydropyrimidine dehydrogenase	gene	DOID:9005172	Lung Neoplasms		ISO	RGD:731730	D	RGD:11554173	20161020	CTD	CTD Direct Evidence: marker/mechanism	216
chr2	207009044	G	C	splice_acceptor_variant&intron_variant	HIGH	Dpyd	0/0	0/0	0/0	0/0	0/0	2023-01-01	2023-01-01	0/0	0/0	621218	dihydropyrimidine dehydrogenase	gene	DOID:9006169	Head and Neck Neoplasms		ISO	RGD:731730	D	RGD:11554173	20161020	CTD	CTD Direct Evidence: marker/mechanism	216
chr2	207009044	G	C	splice_acceptor_variant&intron_variant	HIGH	Dpyd	0/0	0/0	0/0	0/0	0/0	2023-01-01	2023-01-01	0/0	0/0	621218	dihydropyrimidine dehydrogenase	gene	DOID:9008443	Colorectal Neoplasms		ISO	RGD:731730	D	RGD:11554173	20161020	CTD	CTD Direct Evidence: marker/mechanism	216,221–224
chr2	207009044	G	C	splice_acceptor_variant&intron_variant	HIGH	Dpyd	0/0	0/0	0/0	0/0	0/0	2023-01-01	2023-01-01	0/0	0/0	621218	dihydropyrimidine dehydrogenase	gene	DOID:9008939	Breast Neoplasms		ISO	RGD:731730	D	RGD:11554173	20161020	CTD	CTD Direct Evidence: marker/mechanism	216
chr2	207009044	G	C	splice_acceptor_variant&intron_variant	HIGH	Dpyd	0/0	0/0	0/0	0/0	0/0	2023-01-01	2023-01-01	0/0	0/0	621218	dihydropyrimidine dehydrogenase	gene	DOID:9256	colorectal cancer		IDA		D	RGD:11251746|PMID:23197286	20160621	RGD	protein:increased activity:liver
chr2	207009044	G	C	splice_acceptor_variant&intron_variant	HIGH	Dpyd	0/0	0/0	0/0	0/0	0/0	2023-01-01	2023-01-01	0/0	0/0	621218	dihydropyrimidine dehydrogenase	gene	DOID:9002775	Cognitive Dysfunction		ISO	RGD:731730	D	RGD:8554872	20200211	ClinVar	ClinVar Annotator: match by term: Cognitive impairment	5,127–213
chr2	207009044	G	C	splice_acceptor_variant&intron_variant	HIGH	Dpyd	0/0	0/0	0/0	0/0	0/0	2023-01-01	2023-01-01	0/0	0/0	621218	dihydropyrimidine dehydrogenase	gene	DOID:9005078	Congenital Macroglossia		ISO	RGD:731730	D	RGD:8554872	20200512	ClinVar	ClinVar Annotator: match by term: Congenital macroglossia	5,127–213
chr2	207009044	G	C	splice_acceptor_variant&intron_variant	HIGH	Dpyd	0/0	0/0	0/0	0/0	0/0	2023-01-01	2023-01-01	0/0	0/0	621218	dihydropyrimidine dehydrogenase	gene	DOID:0080600	COVID-19		ISO	RGD:731730	D	RGD:9068941	20200625	RGD	mRNA:increased expression:peripheral blood mononuclear cell (human)	11
chr2	207009044	G	C	splice_acceptor_variant&intron_variant	HIGH	Dpyd	0/0	0/0	0/0	0/0	0/0	2023-01-01	2023-01-01	0/0	0/0	621218	dihydropyrimidine dehydrogenase	gene	DOID:9008086	Developmental Disabilities		ISO	RGD:731730	D	RGD:8554872	20200211	ClinVar	ClinVar Annotator: match by term: Developmental delay	5,127–213
chr2	207009044	G	C	splice_acceptor_variant&intron_variant	HIGH	Dpyd	0/0	0/0	0/0	0/0	0/0	2023-01-01	2023-01-01	0/0	0/0	621218	dihydropyrimidine dehydrogenase	gene	DOID:9004486	Drug-induced Neutropenia	no_association	ISO	RGD:731730	D	RGD:11098817|PMID:19473056	20160621	RGD	associated with Neoplasms
chr2	207009044	G	C	splice_acceptor_variant&intron_variant	HIGH	Dpyd	0/0	0/0	0/0	0/0	0/0	2023-01-01	2023-01-01	0/0	0/0	621218	dihydropyrimidine dehydrogenase	gene	DOID:11832	visual epilepsy		ISO	RGD:731730	D	RGD:8554872	20200211	ClinVar	ClinVar Annotator: match by term: Seizure	5,127–213
chr2	207009044	G	C	splice_acceptor_variant&intron_variant	HIGH	Dpyd	0/0	0/0	0/0	0/0	0/0	2023-01-01	2023-01-01	0/0	0/0	621218	dihydropyrimidine dehydrogenase	gene	DOID:1826	epilepsy		ISO	RGD:731730	D	RGD:8554872	20200211	ClinVar	ClinVar Annotator: match by term: Epilepsy	5,127–213
chr2	207009044	G	C	splice_acceptor_variant&intron_variant	HIGH	Dpyd	0/0	0/0	0/0	0/0	0/0	2023-01-01	2023-01-01	0/0	0/0	621218	dihydropyrimidine dehydrogenase	gene	DOID:630	genetic disease		ISO	RGD:731730	D	RGD:8554872	20201208	ClinVar	ClinVar Annotator: match by term: Inborn genetic diseases
chr2	207009044	G	C	splice_acceptor_variant&intron_variant	HIGH	Dpyd	0/0	0/0	0/0	0/0	0/0	2023-01-01	2023-01-01	0/0	0/0	621218	dihydropyrimidine dehydrogenase	gene	DOID:9004286	Hirschsprung Disease 1		ISO	RGD:731730	D	RGD:8554872	20200211	ClinVar	ClinVar Annotator: match by term: Hirschsprung disease 1	5,127–213
chr2	207009044	G	C	splice_acceptor_variant&intron_variant	HIGH	Dpyd	0/0	0/0	0/0	0/0	0/0	2023-01-01	2023-01-01	0/0	0/0	621218	dihydropyrimidine dehydrogenase	gene	DOID:10487	Hirschsprung's disease		ISO	RGD:731730	D	RGD:8554872	20200211	ClinVar	ClinVar Annotator: match by term: Hirschsprung Disease	5,127–213
chr2	207009044	G	C	splice_acceptor_variant&intron_variant	HIGH	Dpyd	0/0	0/0	0/0	0/0	0/0	2023-01-01	2023-01-01	0/0	0/0	621218	dihydropyrimidine dehydrogenase	gene	DOID:9004593	Drug-Induced Immune Thrombocytopenia	treatment	ISO	RGD:731730	D	RGD:11098817|PMID:19473056	20160621	RGD	associated with Neoplasms
chr2	207009044	G	C	splice_acceptor_variant&intron_variant	HIGH	Dpyd	0/0	0/0	0/0	0/0	0/0	2023-01-01	2023-01-01	0/0	0/0	621218	dihydropyrimidine dehydrogenase	gene	DOID:1059	intellectual disability		ISO	RGD:731730	D	RGD:8554872	20200211	ClinVar	ClinVar Annotator: match by term: Mental-retardation	5,127–213
chr2	207009044	G	C	splice_acceptor_variant&intron_variant	HIGH	Dpyd	0/0	0/0	0/0	0/0	0/0	2023-01-01	2023-01-01	0/0	0/0	621218	dihydropyrimidine dehydrogenase	gene	DOID:9005466	Language Development Disorders		ISO	RGD:731730	D	RGD:11554173	20161020	CTD	CTD Direct Evidence: marker/mechanism	126
chr2	207009044	G	C	splice_acceptor_variant&intron_variant	HIGH	Dpyd	0/0	0/0	0/0	0/0	0/0	2023-01-01	2023-01-01	0/0	0/0	621218	dihydropyrimidine dehydrogenase	gene	DOID:9002704	Leukoencephalopathies		ISO	RGD:731730	D	RGD:11554173	20161020	CTD	CTD Direct Evidence: marker/mechanism	225
chr2	207009044	G	C	splice_acceptor_variant&intron_variant	HIGH	Dpyd	0/0	0/0	0/0	0/0	0/0	2023-01-01	2023-01-01	0/0	0/0	621218	dihydropyrimidine dehydrogenase	gene	DOID:409	liver disease		IEP		D	RGD:1599789|PMID:10348793	20070215	RGD	mRNA, Protein:increased expression
chr2	207009044	G	C	splice_acceptor_variant&intron_variant	HIGH	Dpyd	0/0	0/0	0/0	0/0	0/0	2023-01-01	2023-01-01	0/0	0/0	621218	dihydropyrimidine dehydrogenase	gene	DOID:9007817	Macroglossia		ISO	RGD:731730	D	RGD:8554872	20200211	ClinVar	ClinVar Annotator: match by term: Macroglossia	5,127–213
chr2	207009044	G	C	splice_acceptor_variant&intron_variant	HIGH	Dpyd	0/0	0/0	0/0	0/0	0/0	2023-01-01	2023-01-01	0/0	0/0	621218	dihydropyrimidine dehydrogenase	gene	DOID:9007478	Malocclusion, Angle Class III		ISO	RGD:731730	D	RGD:8554872	20210112	ClinVar	ClinVar Annotator: match by term: Hapsburg jaw	5,127–213
chr2	207009044	G	C	splice_acceptor_variant&intron_variant	HIGH	Dpyd	0/0	0/0	0/0	0/0	0/0	2023-01-01	2023-01-01	0/0	0/0	621218	dihydropyrimidine dehydrogenase	gene	DOID:863	nervous system disease		ISO	RGD:731730	D	RGD:11554173	20161020	CTD	CTD Direct Evidence: marker/mechanism	226
chr2	207009044	G	C	splice_acceptor_variant&intron_variant	HIGH	Dpyd	0/0	0/0	0/0	0/0	0/0	2023-01-01	2023-01-01	0/0	0/0	621218	dihydropyrimidine dehydrogenase	gene	DOID:1227	neutropenia		ISO	RGD:731730	D	RGD:11554173	20161020	CTD	CTD Direct Evidence: marker/mechanism	227
chr2	207009044	G	C	splice_acceptor_variant&intron_variant	HIGH	Dpyd	0/0	0/0	0/0	0/0	0/0	2023-01-01	2023-01-01	0/0	0/0	621218	dihydropyrimidine dehydrogenase	gene	DOID:9970	obesity		ISO	RGD:731730	D	RGD:11554173	20161020	CTD	CTD Direct Evidence: marker/mechanism	119
chr2	207009044	G	C	splice_acceptor_variant&intron_variant	HIGH	Dpyd	0/0	0/0	0/0	0/0	0/0	2023-01-01	2023-01-01	0/0	0/0	621218	dihydropyrimidine dehydrogenase	gene	DOID:574	peripheral nervous system disease		ISO	RGD:731730	D	RGD:11554173	20161020	CTD	CTD Direct Evidence: marker/mechanism	228
chr2	207009044	G	C	splice_acceptor_variant&intron_variant	HIGH	Dpyd	0/0	0/0	0/0	0/0	0/0	2023-01-01	2023-01-01	0/0	0/0	621218	dihydropyrimidine dehydrogenase	gene	DOID:9003576	Prognathism		ISO	RGD:731730	D	RGD:8554872	20200211	ClinVar	ClinVar Annotator: match by term: Prognathism	5,127–213
chr2	207009044	G	C	splice_acceptor_variant&intron_variant	HIGH	Dpyd	0/0	0/0	0/0	0/0	0/0	2023-01-01	2023-01-01	0/0	0/0	621218	dihydropyrimidine dehydrogenase	gene	DOID:5419	schizophrenia		ISO	RGD:731730	D	RGD:11554173	20161020	CTD	CTD Direct Evidence: marker/mechanism	229230
chr2	207009044	G	C	splice_acceptor_variant&intron_variant	HIGH	Dpyd	0/0	0/0	0/0	0/0	0/0	2023-01-01	2023-01-01	0/0	0/0	621218	dihydropyrimidine dehydrogenase	gene	DOID:653	purine-pyrimidine metabolic disorder		ISO	RGD:731730	D	RGD:11554173	20161020	CTD	CTD Direct Evidence: marker/mechanism	231232
chr2	207009044	G	C	splice_acceptor_variant&intron_variant	HIGH	Dpyd	0/0	0/0	0/0	0/0	0/0	2023-01-01	2023-01-01	0/0	0/0	621218	dihydropyrimidine dehydrogenase	gene	DOID:9004278	Sarcoma, Yoshida	treatment	IMP		D	RGD:11251753|PMID:8138551	20160621	RGD
chr2	243781555	G	A	splice_donor_variant&intron_variant	HIGH	Lrrc53	0/0	0/0	0/0	0/0	0/0	2023-01-01	2023-01-01	0/0	0/0	7683241	leucine rich repeat containing 53	gene	DOID:9000652	Cardiac Conduction Disease with or without Dilated Cardiomyopathy		ISO	RGD:2292704	D	RGD:8554872	20190906	ClinVar	ClinVar Annotator: match by term: Cardiac conduction disease with or without dilated cardiomyopathy	5233
chr2	243795288	T	A	stop_gained	HIGH	Lrrc53	2023-01-01	2023-01-01	2023-01-01	2023-01-01	2023-01-01	0/0	0/0	2023-01-01	2023-01-01	7683241	leucine rich repeat containing 53	gene	DOID:9000652	Cardiac Conduction Disease with or without Dilated Cardiomyopathy		ISO	RGD:2292704	D	RGD:8554872	20190906	ClinVar	ClinVar Annotator: match by term: Cardiac conduction disease with or without dilated cardiomyopathy	5233
chr20	4908318	GAC	G	frameshift_variant	HIGH	RT1-A1	0/0	2023-01-01	2023-01-01	0/0	0/0	./.	./.	2023-01-01	0/0	1595924	RT1 class Ia, locus A1	gene	DOID:9002605	Delayed Hypersensitivity		IDA		D	RGD:2313507|PMID:10857851	20090929	RGD
chr20	4908318	GAC	G	frameshift_variant	HIGH	RT1-A1	0/0	2023-01-01	2023-01-01	0/0	0/0	./.	./.	2023-01-01	0/0	1595924	RT1 class Ia, locus A1	gene	DOID:9006073	Graft vs Host Disease		IDA		D	RGD:2313505|PMID:11045643	20090929	RGD
chr20	47472052	C	A	stop_gained	HIGH	Crybg1	2023-01-01	2023-01-01	2023-01-01	2023-01-01	2023-01-01	0/0	0/0	2023-01-01	2023-01-01	1308629	crystallin beta-gamma domain containing 1	gene	DOID:1909	melanoma		ISO	RGD:1318513	D	RGD:11554173	20181016	CTD	CTD Direct Evidence: marker/mechanism	234
chr20	47472052	C	A	stop_gained	HIGH	Crybg1	2023-01-01	2023-01-01	2023-01-01	2023-01-01	2023-01-01	0/0	0/0	2023-01-01	2023-01-01	1308629	crystallin beta-gamma domain containing 1	gene	DOID:9008086	Developmental Disabilities		ISO	RGD:1318513	D	RGD:8554872	20200707	ClinVar	ClinVar Annotator: match by term: Global developmental delay	5
chr20	47472052	C	A	stop_gained	HIGH	Crybg1	2023-01-01	2023-01-01	2023-01-01	2023-01-01	2023-01-01	0/0	0/0	2023-01-01	2023-01-01	1308629	crystallin beta-gamma domain containing 1	gene	DOID:9000918	Disease Progression		ISO	RGD:1318513	D	RGD:11554173	20181016	CTD	CTD Direct Evidence: marker/mechanism	234
chr3	18082187	AGCCTCCCGAGTGGTGCTAGGCTTTGCCT	A	splice_acceptor_variant&5_prime_UTR_variant&intron_variant	HIGH	Rabepk	./.	2023-01-01	2023-01-01	2023-01-01	0/0	0/0	0/0	2023-01-01	2023-01-01	1310612	Rab9 effector protein with kelch motifs	gene	DOID:9002189	High Myopia		ISO	RGD:1604052	D	RGD:8554872	20190709	ClinVar	ClinVar Annotator: match by term: Severe Myopia
chr3	28585165	TGGACGGG	T	frameshift_variant	HIGH	Arhgap15	2023-01-01	2023-01-01	2023-01-01	2023-01-01	2023-01-01	0/0	0/0	2023-01-01	2023-01-01	1359304	Rho GTPase activating protein 15	gene	DOID:0070031	autosomal dominant non-syndromic intellectual disability 1		ISO	RGD:1348610	D	RGD:8554872	20170620	ClinVar	ClinVar Annotator: match by term: MBD5 associated neurodevelopmental disorder	235236
chr3	28585165	TGGACGGG	T	frameshift_variant	HIGH	Arhgap15	2023-01-01	2023-01-01	2023-01-01	2023-01-01	2023-01-01	0/0	0/0	2023-01-01	2023-01-01	1359304	Rho GTPase activating protein 15	gene	DOID:0060485	Mowat-Wilson syndrome		ISO	RGD:1348610	D	RGD:8554872	20200811	ClinVar	ClinVar Annotator: match by term: Mowat-Wilson syndrome
chr3	44562423	A	G	splice_donor_variant&intron_variant	HIGH	Baz2b	0/0	0/0	0/0	0/0	0/0	2023-01-01	2023-01-01	0/0	0/0	1309801	bromodomain adjacent to zinc finger domain, 2B	gene	DOID:12849	autistic disorder		ISO	RGD:1320334	D	RGD:8554872	20180612	ClinVar	ClinVar Annotator: match by term: Autistic behavior	237
chr3	44562423	A	G	splice_donor_variant&intron_variant	HIGH	Baz2b	0/0	0/0	0/0	0/0	0/0	2023-01-01	2023-01-01	0/0	0/0	1309801	bromodomain adjacent to zinc finger domain, 2B	gene	DOID:630	genetic disease		ISO	RGD:1320334	D	RGD:8554872	20201208	ClinVar	ClinVar Annotator: match by term: Inborn genetic diseases
chr3	44562423	A	G	splice_donor_variant&intron_variant	HIGH	Baz2b	0/0	0/0	0/0	0/0	0/0	2023-01-01	2023-01-01	0/0	0/0	1309801	bromodomain adjacent to zinc finger domain, 2B	gene	DOID:9004429	Neurodevelopmental Disorders		ISO	RGD:1320334	D	RGD:8554872	20200407	ClinVar	ClinVar Annotator: match by term: Neurodevelopmental disorder
chr3	101309116	GGTTCTTACCTGT	G	splice_donor_variant&splice_region_variant&3_prime_UTR_variant&intron_variant	HIGH	Dph6	0/0	0/0	0/0	0/0	0/0	2023-01-01	2023-01-01	0/0	0/0	1310006	diphthamine biosynthesis 6	gene	DOID:2717	Bloom syndrome		ISO	RGD:1603188	D	RGD:8554872	20210406	ClinVar	ClinVar Annotator: match by term: Bloom syndrome	8
chr3	101309116	GGTTCTTACCTGT	G	splice_donor_variant&splice_region_variant&3_prime_UTR_variant&intron_variant	HIGH	Dph6	0/0	0/0	0/0	0/0	0/0	2023-01-01	2023-01-01	0/0	0/0	1310006	diphthamine biosynthesis 6	gene	DOID:219	colon cancer		ISO	RGD:1603188	D	RGD:8554872	20210413	ClinVar	ClinVar Annotator: match by term: COLON CANCER	8
chr3	144254762	CTG	C	frameshift_variant	HIGH	Procr	0/0	0/0	0/0	0/0	0/0	0/0	2023-01-01	0/0	0/0	1305991	protein C receptor	gene	DOID:9007558	Acute Experimental Pancreatitis		IEP		D	RGD:13515127|PMID:25688263	20180409	RGD	protein:increased expression:blood
chr3	144254762	CTG	C	frameshift_variant	HIGH	Procr	0/0	0/0	0/0	0/0	0/0	0/0	2023-01-01	0/0	0/0	1305991	protein C receptor	gene	DOID:3393	coronary artery disease		ISO	RGD:1314349	D	RGD:11554173	20171010	CTD	CTD Direct Evidence: marker/mechanism	238
chr3	144254762	CTG	C	frameshift_variant	HIGH	Procr	0/0	0/0	0/0	0/0	0/0	0/0	2023-01-01	0/0	0/0	1305991	protein C receptor	gene	DOID:9007838	Myocardial Reperfusion Injury	treatment	IDA		D	RGD:13515126|PMID:26994471	20180409	RGD
chr3	144254762	CTG	C	frameshift_variant	HIGH	Procr	0/0	0/0	0/0	0/0	0/0	0/0	2023-01-01	0/0	0/0	1305991	protein C receptor	gene	DOID:13001	carotid stenosis		IEP		D	RGD:13515129|PMID:21903947	20180409	RGD	associated with Neointima
chr3	144254762	CTG	C	frameshift_variant	HIGH	Procr	0/0	0/0	0/0	0/0	0/0	0/0	2023-01-01	0/0	0/0	1305991	protein C receptor	gene	DOID:9005372	Inflammation		ISO	RGD:1314349	D	RGD:11554173	20161020	CTD	CTD Direct Evidence: marker/mechanism	239
chr3	144254762	CTG	C	frameshift_variant	HIGH	Procr	0/0	0/0	0/0	0/0	0/0	0/0	2023-01-01	0/0	0/0	1305991	protein C receptor	gene	DOID:3021	acute kidney failure	treatment	IEP		D	RGD:10755583|PMID:23807243	20180409	RGD	associated with Sepsis
chr3	144254762	CTG	C	frameshift_variant	HIGH	Procr	0/0	0/0	0/0	0/0	0/0	0/0	2023-01-01	0/0	0/0	1305991	protein C receptor	gene	DOID:9001573	Experimental Liver Cirrhosis		ISO	RGD:1314349	D	RGD:11554173	20161020	CTD	CTD Direct Evidence: marker/mechanism	92
chr3	144254762	CTG	C	frameshift_variant	HIGH	Procr	0/0	0/0	0/0	0/0	0/0	0/0	2023-01-01	0/0	0/0	1305991	protein C receptor	gene	DOID:2843	long QT syndrome		ISO	RGD:1314349	D	RGD:8554872	20181106	ClinVar	ClinVar Annotator: match by term: Long QT syndrome	8
chr3	144254762	CTG	C	frameshift_variant	HIGH	Procr	0/0	0/0	0/0	0/0	0/0	0/0	2023-01-01	0/0	0/0	1305991	protein C receptor	gene	DOID:9004610	Acute Lung Injury	treatment	IEP		D	RGD:13515130|PMID:20095324	20180409	RGD
chr3	144254762	CTG	C	frameshift_variant	HIGH	Procr	0/0	0/0	0/0	0/0	0/0	0/0	2023-01-01	0/0	0/0	1305991	protein C receptor	gene	DOID:12365	malaria	disease_progression	ISO	RGD:1314349	D	RGD:126848795|PMID:27671831	20210503	RGD
chr3	144254762	CTG	C	frameshift_variant	HIGH	Procr	0/0	0/0	0/0	0/0	0/0	0/0	2023-01-01	0/0	0/0	1305991	protein C receptor	gene	DOID:9001240	Peripheral Nerve Injuries		IEP		D	RGD:13515125|PMID:27771530	20180409	RGD
chr3	145061089	CA	C	frameshift_variant	HIGH	Aar2	2023-01-01	2023-01-01	2023-01-01	2023-01-01	0/1	0/0	0/0	2023-01-01	2023-01-01	1311066	AAR2 splicing factor	gene	DOID:9008086	Developmental Disabilities		ISO	RGD:1322325	D	RGD:8554872	20181106	ClinVar	ClinVar Annotator: match by term: Global developmental delay
chr4	65315206	CT	C	splice_acceptor_variant&intron_variant	HIGH	Ptn	2023-01-01	2023-01-01	2023-01-01	2023-01-01	2023-01-01	0/0	0/0	2023-01-01	2023-01-01	3444	pleiotrophin	gene	DOID:305	carcinoma		ISO	RGD:736479	D	RGD:11554173	20161020	CTD	CTD Direct Evidence: marker/mechanism	240
chr4	65315206	CT	C	splice_acceptor_variant&intron_variant	HIGH	Ptn	2023-01-01	2023-01-01	2023-01-01	2023-01-01	2023-01-01	0/0	0/0	2023-01-01	2023-01-01	3444	pleiotrophin	gene	DOID:3950	adrenal carcinoma		ISO	RGD:736479	D	RGD:9831442|PMID:1464602	20150309	RGD	human gene in a mouse model
chr4	65315206	CT	C	splice_acceptor_variant&intron_variant	HIGH	Ptn	2023-01-01	2023-01-01	2023-01-01	2023-01-01	2023-01-01	0/0	0/0	2023-01-01	2023-01-01	3444	pleiotrophin	gene	DOID:4852	pleomorphic xanthoastrocytoma		ISO	RGD:736479	D	RGD:8554872	20170411	ClinVar	ClinVar Annotator: match by term: Pleomorphic xanthoastrocytoma	241
chr4	65315206	CT	C	splice_acceptor_variant&intron_variant	HIGH	Ptn	2023-01-01	2023-01-01	2023-01-01	2023-01-01	2023-01-01	0/0	0/0	2023-01-01	2023-01-01	3444	pleiotrophin	gene	DOID:9000403	Animal Mammary Neoplasms		ISO	RGD:736479	D	RGD:11554173	20161020	CTD	CTD Direct Evidence: marker/mechanism	240
chr4	65315206	CT	C	splice_acceptor_variant&intron_variant	HIGH	Ptn	2023-01-01	2023-01-01	2023-01-01	2023-01-01	2023-01-01	0/0	0/0	2023-01-01	2023-01-01	3444	pleiotrophin	gene	DOID:9005233	Mammary Neoplasms, Experimental		ISO	RGD:736479	D	RGD:11554173	20161020	CTD	CTD Direct Evidence: marker/mechanism	240
chr4	65315206	CT	C	splice_acceptor_variant&intron_variant	HIGH	Ptn	2023-01-01	2023-01-01	2023-01-01	2023-01-01	2023-01-01	0/0	0/0	2023-01-01	2023-01-01	3444	pleiotrophin	gene	DOID:5844	myocardial infarction		IEP		D	RGD:10044023|PMID:17925408	20150601	RGD	protein:increased expression:myocardium (rat)
chr4	65315206	CT	C	splice_acceptor_variant&intron_variant	HIGH	Ptn	2023-01-01	2023-01-01	2023-01-01	2023-01-01	2023-01-01	0/0	0/0	2023-01-01	2023-01-01	3444	pleiotrophin	gene	DOID:9004616	Left Ventricular Hypertrophy		IEP		D	RGD:10043833|PMID:21224495	20150529	RGD	protein:increased expression:heart left ventricle (rat)
chr4	65315206	CT	C	splice_acceptor_variant&intron_variant	HIGH	Ptn	2023-01-01	2023-01-01	2023-01-01	2023-01-01	2023-01-01	0/0	0/0	2023-01-01	2023-01-01	3444	pleiotrophin	gene	DOID:11832	visual epilepsy		IEP		D	RGD:9831456|PMID:8453763	20150309	RGD	mRNA:increased expression:hippocampus, piriform cortex (rat)
chr4	65315206	CT	C	splice_acceptor_variant&intron_variant	HIGH	Ptn	2023-01-01	2023-01-01	2023-01-01	2023-01-01	2023-01-01	0/0	0/0	2023-01-01	2023-01-01	3444	pleiotrophin	gene	DOID:13619	extrahepatic cholestasis		IEP		D	RGD:2316551|PMID:18225978	20150529	RGD	mRNA:increased expression:liver (rat)
chr4	65315206	CT	C	splice_acceptor_variant&intron_variant	HIGH	Ptn	2023-01-01	2023-01-01	2023-01-01	2023-01-01	2023-01-01	0/0	0/0	2023-01-01	2023-01-01	3444	pleiotrophin	gene	DOID:9002763	Experimental Autoimmune Encephalomyelitis		IEP		D	RGD:9831448|PMID:9814819	20150309	RGD	mRNA:increased expression:spinal cord (rat)
chr4	65315206	CT	C	splice_acceptor_variant&intron_variant	HIGH	Ptn	2023-01-01	2023-01-01	2023-01-01	2023-01-01	2023-01-01	0/0	0/0	2023-01-01	2023-01-01	3444	pleiotrophin	gene	DOID:5082	liver cirrhosis		IEP		D	RGD:9834946|PMID:18381592	20150310	RGD	protein:increased expression:liver (rat)
chr4	65315206	CT	C	splice_acceptor_variant&intron_variant	HIGH	Ptn	2023-01-01	2023-01-01	2023-01-01	2023-01-01	2023-01-01	0/0	0/0	2023-01-01	2023-01-01	3444	pleiotrophin	gene	DOID:9001573	Experimental Liver Cirrhosis		ISO	RGD:736479	D	RGD:11554173	20161020	CTD	CTD Direct Evidence: marker/mechanism	92
chr4	65315206	CT	C	splice_acceptor_variant&intron_variant	HIGH	Ptn	2023-01-01	2023-01-01	2023-01-01	2023-01-01	2023-01-01	0/0	0/0	2023-01-01	2023-01-01	3444	pleiotrophin	gene	DOID:9008444	Skeletal Muscle Injuries		IEP		D	RGD:10044016|PMID:15160487	20150601	RGD	mRNA, protein:increased expression:soleus muscle (rat)
chr4	65315206	CT	C	splice_acceptor_variant&intron_variant	HIGH	Ptn	2023-01-01	2023-01-01	2023-01-01	2023-01-01	2023-01-01	0/0	0/0	2023-01-01	2023-01-01	3444	pleiotrophin	gene	DOID:9000641	Pain	severity	ISO	RGD:11190	D	RGD:10043829|PMID:20826137	20150529	RGD
chr4	65315206	CT	C	splice_acceptor_variant&intron_variant	HIGH	Ptn	2023-01-01	2023-01-01	2023-01-01	2023-01-01	2023-01-01	0/0	0/0	2023-01-01	2023-01-01	3444	pleiotrophin	gene	DOID:14330	Parkinson's disease	treatment	IDA		D	RGD:10044022|PMID:19615368	20150601	RGD
chr4	65315206	CT	C	splice_acceptor_variant&intron_variant	HIGH	Ptn	2023-01-01	2023-01-01	2023-01-01	2023-01-01	2023-01-01	0/0	0/0	2023-01-01	2023-01-01	3444	pleiotrophin	gene	DOID:11446	sciatic neuropathy		IEP		D	RGD:9831453|PMID:18365878	20150309	RGD	mRNA:altered expression:dorsal root ganglia (rat)
chr4	65315206	CT	C	splice_acceptor_variant&intron_variant	HIGH	Ptn	2023-01-01	2023-01-01	2023-01-01	2023-01-01	2023-01-01	0/0	0/0	2023-01-01	2023-01-01	3444	pleiotrophin	gene	DOID:224	transient cerebral ischemia		IEP		D	RGD:9831440|PMID:9570800	20150309	RGD	mRNA:increased expression:cerebral cortex, vasculature, macrophage (rat)
chr5	56598141	A	AG	frameshift_variant	HIGH	Kif24	2023-01-01	2023-01-01	./.	2023-01-01	./.	0/0	0/0	./.	2023-01-01	1307723	kinesin family member 24	gene	DOID:0110087	asphyxiating thoracic dystrophy 3		ISO	RGD:1317081	D	RGD:8554872	20211012	ClinVar	ClinVar Annotator: match by term: Short-rib thoracic dysplasia 3 with or without polydactyly
chr5	56598141	A	AG	frameshift_variant	HIGH	Kif24	2023-01-01	2023-01-01	./.	2023-01-01	./.	0/0	0/0	./.	2023-01-01	1307723	kinesin family member 24	gene	DOID:574	peripheral nervous system disease		ISO	RGD:1317081	D	RGD:8554872	20160809	ClinVar	ClinVar Annotator: match by term: Peripheral neuropathy	242
chr5	56598141	A	AG	frameshift_variant	HIGH	Kif24	2023-01-01	2023-01-01	./.	2023-01-01	./.	0/0	0/0	./.	2023-01-01	1307723	kinesin family member 24	gene	DOID:870	neuropathy		ISO	RGD:1317081	D	RGD:8554872	20180724	ClinVar	ClinVar Annotator: match by term: Peripheral neuropathy	242
chr5	57699249	GTTCTTCATGT	G	frameshift_variant	HIGH	Cd72	2023-01-01	./.	2023-01-01	2023-01-01	2023-01-01	0/0	0/0	2023-01-01	2023-01-01	1309757	Cd72 molecule	gene	DOID:0080942	anauxetic dysplasia		ISO	RGD:1320264	D	RGD:8554872	20200428	ClinVar	ClinVar Annotator: match by term: Anauxetic dysplasia	8
chr5	57699249	GTTCTTCATGT	G	frameshift_variant	HIGH	Cd72	2023-01-01	./.	2023-01-01	2023-01-01	2023-01-01	0/0	0/0	2023-01-01	2023-01-01	1309757	Cd72 molecule	gene	DOID:9003727	Hyperphosphatasia with Mental Retardation Syndrome 2		ISO	RGD:1320264	D	RGD:8554872	20180109	ClinVar	ClinVar Annotator: match by term: Hyperphosphatasia with mental retardation syndrome 2	8
chr5	57699249	GTTCTTCATGT	G	frameshift_variant	HIGH	Cd72	2023-01-01	./.	2023-01-01	2023-01-01	2023-01-01	0/0	0/0	2023-01-01	2023-01-01	1309757	Cd72 molecule	gene	DOID:0111065	distal spinal muscular atrophy 2		ISO	RGD:1320264	D	RGD:8554872	20181106	ClinVar	ClinVar Annotator: match by term: Distal spinal muscular atrophy, autosomal recessive 2	8
chr5	57699917	A	T	splice_donor_variant&intron_variant	HIGH	Cd72	0/0	2023-01-01	./.	./.	2023-01-01	0/0	0/0	./.	./.	1309757	Cd72 molecule	gene	DOID:0080942	anauxetic dysplasia		ISO	RGD:1320264	D	RGD:8554872	20200428	ClinVar	ClinVar Annotator: match by term: Anauxetic dysplasia	8
chr5	57699917	A	T	splice_donor_variant&intron_variant	HIGH	Cd72	0/0	2023-01-01	./.	./.	2023-01-01	0/0	0/0	./.	./.	1309757	Cd72 molecule	gene	DOID:9003727	Hyperphosphatasia with Mental Retardation Syndrome 2		ISO	RGD:1320264	D	RGD:8554872	20180109	ClinVar	ClinVar Annotator: match by term: Hyperphosphatasia with mental retardation syndrome 2	8
chr5	57699917	A	T	splice_donor_variant&intron_variant	HIGH	Cd72	0/0	2023-01-01	./.	./.	2023-01-01	0/0	0/0	./.	./.	1309757	Cd72 molecule	gene	DOID:0111065	distal spinal muscular atrophy 2		ISO	RGD:1320264	D	RGD:8554872	20181106	ClinVar	ClinVar Annotator: match by term: Distal spinal muscular atrophy, autosomal recessive 2	8
chr5	71911214	C	T	splice_donor_variant&intron_variant	HIGH	Ptpn3	2023-01-01	2023-01-01	2023-01-01	0/1	0/1	0/0	0/0	2023-01-01	0/1	1311363	protein tyrosine phosphatase, non-receptor type 3	gene	DOID:10283	prostate cancer		ISO	RGD:1322781	D	RGD:8554872	20171114	ClinVar	ClinVar Annotator: match by term: Prostate cancer	214
chr5	71911214	C	T	splice_donor_variant&intron_variant	HIGH	Ptpn3	2023-01-01	2023-01-01	2023-01-01	0/1	0/1	0/0	0/0	2023-01-01	0/1	1311363	protein tyrosine phosphatase, non-receptor type 3	gene	DOID:9775	diastolic heart failure		ISO	RGD:1322781	D	RGD:11554173	20191008	CTD	CTD Direct Evidence: marker/mechanism	243
chr5	95362222	C	CG	frameshift_variant&splice_region_variant	HIGH	Lurap1l	./.	./.	0/0	0/0	2023-01-01	./.	0/0	0/0	0/0	1308059	leucine rich adaptor protein 1-like	gene	DOID:9001573	Experimental Liver Cirrhosis		ISO	RGD:1317610	D	RGD:11554173	20161020	CTD	CTD Direct Evidence: marker/mechanism	92
chr5	95362222	C	CG	frameshift_variant&splice_region_variant	HIGH	Lurap1l	./.	./.	0/0	0/0	2023-01-01	./.	0/0	0/0	0/0	1308059	leucine rich adaptor protein 1-like	gene	DOID:9008498	Tracheoesophageal Fistula		ISO	RGD:1317610	D	RGD:8554872	20200811	ClinVar	ClinVar Annotator: match by term: Tracheoesophageal fistula	244
chr5	131716849	ATTTTGTTCTTC	A	frameshift_variant&start_lost	HIGH	Kdm4a	0/0	0/0	2023-01-01	2023-01-01	0/0	0/0	0/0	2023-01-01	2023-01-01	1306378	lysine demethylase 4A	gene	DOID:986	alopecia areata		ISO	RGD:1314960	D	RGD:9587460|PMID:21936853	20141015	RGD	mRNA:decreased expression:peripheral blood mononuclear cell (human)
chr5	131716849	ATTTTGTTCTTC	A	frameshift_variant&start_lost	HIGH	Kdm4a	0/0	0/0	2023-01-01	2023-01-01	0/0	0/0	0/0	2023-01-01	2023-01-01	1306378	lysine demethylase 4A	gene	DOID:10283	prostate cancer		ISO	RGD:1314960	D	RGD:9586733|PMID:22120715	20141003	RGD	mRNA:increased expression:prostate (human)
chr5	131716849	ATTTTGTTCTTC	A	frameshift_variant&start_lost	HIGH	Kdm4a	0/0	0/0	2023-01-01	2023-01-01	0/0	0/0	0/0	2023-01-01	2023-01-01	1306378	lysine demethylase 4A	gene	DOID:11054	urinary bladder cancer		ISO	RGD:1314960	D	RGD:9587435|PMID:23603248	20141014	RGD	mRNA:increased expression:urinary bladder (human)
chr5	131716849	ATTTTGTTCTTC	A	frameshift_variant&start_lost	HIGH	Kdm4a	0/0	0/0	2023-01-01	2023-01-01	0/0	0/0	0/0	2023-01-01	2023-01-01	1306378	lysine demethylase 4A	gene	DOID:1324	lung cancer		ISO	RGD:1314960	D	RGD:9587434|PMID:23168260	20141014	RGD	protein:increased expression:lung (human)
chr5	131716849	ATTTTGTTCTTC	A	frameshift_variant&start_lost	HIGH	Kdm4a	0/0	0/0	2023-01-01	2023-01-01	0/0	0/0	0/0	2023-01-01	2023-01-01	1306378	lysine demethylase 4A	gene	DOID:1612	breast cancer	severity	ISO	RGD:1314960	D	RGD:9586031|PMID:22199269	20141003	RGD	mRNA:altered expression:breast (human)
chr5	131716849	ATTTTGTTCTTC	A	frameshift_variant&start_lost	HIGH	Kdm4a	0/0	0/0	2023-01-01	2023-01-01	0/0	0/0	0/0	2023-01-01	2023-01-01	1306378	lysine demethylase 4A	gene	DOID:1909	melanoma		ISO	RGD:1314960	D	RGD:11554173	20191008	CTD	CTD Direct Evidence: marker/mechanism	245
chr5	131716849	ATTTTGTTCTTC	A	frameshift_variant&start_lost	HIGH	Kdm4a	0/0	0/0	2023-01-01	2023-01-01	0/0	0/0	0/0	2023-01-01	2023-01-01	1306378	lysine demethylase 4A	gene	DOID:5517	stomach carcinoma	severity	ISO	RGD:1314960	D	RGD:9587437|PMID:24802408	20141014	RGD	mRNA, protein:increased expression:gastric mucosa (human)
chr5	131716849	ATTTTGTTCTTC	A	frameshift_variant&start_lost	HIGH	Kdm4a	0/0	0/0	2023-01-01	2023-01-01	0/0	0/0	0/0	2023-01-01	2023-01-01	1306378	lysine demethylase 4A	gene	DOID:9003936	Cardiomegaly		ISO	RGD:1314961	D	RGD:9587422|PMID:21555854	20141008	RGD
chr5	131716849	ATTTTGTTCTTC	A	frameshift_variant&start_lost	HIGH	Kdm4a	0/0	0/0	2023-01-01	2023-01-01	0/0	0/0	0/0	2023-01-01	2023-01-01	1306378	lysine demethylase 4A	gene	DOID:0110199	Charcot-Marie-Tooth disease dominant intermediate C		ISO	RGD:1314960	D	RGD:8554872	20181106	ClinVar	ClinVar Annotator: match by term: Charcot-Marie-Tooth disease, dominant intermediate C	8
chr5	131975114	C	T	stop_gained	HIGH	Mpl	0/0	0/0	0/0	0/0	0/0	2023-01-01	2023-01-01	0/0	0/0	1311069	MPL proto-oncogene, thrombopoietin receptor	gene	DOID:0070004	myeloid neoplasm		ISO	RGD:1322330	D	RGD:11554173	20191008	CTD	CTD Direct Evidence: marker/mechanism	246
chr5	131975114	C	T	stop_gained	HIGH	Mpl	0/0	0/0	0/0	0/0	0/0	2023-01-01	2023-01-01	0/0	0/0	1311069	MPL proto-oncogene, thrombopoietin receptor	gene	DOID:2226	myeloproliferative neoplasm		ISO	RGD:1322330	D	RGD:8554872	20171219	ClinVar	ClinVar Annotator: match by term: Myeloproliferative Neoplasm	247
chr5	131975114	C	T	stop_gained	HIGH	Mpl	0/0	0/0	0/0	0/0	0/0	2023-01-01	2023-01-01	0/0	0/0	1311069	MPL proto-oncogene, thrombopoietin receptor	gene	DOID:684	hepatocellular carcinoma		ISO	RGD:1322331	D	RGD:126925755|PMID:23157389	20210519	RGD	human cells in mouse model
chr5	131975114	C	T	stop_gained	HIGH	Mpl	0/0	0/0	0/0	0/0	0/0	2023-01-01	2023-01-01	0/0	0/0	1311069	MPL proto-oncogene, thrombopoietin receptor	gene	DOID:9006532	Hematologic Neoplasms		ISO	RGD:1322330	D	RGD:8554872	20210511	ClinVar	ClinVar Annotator: match by term: Hematologic neoplasm	5,8,248–255
chr5	131975114	C	T	stop_gained	HIGH	Mpl	0/0	0/0	0/0	0/0	0/0	2023-01-01	2023-01-01	0/0	0/0	1311069	MPL proto-oncogene, thrombopoietin receptor	gene	DOID:0110199	Charcot-Marie-Tooth disease dominant intermediate C		ISO	RGD:1322330	D	RGD:8554872	20181106	ClinVar	ClinVar Annotator: match by term: Charcot-Marie-Tooth disease, dominant intermediate C	8
chr5	131975114	C	T	stop_gained	HIGH	Mpl	0/0	0/0	0/0	0/0	0/0	2023-01-01	2023-01-01	0/0	0/0	1311069	MPL proto-oncogene, thrombopoietin receptor	gene	DOID:9008163	Chronic Hepatitis B		ISO	RGD:1322330	D	RGD:9068941	20210820	RGD	protein:decreased expression:blood serum (human)	256
chr5	131975114	C	T	stop_gained	HIGH	Mpl	0/0	0/0	0/0	0/0	0/0	2023-01-01	2023-01-01	0/0	0/0	1311069	MPL proto-oncogene, thrombopoietin receptor	gene	DOID:0090118	congenital amegakaryocytic thrombocytopenia		ISO	RGD:1322330	D	RGD:7240710	20130221	OMIM
chr5	131975114	C	T	stop_gained	HIGH	Mpl	0/0	0/0	0/0	0/0	0/0	2023-01-01	2023-01-01	0/0	0/0	1311069	MPL proto-oncogene, thrombopoietin receptor	gene	DOID:2224	essential thrombocythemia		ISO	RGD:1322330	D	RGD:10449014|PMID:14764528	20151211	RGD	DNA:missense mutation:cds:pS505N (human)
chr5	131975114	C	T	stop_gained	HIGH	Mpl	0/0	0/0	0/0	0/0	0/0	2023-01-01	2023-01-01	0/0	0/0	1311069	MPL proto-oncogene, thrombopoietin receptor	gene	DOID:2213	hemorrhagic disease		ISO	RGD:1322330	D	RGD:8554872	20210112	ClinVar	ClinVar Annotator: match by term: Hemorrhagic diathesis
chr5	131975114	C	T	stop_gained	HIGH	Mpl	0/0	0/0	0/0	0/0	0/0	2023-01-01	2023-01-01	0/0	0/0	1311069	MPL proto-oncogene, thrombopoietin receptor	gene	DOID:2043	hepatitis B		ISO	RGD:1322330	D	RGD:126925755|PMID:23157389	20210519	RGD	mRNA:decreased expression:liver (human)
chr5	131975114	C	T	stop_gained	HIGH	Mpl	0/0	0/0	0/0	0/0	0/0	2023-01-01	2023-01-01	0/0	0/0	1311069	MPL proto-oncogene, thrombopoietin receptor	gene	DOID:1883	hepatitis C		ISO	RGD:1322330	D	RGD:126925755|PMID:23157389	20210519	RGD	mRNA:decreased expression:liver (human)
chr5	131975114	C	T	stop_gained	HIGH	Mpl	0/0	0/0	0/0	0/0	0/0	2023-01-01	2023-01-01	0/0	0/0	1311069	MPL proto-oncogene, thrombopoietin receptor	gene	DOID:9006618	Liver Metastasis		ISO	RGD:1322331	D	RGD:126925751|PMID:30770989	20210518	RGD	associated with pancreatic ductal adenocarcinoma
chr5	131975114	C	T	stop_gained	HIGH	Mpl	0/0	0/0	0/0	0/0	0/0	2023-01-01	2023-01-01	0/0	0/0	1311069	MPL proto-oncogene, thrombopoietin receptor	gene	DOID:0050902	medulloblastoma		ISO	RGD:1322330	D	RGD:11554173	20161020	CTD	CTD Direct Evidence: marker/mechanism	2
chr5	131975114	C	T	stop_gained	HIGH	Mpl	0/0	0/0	0/0	0/0	0/0	2023-01-01	2023-01-01	0/0	0/0	1311069	MPL proto-oncogene, thrombopoietin receptor	gene	DOID:4971	myelofibrosis		IMP		D	RGD:10449004|PMID:19671919	20151211	RGD
chr5	131975114	C	T	stop_gained	HIGH	Mpl	0/0	0/0	0/0	0/0	0/0	2023-01-01	2023-01-01	0/0	0/0	1311069	MPL proto-oncogene, thrombopoietin receptor	gene	DOID:8692	myeloid leukemia		ISO	RGD:1322330	D	RGD:10449009|PMID:10621836	20151211	RGD	mRNA:increased expression:peripheral blood mononuclear cell (human)
chr5	131975114	C	T	stop_gained	HIGH	Mpl	0/0	0/0	0/0	0/0	0/0	2023-01-01	2023-01-01	0/0	0/0	1311069	MPL proto-oncogene, thrombopoietin receptor	gene	DOID:9007879	Thrombocythemia 2		ISO	RGD:1322330	D	RGD:7240710	20140903	OMIM
chr5	131975114	C	T	stop_gained	HIGH	Mpl	0/0	0/0	0/0	0/0	0/0	2023-01-01	2023-01-01	0/0	0/0	1311069	MPL proto-oncogene, thrombopoietin receptor	gene	DOID:1588	thrombocytopenia		IEP		D	RGD:10448997|PMID:15670044	20151210	RGD	protein:decreased expression:blood, platelet (rat)
chr5	131975114	C	T	stop_gained	HIGH	Mpl	0/0	0/0	0/0	0/0	0/0	2023-01-01	2023-01-01	0/0	0/0	1311069	MPL proto-oncogene, thrombopoietin receptor	gene	DOID:2228	thrombocytosis		ISO	RGD:1322330	D	RGD:11073684|PMID:19036112	20160503	RGD	DNA:mutation:cds:c.317C > T,p.P106L(human)
chr5	131975114	C	T	stop_gained	HIGH	Mpl	0/0	0/0	0/0	0/0	0/0	2023-01-01	2023-01-01	0/0	0/0	1311069	MPL proto-oncogene, thrombopoietin receptor	gene	DOID:9000940	Thrombocytosis, Benign Familial Microcytic		ISO	RGD:1322330	D	RGD:8554872	20180109	ClinVar	ClinVar Annotator: match by term: Thrombocytosis, benign familial microcytic	8257258
chr5	140818415	TGTGTGGGTAA	T	splice_donor_variant&disruptive_inframe_deletion&splice_region_variant&intron_variant	HIGH	Csmd2	0/0	0/0	0/0	0/0	0/0	2023-01-01	2023-01-01	0/0	0/0	1565728	CUB and Sushi multiple domains 2	gene	DOID:1094	attention deficit hyperactivity disorder		ISO	RGD:1347365	D	RGD:8554872	20191008	ClinVar	ClinVar Annotator: match by term: Attention deficit hyperactivity disorder	259
chr5	140818415	TGTGTGGGTAA	T	splice_donor_variant&disruptive_inframe_deletion&splice_region_variant&intron_variant	HIGH	Csmd2	0/0	0/0	0/0	0/0	0/0	2023-01-01	2023-01-01	0/0	0/0	1565728	CUB and Sushi multiple domains 2	gene	DOID:10283	prostate cancer		ISO	RGD:1347365	D	RGD:8554872	20171114	ClinVar	ClinVar Annotator: match by term: Prostate cancer	214
chr5	140818415	TGTGTGGGTAA	T	splice_donor_variant&disruptive_inframe_deletion&splice_region_variant&intron_variant	HIGH	Csmd2	0/0	0/0	0/0	0/0	0/0	2023-01-01	2023-01-01	0/0	0/0	1565728	CUB and Sushi multiple domains 2	gene	DOID:0110199	Charcot-Marie-Tooth disease dominant intermediate C		ISO	RGD:1347365	D	RGD:8554872	20181106	ClinVar	ClinVar Annotator: match by term: Charcot-Marie-Tooth disease, dominant intermediate C	8
chr5	140873093	G	A	stop_gained	HIGH	Csmd2	0/0	0/0	0/0	0/0	0/0	2023-01-01	2023-01-01	0/0	0/0	1565728	CUB and Sushi multiple domains 2	gene	DOID:1094	attention deficit hyperactivity disorder		ISO	RGD:1347365	D	RGD:8554872	20191008	ClinVar	ClinVar Annotator: match by term: Attention deficit hyperactivity disorder	259
chr5	140873093	G	A	stop_gained	HIGH	Csmd2	0/0	0/0	0/0	0/0	0/0	2023-01-01	2023-01-01	0/0	0/0	1565728	CUB and Sushi multiple domains 2	gene	DOID:10283	prostate cancer		ISO	RGD:1347365	D	RGD:8554872	20171114	ClinVar	ClinVar Annotator: match by term: Prostate cancer	214
chr5	140873093	G	A	stop_gained	HIGH	Csmd2	0/0	0/0	0/0	0/0	0/0	2023-01-01	2023-01-01	0/0	0/0	1565728	CUB and Sushi multiple domains 2	gene	DOID:0110199	Charcot-Marie-Tooth disease dominant intermediate C		ISO	RGD:1347365	D	RGD:8554872	20181106	ClinVar	ClinVar Annotator: match by term: Charcot-Marie-Tooth disease, dominant intermediate C	8
chr5	140931701	A	AGGTGTTGTCTACAAT	stop_gained&disruptive_inframe_insertion	HIGH	Zscan20	0/0	0/0	0/0	0/0	0/0	./.	2023-01-01	0/0	0/0	1562996	zinc finger and SCAN domain containing 20	gene	DOID:0110199	Charcot-Marie-Tooth disease dominant intermediate C		ISO	RGD:1353276	D	RGD:8554872	20181106	ClinVar	ClinVar Annotator: match by term: Charcot-Marie-Tooth disease, dominant intermediate C	8
chr5	140933969	C	CTG	frameshift_variant&splice_region_variant	HIGH	Zscan20	0/0	0/0	0/0	0/0	0/0	2023-01-01	2023-01-01	0/0	0/0	1562996	zinc finger and SCAN domain containing 20	gene	DOID:0110199	Charcot-Marie-Tooth disease dominant intermediate C		ISO	RGD:1353276	D	RGD:8554872	20181106	ClinVar	ClinVar Annotator: match by term: Charcot-Marie-Tooth disease, dominant intermediate C	8
chr5	147717492	T	C	splice_donor_variant&intron_variant	HIGH	Stpg1	0/0	0/0	0/0	0/0	0/0	2023-01-01	2023-01-01	0/0	0/0	1560169	sperm-tail PG-rich repeat containing 1	gene	DOID:9008934	Van der Woude Syndrome 2		ISO	RGD:1604766	D	RGD:8554872	20210706	ClinVar	ClinVar Annotator: match by term: Van der Woude syndrome 2	8
chr5	153352212	C	T	splice_donor_variant&intron_variant	HIGH	Crocc	2023-01-01	2023-01-01	2023-01-01	2023-01-01	2023-01-01	0/0	0/0	2023-01-01	2023-01-01	1305364	ciliary rootlet coiled-coil, rootletin	gene	DOID:5426	primary ovarian insufficiency		ISO	RGD:1313346	D	RGD:8554872	20190507	ClinVar	ClinVar Annotator: match by term: Premature ovarian insufficiency	5
chr6	7617414	G	GC	frameshift_variant	HIGH	Pigf	0/0	2023-01-01	0/0	0/0	0/0	./.	0/0	0/0	0/0	1584658	phosphatidylinositol glycan anchor biosynthesis, class F	gene	DOID:9001770	ONYCHODYSTROPHY, OSTEODYSTROPHY, IMPAIRED INTELLECTUAL DEVELOPMENT, AND SEIZURES SYNDROME		ISO	RGD:1351645	D	RGD:7240710	20210818	OMIM
chr6	7617414	G	GC	frameshift_variant	HIGH	Pigf	0/0	2023-01-01	0/0	0/0	0/0	./.	0/0	0/0	0/0	1584658	phosphatidylinositol glycan anchor biosynthesis, class F	gene	DOID:9004904	SHORT STATURE WITH MICROCEPHALY AND DISTINCTIVE FACIES		ISO	RGD:1351645	D	RGD:8554872	20161025	ClinVar	ClinVar Annotator: match by term: Short stature with microcephaly and distinctive facies	260
chr6	7617431	CG	C	frameshift_variant	HIGH	Pigf	0/0	2023-01-01	0/0	0/0	0/0	0/0	./.	0/0	0/0	1584658	phosphatidylinositol glycan anchor biosynthesis, class F	gene	DOID:9001770	ONYCHODYSTROPHY, OSTEODYSTROPHY, IMPAIRED INTELLECTUAL DEVELOPMENT, AND SEIZURES SYNDROME		ISO	RGD:1351645	D	RGD:7240710	20210818	OMIM
chr6	7617431	CG	C	frameshift_variant	HIGH	Pigf	0/0	2023-01-01	0/0	0/0	0/0	0/0	./.	0/0	0/0	1584658	phosphatidylinositol glycan anchor biosynthesis, class F	gene	DOID:9004904	SHORT STATURE WITH MICROCEPHALY AND DISTINCTIVE FACIES		ISO	RGD:1351645	D	RGD:8554872	20161025	ClinVar	ClinVar Annotator: match by term: Short stature with microcephaly and distinctive facies	260
chr6	131111375	ATG	A	frameshift_variant	HIGH	Tdrd9	0/0	0/1	./.	2023-01-01	0/1	0/0	0/1	./.	2023-01-01	1306942	tudor domain containing 9	gene	DOID:0080600	COVID-19		ISO	RGD:1315843	D	RGD:9068941	20200702	RGD	mRNA:increased expression:peripheral blood mononuclear cell (human)	11
chr6	131111375	ATG	A	frameshift_variant	HIGH	Tdrd9	0/0	0/1	./.	2023-01-01	0/1	0/0	0/1	./.	2023-01-01	1306942	tudor domain containing 9	gene	DOID:0111913	spermatogenic failure 30		ISO	RGD:1315843	D	RGD:7240710	20190410	OMIM
chr7	52745325	C	T	splice_acceptor_variant&intron_variant	HIGH	Frs2	2023-01-01	2023-01-01	2023-01-01	2023-01-01	2023-01-01	0/0	0/0	2023-01-01	2023-01-01	1308201	fibroblast growth factor receptor substrate 2	gene	DOID:4450	renal cell carcinoma	disease_progression	ISO	RGD:1317842	D	RGD:11352663|PMID:25900027	20160714	RGD
chr7	52746207	T	C	splice_donor_variant&intron_variant	HIGH	Frs2	2023-01-01	2023-01-01	2023-01-01	2023-01-01	2023-01-01	0/0	0/0	2023-01-01	2023-01-01	1308201	fibroblast growth factor receptor substrate 2	gene	DOID:4450	renal cell carcinoma	disease_progression	ISO	RGD:1317842	D	RGD:11352663|PMID:25900027	20160714	RGD
chr7	75258046	CAG	C	frameshift_variant&splice_region_variant	HIGH	Eif3e	0/0	0/0	0/0	0/0	0/0	2023-01-01	2023-01-01	0/0	0/0	9273439	eukaryotic translation initiation factor 3 subunit E	gene	DOID:9006205	Animal Disease Models		ISO	RGD:1323023	D	RGD:11554173	20180313	CTD	CTD Direct Evidence: marker/mechanism	261
chr7	75258046	CAG	C	frameshift_variant&splice_region_variant	HIGH	Eif3e	0/0	0/0	0/0	0/0	0/0	2023-01-01	2023-01-01	0/0	0/0	9273439	eukaryotic translation initiation factor 3 subunit E	gene	DOID:3910	lung adenocarcinoma		ISO	RGD:1323023	D	RGD:11554173	20200407	CTD	CTD Direct Evidence: marker/mechanism	261
chr7	75258046	CAG	C	frameshift_variant&splice_region_variant	HIGH	Eif3e	0/0	0/0	0/0	0/0	0/0	2023-01-01	2023-01-01	0/0	0/0	9273439	eukaryotic translation initiation factor 3 subunit E	gene	DOID:3669	intermittent claudication	treatment	IMP		D	RGD:10395378|PMID:21771896	20160129	RGD
chr7	75258046	CAG	C	frameshift_variant&splice_region_variant	HIGH	Eif3e	0/0	0/0	0/0	0/0	0/0	2023-01-01	2023-01-01	0/0	0/0	9273439	eukaryotic translation initiation factor 3 subunit E	gene	DOID:9000998	Brain Injuries	treatment	IMP		D	RGD:10395371|PMID:22960363	20160129	RGD
chr7	113815488	A	AG	frameshift_variant	HIGH	Wbp2nl	0/0	0/0	0/0	0/0	0/0	2023-01-01	2023-01-01	0/0	0/0	1586458	WBP2 N-terminal like	gene	DOID:9001886	Common Variable Immunodeficiency 4		ISO	RGD:1604730	D	RGD:8554872	20190716	ClinVar	ClinVar Annotator: match by term: Common variable immunodeficiency 4	8262
chr7	113815488	A	AG	frameshift_variant	HIGH	Wbp2nl	0/0	0/0	0/0	0/0	0/0	2023-01-01	2023-01-01	0/0	0/0	1586458	WBP2 N-terminal like	gene	DOID:1059	intellectual disability		ISO	RGD:1604730	D	RGD:8554872	20210406	ClinVar	ClinVar Annotator: match by term: Intellectual disability
chr7	113815488	A	AG	frameshift_variant	HIGH	Wbp2nl	0/0	0/0	0/0	0/0	0/0	2023-01-01	2023-01-01	0/0	0/0	1586458	WBP2 N-terminal like	gene	DOID:0112319	Kanzaki disease		ISO	RGD:1604730	D	RGD:8554872	20211019	ClinVar	ClinVar Annotator: match by term: Alpha-N-acetylgalactosaminidase deficiency type 2
chr7	113815488	A	AG	frameshift_variant	HIGH	Wbp2nl	0/0	0/0	0/0	0/0	0/0	2023-01-01	2023-01-01	0/0	0/0	1586458	WBP2 N-terminal like	gene	DOID:0112318	Schindler disease type 1		ISO	RGD:1604730	D	RGD:8554872	20170111	ClinVar	ClinVar Annotator: match by term: Schindler disease, type 1
chr7	113918115	G	GA	frameshift_variant	HIGH	Cyp2d3	0/0	0/0	0/0	0/0	0/0	2023-01-01	2023-01-01	0/0	0/0	2472	cytochrome P450, family 2, subfamily d, polypeptide 3	gene	DOID:2048	autoimmune hepatitis		ISO	RGD:736217	D	RGD:7207226|PMID:3186722	20130125	RGD
chr7	114261382	A	G	splice_acceptor_variant&intron_variant	HIGH	Serhl2	0/0	0/0	0/0	0/0	0/0	2023-01-01	2023-01-01	0/0	0/0	1563386	serine hydrolase-like 2	gene	DOID:9004868	Developmental Delay with Variable Intellectual Impairment and Behavioral Abnormalities		ISO	RGD:1602055	D	RGD:8554872	20210608	ClinVar	ClinVar Annotator: match by term: Developmental delay with variable intellectual impairment and behavioral abnormalities	7263
chr7	114261382	A	G	splice_acceptor_variant&intron_variant	HIGH	Serhl2	0/0	0/0	0/0	0/0	0/0	2023-01-01	2023-01-01	0/0	0/0	1563386	serine hydrolase-like 2	gene	DOID:1059	intellectual disability		ISO	RGD:1602055	D	RGD:8554872	20210406	ClinVar	ClinVar Annotator: match by term: Intellectual disability
chr8	51424125	GGTTGTGTGCA	G	splice_donor_variant&splice_region_variant&intron_variant	HIGH	Btg4	0/0	0/0	0/0	./.	0/0	2023-01-01	2023-01-01	0/0	./.	1308809	BTG anti-proliferation factor 4	gene	DOID:12704	ataxia telangiectasia		ISO	RGD:1318793	D	RGD:8554872	20210608	ClinVar	ClinVar Annotator: match by term: Ataxia-telangiectasia syndrome	8264265
chr8	51424125	GGTTGTGTGCA	G	splice_donor_variant&splice_region_variant&intron_variant	HIGH	Btg4	0/0	0/0	0/0	./.	0/0	2023-01-01	2023-01-01	0/0	./.	1308809	BTG anti-proliferation factor 4	gene	DOID:0080533	Carney-Stratakis syndrome		ISO	RGD:1318793	D	RGD:8554872	20200512	ClinVar	ClinVar Annotator: match by term: Carney-Stratakis syndrome	8266
chr8	51424125	GGTTGTGTGCA	G	splice_donor_variant&splice_region_variant&intron_variant	HIGH	Btg4	0/0	0/0	0/0	./.	0/0	2023-01-01	2023-01-01	0/0	./.	1308809	BTG anti-proliferation factor 4	gene	DOID:1059	intellectual disability		ISO	RGD:1318793	D	RGD:8554872	20210406	ClinVar	ClinVar Annotator: match by term: Intellectual disability
chr8	51424125	GGTTGTGTGCA	G	splice_donor_variant&splice_region_variant&intron_variant	HIGH	Btg4	0/0	0/0	0/0	./.	0/0	2023-01-01	2023-01-01	0/0	./.	1308809	BTG anti-proliferation factor 4	gene	DOID:9007155	Oocyte Maturation Defect 8		ISO	RGD:1318793	D	RGD:7240710	20200930	OMIM
chr8	54721919	T	A	stop_lost	HIGH	Gldn	0/0	0/0	0/0	0/0	0/0	2023-01-01	2023-01-01	0/0	0/0	727879	gliomedin	gene	DOID:2717	Bloom syndrome		ISO	RGD:1344164	D	RGD:8554872	20210406	ClinVar	ClinVar Annotator: match by term: Bloom syndrome	8
chr8	54721919	T	A	stop_lost	HIGH	Gldn	0/0	0/0	0/0	0/0	0/0	2023-01-01	2023-01-01	0/0	0/0	727879	gliomedin	gene	DOID:219	colon cancer		ISO	RGD:1344164	D	RGD:8554872	20210413	ClinVar	ClinVar Annotator: match by term: COLON CANCER	8
chr8	54721919	T	A	stop_lost	HIGH	Gldn	0/0	0/0	0/0	0/0	0/0	2023-01-01	2023-01-01	0/0	0/0	727879	gliomedin	gene	DOID:9006836	Contracture		ISO	RGD:1344164	D	RGD:8554872	20180612	ClinVar	ClinVar Annotator: match by term: Contractures	5267
chr8	54721919	T	A	stop_lost	HIGH	Gldn	0/0	0/0	0/0	0/0	0/0	2023-01-01	2023-01-01	0/0	0/0	727879	gliomedin	gene	DOID:0080600	COVID-19		ISO	RGD:1344164	D	RGD:9068941	20200625	RGD	mRNA:increased expression:peripheral blood mononuclear cell (human)	11
chr8	54721919	T	A	stop_lost	HIGH	Gldn	0/0	0/0	0/0	0/0	0/0	2023-01-01	2023-01-01	0/0	0/0	727879	gliomedin	gene	DOID:0111377	fetal akinesia deformation sequence syndrome 1		ISO	RGD:1344164	D	RGD:8554872	20191210	ClinVar	ClinVar Annotator: match by term: Fetal akinesia sequence	5268
chr8	54721919	T	A	stop_lost	HIGH	Gldn	0/0	0/0	0/0	0/0	0/0	2023-01-01	2023-01-01	0/0	0/0	727879	gliomedin	gene	DOID:9000943	Lethal Congenital Contracture Syndrome 11		ISO	RGD:1344164	D	RGD:7240710	20190315	OMIM
chr8	54721919	T	A	stop_lost	HIGH	Gldn	0/0	0/0	0/0	0/0	0/0	2023-01-01	2023-01-01	0/0	0/0	727879	gliomedin	gene	DOID:8488	polyhydramnios		ISO	RGD:1344164	D	RGD:8554872	20180612	ClinVar	ClinVar Annotator: match by term: Polyhydramnios	5267
chr8	55518461	TG	T	frameshift_variant	HIGH	Ube2q2	0/0	0/0	0/0	0/0	0/0	2023-01-01	2023-01-01	0/0	0/0	1307680	ubiquitin conjugating enzyme E2 Q2	gene	DOID:2717	Bloom syndrome		ISO	RGD:1605308	D	RGD:8554872	20210406	ClinVar	ClinVar Annotator: match by term: Bloom syndrome	8
chr8	55518461	TG	T	frameshift_variant	HIGH	Ube2q2	0/0	0/0	0/0	0/0	0/0	2023-01-01	2023-01-01	0/0	0/0	1307680	ubiquitin conjugating enzyme E2 Q2	gene	DOID:219	colon cancer		ISO	RGD:1605308	D	RGD:8554872	20210413	ClinVar	ClinVar Annotator: match by term: COLON CANCER	8
chr8	55518461	TG	T	frameshift_variant	HIGH	Ube2q2	0/0	0/0	0/0	0/0	0/0	2023-01-01	2023-01-01	0/0	0/0	1307680	ubiquitin conjugating enzyme E2 Q2	gene	DOID:5419	schizophrenia		ISO	RGD:1605308	D	RGD:8554872	20190212	ClinVar	ClinVar Annotator: match by term: Schizophrenia	9,61
chr8	84323077	G	GC	frameshift_variant	HIGH	Lca5	./.	2023-01-01	0/0	0/0	./.	0/0	0/0	0/0	0/0	1308555	lebercilin LCA5	gene	DOID:1432	blindness		ISO	RGD:1318396	D	RGD:11554173	20161020	CTD	CTD Direct Evidence: marker/mechanism	269
chr8	84323077	G	GC	frameshift_variant	HIGH	Lca5	./.	2023-01-01	0/0	0/0	./.	0/0	0/0	0/0	0/0	1308555	lebercilin LCA5	gene	DOID:8501	fundus dystrophy		ISO	RGD:1318396	D	RGD:8554872	20171010	ClinVar	ClinVar Annotator: match by term: Retinal dystrophy	270271
chr8	84323077	G	GC	frameshift_variant	HIGH	Lca5	./.	2023-01-01	0/0	0/0	./.	0/0	0/0	0/0	0/0	1308555	lebercilin LCA5	gene	DOID:630	genetic disease		ISO	RGD:1318396	D	RGD:8554872	20210608	ClinVar	ClinVar Annotator: match by term: Inborn genetic diseases	5,8,269,270,272–275
chr8	84323077	G	GC	frameshift_variant	HIGH	Lca5	./.	2023-01-01	0/0	0/0	./.	0/0	0/0	0/0	0/0	1308555	lebercilin LCA5	gene	DOID:14791	Leber congenital amaurosis		ISO	RGD:1318396	D	RGD:8554872	20170111	ClinVar	ClinVar Annotator: match by term: Leber congenital amaurosis
chr8	84323077	G	GC	frameshift_variant	HIGH	Lca5	./.	2023-01-01	0/0	0/0	./.	0/0	0/0	0/0	0/0	1308555	lebercilin LCA5	gene	DOID:0110078	Leber congenital amaurosis 1		ISO	RGD:1318396	D	RGD:8554872	20200211	ClinVar	ClinVar Annotator: match by term: Leber congenital amaurosis 1
chr8	84323077	G	GC	frameshift_variant	HIGH	Lca5	./.	2023-01-01	0/0	0/0	./.	0/0	0/0	0/0	0/0	1308555	lebercilin LCA5	gene	DOID:0110215	Leber congenital amaurosis 5		ISO	RGD:1318396	D	RGD:7240710	20130221	OMIM
chr8	84323077	G	GC	frameshift_variant	HIGH	Lca5	./.	2023-01-01	0/0	0/0	./.	0/0	0/0	0/0	0/0	1308555	lebercilin LCA5	gene	DOID:10584	retinitis pigmentosa		ISO	RGD:1318396	D	RGD:8554872	20200811	ClinVar	ClinVar Annotator: match by term: Retinitis pigmentosa	5
chr8	89321245	A	AT	splice_acceptor_variant&splice_donor_variant&intron_variant	HIGH	Snx14	2023-01-01	2023-01-01	2023-01-01	2023-01-01	2023-01-01	0/0	0/0	2023-01-01	2023-01-01	1310921	sorting nexin 14	gene	DOID:0080066	autosomal recessive spinocerebellar ataxia 20		ISO	RGD:1322101	D	RGD:7240710	20170315	OMIM
chr8	89321245	A	AT	splice_acceptor_variant&splice_donor_variant&intron_variant	HIGH	Snx14	2023-01-01	2023-01-01	2023-01-01	2023-01-01	2023-01-01	0/0	0/0	2023-01-01	2023-01-01	1310921	sorting nexin 14	gene	DOID:0050753	cerebellar ataxia		ISO	RGD:1322101	D	RGD:11554173	20161020	CTD	CTD Direct Evidence: marker/mechanism	276
chr8	89321245	A	AT	splice_acceptor_variant&splice_donor_variant&intron_variant	HIGH	Snx14	2023-01-01	2023-01-01	2023-01-01	2023-01-01	2023-01-01	0/0	0/0	2023-01-01	2023-01-01	1310921	sorting nexin 14	gene	DOID:11832	visual epilepsy		ISO	RGD:1322101	D	RGD:8554872	20200908	ClinVar	ClinVar Annotator: match by term: Seizures	44
chr8	89321245	A	AT	splice_acceptor_variant&splice_donor_variant&intron_variant	HIGH	Snx14	2023-01-01	2023-01-01	2023-01-01	2023-01-01	2023-01-01	0/0	0/0	2023-01-01	2023-01-01	1310921	sorting nexin 14	gene	DOID:1826	epilepsy		ISO	RGD:1322101	D	RGD:8554872	20200908	ClinVar	ClinVar Annotator: match by term: Seizures	44
chr8	89321245	A	AT	splice_acceptor_variant&splice_donor_variant&intron_variant	HIGH	Snx14	2023-01-01	2023-01-01	2023-01-01	2023-01-01	2023-01-01	0/0	0/0	2023-01-01	2023-01-01	1310921	sorting nexin 14	gene	DOID:1059	intellectual disability		ISO	RGD:1322101	D	RGD:11554173	20161020	CTD	CTD Direct Evidence: marker/mechanism	276
chr8	89321245	A	AT	splice_acceptor_variant&splice_donor_variant&intron_variant	HIGH	Snx14	2023-01-01	2023-01-01	2023-01-01	2023-01-01	2023-01-01	0/0	0/0	2023-01-01	2023-01-01	1310921	sorting nexin 14	gene	DOID:9004429	Neurodevelopmental Disorders		ISO	RGD:1322101	D	RGD:8554872	20210511	ClinVar	ClinVar Annotator: match by term: Neurodevelopmental disorder	5
chr8	89321245	A	AT	splice_acceptor_variant&splice_donor_variant&intron_variant	HIGH	Snx14	2023-01-01	2023-01-01	2023-01-01	2023-01-01	2023-01-01	0/0	0/0	2023-01-01	2023-01-01	1310921	sorting nexin 14	gene	DOID:9002121	Spinocerebellar Ataxias		ISO	RGD:1322101	D	RGD:11554173	20180424	CTD	CTD Direct Evidence: marker/mechanism
chr9	1143925	GTCATGCTTTTGTGAGTGACC	G	frameshift_variant&splice_donor_variant&splice_region_variant&intron_variant	HIGH	Uhrf1	2023-01-01	2023-01-01	2023-01-01	2023-01-01	2023-01-01	0/0	0/0	2023-01-01	2023-01-01	1595855	ubiquitin-like with PHD and ring finger domains 1	gene	DOID:0080202	adenoid cystic carcinoma		ISO	RGD:1352913	D	RGD:11554173	20161020	CTD	CTD Direct Evidence: marker/mechanism	277
chr9	1143925	GTCATGCTTTTGTGAGTGACC	G	frameshift_variant&splice_donor_variant&splice_region_variant&intron_variant	HIGH	Uhrf1	2023-01-01	2023-01-01	2023-01-01	2023-01-01	2023-01-01	0/0	0/0	2023-01-01	2023-01-01	1595855	ubiquitin-like with PHD and ring finger domains 1	gene	DOID:684	hepatocellular carcinoma		ISO	RGD:1352913	D	RGD:11554173	20190212	CTD	CTD Direct Evidence: marker/mechanism	81
chr9	1143925	GTCATGCTTTTGTGAGTGACC	G	frameshift_variant&splice_donor_variant&splice_region_variant&intron_variant	HIGH	Uhrf1	2023-01-01	2023-01-01	2023-01-01	2023-01-01	2023-01-01	0/0	0/0	2023-01-01	2023-01-01	1595855	ubiquitin-like with PHD and ring finger domains 1	gene	DOID:9002928	Colonic Neoplasms	treatment	ISO	RGD:1332040	D	RGD:9587430|PMID:20442318	20141013	RGD
chr9	2184438	CTCTCTGTGTGTCATTTCTGAGTTGCCGT	C	splice_acceptor_variant&splice_region_variant&5_prime_UTR_variant&intron_variant	HIGH	Vav1	2023-01-01	2023-01-01	./.	./.	./.	0/0	0/0	./.	./.	3951	vav guanine nucleotide exchange factor 1	gene	DOID:0050523	adult T-cell leukemia		ISO	RGD:737234	D	RGD:11554173	20161020	CTD	CTD Direct Evidence: marker/mechanism	278
chr9	2184438	CTCTCTGTGTGTCATTTCTGAGTTGCCGT	C	splice_acceptor_variant&splice_region_variant&5_prime_UTR_variant&intron_variant	HIGH	Vav1	2023-01-01	2023-01-01	./.	./.	./.	0/0	0/0	./.	./.	3951	vav guanine nucleotide exchange factor 1	gene	DOID:3910	lung adenocarcinoma		ISO	RGD:737234	D	RGD:11554173	20200407	CTD	CTD Direct Evidence: marker/mechanism	279
chr9	2184438	CTCTCTGTGTGTCATTTCTGAGTTGCCGT	C	splice_acceptor_variant&splice_region_variant&5_prime_UTR_variant&intron_variant	HIGH	Vav1	2023-01-01	2023-01-01	./.	./.	./.	0/0	0/0	./.	./.	3951	vav guanine nucleotide exchange factor 1	gene	DOID:684	hepatocellular carcinoma		IEP		D	RGD:2306008|PMID:2064726	20090318	RGD	mRNA:decreased expression:liver
chr9	2184438	CTCTCTGTGTGTCATTTCTGAGTTGCCGT	C	splice_acceptor_variant&splice_region_variant&5_prime_UTR_variant&intron_variant	HIGH	Vav1	2023-01-01	2023-01-01	./.	./.	./.	0/0	0/0	./.	./.	3951	vav guanine nucleotide exchange factor 1	gene	DOID:9744	type 1 diabetes mellitus		IEP		D	RGD:2306005|PMID:10433093	20090317	RGD	mRNA, protein:increased expression:thymus
chr9	2184438	CTCTCTGTGTGTCATTTCTGAGTTGCCGT	C	splice_acceptor_variant&splice_region_variant&5_prime_UTR_variant&intron_variant	HIGH	Vav1	2023-01-01	2023-01-01	./.	./.	./.	0/0	0/0	./.	./.	3951	vav guanine nucleotide exchange factor 1	gene	DOID:289	endometriosis		IEP		D	RGD:2303708|PMID:17845203	20090317	RGD	mRNA:increased expression:endometrium
chr9	2184438	CTCTCTGTGTGTCATTTCTGAGTTGCCGT	C	splice_acceptor_variant&splice_region_variant&5_prime_UTR_variant&intron_variant	HIGH	Vav1	2023-01-01	2023-01-01	./.	./.	./.	0/0	0/0	./.	./.	3951	vav guanine nucleotide exchange factor 1	gene	DOID:9001573	Experimental Liver Cirrhosis		ISO	RGD:737234	D	RGD:11554173	20161020	CTD	CTD Direct Evidence: marker/mechanism	92
chr9	2184438	CTCTCTGTGTGTCATTTCTGAGTTGCCGT	C	splice_acceptor_variant&splice_region_variant&5_prime_UTR_variant&intron_variant	HIGH	Vav1	2023-01-01	2023-01-01	./.	./.	./.	0/0	0/0	./.	./.	3951	vav guanine nucleotide exchange factor 1	gene	DOID:614	lymphopenia		IEP		D	RGD:2306005|PMID:10433093	20090317	RGD	mRNA, protein:increased expression:thymus
chr9	2184438	CTCTCTGTGTGTCATTTCTGAGTTGCCGT	C	splice_acceptor_variant&splice_region_variant&5_prime_UTR_variant&intron_variant	HIGH	Vav1	2023-01-01	2023-01-01	./.	./.	./.	0/0	0/0	./.	./.	3951	vav guanine nucleotide exchange factor 1	gene	DOID:0050902	medulloblastoma		ISO	RGD:737234	D	RGD:11554173	20161020	CTD	CTD Direct Evidence: marker/mechanism	2
chr9	76442720	CT	C	frameshift_variant	HIGH	Fev	0/0	0/0	0/0	./.	0/0	2023-01-01	2023-01-01	0/0	./.	628860	FEV transcription factor, ETS family member	gene	DOID:0060041	autism spectrum disorder		ISO	RGD:1351543	D	RGD:11554173	20190910	CTD	CTD Direct Evidence: marker/mechanism	280
chr9	76442720	CT	C	frameshift_variant	HIGH	Fev	0/0	0/0	0/0	./.	0/0	2023-01-01	2023-01-01	0/0	./.	628860	FEV transcription factor, ETS family member	gene	DOID:9007102	Myocardial Ischemia		ISO	RGD:1351543	D	RGD:11554173	20161020	CTD	CTD Direct Evidence: marker/mechanism	47
chr9	76442720	CT	C	frameshift_variant	HIGH	Fev	0/0	0/0	0/0	./.	0/0	2023-01-01	2023-01-01	0/0	./.	628860	FEV transcription factor, ETS family member	gene	DOID:0080092	myofibrillar myopathy 1		ISO	RGD:1351543	D	RGD:8554872	20181106	ClinVar	ClinVar Annotator: match by term: Myofibrillar myopathy 1	8
chr9	76442720	CT	C	frameshift_variant	HIGH	Fev	0/0	0/0	0/0	./.	0/0	2023-01-01	2023-01-01	0/0	./.	628860	FEV transcription factor, ETS family member	gene	DOID:9004429	Neurodevelopmental Disorders		ISO	RGD:1351543	D	RGD:8554872	20190806	ClinVar	ClinVar Annotator: match by term: Neurodevelopmental disorder	5
chr9	94279074	T	C	start_lost	HIGH	Thap4	0/0	0/0	0/0	0/0	0/0	2023-01-01	2023-01-01	0/0	0/0	1359473	THAP domain containing 4	gene	DOID:1059	intellectual disability		ISO	RGD:1342863	D	RGD:8554872	20210406	ClinVar	ClinVar Annotator: match by term: Intellectual disability
chr9	94398472	T	C	start_lost	HIGH	Neu4	0/0	0/0	0/0	0/0	0/0	2023-01-01	2023-01-01	0/0	0/0	1308624	neuraminidase 4	gene	DOID:1059	intellectual disability		ISO	RGD:1318506	D	RGD:8554872	20210406	ClinVar	ClinVar Annotator: match by term: Intellectual disability
chr9	94500773	G	A	stop_gained	HIGH	Chchd2	2023-01-01	2023-01-01	2023-01-01	2023-01-01	2023-01-01	0/0	0/0	2023-01-01	2023-01-01	1309819	coiled-coil-helix-coiled-coil-helix domain containing 2	gene	DOID:2187	amelogenesis imperfecta		ISO	RGD:1320361	D	RGD:8554872	20210323	ClinVar	ClinVar Annotator: match by term: Amelogenesis imperfecta
chr9	94500773	G	A	stop_gained	HIGH	Chchd2	2023-01-01	2023-01-01	2023-01-01	2023-01-01	2023-01-01	0/0	0/0	2023-01-01	2023-01-01	1309819	coiled-coil-helix-coiled-coil-helix domain containing 2	gene	DOID:12849	autistic disorder		ISO	RGD:1320361	D	RGD:8554872	20210323	ClinVar	ClinVar Annotator: match by term: Autistic disorder of childhood onset	9,61
chr9	94500773	G	A	stop_gained	HIGH	Chchd2	2023-01-01	2023-01-01	2023-01-01	2023-01-01	2023-01-01	0/0	0/0	2023-01-01	2023-01-01	1309819	coiled-coil-helix-coiled-coil-helix domain containing 2	gene	DOID:4852	pleomorphic xanthoastrocytoma		ISO	RGD:1320361	D	RGD:8554872	20210323	ClinVar	ClinVar Annotator: match by term: Pleomorphic xanthoastrocytoma	241
chr9	94500773	G	A	stop_gained	HIGH	Chchd2	2023-01-01	2023-01-01	2023-01-01	2023-01-01	2023-01-01	0/0	0/0	2023-01-01	2023-01-01	1309819	coiled-coil-helix-coiled-coil-helix domain containing 2	gene	DOID:0080504	Parkinson's disease 22		ISO	RGD:1320361	D	RGD:7240710	20210317	OMIM
References
[1] L. Wu, W. Shi, J. Long, X. Guo, K. Michailidou, J. Beesley, MK. Bolla, XO. Shu, Y. Lu, Q. Cai, F. Al-Ejeh, E. Rozali, Q. Wang, J. Dennis, B. Li, C. Zeng, H. Feng, A. Gusev, RT. Barfield, IL. Andrulis, H. Anton-Culver, V. Arndt, KJ. Aronson, PL. Auer, M. Barrdahl, C. Baynes, MW. Beckmann, J. Benitez, M. Bermisheva, C. Blomqvist, NV. Bogdanova, SE. Bojesen, H. Brauch, H. Brenner, L. Brinton, P.…
[2] PA. Northcott, Y. Nakahara, X. Wu, L. Feuk, DW. Ellison, S. Croul, S. Mack, PN. Kongkham, J. Peacock, A. Dubuc, YS. Ra, K. Zilberberg, J. McLeod, SW. Scherer, J. Sunil Rao, CG. Eberhart, W. Grajkowska, Y. Gillespie, B. Lach, R. Grundy, IF. Pollack, RL. Hamilton, T. Van Meter, CG. Carlotti, F. Boop, D. Bigner, RJ. Gilbertson, JT. Rutka, and MD. Taylor. Multiple recurrent genetic events converg…
[3] H. Guo, MH. Duyzend, BP. Coe, C. Baker, K. Hoekzema, J. Gerdts, TN. Turner, MC. Zody, JS. Beighley, SC. Murali, BJ. Nelson, MJ. Bamshad, DA. Nickerson, RA. Bernier, and EE. Eichler. Genome sequencing identifies multiple deleterious variants in autism patients with more severe phenotypes. Genet Med, 21(7):1611–1620, 2019. PMCID: PMC6546556, PMID: 30504930.
[4] EA. Stahl, G. Breen, AJ. Forstner, A. McQuillin, S. Ripke, V. Trubetskoy, M. Mattheisen, Y. Wang, JRI. Coleman, HA. Gaspar, CA. de Leeuw, S. Steinberg, JMW. Pavlides, M. Trzaskowski, EM. Byrne, TH. Pers, PA. Holmans, AL. Richards, L. Abbott, E. Agerbo, H. Akil, D. Albani, N. Alliey-Rodriguez, TD. Als, A. Anjorin, V. Antilla, S. Awasthi, JA. Badner, M. Bækvad-Hansen, JD. Barchas, N. Bass, M. B…
[5] S. Richards, N. Aziz, S. Bale, D. Bick, S. Das, J. Gastier-Foster, WW. Grody, M. Hegde, E. Lyon, E. Spector, K. Voelkerding, and HL. Rehm. Standards and guidelines for the interpretation of sequence variants: a joint consensus recommendation of the american college of medical genetics and genomics and the association for molecular pathology. Genet Med, 17(5):405–424, 2015. PMCID: PMC4544753, …
[6] K. Downes, K. Megy, D. Duarte, M. Vries, J. Gebhart, S. Hofer, O. Shamardina, SVV. Deevi, J. Stephens, R. Mapeta, S. Tuna, N. Al Hasso, MW. Besser, N. Cooper, L. Daugherty, N. Gleadall, D. Greene, M. Haimel, H. Martin, S. Papadia, S. Revel-Vilk, S. Sivapalaratnam, E. Symington, W. Thomas, C. Thys, A. Tolios, CJ. Penkett, WH. Ouwehand, S. Abbs, MA. Laffan, E. Turro, I. Simeoni, AD. Mumford, YM…
[7] ER. Riggs, EF. Andersen, AM. Cherry, S. Kantarci, H. Kearney, A. Patel, G. Raca, DI. Ritter, ST. South, EC. Thorland, D. Pineda-Alvarez, S. Aradhya, and CL. Martin. Technical standards for the interpretation and reporting of constitutional copy-number variants: a joint consensus recommendation of the american college of medical genetics and genomics (acmg) and the clinical genome resource (cl…
[8] K. Nykamp, M. Anderson, M. Powers, J. Garcia, B. Herrera, YY. Ho, Y. Kobayashi, N. Patil, J. Thusberg, M. Westbrook, and S. Topper. Sherloc: a comprehensive refinement of the acmg-amp variant classification criteria. Genet Med, 19(10):1105–1117, 2017. PMCID: PMC5632818, PMID: 28492532.
[9] HM. Kearney, EC. Thorland, KK. Brown, F. Quintero-Rivera, and ST. South. American college of medical genetics standards and guidelines for interpretation and reporting of postnatal constitutional copy number variants. Genet Med, 13(7):680–685, 2011. PMID: 21681106.
[10] M. Assoum, C. Philippe, B. Isidor, L. Perrin, P. Makrythanasis, N. Sondheimer, C. Paris, J. Douglas, G. Lesca, S. Antonarakis, H. Hamamy, T. Jouan, Y. Duffourd, S. Auvin, A. Saunier, A. Begtrup, C. Nowak, N. Chatron, D. Ville, K. Mireskandari, P. Milani, P. Jonveaux, G. Lemeur, M. Milh, M. Amamoto, M. Kato, M. Nakashima, N. Miyake, N. Matsumoto, A. Masri, C. Thauvin-Robinet, JB. Rivière, L. …
[11] Y. Xiong, Y. Liu, L. Cao, D. Wang, M. Guo, A. Jiang, D. Guo, W. Hu, J. Yang, Z. Tang, H. Wu, Y. Lin, M. Zhang, Q. Zhang, M. Shi, Y. Liu, Y. Zhou, K. Lan, and Y. Chen. Transcriptomic characteristics of bronchoalveolar lavage fluid and peripheral blood mononuclear cells in covid-19 patients. Emerg Microbes Infect, 9(1):761–770, 2020. PMCID: PMC7170362, PMID: 32228226.
[12] CA. Moore, CA. Parkin, Y. Bidet, and PW. Ingham. A role for the myoblast city homologues dock1 and dock5 and the adaptor proteins crk and crk-like in zebrafish myoblast fusion. Development, 134(17):3145–3153, 2007. PMID: 17670792.
[13] JF. Côté and K. Vuori. Gef what? dock180 and related proteins help rac to polarize cells in new ways. Trends Cell Biol, 17(8):383–393, 2007. PMCID: PMC2887429, PMID: 17765544.
[14] KV. Pajcini, JH. Pomerantz, O. Alkan, R. Doyonnas, and HM. Blau. Myoblasts and macrophages share molecular components that contribute to cell-cell fusion. J Cell Biol, 180(5):1005–1019, 2008. PMCID: PMC2265408, PMID: 18332221.
[15] S. Kumari, V. Borroni, A. Chaudhry, B. Chanda, R. Massol, S. Mayor, and FJ. Barrantes. Nicotinic acetylcholine receptor is internalized via a rac-dependent, dynamin-independent endocytic pathway. J Cell Biol, 181(7): 1179–1193, 2008. PMCID: PMC2442195, PMID: 18591431.
[16] M. Laurin, N. Fradet, A. Blangy, A. Hall, K. Vuori, and JF. Côté. The atypical rac activator dock180 (dock1) regulates myoblast fusion in vivo. Proc Natl Acad Sci U S A, 105(40):15446–15451, 2008. PMCID: PMC2563090, PMID: 18820033.
[17] F. Sanematsu, M. Hirashima, M. Laurin, R. Takii, A. Nishikimi, K. Kitajima, G. Ding, M. Noda, Y. Murata, Y. Tanaka, S. Masuko, T. Suda, C. Meno, JF. Côté, T. Nagasawa, and Y. Fukui. Dock180 is a rac activator that regulates cardiovascular development by acting downstream of cxcr4. Circ Res, 107(9):1102–1105, 2010. PMCID: PMC4640903, PMID: 20829512.
[18] G. Gadea and A. Blangy. Dock-family exchange factors in cell migration and disease. Eur J Cell Biol, 93(10-12): 466–477, 2014. PMID: 25022758.
[19] PT. Hallock, S. Chin, S. Blais, TA. Neubert, and DJ. Glass. Sorbs1 and -2 interact with crkl and are required for acetylcholine receptor cluster formation. Mol Cell Biol, 36(2):262–270, 2016. PMCID: PMC4719301, PMID: 26527617.
[20] V. Ubba, UK. Soni, S. Chadchan, VK. Maurya, V. Kumar, R. Maurya, H. Chaturvedi, R. Singh, A. Dwivedi, and RK. Jha. Rhog-dock1-rac1 signaling axis is perturbed in dhea-induced polycystic ovary in rat model. Reprod Sci, 24(5):738–752, 2017. PMID: 27662902.
[21] A. Entwistle, RJ. Zalin, AE. Warner, and S. Bevan. A role for acetylcholine receptors in the fusion of chick myoblasts. J Cell Biol, 106(5):1703–1712, 1988. PMCID: PMC2115056, PMID: 3372592.
[22] T. Drgon, PW. Zhang, C. Johnson, D. Walther, J. Hess, M. Nino, and GR. Uhl. Genome wide association for addiction: replicated results and comparisons of two analytic approaches. PLoS One, 5(1):e8832, 2010. PMCID: PMC2809089, PMID: 20098672.
[23] O. Baspinar, M. Kilinc, A. Balat, MA. Celkan, and Y. Coskun. Long tortuous aorta in a child with larsen syndrome. Can J Cardiol, 21(3):299–301, 2005. PMID: 15776121.
[24] M. Renard, T. Holm, R. Veith, BL. Callewaert, LC. Adès, O. Baspinar, A. Pickart, M. Dasouki, J. Hoyer, A. Rauch, P. Trapane, MG. Earing, PJ. Coucke, LY. Sakai, HC. Dietz, AM. De Paepe, and BL. Loeys. Altered tgfbeta signaling and cardiovascular manifestations in patients with autosomal recessive cutis laxa type i caused by fibulin-4 deficiency. Eur J Hum Genet, 18(8):895–901, 2010. PMCID: PM…
[25] V. Mathieu, C. Pirker, WM. Schmidt, S. Spiegl-Kreinecker, D. Lötsch, P. Heffeter, B. Hegedus, M. Grusch, R. Kiss, and W. Berger. Aggressiveness of human melanoma xenograft models is promoted by aneuploidy-driven gene expression deregulation. Oncotarget, 3(4):399–413, 2012. PMCID: PMC3380575, PMID: 22535842.
[26] SK. Lee, MS. Park, and MJ. Nam. Aspirin has antitumor effects via expression of calpain gene in cervical cancer cells. J Oncol, 2008:285374, 2008. PMCID: PMC2648633, PMID: 19266085.
[27] DB. Hoffmann, SK. Williams, J. Bojcevski, A. Müller, C. Stadelmann, V. Naidoo, BA. Bahr, R. Diem, and R. Fairless. Calcium influx and calpain activation mediate preclinical retinal neurodegeneration in autoimmune optic neuritis. J Neuropathol Exp Neurol, 72(8):745–757, 2013. PMID: 23860028.
[28] A. Wessmann, T. Goedde, A. Fischer, P. Wohlsein, H. Hamann, O. Distl, and A. Tipold. Hereditary ataxia in the jack russell terrier–clinical and genetic investigations. J Vet Intern Med, 18(4):515–521, 2004. PMID: 15320590.
[29] M. Cachin and M. Vandevelde. Congenital tremor with spongy degeneration of the central nervous system in two puppies. J Vet Intern Med, 5(2):87–90, 1991. PMID: 2061870.
[30] K. Simpson, S. Eminaga, and GB. Cherubini. Hereditary ataxia in jack russell terriers in the uk. Vet Rec, 170 (21):548, 2012. PMID: 22634896.
[31] A. Vanhaesebrouck, R. Franklin, L. Van Ham, and S. Bhatti. Hereditary ataxia, myokymia and neuromyotonia in jack russell terriers. Vet Rec, 171(5):131–132, 2012. PMID: 22872628.
[32] OP. Forman, L. De Risio, and CS. Mellersh. Missense mutation in capn1 is associated with spinocerebellar ataxia in the parson russell terrier dog breed. PLoS One, 8(5):e64627, 2013. PMCID: PMC3669408, PMID: 23741357.
[33] T. Palmer. Hereditary ataxia in jack russell terriers in the uk. Vet Rec, 174(10):258, 2014. PMID: 24736825.
[34] GB. Cherubini. Hereditary ataxia in jack russell terriers in the uk. Vet Rec, 174(10):258, 2014. PMID: 24736826.
[35] Z. Gan-Or, N. Bouslam, N. Birouk, A. Lissouba, DB. Chambers, J. Vérièpe, A. Androschuk, SB. Laurent, D. Rochefort, D. Spiegelman, A. Dionne-Laporte, A. Szuto, M. Liao, DA. Figlewicz, A. Bouhouche, A. Benomar, M. Yahyaoui, R. Ouazzani, G. Yoon, N. Dupré, O. Suchowersky, FV. Bolduc, JA. Parker, PA. Dion, P. Drapeau, GA. Rouleau, and B. Ouled Amar Bencheikh. Mutations in capn1 cause autosomal-r…
[36] Z. Gan-Or, N. Bouslam, N. Birouk, A. Lissouba, DB. Chambers, J. Vérièpe, A. Androschuk, SB. Laurent, D. Rochefort, D. Spiegelman, A. Dionne-Laporte, A. Szuto, M. Liao, DA. Figlewicz, A. Bouhouche, A. Benomar, M. Yahyaoui, R. Ouazzani, G. Yoon, N. Dupré, O. Suchowersky, FV. Bolduc, JA. Parker, PA. Dion, P. Drapeau, GA. Rouleau, and B. Ouled Amar Bencheikh. Mutations in capn1 cause autosomal-r…
[37] Y. Wang, J. Hersheson, D. Lopez, M. Hammer, Y. Liu, KH. Lee, V. Pinto, J. Seinfeld, S. Wiethoff, J. Sun, R. Amouri, F. Hentati, N. Baudry, J. Tran, AB. Singleton, M. Coutelier, A. Brice, G. Stevanin, A. Durr, X. Bi, H. Houlden, and M. Baudry. Defects in the capn1 gene result in alterations in cerebellar development and cerebellar ataxia in mice and humans. Cell Rep, 16(1):79–91, 2016. PMCID:…
[38] TW. Lewis and CS. Mellersh. Changes in mutation frequency of eight mendelian inherited disorders in eight pedigree dog populations following introduction of a commercial dna test. PLoS One, 14(1):e0209864, 2019. PMCID: PMC6334900, PMID: 30650096.
[39] WJ. Hartley and AC. Palmer. Ataxia in jack russell terriers. Acta Neuropathol, 26(1):71–74, 1973. PMID: 4747697.
[40] N. Weinhold, A. Jacobsen, N. Schultz, C. Sander, and W. Lee. Genome-wide analysis of noncoding regulatory mutations in cancer. Nat Genet, 46(11):1160–1165, 2014. PMCID: PMC4217527, PMID: 25261935.
[41] E. Castellsagué, S. González, M. Nadal, O. Campos, E. Guinó, M. Urioste, I. Blanco, T. Frebourg, and G. Capellá. Detection of apc gene deletions using quantitative multiplex pcr of short fluorescent fragments. Clin Chem, 54(7):1132–1140, 2008. PMID: 18487285.
[42] M. De Rosa, M. Galatola, S. Borriello, F. Duraturo, S. Masone, and P. Izzo. Implication of adenomatous polyposis coli and mutyh mutations in familial colorectal polyposis. Dis Colon Rectum, 52(2):268–274, 2009. PMID: 19279422.
[43] A. Rohlin, Y. Engwall, K. Fritzell, K. Göransson, A. Bergsten, Z. Einbeigi, M. Nilbert, P. Karlsson, J. Björk, and M. Nordling. Inactivation of promoter 1b of apc causes partial gene silencing: evidence for a significant role of the promoter in regulation and causative of familial adenomatous polyposis. Oncogene, 30(50):4977–4989, 2011. PMCID: PMC3240859, PMID: 21643010.
[44] E. Turro, WJ. Astle, K. Megy, S. Gräf, D. Greene, O. Shamardina, HL. Allen, A. Sanchis-Juan, M. Frontini, C. Thys, J. Stephens, R. Mapeta, OS. Burren, K. Downes, M. Haimel, S. Tuna, SVV. Deevi, TJ. Aitman, DL. Bennett, P. Calleja, K. Carss, MJ. Caulfield, PF. Chinnery, PH. Dixon, DP. Gale, R. James, A. Koziell, MA. Laffan, AP. Levine, ER. Maher, HS. Markus, J. Morales, NW. Morrell, AD. Mumfo…
[45] J. Zhang, K. Wang, J. Zhang, SS. Liu, L. Dai, and JY. Zhang. Using proteomic approach to identify tumor-associated proteins as biomarkers in human esophageal squamous cell carcinoma. J Proteome Res, 10 (6):2863–2872, 2011. PMCID: PMC3119842, PMID: 21517111.
[46] N. Loukili, N. Rosenblatt-Velin, J. Li, S. Clerc, P. Pacher, F. Feihl, B. Waeber, and L. Liaudet. Peroxynitrite induces hmgb1 release by cardiac cells in vitro and hmgb1 upregulation in the infarcted myocardium in vivo. Cardiovasc Res, 89(3):586–594, 2011. PMCID: PMC3028979, PMID: 21113057.
[47] SJ. Schomisch, DG. Murdock, N. Hedayati, JL. Carino, EJ. Lesnefsky, and BL. Cmolik. Cardioplegia prevents ischemia-induced transcriptional alterations of cytoprotective genes in rat hearts: a dna microarray study. J Thorac Cardiovasc Surg, 130(4):1151, 2005. PMID: 16214533.
[48] T. Nishida, M. Tsubota, Y. Kawaishi, H. Yamanishi, N. Kamitani, F. Sekiguchi, H. Ishikura, K. Liu, M. Nishibori, and A. Kawabata. Involvement of high mobility group box 1 in the development and maintenance of chemotherapy-induced peripheral neuropathy in rats. Toxicology, 365:48–58, 2016. PMID: 27474498.
[49] SY. Lin, YY. Wang, WY. Chen, SL. Liao, ST. Chou, CP. Yang, and CJ. Chen. Hepatoprotective activities of rosmarinic acid against extrahepatic cholestasis in rats. Food Chem Toxicol, 108(Pt A):214–223, 2017. PMID: 28789951.
[50] D. Tang, R. Kang, W. Xiao, H. Zhang, MT. Lotze, H. Wang, and X. Xiao. Quercetin prevents lps-induced high-mobility group box 1 release and proinflammatory function. Am J Respir Cell Mol Biol, 41(6):651–660, 2009. PMCID: PMC2784404, PMID: 19265175.
[51] ML. Xu, XJ. Yu, JQ. Zhao, Y. Du, WJ. Xia, Q. Su, MM. Du, Q. Yang, J. Qi, Y. Li, SW. Zhou, GQ. Zhu, HB. Li, and YM. Kang. Calcitriol ameliorated autonomic dysfunction and hypertension by down-regulating inflammation and oxidative stress in the paraventricular nucleus of shr. Toxicol Appl Pharmacol, 394:114950, 2020. PMID: 32147540.
[52] M. Gao, Z. Hu, Y. Zheng, Y. Zeng, X. Shen, D. Zhong, and F. He. Peroxisome proliferator-activated receptor γ agonist troglitazone inhibits high mobility group box 1 expression in endothelial cells via suppressing transcriptional activity of nuclear factor κb and activator protein 1. Shock, 36(3):228–234, 2011. PMID: 21617575.
[53] TH. Kim, SK. Ku, and JS. Bae. Inhibitory effects of kaempferol-3-o-sophoroside on hmgb1-mediated proinflammatory responses. Food Chem Toxicol, 50(3-4):1118–1123, 2012. PMID: 22178603.
[54] EJ. Yang, W. Lee, SK. Ku, KS. Song, and JS. Bae. Anti-inflammatory activities of oleanolic acid on hmgb1 activated huvecs. Food Chem Toxicol, 50(5):1288–1294, 2012. PMID: 22386814.
[55] W. Lee, SK. Ku, JW. Bae, and JS. Bae. Inhibitory effects of lycopene on hmgb1-mediated pro-inflammatory responses in both cellular and animal models. Food Chem Toxicol, 50(6):1826–1833, 2012. PMID: 22429818.
[56] W. Lee, SK. Ku, TH. Kim, and JS. Bae. Emodin-6-o-β-d-glucoside inhibits hmgb1-induced inflammatory responses in vitro and in vivo. Food Chem Toxicol, 52:97–9104, 2013. PMID: 23146691.
[57] M. Zhao, Y. Feng, J. Xiao, J. Liang, Y. Yin, and D. Chen. Sodium tanshinone iia sulfonate prevents hypoxic trophoblast-induced endothelial cell dysfunction via targeting hmgb1 release. J Biochem Mol Toxicol, 31(7), 2017. PMID: 28294475.
[58] DJ. Antoine, DP. Williams, A. Kipar, RE. Jenkins, SL. Regan, JG. Sathish, NR. Kitteringham, and BK. Park. High-mobility group box-1 protein and keratin-18, circulating serum proteins informative of acetaminophen-induced necrosis and apoptosis in vivo. Toxicol Sci, 112(2):521–531, 2009. PMID: 19783637.
[59] W. Zhang, M. Zhang, Z. Wang, Y. Cheng, H. Liu, Z. Zhou, B. Han, B. Chen, H. Yao, and J. Chao. Neogambogic acid prevents silica-induced fibrosis via inhibition of high-mobility group box 1 and mcp-1-induced protein 1. Toxicol Appl Pharmacol, 309:129–140, 2016. PMID: 27616297.
[60] YM. Allette, MR. Due, SM. Wilson, P. Feldman, MS. Ripsch, R. Khanna, and FA. White. Identification of a functional interaction of hmgb1 with receptor for advanced glycation end-products in a model of neuropathic pain. Brain Behav Immun, 42:169–177, 2014. PMCID: PMC4560334, PMID: 25014009.
[61] I. Kushima, B. Aleksic, M. Nakatochi, T. Shimamura, T. Okada, Y. Uno, M. Morikawa, K. Ishizuka, T. Shiino, H. Kimura, Y. Arioka, A. Yoshimi, Y. Takasaki, Y. Yu, Y. Nakamura, M. Yamamoto, T. Iidaka, S. Iritani, T. Inada, N. Ogawa, E. Shishido, Y. Torii, N. Kawano, Y. Omura, T. Yoshikawa, T. Uchiyama, T. Yamamoto, M. Ikeda, R. Hashimoto, H. Yamamori, Y. Yasuda, T. Someya, Y. Watanabe, J. Egawa…
[62] IM. Campbell, B. Yuan, C. Robberecht, R. Pfundt, P. Szafranski, ME. McEntagart, SC. Nagamani, A. Erez, M. Bartnik, B. Wiśniowiecka-Kowalnik, KS. Plunkett, AN. Pursley, SH. Kang, W. Bi, SR. Lalani, CA. Bacino, M. Vast, K. Marks, M. Patton, P. Olofsson, A. Patel, JA. Veltman, SW. Cheung, CA. Shaw, LE. Vissers, JR. Vermeesch, JR. Lupski, and P. Stankiewicz. Parental somatic mosaicism is underr…
[63] EA. Otto, TW. Hurd, R. Airik, M. Chaki, W. Zhou, C. Stoetzel, SB. Patil, S. Levy, AK. Ghosh, CA. Murga-Zamalloa, J. van Reeuwijk, SJ. Letteboer, L. Sang, RH. Giles, Q. Liu, KL. Coene, A. Estrada-Cuzcano, RW. Collin, HM. McLaughlin, S. Held, JM. Kasanuki, G. Ramaswami, J. Conte, I. Lopez, J. Washburn, J. Macdonald, J. Hu, Y. Yamashita, ER. Maher, LM. Guay-Woodford, HP. Neumann, N. Obermüller,…
[64] MA. Enoch, Z. Zhou, M. Kimura, DC. Mash, Q. Yuan, and D. Goldman. Gabaergic gene expression in postmortem hippocampus from alcoholics and cocaine addicts; corresponding findings in alcohol-naïve p and np rats. PLoS One, 7(1):e29369, 2012. PMCID: PMC3258238, PMID: 22253714.
[65] CI. Dixon, TW. Rosahl, and DN. Stephens. Targeted deletion of the gabra2 gene encoding alpha2-subunits of gaba(a) receptors facilitates performance of a conditioned emotional response, and abolishes anxiolytic effects of benzodiazepines and barbiturates. Pharmacol Biochem Behav, 90(1):1–8, 2008. PMID: 18313124.
[66] SH. Fatemi, TJ. Reutiman, TD. Folsom, and PD. Thuras. Gaba(a) receptor downregulation in brains of subjects with autism. J Autism Dev Disord, 39(2):223–230, 2009. PMCID: PMC2697059, PMID: 18821008.
[67] MA. Enoch, CA. Hodgkinson, Q. Yuan, PH. Shen, D. Goldman, and A. Roy. The influence of gabra2, childhood trauma, and their interaction on alcohol, heroin, and cocaine dependence. Biol Psychiatry, 67(1):20–27, 2010. PMCID: PMC2964936, PMID: 19833324.
[68] CI. Dixon, HV. Morris, G. Breen, S. Desrivieres, S. Jugurnauth, RC. Steiner, H. Vallada, C. Guindalini, R. Laranjeira, G. Messas, TW. Rosahl, JR. Atack, DR. Peden, D. Belelli, JJ. Lambert, SL. King, G. Schumann, and DN. Stephens. Cocaine effects on mouse incentive-learning and human addiction are linked to alpha2 subunit-containing gabaa receptors. Proc Natl Acad Sci U S A, 107(5):2289–2294,…
[69] N. Orenstein, H. Goldberg-Stern, R. Straussberg, L. Bazak, M. Weisz Hubshman, N. Kropach, O. Gilad, O. Scheuerman, Y. Dory, D. Kraus, S. Tzur, N. Magal, Y. Kilim, V. Shkalim Zemer, and L. Basel-Salmon. A de novo gabra2 missense mutation in severe early-onset epileptic encephalopathy with a choreiform movement disorder. Eur J Paediatr Neurol, 22(3):516–524, 2018. PMID: 29422393.
[70] M. Argos, MG. Kibriya, F. Parvez, F. Jasmine, M. Rakibuz-Zaman, and H. Ahsan. Gene expression profiles in peripheral lymphocytes by arsenic exposure and skin lesion status in a bangladeshi population. Cancer Epidemiol Biomarkers Prev, 15(7):1367–1375, 2006. PMID: 16835338.
[71] BJ. Andersen, BA. Rosa, J. Kupritz, A. Meite, T. Serge, MI. Hertz, K. Curtis, CL. King, M. Mitreva, PU. Fischer, and GJ. Weil. Systems analysis-based assessment of post-treatment adverse events in lymphatic filariasis. PLoS Negl Trop Dis, 13(9):e0007697, 2019. PMCID: PMC6762072, PMID: 31557154.
[72] W. D’Souza, S. Pradhan, and D. Saranath. Multiple single nucleotide polymorphism analysis and association of specific genotypes in fhit, samd4a, and ankrd17 in indian patients with oral cancer. Head Neck, 39(8): 1586–1595, 2017. PMID: 28580594.
[73] RA. Spanjaard, KM. Whren, C. Graves, and J. Bhawan. Tumor necrosis factor receptor superfamily member troy is a novel melanoma biomarker and potential therapeutic target. Int J Cancer, 120(6):1304–1310, 2007. PMID: 17187358.
[74] JX. Bei, Y. Li, WH. Jia, BJ. Feng, G. Zhou, LZ. Chen, QS. Feng, HQ. Low, H. Zhang, F. He, ES. Tai, T. Kang, ET. Liu, J. Liu, and YX. Zeng. A genome-wide association study of nasopharyngeal carcinoma identifies three new susceptibility loci. Nat Genet, 42(7):599–603, 2010. PMID: 20512145.
[75] M. Iyoda, KL. Hudkins, TA. Wietecha, MC. Banas, S. Guo, G. Liu, L. Wang, J. Kowalewska, and CE. Alpers. All-trans-retinoic acid aggravates cryoglobulin-associated membranoproliferative glomerulonephritis in mice. Nephrol Dial Transplant, 22(12):3451–3461, 2007. PMID: 17686814.
[76] DG. Torgerson, EJ. Ampleford, GY. Chiu, WJ. Gauderman, CR. Gignoux, PE. Graves, BE. Himes, AM. Levin, RA. Mathias, DB. Hancock, JW. Baurley, C. Eng, DA. Stern, JC. Celedón, N. Rafaels, D. Capurso, DV. Conti, LA. Roth, M. Soto-Quiros, A. Togias, X. Li, RA. Myers, I. Romieu, DJ. Van Den Berg, D. Hu, NN. Hansel, RD. Hernandez, E. Israel, MT. Salam, J. Galanter, PC. Avila, L. Avila, JR. Rodrique…
[77] M. Li, P. Hener, Z. Zhang, S. Kato, D. Metzger, and P. Chambon. Topical vitamin d3 and low-calcemic analogs induce thymic stromal lymphopoietin in mouse keratinocytes and trigger an atopic dermatitis. Proc Natl Acad Sci U S A, 103(31):11736–11741, 2006. PMCID: PMC1544239, PMID: 16880407.
[78] Z. Zhu, MH. Oh, J. Yu, YJ. Liu, and T. Zheng. The role of tslp in il-13-induced atopic march. Sci Rep, 1:23, 2011. PMCID: PMC3251897, PMID: 22355542.
[79] CS. Hau, N. Kanda, and S. Watanabe. Suppressive effects of antimycotics on thymic stromal lymphopoietin production in human keratinocytes. J Dermatol Sci, 71(3):174–183, 2013. PMID: 23688403.
[80] T. Hidaka, E. Ogawa, EH. Kobayashi, T. Suzuki, R. Funayama, T. Nagashima, T. Fujimura, S. Aiba, K. Nakayama, R. Okuyama, and M. Yamamoto. The aryl hydrocarbon receptor ahr links atopic dermatitis and air pollution via induction of the neurotrophic factor artemin. Nat Immunol, 18(1):64–73, 2017. PMID: 27869817.
[81] B. Chen, W. Wei, L. Ma, B. Yang, RM. Gill, MS. Chua, AJ. Butte, and S. So. Computational discovery of niclosamide ethanolamine, a repurposed drug candidate that reduces growth of hepatocellular carcinoma cells in vitro and in mice by inhibiting cell division cycle 37 signaling. Gastroenterology, 152(8):2022–2036, 2017. PMCID: PMC5447464, PMID: 28284560.
[82] ME. Rothenberg, JM. Spergel, JD. Sherrill, K. Annaiah, LJ. Martin, A. Cianferoni, L. Gober, C. Kim, J. Glessner, E. Frackelton, K. Thomas, C. Blanchard, C. Liacouras, R. Verma, S. Aceves, MH. Collins, T. Brown-Whitehorn, PE. Putnam, JP. Franciosi, RM. Chiavacci, SF. Grant, JP. Abonia, PM. Sleiman, and H. Hakonarson. Common variants at 5q22 associate with pediatric eosinophilic esophagitis. N…
[83] Y. Wang, Y. Le, W. Zhao, Y. Lin, Y. Wu, C. Yu, J. Xiong, F. Zou, H. Dong, S. Cai, and H. Zhao. Short thymic stromal lymphopoietin attenuates toluene diisocyanate-induced airway inflammation and inhibits high mobility group box 1-receptor for advanced glycation end products and long thymic stromal lymphopoietin expression. Toxicol Sci, 157(2):276–290, 2017. PMID: 28329851.
[84] DF. Gudbjartsson, US. Bjornsdottir, E. Halapi, A. Helgadottir, P. Sulem, GM. Jonsdottir, G. Thorleifsson, H. Helgadottir, V. Steinthorsdottir, H. Stefansson, C. Williams, J. Hui, J. Beilby, NM. Warrington, A. James, LJ. Palmer, GH. Koppelman, A. Heinzmann, M. Krueger, HM. Boezen, A. Wheatley, J. Altmuller, HD. Shin, ST. Uh, HS. Cheong, B. Jonsdottir, D. Gislason, CS. Park, LM. Rasmussen, C. …
[85] X. Shen, H. Ying, Y. Qiu, JS. Park, R. Shyam, ZL. Chi, T. Iwata, and BY. Yue. Processing of optineurin in neuronal cells. J Biol Chem, 286(5):3618–3629, 2011. PMCID: PMC3030366, PMID: 21059646.
[86] S. Monemi, G. Spaeth, A. DaSilva, S. Popinchalk, E. Ilitchev, J. Liebmann, R. Ritch, E. Héon, RP. Crick, A. Child, and M. Sarfarazi. Identification of a novel adult-onset primary open-angle glaucoma (poag) gene on 5q22.1. Hum Mol Genet, 14(6):725–733, 2005. PMID: 15677485.
[87] F. Pasutto, CY. Mardin, K. Michels-Rautenstrauss, BH. Weber, H. Sticht, G. Chavarria-Soley, B. Rautenstrauss, F. Kruse, and A. Reis. Profiling of wdr36 missense variants in german patients with glaucoma. Invest Ophthalmol Vis Sci, 49(1):270–274, 2008. PMID: 18172102.
[88] TK. Footz, JL. Johnson, S. Dubois, N. Boivin, V. Raymond, and MA. Walter. Glaucoma-associated wdr36 variants encode functional defects in a yeast model system. Hum Mol Genet, 18(7):1276–1287, 2009. PMID: 19150991.
[89] JS. Berg, M. Adams, N. Nassar, C. Bizon, K. Lee, CP. Schmitt, KC. Wilhelmsen, and JP. Evans. An informatics approach to analyzing the incidentalome. Genet Med, 15(1):36–44, 2013. PMCID: PMC3538953, PMID: 22995991.
[90] Y. Freudenberg-Hua, J. Freudenberg, V. Vacic, A. Abhyankar, AK. Emde, D. Ben-Avraham, N. Barzilai, D. Oschwald, E. Christen, J. Koppel, B. Greenwald, RB. Darnell, S. Germer, G. Atzmon, and P. Davies. Disease variants in genomes of 44 centenarians. Mol Genet Genomic Med, 2(5):438–450, 2014. PMCID: PMC4190879, PMID: 25333069.
[91] J. Meletiadis, S. Chanock, and TJ. Walsh. Defining targets for investigating the pharmacogenomics of adverse drug reactions to antifungal agents. Pharmacogenomics, 9(5):561–584, 2008. PMID: 18466103.
[92] MD. AbdulHameed, GJ. Tawa, K. Kumar, DL. Ippolito, JA. Lewis, JD. Stallings, and A. Wallqvist. Systems level analysis and identification of pathways and networks associated with liver fibrosis. PLoS One, 9(11):e112193, 2014. PMCID: PMC4224449, PMID: 25380136.
[93] J. Rae, D. Noack, PG. Heyworth, BA. Ellis, JT. Curnutte, and AR. Cross. Molecular analysis of 9 new families with chronic granulomatous disease caused by mutations in cyba, the gene encoding p22(phox). Blood, 96(3): 1106–1112, 2000. PMID: 10910929.
[94] D. Roos, DB. Kuhns, A. Maddalena, J. Bustamante, C. Kannengiesser, M. de Boer, K. van Leeuwen, MY. Köker, B. Wolach, J. Roesler, HL. Malech, SM. Holland, JI. Gallin, and MJ. Stasia. Hematologically important mutations: the autosomal recessive forms of chronic granulomatous disease (second update). Blood Cells Mol Dis, 44(4):291–299, 2010. PMCID: PMC4568122, PMID: 20167518.
[95] MP. Adam, J. Feldman, GM. Mirzaa, RA. Pagon, SE. Wallace, LJH. Bean, KW. Gripp, A. Amemiya, JW. Leiding, and SM. Holland. 1993. PMCID: PMC2846862, PMID: 22876374.
[96] CF. Yang, FJ. Tsai, SP. Lin, CC. Lee, and JY. Wu. A novel in-frame deletion mutation (c106-111del) identified in a taiwan chinese patient with type iva mucopolysaccharidosis. Hum Mutat, 18(3):254, 2001. PMID: 11524742.
[97] S. Tomatsu, AM. Montaño, T. Nishioka, MA. Gutierrez, OM. Peña, GG. Tranda Firescu, P. Lopez, S. Yamaguchi, A. Noguchi, and T. Orii. Mutation and polymorphism spectrum of the galns gene in mucopolysaccharidosis iva (morquio a). Hum Mutat, 26(6):500–512, 2005. PMID: 16287098.
[98] Z. Wang, W. Zhang, Y. Wang, Y. Meng, L. Su, H. Shi, and S. Huang. Mucopolysaccharidosis iva mutations in chinese patients: 16 novel mutations. J Hum Genet, 55(8):534–540, 2010. PMID: 20574428.
[99] LM. Pollard, JR. Jones, and TC. Wood. Molecular characterization of 355 mucopolysaccharidosis patients reveals 104 novel mutations. J Inherit Metab Dis, 36(2):179–187, 2013. PMID: 22976768.
[100] VC. Dũng, S. Tomatsu, AM. Montaño, G. Gottesman, MB. Bober, W. Mackenzie, M. Maeda, GA. Mitchell, Y. Suzuki, and T. Orii. Mucopolysaccharidosis iva: correlation between genotype, phenotype and keratan sulfate levels. Mol Genet Metab, 110(1-2):129–138, 2013. PMCID: PMC3779837, PMID: 23876334.
[101] D. He, Y. Huang, Z. Ou, H. Sheng, S. Li, X. Zhao, R. Li, J. Zheng, and L. Liu. Molecular genetic assay of mucopolysaccharidosis iva in south china. Gene, 532(1):46–52, 2013. PMID: 24035930.
[102] J. Ye, HL. Lei, HW. Zhang, WJ. Qiu, LS. Han, Y. Wang, XY. Li, and XF. Gu. [analysis of galns gene mutation in thirty-eight chinese patients with mucopolysaccharidosis type iva]. Zhonghua Er Ke Za Zhi, 51(6):414–419, 2013. PMID: 24120057.
[103] A. Morrone, KL. Tylee, M. Al-Sayed, AC. Brusius-Facchin, A. Caciotti, HJ. Church, MJ. Coll, K. Davidson, MJ. Fietz, L. Gort, M. Hegde, F. Kubaski, L. Lacerda, F. Laranjeira, S. Leistner-Segal, S. Mooney, S. Pajares, L. Pollard, I. Ribeiro, RY. Wang, and N. Miller. Molecular testing of 163 patients with morquio a (mucopolysaccharidosis iva) identifies 39 novel galns mutations. Mol Genet Meta…
[104] A. Morrone, A. Caciotti, R. Atwood, K. Davidson, C. Du, P. Francis-Lyon, P. Harmatz, M. Mealiffe, S. Mooney, TR. Oron, A. Ryles, KA. Zawadzki, and N. Miller. Morquio a syndrome-associated mutations: a review of alterations in the galns gene and a new locus-specific database. Hum Mutat, 35(11):1271–1279, 2014. PMCID: PMC4238747, PMID: 25137622.
[105] AM. Bidchol, A. Dalal, H. Shah, S. S, S. Nampoothiri, M. Kabra, N. Gupta, S. Danda, K. Gowrishankar, SR. Phadke, S. Kapoor, M. Kamate, IC. Verma, RD. Puri, VH. Sankar, AR. Devi, SJ. Patil, P. Ranganath, SJ. Jain, M. Agarwal, A. Singh, P. Mishra, PM. Tamhankar, PM. Gopinath, HA. Nagarajaram, K. Satyamoorthy, and KM. Girisha. Galns mutations in indian patients with mucopolysaccharidosis iva. …
[106] A. Caciotti, R. Tonin, M. Rigoldi, L. Ferri, S. Catarzi, C. Cavicchi, E. Procopio, MA. Donati, A. Ficcadenti, A. Fiumara, R. Barone, L. Garavelli, MD. Rocco, M. Filocamo, D. Antuzzi, M. Scarpa, SD. Mooney, B. Li, A. Skouma, S. Bianca, D. Concolino, R. Casalone, E. Monti, M. Pantaleo, S. Giglio, R. Guerrini, R. Parini, and A. Morrone. Optimizing the molecular diagnosis of galns: novel method…
[107] J. Xie, J. Pan, D. Guo, W. Pan, R. Li, C. Guo, M. Du, W. Jiang, and Y. Guo. Mutation analysis and pathogenicity identification of mucopolysaccharidosis type iva in 8 south china families. Gene, 686:261–269, 2019. PMID: 30458289.
[108] HY. Leong, NA. Abdul Azize, HB. Chew, WT. Keng, MK. Thong, MKN. Mohd Khalid, LC. Hung, N. Mohamed Zainudin, A. Ramlee, MA. Md Haniffa, Y. Yakob, and LH. Ngu. Clinical, biochemical and genetic profiles of patients with mucopolysaccharidosis type iva (morquio a syndrome) in malaysia: the first national natural history cohort study. Orphanet J Rare Dis, 14(1):143, 2019. PMCID: PMC6570902, PMID…
[109] YH. Chien, NC. Lee, PW. Chen, HY. Yeh, MH. Gelb, PC. Chiu, SY. Chu, CH. Lee, AR. Lee, and WL. Hwu. Newborn screening for morquio disease and other lysosomal storage diseases: results from the 8-plex assay for 70,000 newborns. Orphanet J Rare Dis, 15(1):38, 2020. PMCID: PMC6998831, PMID: 32014045.
[110] A. Zanetti, F. D’Avanzo, M. AlSayed, AC. Brusius-Facchin, YH. Chien, R. Giugliani, E. Izzo, DC. Kasper, HY. Lin, SP. Lin, L. Pollard, A. Singh, R. Tonin, T. Wood, A. Morrone, and R. Tomanin. Molecular basis of mucopolysaccharidosis iva (morquio a syndrome): A review and classification of galns gene variants and reporting of 68 novel variants. Hum Mutat, 42(11):1384–1398, 2021. PMCID: PMC929…
[111] T. Ogawa, S. Tomatsu, S. Fukuda, A. Yamagishi, GM. Rezvi, K. Sukegawa, N. Kondo, Y. Suzuki, N. Shimozawa, and T. Orü. Mucopolysaccharidosis iva: screening and identification of mutations of the n-acetylgalactosamine-6-sulfate sulfatase gene. Hum Mol Genet, 4(3):341–349, 1995. PMID: 7795586.
[112] J. Mateu, M. Alzamora, M. Franco, and MJ. Buisán. Ifosfamide extravasation. Ann Pharmacother, 28(11): 1243–1244, 1994. PMID: 7849337.
[113] JD. Smith, AV. Hing, CM. Clarke, NM. Johnson, FA. Perez, SS. Park, JA. Horst, B. Mecham, L. Maves, DA. Nickerson, and ML. Cunningham. Exome sequencing identifies a recurrent de novo zswim6 mutation associated with acromelic frontonasal dysostosis. Am J Hum Genet, 95(2):235–240, 2014. PMCID: PMC4129399, PMID: 25105228.
[114] SR. Twigg, LB. Ousager, KA. Miller, Y. Zhou, SC. Elalaoui, A. Sefiani, GS. Bak, H. Hove, LK. Hansen, CR. Fagerberg, M. Tajir, and AO. Wilkie. Acromelic frontonasal dysostosis and zswim6 mutation: phenotypic spectrum and mosaicism. Clin Genet, 90(3):270–275, 2016. PMCID: PMC5025718, PMID: 26706854.
[115] J. Zhang, FE. Frerman, and JJ. Kim. Structure of electron transfer flavoprotein-ubiquinone oxidoreductase and electron transfer to the mitochondrial ubiquinone pool. Proc Natl Acad Sci U S A, 103(44):16212–16217, 2006. PMCID: PMC1637562, PMID: 17050691.
[116] SI. Goodman, RJ. Binard, MR. Woontner, and FE. Frerman. Glutaric acidemia type ii: gene structure and mutations of the electron transfer flavoprotein:ubiquinone oxidoreductase (etf:qo) gene. Mol Genet Metab, 77 (1-2):86–90, 2002. PMID: 12359134.
[117] RK. Olsen, M. Pourfarzam, AA. Morris, RC. Dias, I. Knudsen, BS. Andresen, N. Gregersen, and SE. Olpin. Lipid-storage myopathy and respiratory insufficiency due to etfqo mutations in a patient with late-onset multiple acyl-coa dehydrogenation deficiency. J Inherit Metab Dis, 27(5):671–678, 2004. PMID: 15669683.
[118] N. Cornelius, FE. Frerman, TJ. Corydon, J. Palmfeldt, P. Bross, N. Gregersen, and RK. Olsen. Molecular mechanisms of riboflavin responsiveness in patients with etf-qo variations and multiple acyl-coa dehydrogenation deficiency. Hum Mol Genet, 21(15):3435–3448, 2012. PMID: 22611163.
[119] MP. Marrades, P. González-Muniesa, D. Arteta, JA. Martínez, and MJ. Moreno-Aliaga. Orchestrated downregulation of genes involved in oxidative metabolic pathways in obese vs. lean high-fat young male consumers. J Physiol Biochem, 67(1):15–26, 2011. PMID: 20882379.
[120] EB. Kaminsky, V. Kaul, J. Paschall, DM. Church, B. Bunke, D. Kunig, D. Moreno-De-Luca, A. Moreno-De-Luca, JG. Mulle, ST. Warren, G. Richard, JG. Compton, AE. Fuller, TJ. Gliem, S. Huang, MN. Collinson, SJ. Beal, T. Ackley, DL. Pickering, DM. Golden, E. Aston, H. Whitby, S. Shetty, MR. Rossi, MK. Rudd, ST. South, AR. Brothman, WG. Sanger, RK. Iyer, JA. Crolla, EC. Thorland, S. Aradhya, DH. L…
[121] D. Moreno-De-Luca, SJ. Sanders, AJ. Willsey, JG. Mulle, JK. Lowe, DH. Geschwind, MW. State, CL. Martin, and DH. Ledbetter. Using large clinical data sets to infer pathogenicity for rare copy number variants in autism cohorts. Mol Psychiatry, 18(10):1090–1095, 2013. PMCID: PMC3720840, PMID: 23044707.
[122] VM. Leppa, SN. Kravitz, CL. Martin, J. Andrieux, C. Le Caignec, D. Martin-Coignard, C. DyBuncio, SJ. Sanders, JK. Lowe, RM. Cantor, and DH. Geschwind. Rare inherited and de novo cnvs reveal complex contributions to asd risk in multiplex families. Am J Hum Genet, 99(3):540–554, 2016. PMCID: PMC5011063, PMID: 27569545.
[123] MR. Bekheirnia, N. Bekheirnia, MN. Bainbridge, S. Gu, ZH. Coban Akdemir, T. Gambin, NK. Janzen, SN. Jhangiani, DM. Muzny, M. Michael, ED. Brewer, E. Elenberg, AS. Kale, AA. Riley, SJ. Swartz, DA. Scott, Y. Yang, PR. Srivaths, SE. Wenderfer, J. Bodurtha, CD. Applegate, M. Velinov, A. Myers, L. Borovik, WJ. Craigen, NA. Hanchard, JA. Rosenfeld, RA. Lewis, ET. Gonzales, RA. Gibbs, JW. Belmont,…
[124] CR. Marshall, A. Noor, JB. Vincent, AC. Lionel, L. Feuk, J. Skaug, M. Shago, R. Moessner, D. Pinto, Y. Ren, B. Thiruvahindrapduram, A. Fiebig, S. Schreiber, J. Friedman, CE. Ketelaars, YJ. Vos, C. Ficicioglu, S. Kirkpatrick, R. Nicolson, L. Sloman, A. Summers, CA. Gibbons, A. Teebi, D. Chitayat, R. Weksberg, A. Thompson, C. Vardy, V. Crosbie, S. Luscombe, R. Baatjes, L. Zwaigenbaum, W. Robe…
[125] A. Noor, A. Whibley, CR. Marshall, PJ. Gianakopoulos, A. Piton, AR. Carson, M. Orlic-Milacic, AC. Lionel, D. Sato, D. Pinto, I. Drmic, C. Noakes, L. Senman, X. Zhang, R. Mo, J. Gauthier, J. Crosbie, AT. Pagnamenta, J. Munson, AM. Estes, A. Fiebig, A. Franke, S. Schreiber, AF. Stewart, R. Roberts, R. McPherson, SJ. Guter, EH. Cook, G. Dawson, GD. Schellenberg, A. Battaglia, E. Maestrini, L. …
[126] MT. Carter, SM. Nikkel, BA. Fernandez, CR. Marshall, A. Noor, AC. Lionel, A. Prasad, D. Pinto, AM. Joseph-George, C. Noakes, C. Fairbrother-Davies, W. Roberts, J. Vincent, R. Weksberg, and SW. Scherer. Hemizygous deletions on chromosome 1p21.3 involving the dpyd gene in individuals with autism spectrum disorder. Clin Genet, 80(5):435–443, 2011. PMID: 21114665.
[127] AB. Van Kuilenburg, P. Vreken, NG. Abeling, HD. Bakker, R. Meinsma, H. Van Lenthe, RA. De Abreu, JA. Smeitink, H. Kayserili, MY. Apak, E. Christensen, I. Holopainen, K. Pulkki, D. Riva, G. Botteon, E. Holme, M. Tulinius, WJ. Kleijer, FA. Beemer, M. Duran, KE. Niezen-Koning, GP. Smit, C. Jakobs, LM. Smit, and AH. Van Gennip. Genotype and phenotype in patients with dihydropyrimidine dehydroge…
[128] P. Jézéquel, MP. Joalland, G. Milano, D. Lanoë, G. Ricolleau, E. Marie-Christine, and R. Deporte-Fety. Common dpyd mutation associated with 5-fluorouracil toxicity detected by pcr-mediated site-directed mutagenesis. Clin Chem, 46(2):309–310, 2000. PMID: 10657402.
[129] ES. Collie-Duguid, MC. Etienne, G. Milano, and HL. McLeod. Known variant dpyd alleles do not explain dpd deficiency in cancer patients. Pharmacogenetics, 10(3):217–223, 2000. PMID: 10803677.
[130] AB. van Kuilenburg, J. Haasjes, DJ. Richel, L. Zoetekouw, H. Van Lenthe, RA. De Abreu, JG. Maring, P. Vreken, and AH. van Gennip. Clinical implications of dihydropyrimidine dehydrogenase (dpd) deficiency in patients with severe 5-fluorouracil-associated toxicity: identification of new mutations in the dpd gene. Clin Cancer Res, 6 (12):4705–4712, 2000. PMID: 11156223.
[131] AB. van Kuilenburg, EW. Muller, J. Haasjes, R. Meinsma, L. Zoetekouw, HR. Waterham, F. Baas, DJ. Richel, and AH. van Gennip. Lethal outcome of a patient with a complete dihydropyrimidine dehydrogenase (dpd) deficiency after administration of 5-fluorouracil: frequency of the common ivs14+1g>a mutation causing dpd deficiency. Clin Cancer Res, 7(5):1149–1153, 2001. PMID: 11350878.
[132] M. Raida, W. Schwabe, P. Häusler, AB. Van Kuilenburg, AH. Van Gennip, D. Behnke, and K. Höffken. Prevalence of a common point mutation in the dihydropyrimidine dehydrogenase (dpd) gene within the 5’-splice donor site of intron 14 in patients with severe 5-fluorouracil (5-fu)- related toxicity compared with controls. Clin Cancer Res, 7(9):2832–2839, 2001. PMID: 11555601.
[133] MR. Johnson, K. Wang, and RB. Diasio. Profound dihydropyrimidine dehydrogenase deficiency resulting from a novel compound heterozygote genotype. Clin Cancer Res, 8(3):768–774, 2002. PMID: 11895907.
[134] JG. Maring, AB. van Kuilenburg, J. Haasjes, H. Piersma, HJ. Groen, DR. Uges, AH. Van Gennip, and EG. De Vries. Reduced 5-fu clearance in a patient with low dpd activity due to heterozygosity for a mutant allele of the dpyd gene. Br J Cancer, 86(7):1028–1033, 2002. PMCID: PMC2364178, PMID: 11953843.
[135] AB. van Kuilenburg, D. Dobritzsch, R. Meinsma, J. Haasjes, HR. Waterham, MJ. Nowaczyk, GD. Maropoulos, G. Hein, H. Kalhoff, JM. Kirk, H. Baaske, A. Aukett, JA. Duley, KP. Ward, Y. Lindqvist, and AH. van Gennip. Novel disease-causing mutations in the dihydropyrimidine dehydrogenase gene interpreted by analysis of the three-dimensional protein structure. Biochem J, 364(Pt 1):157–163, 2002. PM…
[136] AB. Van Kuilenburg, R. Meinsma, L. Zoetekouw, and AH. Van Gennip. Increased risk of grade iv neutropenia after administration of 5-fluorouracil due to a dihydropyrimidine dehydrogenase deficiency: high prevalence of the ivs14+1g>a mutation. Int J Cancer, 101(3):253–258, 2002. PMID: 12209976.
[137] AB. Van Kuilenburg, R. Meinsma, L. Zoetekouw, and AH. Van Gennip. High prevalence of the ivs14 + 1g>a mutation in the dihydropyrimidine dehydrogenase gene of patients with severe 5-fluorouracil-associated toxicity. Pharmacogenetics, 12(7):555–558, 2002. PMID: 12360106.
[138] H. Ezzeldin, MR. Johnson, Y. Okamoto, and R. Diasio. Denaturing high performance liquid chromatography analysis of the dpyd gene in patients with lethal 5-fluorouracil toxicity. Clin Cancer Res, 9(8):3021–3028, 2003. PMID: 12912951.
[139] N. Salgueiro, I. Veiga, M. Fragoso, O. Sousa, N. Costa, ML. Pellon, E. Sanches, JG. dos Santos, MR. Teixeira, and S. Castedo. Mutations in exon 14 of dihydropyrimidine dehydrogenase and 5-fluorouracil toxicity in portuguese colorectal cancer patients. Genet Med, 6(2):102–107, 2004. PMID: 15017333.
[140] M. Steiner, M. Seule, B. Steiner, I. Bauer, M. Freund, CH. Köhne, and P. Schuff-Werner. 5-fluorouracil/irinotecan induced lethal toxicity as a result of a combined pharmacogenetic syndrome: report of a case. J Clin Pathol, 58 (5):553–555, 2005. PMCID: PMC1770668, PMID: 15858133.
[141] NA. Al-Sanna’a, AB. Van Kuilenburg, TM. Atrak, MA. Abdul-Jabbar, and AH. Van Gennip. Dihydropyrimidine dehydrogenase deficiency presenting at birth. J Inherit Metab Dis, 28(5):793–796, 2005. PMID: 16151913.
[142] HH. Ezzeldin, AM. Lee, LK. Mattison, and RB. Diasio. Methylation of the dpyd promoter: an alternative mechanism for dihydropyrimidine dehydrogenase deficiency in cancer patients. Clin Cancer Res, 11(24 Pt 1): 8699–8705, 2005. PMID: 16361556.
[143] R. Largillier, MC. Etienne-Grimaldi, JL. Formento, J. Ciccolini, JF. Nebbia, A. Ginot, M. Francoual, N. Renée, JM. Ferrero, C. Foa, M. Namer, B. Lacarelle, and G. Milano. Pharmacogenetics of capecitabine in advanced breast cancer patients. Clin Cancer Res, 12(18):5496–5502, 2006. PMID: 17000685.
[144] M. Boisdron-Celle, G. Remaud, S. Traore, AL. Poirier, L. Gamelin, A. Morel, and E. Gamelin. 5-fluorouracil-related severe toxicity: a comparison of different methods for the pretherapeutic detection of dihydropyrimidine dehydrogenase deficiency. Cancer Lett, 249(2):271–282, 2007. PMID: 17064846.
[145] A. Morel, M. Boisdron-Celle, L. Fey, P. Soulie, MC. Craipeau, S. Traore, and E. Gamelin. Clinical relevance of different dihydropyrimidine dehydrogenase gene single nucleotide polymorphisms on 5-fluorouracil tolerance. Mol Cancer Ther, 5(11):2895–2904, 2006. PMID: 17121937.
[146] MW. Saif, H. Ezzeldin, K. Vance, S. Sellers, and RB. Diasio. Dpyd*2a mutation: the most common mutation associated with dpd deficiency. Cancer Chemother Pharmacol, 60(4):503–507, 2007. PMID: 17165084.
[147] J. Salgado, N. Zabalegui, C. Gil, I. Monreal, J. Rodríguez, and J. García-Foncillas. Polymorphisms in the thymidylate synthase and dihydropyrimidine dehydrogenase genes predict response and toxicity to capecitabine-raltitrexed in colorectal cancer. Oncol Rep, 17(2):325–328, 2007. PMID: 17203168.
[148] N. Magné, MC. Etienne-Grimaldi, L. Cals, N. Renée, JL. Formento, M. Francoual, and G. Milano. Dihydropyrimidine dehydrogenase activity and the ivs14+1g>a mutation in patients developing 5fu-related toxicity. Br J Clin Pharmacol, 64(2):237–240, 2007. PMCID: PMC2000632, PMID: 17335544.
[149] O. Capitain, M. Boisdron-Celle, AL. Poirier, S. Abadie-Lacourtoisie, A. Morel, and E. Gamelin. The influence of fluorouracil outcome parameters on tolerance and efficacy in patients with advanced colorectal cancer. Pharmacogenomics J, 8(4):256–267, 2008. PMID: 17700593.
[150] M. Schwab, UM. Zanger, C. Marx, E. Schaeffeler, K. Klein, J. Dippon, R. Kerb, J. Blievernicht, J. Fischer, U. Hofmann, C. Bokemeyer, and M. Eichelbaum. Role of genetic and nongenetic factors for fluorouracil treatment-related severe toxicity: a prospective clinical trial by the german 5-fu toxicity study group. J Clin Oncol, 26(13):2131–2138, 2008. PMID: 18299612.
[151] V. Sulzyc-Bielicka, A. Bińczak-Kuleta, W. Pioch, J. Kładny, K. Gziut, D. Bielicki, and A. Ciechanowicz. 5-fluorouracil toxicity-attributable ivs14 + 1g > a mutation of the dihydropyrimidine dehydrogenase gene in polish colorectal cancer patients. Pharmacol Rep, 60(2):238–242, 2008. PMID: 18443386.
[152] AB. van Kuilenburg, JG. Maring, A. Schalhorn, C. Terborg, H. Schmalenberg, D. Behnke, W. Schwabe, K. Jabschinsky, and P. Hausler. Pharmacokinetics of 5-fluorouracil in patients heterozygous for the ivs14+1g > a mutation in the dihydropyrimidine dehydrogenase gene. Nucleosides Nucleotides Nucleic Acids, 27(6):692–698, 2008. PMID: 18600527.
[153] E. Gross, B. Busse, M. Riemenschneider, S. Neubauer, K. Seck, HG. Klein, M. Kiechle, F. Lordick, and A. Meindl. Strong association of a common dihydropyrimidine dehydrogenase gene polymorphism with fluoropyrimidine-related toxicity in cancer patients. PLoS One, 3(12):e4003, 2008. PMCID: PMC2602733, PMID: 19104657.
[154] Z. Kleibl, J. Fidlerova, P. Kleiblova, S. Kormunda, M. Bilek, K. Bouskova, J. Sevcik, and J. Novotny. Influence of dihydropyrimidine dehydrogenase gene (dpyd) coding sequence variants on the development of fluoropyrimidine-related toxicity in patients with high-grade toxicity and patients with excellent tolerance of fluoropyrimidine-based chemotherapy. Neoplasma, 56(4):303–316, 2009. PMID: …
[155] A. Loganayagam, M. Arenas-Hernandez, L. Fairbanks, P. Ross, JD. Sanderson, and AM. Marinaki. The contribution of deleterious dpyd gene sequence variants to fluoropyrimidine toxicity in british cancer patients. Cancer Chemother Pharmacol, 65(2):403–406, 2010. PMID: 19795123.
[156] MS. Braun, SD. Richman, L. Thompson, CL. Daly, AM. Meade, JW. Adlard, JM. Allan, MK. Parmar, P. Quirke, and MT. Seymour. Association of molecular markers with toxicity outcomes in a randomized trial of chemotherapy for advanced colorectal cancer: the focus trial. J Clin Oncol, 27(33):5519–5528, 2009. PMID: 19858398.
[157] V. Boige, J. Mendiboure, JP. Pignon, MA. Loriot, M. Castaing, M. Barrois, D. Malka, DA. Trégouët, O. Bouché, D. Le Corre, I. Miran, C. Mulot, M. Ducreux, P. Beaune, and P. Laurent-Puig. Pharmacogenetic assessment of toxicity and outcome in patients with metastatic colorectal cancer treated with lv5fu2, folfox, and folfiri: Ffcd 2000-05. J Clin Oncol, 28(15):2556–2564, 2010. PMID: 20385995.
[158] T. Cerić, N. Obralić, L. Kapur-Pojskić, D. Macić, S. Beslija, A. Pasić, and S. Cerić. Investigation of ivs14 + 1g > a polymorphism of dpyd gene in a group of bosnian patients treated with 5-fluorouracil and capecitabine. Bosn J Basic Med Sci, 10(2):133–139, 2010. PMCID: PMC5509399, PMID: 20507294.
[159] HL. McLeod, DJ. Sargent, S. Marsh, EM. Green, CR. King, CS. Fuchs, RK. Ramanathan, SK. Williamson, BP. Findlay, SN. Thibodeau, A. Grothey, RF. Morton, and RM. Goldberg. Pharmacogenetic predictors of adverse events and response to chemotherapy in metastatic colorectal cancer: results from north american gastrointestinal intergroup trial n9741. J Clin Oncol, 28(20):3227–3233, 2010. PMCID: PMC…
[160] AB. van Kuilenburg, J. Meijer, AN. Mul, R. Meinsma, V. Schmid, D. Dobritzsch, RC. Hennekam, MM. Mannens, M. Kiechle, MC. Etienne-Grimaldi, HJ. Klümpen, JG. Maring, VA. Derleyn, E. Maartense, G. Milano, R. Vijzelaar, and E. Gross. Intragenic deletions and a deep intronic mutation affecting pre-mrna splicing in the dihydropyrimidine dehydrogenase gene as novel mechanisms causing 5-fluorouraci…
[161] J. Savva-Bordalo, J. Ramalho-Carvalho, M. Pinheiro, VL. Costa, A. Rodrigues, PC. Dias, I. Veiga, M. Machado, MR. Teixeira, R. Henrique, and C. Jerónimo. Promoter methylation and large intragenic rearrangements of dpyd are not implicated in severe toxicity to 5-fluorouracil-based chemotherapy in gastrointestinal cancer patients. BMC Cancer, 10:470, 2010. PMCID: PMC2940808, PMID: 20809970.
[162] MH. Kristensen, PL. Pedersen, GV. Melsen, J. Ellehauge, and J. Mejer. Variants in the dihydropyrimidine dehydrogenase, methylenetetrahydrofolate reductase and thymidylate synthase genes predict early toxicity of 5-fluorouracil in colorectal cancer patients. J Int Med Res, 38(3):870–883, 2010. PMID: 20819423.
[163] P. Cellier, B. Leduc, L. Martin, B. Vié, C. Chevelle, V. Vendrely, A. Salemkour, C. Carrie, G. Calais, P. Burtin, L. Campion, M. Boisdron-Celle, A. Morel, V. Berger, and E. Gamelin. Phase ii study of preoperative radiation plus concurrent daily tegafur-uracil (uft) with leucovorin for locally advanced rectal cancer. BMC Cancer, 11:98, 2011. PMCID: PMC3070684, PMID: 21410976.
[164] MJ. Deenen, J. Tol, AM. Burylo, VD. Doodeman, A. de Boer, A. Vincent, HJ. Guchelaar, PH. Smits, JH. Beijnen, CJ. Punt, JH. Schellens, and A. Cats. Relationship between single nucleotide polymorphisms and haplotypes in dpyd and toxicity and efficacy of capecitabine in advanced colorectal cancer. Clin Cancer Res, 17(10): 3455–3468, 2011. PMID: 21498394.
[165] CA. Galván, OC. Elbarcha, EJ. Fernández, DM. Beltramo, and NW. Soria. Genetic profiling of gstp1, dpyd, fcgr2a, fcgr3a and ccnd1 genes in an argentinian population. Clin Biochem, 44(13):1058–1061, 2011. PMID: 21723269.
[166] U. Amstutz, TK. Froehlich, and CR. Largiadèr. Dihydropyrimidine dehydrogenase gene as a major predictor of severe 5-fluorouracil toxicity. Pharmacogenomics, 12(9):1321–1336, 2011. PMID: 21919607.
[167] AB. van Kuilenburg, P. Häusler, A. Schalhorn, MW. Tanck, JH. Proost, C. Terborg, D. Behnke, W. Schwabe, K. Jabschinsky, and JG. Maring. Evaluation of 5-fluorouracil pharmacokinetics in cancer patients with a c.1905+1g>a mutation in dpyd by means of a bayesian limited sampling strategy. Clin Pharmacokinet, 51(3): 163–174, 2012. PMID: 22339448.
[168] M. Whirl-Carrillo, EM. McDonagh, JM. Hebert, L. Gong, K. Sangkuhl, CF. Thorn, RB. Altman, and TE. Klein. Pharmacogenomics knowledge for personalized medicine. Clin Pharmacol Ther, 92(4):414–417, 2012. PMCID: PMC3660037, PMID: 22992668.
[169] SM. Offer, NJ. Wegner, C. Fossum, K. Wang, and RB. Diasio. Phenotypic profiling of dpyd variations relevant to 5-fluorouracil sensitivity using real-time cellular analysis and in vitro measurement of enzyme activity. Cancer Res, 73(6):1958–1968, 2013. PMCID: PMC3602211, PMID: 23328581.
[170] E. Borràs, E. Dotor, A. Arcusa, MJ. Gamundi, I. Hernan, M. de Sousa Dias, B. Mañé, JA. Agúndez, M. Blanca, and M. Carballo. High-resolution melting analysis of the common c.1905+1g>a mutation causing dihydropyrimidine dehydrogenase deficiency and lethal 5-fluorouracil toxicity. Front Genet, 3:312, 2012. PMCID: PMC3547229, PMID: 23335937.
[171] D. Dhawan, H. Panchal, S. Shukla, and H. Padh. Genetic variability & chemotoxicity of 5-fluorouracil & cisplatin in head & neck cancer patients: a preliminary study. Indian J Med Res, 137(1):125–129, 2013. PMCID: PMC3657875, PMID: 23481061.
[172] E. Magnani, E. Farnetti, D. Nicoli, B. Casali, L. Savoldi, C. Focaccetti, C. Boni, A. Albini, and M. Banzi. Fluoropyrimidine toxicity in patients with dihydropyrimidine dehydrogenase splice site variant: the need for further revision of dose and schedule. Intern Emerg Med, 8(5):417–423, 2013. PMID: 23585145.
[173] MW. Saif. Dihydropyrimidine dehydrogenase gene (dpyd) polymorphism among caucasian and non-caucasian patients with 5-fu- and capecitabine-related toxicity using full sequencing of dpyd. Cancer Genomics Proteomics, 10(2):89–92, 2013. PMID: 23603345.
[174] A. Loganayagam, M. Arenas Hernandez, A. Corrigan, L. Fairbanks, CM. Lewis, P. Harper, N. Maisey, P. Ross, JD. Sanderson, and AM. Marinaki. Pharmacogenetic variants in the dpyd, tyms, cda and mthfr genes are clinically significant predictors of fluoropyrimidine toxicity. Br J Cancer, 108(12):2505–2515, 2013. PMCID: PMC3694243, PMID: 23736036.
[175] S. Terrazzino, S. Cargnin, M. Del Re, R. Danesi, PL. Canonico, and AA. Genazzani. Dpyd ivs14+1g>a and 2846a>t genotyping for the prediction of severe fluoropyrimidine-related toxicity: a meta-analysis. Pharmacogenomics, 14(11):1255–1272, 2013. PMID: 23930673.
[176] BA. Jennings, YK. Loke, J. Skinner, M. Keane, GS. Chu, R. Turner, D. Epurescu, A. Barrett, and G. Willis. Evaluating predictive pharmacogenetic signatures of adverse events in colorectal cancer patients treated with fluoropyrimidines. PLoS One, 8(10):e78053, 2013. PMCID: PMC3805522, PMID: 24167597.
[177] D. Rosmarin, C. Palles, D. Church, E. Domingo, A. Jones, E. Johnstone, H. Wang, S. Love, P. Julier, C. Scudder, G. Nicholson, A. Gonzalez-Neira, M. Martin, D. Sargent, E. Green, H. McLeod, UM. Zanger, M. Schwab, M. Braun, M. Seymour, L. Thompson, B. Lacas, V. Boige, N. Ribelles, S. Afzal, H. Enghusen, SA. Jensen, MC. Etienne-Grimaldi, G. Milano, M. Wadelius, B. Glimelius, H. Garmo, M. Gusel…
[178] D. Rosmarin, C. Palles, A. Pagnamenta, K. Kaur, G. Pita, M. Martin, E. Domingo, A. Jones, K. Howarth, L. Freeman-Mills, E. Johnstone, H. Wang, S. Love, C. Scudder, P. Julier, C. Fernández-Rozadilla, C. Ruiz-Ponte, A. Carracedo, S. Castellvi-Bel, A. Castells, A. Gonzalez-Neira, J. Taylor, R. Kerr, D. Kerr, and I. Tomlinson. A candidate gene study of capecitabine-related toxicity in colorecta…
[179] SM. Offer, CC. Fossum, NJ. Wegner, AJ. Stuflesser, GL. Butterfield, and RB. Diasio. Comparative functional analysis of dpyd variants of potential clinical relevance to dihydropyrimidine dehydrogenase activity. Cancer Res, 74(9):2545–2554, 2014. PMCID: PMC4012613, PMID: 24648345.
[180] B. Suarez Martinez-Falero and R. Gillmore. A rare cause of susceptibility to neutropenic sepsis in a patient with metastatic pancreas cancer. BMJ Case Rep, 2014, 2014. PMCID: PMC3987224, PMID: 24700034.
[181] X. Cai, JM. Fang, P. Xue, WF. Song, J. Hu, HL. Gu, HY. Yang, and LW. Wang. The role of ivs14+1 g > a genotype detection in the dihydropyrimidine dehydrogenase gene and pharmacokinetic monitoring of 5-fluorouracil in the individualized adjustment of 5-fluorouracil for patients with local advanced and metastatic colorectal cancer: a preliminary report. Eur Rev Med Pharmacol Sci, 18(8):1247–12…
[182] TK. Froehlich, U. Amstutz, S. Aebi, M. Joerger, and CR. Largiadèr. Clinical importance of risk variants in the dihydropyrimidine dehydrogenase gene for the prediction of early-onset fluoropyrimidine toxicity. Int J Cancer, 136(3):730–739, 2015. PMID: 24923815.
[183] AM. Lee, Q. Shi, E. Pavey, SR. Alberts, DJ. Sargent, FA. Sinicrope, JL. Berenberg, RM. Goldberg, and RB. Diasio. Dpyd variants as predictors of 5-fluorouracil toxicity in adjuvant colon cancer treatment (ncctg n0147). J Natl Cancer Inst, 106(12), 2014. PMCID: PMC4271081, PMID: 25381393.
[184] J. Sistonen, B. Büchel, TK. Froehlich, D. Kummer, S. Fontana, M. Joerger, AB. van Kuilenburg, and CR. Largiadèr. Predicting 5-fluorouracil toxicity: Dpd genotype and 5,6-dihydrouracil:uracil ratio. Pharmacogenomics, 15(13):1653–1666, 2014. PMID: 25410891.
[185] X. Zhu, S. Petrovski, P. Xie, EK. Ruzzo, YF. Lu, KM. McSweeney, B. Ben-Zeev, A. Nissenkorn, Y. Anikster, D. Oz-Levi, RS. Dhindsa, Y. Hitomi, K. Schoch, RC. Spillmann, G. Heimer, D. Marek-Yagel, M. Tzadok, Y. Han, G. Worley, J. Goldstein, YH. Jiang, D. Lancet, E. Pras, V. Shashi, D. McHale, AC. Need, and DB. Goldstein. Whole-exome sequencing in undiagnosed genetic diseases: interpreting 119 …
[186] M. Joerger, AD. Huitema, H. Boot, A. Cats, VD. Doodeman, PH. Smits, L. Vainchtein, H. Rosing, I. Meijerman, M. Zueger, D. Meulendijks, TD. Cerny, JH. Beijnen, and JH. Schellens. Germline tyms genotype is highly predictive in patients with metastatic gastrointestinal malignancies receiving capecitabine-based chemotherapy. Cancer Chemother Pharmacol, 75(4):763–772, 2015. PMID: 25677447.
[187] G. Toffoli, L. Giodini, A. Buonadonna, M. Berretta, A. De Paoli, S. Scalone, G. Miolo, E. Mini, S. Nobili, S. Lonardi, N. Pella, G. Lo Re, M. Montico, R. Roncato, E. Dreussi, S. Gagno, and E. Cecchin. Clinical validity of a dpyd-based pharmacogenetic test to predict severe toxicity to fluoropyrimidines. Int J Cancer, 137(12): 2971–2980, 2015. PMID: 26099996.
[188] G. Gentile, A. Botticelli, L. Lionetto, F. Mazzuca, M. Simmaco, P. Marchetti, and M. Borro. Genotype-phenotype correlations in 5-fluorouracil metabolism: a candidate dpyd haplotype to improve toxicity prediction. Pharmacogenomics J, 16(4):320–325, 2016. PMID: 26216193.
[189] F. Thomas, I. Hennebelle, C. Delmas, I. Lochon, C. Dhelens, C. Garnier Tixidre, A. Bonadona, N. Penel, A. Goncalves, JP. Delord, C. Toulas, and E. Chatelut. Genotyping of a family with a novel deleterious dpyd mutation supports the pretherapeutic screening of dpd deficiency with dihydrouracil/uracil ratio. Clin Pharmacol Ther, 99(2):235–242, 2016. PMID: 26265035.
[190] I. Karbassi, GA. Maston, A. Love, C. DiVincenzo, CD. Braastad, CD. Elzinga, AR. Bright, D. Previte, K. Zhang, CM. Rowland, M. McCarthy, JL. Lapierre, F. Dubois, KA. Medeiros, SD. Batish, J. Jones, K. Liaquat, CA. Hoffman, M. Jaremko, Z. Wang, W. Sun, A. Buller-Burckle, CM. Strom, SB. Keiles, and JJ. Higgins. A standardized dna variant scoring system for pathogenicity assessments in mendelia…
[191] D. Meulendijks, LM. Henricks, GS. Sonke, MJ. Deenen, TK. Froehlich, U. Amstutz, CR. Largiadèr, BA. Jennings, AM. Marinaki, JD. Sanderson, Z. Kleibl, P. Kleiblova, M. Schwab, UM. Zanger, C. Palles, I. Tomlinson, E. Gross, AB. van Kuilenburg, CJ. Punt, M. Koopman, JH. Beijnen, A. Cats, and JH. Schellens. Clinical relevance of dpyd variants c.1679t>g, c.1236g>a/hapb3, and c.1601g>a as predicto…
[192] V. Boige, M. Vincent, P. Alexandre, S. Tejpar, S. Landolfi, K. Le Malicot, R. Greil, PJ. Cuyle, M. Yilmaz, R. Faroux, A. Matzdorff, R. Salazar, C. Lepage, J. Taieb, and P. Laurent-Puig. Dpyd genotyping to predict adverse events following treatment with fluorouracil-based adjuvant chemotherapy in patients with stage iii colon cancer: A secondary analysis of the petacc-8 randomized clinical t…
[193] ABPV. Kuilenburg, J. Meijer, MWT. Tanck, D. Dobritzsch, L. Zoetekouw, LL. Dekkers, J. Roelofsen, R. Meinsma, M. Wymenga, W. Kulik, B. Büchel, RCM. Hennekam, and CR. Largiadèr. Phenotypic and clinical implications of variants in the dihydropyrimidine dehydrogenase gene. Biochim Biophys Acta, 1862(4):754–762, 2016. PMID: 26804652.
[194] XQ. Zhao, WJ. Cao, HP. Yang, XW. Yang, P. Tang, L. Sun, and X. Gao. Dpyd gene polymorphisms are associated with risk and chemotherapy prognosis in pediatric patients with acute lymphoblastic leukemia. Tumour Biol, 37(8):10393–10402, 2016. PMID: 26846104.
[195] F. Mazzuca, M. Borro, A. Botticelli, E. Mazzotti, L. Marchetti, G. Gentile, M. La Torre, L. Lionetto, M. Simmaco, and P. Marchetti. Pre-treatment evaluation of 5-fluorouracil degradation rate: association of poor and ultra-rapid metabolism with severe toxicity in a colorectal cancer patients cohort. Oncotarget, 7(15):20612–20620, 2016. PMCID: PMC4991479, PMID: 26967565.
[196] G. Milano. Highlight on dpyd gene polymorphisms and treatment by capecitabine (.). Scand J Clin Lab Invest Suppl, 245:30–33, 2016. PMID: 27454530.
[197] M. Borro, A. Botticelli, F. Mazzuca, EC. Onesti, G. Gentile, A. Romiti, B. Cerbelli, E. Mazzotti, L. Marchetti, L. Lionetto, M. Simmaco, and P. Marchetti. Pre-treatment assay of 5-fluorouracil degradation rate (5-fudr) to improve prediction of 5-fluorouracil toxicity in gastro-esophageal cancer. Oncotarget, 8(8):14050–14057, 2017. PMCID: PMC5355161, PMID: 27738344.
[198] M. Roberto, A. Romiti, A. Botticelli, F. Mazzuca, L. Lionetto, G. Gentile, I. Paris, R. Falcone, M. Bassanelli, FR. Di Pietro, CE. Onesti, E. Anselmi, S. Macrini, M. Simmaco, and P. Marchetti. Evaluation of 5-fluorouracil degradation rate and pharmacogenetic profiling to predict toxicity following adjuvant capecitabine. Eur J Clin Pharmacol, 73(2):157–164, 2017. PMID: 27864592.
[199] Q. Nie, S. Shrestha, EE. Tapper, CS. Trogstad-Isaacson, KJ. Bouchonville, AM. Lee, R. Wu, CR. Jerde, Z. Wang, PA. Kubica, SM. Offer, and RB. Diasio. Quantitative contribution of rs75017182 to dihydropyrimidine dehydrogenase mrna splicing and enzyme activity. Clin Pharmacol Ther, 102(4):662–670, 2017. PMCID: PMC6138243, PMID: 28295243.
[200] MC. Etienne-Grimaldi, JC. Boyer, C. Beroud, L. Mbatchi, A. van Kuilenburg, C. Bobin-Dubigeon, F. Thomas, E. Chatelut, JL. Merlin, F. Pinguet, C. Ferrand, J. Meijer, A. Evrard, L. Llorca, G. Romieu, P. Follana, T. Bachelot, L. Chaigneau, X. Pivot, V. Dieras, R. Largillier, M. Mousseau, A. Goncalves, H. Roché, J. Bonneterre, V. Servent, N. Dohollou, Y. Château, E. Chamorey, JP. Desvignes, D. …
[201] LM. Henricks, EJM. Siemerink, H. Rosing, J. Meijer, SMI. Goorden, AM. Polstra, L. Zoetekouw, A. Cats, JHM. Schellens, and ABP. van Kuilenburg. Capecitabine-based treatment of a patient with a novel dpyd genotype and complete dihydropyrimidine dehydrogenase deficiency. Int J Cancer, 142(2):424–430, 2018. PMID: 28929491.
[202] A. Ruzzo, F. Graziano, F. Galli, F. Galli, E. Rulli, S. Lonardi, M. Ronzoni, B. Massidda, V. Zagonel, N. Pella, C. Mucciarini, R. Labianca, MT. Ionta, I. Bagaloni, E. Veltri, P. Sozzi, S. Barni, V. Ricci, L. Foltran, M. Nicolini, E. Biondi, A. Bramati, D. Turci, S. Lazzarelli, C. Verusio, F. Bergamo, A. Sobrero, L. Frontini, M. Menghi, and M. Magnani. Dihydropyrimidine dehydrogenase pharmac…
[203] NA. Nahid, MNH. Apu, MR. Islam, S. Shabnaz, SM. Chowdhury, MU. Ahmed, Z. Nahar, MS. Islam, MS. Islam, and A. Hasnat. Dpyd*2a and mthfr c677t predict toxicity and efficacy, respectively, in patients on chemotherapy with 5-fluorouracil for colorectal cancer. Cancer Chemother Pharmacol, 81(1):119–129, 2018. PMID: 29134491.
[204] U. Amstutz, LM. Henricks, SM. Offer, J. Barbarino, JHM. Schellens, JJ. Swen, TE. Klein, HL. McLeod, KE. Caudle, RB. Diasio, and M. Schwab. Clinical pharmacogenetics implementation consortium (cpic) guideline for dihydropyrimidine dehydrogenase genotype and fluoropyrimidine dosing: 2017 update. Clin Pharmacol Ther, 103(2):210–216, 2018. PMCID: PMC5760397, PMID: 29152729.
[205] LM. Henricks, CATC. Lunenburg, FM. de Man, D. Meulendijks, GWJ. Frederix, E. Kienhuis, GJ. Creemers, A. Baars, VO. Dezentjé, ALT. Imholz, FJF. Jeurissen, JEA. Portielje, RLH. Jansen, P. Hamberg, AJ. Ten Tije, HJ. Droogendijk, M. Koopman, P. Nieboer, MHW. van de Poel, CMPW. Mandigers, H. Rosing, JH. Beijnen, EV. Werkhoven, ABP. van Kuilenburg, RHN. van Schaik, RHJ. Mathijssen, JJ. Swen, H. G…
[206] R. Meinsma, P. Fernandez-Salguero, AB. Van Kuilenburg, AH. Van Gennip, and FJ. Gonzalez. Human polymorphism in drug metabolism: mutation in the dihydropyrimidine dehydrogenase gene results in exon skipping and thymine uracilurea. DNA Cell Biol, 14(1):1–6, 1995. PMID: 7832988.
[207] AH. van Gennip, NG. Abeling, AE. Stroomer, H. van Lenthe, and HD. Bakker. Clinical and biochemical findings in six patients with pyrimidine degradation defects. J Inherit Metab Dis, 17(1):130–132, 1994. PMID: 8051923.
[208] X. Wei, HL. McLeod, J. McMurrough, FJ. Gonzalez, and P. Fernandez-Salguero. Molecular basis of the human dihydropyrimidine dehydrogenase deficiency and 5-fluorouracil toxicity. J Clin Invest, 98(3):610–615, 1996. PMCID: PMC507468, PMID: 8698850.
[209] P. Vreken, AB. Van Kuilenburg, R. Meinsma, GP. Smit, HD. Bakker, RA. De Abreu, and AH. van Gennip. A point mutation in an invariant splice donor site leads to exon skipping in two unrelated dutch patients with dihydropyrimidine dehydrogenase deficiency. J Inherit Metab Dis, 19(5):645–654, 1996. PMID: 8892022.
[210] I. Holopainen, K. Pulkki, OJ. Heinonen, K. Näntö-Salonen, L. Haataja, J. Greter, E. Holme, AB. van Kuilenburg, P. Vreken, and AH. van Gennip. Partial epilepsy in a girl with a symptom-free sister: first two finnish patients with dihydropyrimidine dehydrogenase deficiency. J Inherit Metab Dis, 20(5):719–720, 1997. PMID: 9323575.
[211] P. Vreken, AB. Van Kuilenburg, R. Meinsma, and AH. van Gennip. Dihydropyrimidine dehydrogenase (dpd) deficiency: identification and expression of missense mutations c29r, r886h and r235w. Hum Genet, 101(3): 333–338, 1997. PMID: 9439663.
[212] AB. Van Kuilenburg, P. Vreken, LV. Beex, R. Meinsma, H. Van Lenthe, RA. De Abreu, and AH. van Gennip. Heterozygosity for a point mutation in an invariant splice donor site of dihydropyrimidine dehydrogenase and severe 5-fluorouracil related toxicity. Eur J Cancer, 33(13):2258–2264, 1997. PMID: 9470816.
[213] P. Vreken, AB. van Kuilenburg, R. Meinsma, FA. Beemer, M. Duran, and AH. van Gennip. Dihydropyrimidine dehydrogenase deficiency: a novel mutation and expression of missense mutations in e. coli. J Inherit Metab Dis, 21(3):276–279, 1998. PMID: 9686374.
[214] J. Lindberg, IG. Mills, D. Klevebring, W. Liu, M. Neiman, J. Xu, P. Wikström, P. Wiklund, F. Wiklund, L. Egevad, and H. Grönberg. The mitochondrial and autosomal mutation landscapes of prostate cancer. Eur Urol, 63(4): 702–708, 2013. PMID: 23265383.
[215] K. Miyake, S. Imura, T. Yoshizumi, T. Ikemoto, Y. Morine, and M. Shimada. Role of thymidine phosphorylase and orotate phosphoribosyltransferase mrna expression and its ratio to dihydropyrimidine dehydrogenase in the prognosis and clinicopathological features of patients with pancreatic cancer. Int J Clin Oncol, 12(2):111–119, 2007. PMID: 17443278.
[216] Y. Fukui, T. Oka, S. Nagayama, PV. Danenberg, KD. Danenberg, and M. Fukushima. Thymidylate synthase, dihydropyrimidine dehydrogenase, orotate phosphoribosyltransferase mrna and protein expression levels in solid tumors in large scale population analysis. Int J Mol Med, 22(6):709–716, 2008. PMID: 19020767.
[217] T. Takahashi, H. Yoshida, Y. Mamada, N. Taniai, Y. Mizuguchi, T. Shimizu, D. Kakinuma, Y. Ishikawa, K. Akimaru, Y. Sugisaki, and T. Tajiri. Profiling of fluorouracil-related genes by microdissection technique in hepatocellular carcinoma. Hepatogastroenterology, 54(78):1612–1616, 2007. PMID: 18019677.
[218] R. Napieralski, K. Ott, M. Kremer, K. Specht, H. Vogelsang, K. Becker, M. Müller, F. Lordick, U. Fink, J. Rüdiger Siewert, H. Höfler, and G. Keller. Combined gadd45a and thymidine phosphorylase expression levels predict response and survival of neoadjuvant-treated gastric cancer patients. Clin Cancer Res, 11(8): 3025–3031, 2005. PMID: 15837757.
[219] M. Oeda, K. Yoshida, Y. Sanada, Y. Wada, T. Suzuki, H. Mizuiri, K. Konishi, H. Shigematsu, K. Tanabe, and M. Fukushima. The expression profiles of orotate phosphoribosyltransferase and dihydropyrimidine dehydrogenase in gastric cancer and their clinical significance. Oncol Rep, 16(6):1165–1172, 2006. PMID: 17089033.
[220] H. Makino, H. Uetake, K. Danenberg, PV. Danenberg, and K. Sugihara. Efficacy of laser capture microdissection plus rt-pcr technique in analyzing gene expression levels in human gastric cancer and colon cancer. BMC Cancer, 8:210, 2008. PMCID: PMC2533342, PMID: 18652704.
[221] D. Vallböhmer, DY. Yang, H. Kuramochi, D. Shimizu, KD. Danenberg, J. Lindebjerg, JN. Nielsen, A. Jakobsen, and PV. Danenberg. Dpd is a molecular determinant of capecitabine efficacy in colorectal cancer. Int J Oncol, 31(2):413–418, 2007. PMID: 17611699.
[222] H. Nagano, W. Ichikawa, M. Simizu, Y. Shirota, and Z. Nihei. [thymidylate synthase and dihydropyrimidine dehydrogenase gene expressions in colorectal cancer using the danenberg tumor profile method]. Gan To Kagaku Ryoho, 31(6):889–892, 2004. PMID: 15222106.
[223] EA. Kidd, J. Yu, X. Li, WD. Shannon, MA. Watson, and HL. McLeod. Variance in the expression of 5-fluorouracil pathway genes in colorectal cancer. Clin Cancer Res, 11(7):2612–2619, 2005. PMID: 15814641.
[224] F. Amatori, A. Di Paolo, M. Del Tacca, G. Fontanini, F. Vannozzi, L. Boldrini, G. Bocci, M. Lastella, and R. Danesi. Thymidylate synthase, dihydropyrimidine dehydrogenase and thymidine phosphorylase expression in colorectal cancer and normal mucosa in patients. Pharmacogenet Genomics, 16(11):809–816, 2006. PMID: 17047489.
[225] DA. Franco and HS. Greenberg. 5-fu multifocal inflammatory leukoencephalopathy and dihydropyrimidine dehydrogenase deficiency. Neurology, 56(1):110–112, 2001. PMID: 11148247.
[226] C. Schmidt, U. Hofmann, D. Kohlmüller, T. Mürdter, UM. Zanger, M. Schwab, and GF. Hoffmann. Comprehensive analysis of pyrimidine metabolism in 450 children with unspecific neurological symptoms using high-pressure liquid chromatography-electrospray ionization tandem mass spectrometry. J Inherit Metab Dis, 28 (6):1109–1122, 2005. PMID: 16435204.
[227] AB. van Kuilenburg, JW. Baars, R. Meinsma, and AH. van Gennip. Lethal 5-fluorouracil toxicity associated with a novel mutation in the dihydropyrimidine dehydrogenase gene. Ann Oncol, 14(2):341–342, 2003. PMID: 12562666.
[228] A. Broyl, SL. Corthals, JL. Jongen, B. van der Holt, R. Kuiper, Y. de Knegt, M. van Duin, L. el Jarari, U. Bertsch, HM. Lokhorst, BG. Durie, H. Goldschmidt, and P. Sonneveld. Mechanisms of peripheral neuropathy associated with bortezomib and vincristine in patients with newly diagnosed multiple myeloma: a prospective analysis of data from the hovon-65/gmmg-hd4 trial. Lancet Oncol, 11(11):10…
[229] B. Xu, JL. Roos, P. Dexheimer, B. Boone, B. Plummer, S. Levy, JA. Gogos, and M. Karayiorgou. Exome sequencing supports a de novo mutational paradigm for schizophrenia. Nat Genet, 43(9):864–868, 2011. PMCID: PMC3196550, PMID: 21822266.
[230] B. Xu, I. Ionita-Laza, JL. Roos, B. Boone, S. Woodrick, Y. Sun, S. Levy, JA. Gogos, and M. Karayiorgou. De novo gene mutations highlight patterns of genetic and neural complexity in schizophrenia. Nat Genet, 44(12): 1365–1369, 2012. PMCID: PMC3556813, PMID: 23042115.
[231] RB. Diasio, TL. Beavers, and JT. Carpenter. Familial deficiency of dihydropyrimidine dehydrogenase. biochemical basis for familial pyrimidinemia and severe 5-fluorouracil-induced toxicity. J Clin Invest, 81(1): 47–51, 1988. PMCID: PMC442471, PMID: 3335642.
[232] AB. van Kuilenburg, R. Meinsma, and AH. van Gennip. Pyrimidine degradation defects and severe 5-fluorouracil toxicity. Nucleosides Nucleotides Nucleic Acids, 23(8-9):1371–1375, 2004. PMID: 15571261.
[233] S. Podliesna, J. Delanne, L. Miller, DJ. Tester, M. Uzunyan, S. Yano, M. Klerk, BC. Cannon, A. Khongphatthanayothin, G. Laurent, G. Bertaux, S. Falcon-Eicher, S. Wu, HY. Yen, H. Gao, AAM. Wilde, L. Faivre, MJ. Ackerman, EM. Lodder, and CR. Bezzina. Supraventricular tachycardias, conduction disease, and cardiomyopathy in 3 families with the same rare variant in tnni3k (p.glu768lys). Heart Rh…
[234] S. Hoshimoto, CT. Kuo, KK. Chong, TL. Takeshima, Y. Takei, MW. Li, SK. Huang, MS. Sim, DL. Morton, and DS. Hoon. Aim1 and line-1 epigenetic aberrations in tumor and serum relate to melanoma progression and disease outcome. J Invest Dermatol, 132(6):1689–1697, 2012. PMCID: PMC3352986, PMID: 22402438.
[235] ME. Talkowski, SV. Mullegama, JA. Rosenfeld, BW. van Bon, Y. Shen, EA. Repnikova, J. Gastier-Foster, DL. Thrush, S. Kathiresan, DM. Ruderfer, C. Chiang, C. Hanscom, C. Ernst, AM. Lindgren, CC. Morton, Y. An, C. Astbury, LA. Brueton, KD. Lichtenbelt, LC. Ades, M. Fichera, C. Romano, JW. Innis, CA. Williams, D. Bartholomew, MI. Van Allen, A. Parikh, L. Zhang, BL. Wu, RE. Pyatt, S. Schwartz, L…
[236] SV. Mullegama, JA. Rosenfeld, C. Orellana, BW. van Bon, S. Halbach, EA. Repnikova, L. Brick, C. Li, L. Dupuis, M. Rosello, S. Aradhya, DJ. Stavropoulos, K. Manickam, E. Mitchell, JC. Hodge, ME. Talkowski, JF. Gusella, K. Keller, J. Zonana, S. Schwartz, RE. Pyatt, DJ. Waggoner, LG. Shaffer, AE. Lin, BB. de Vries, R. Mendoza-Londono, and SH. Elsea. Reciprocal deletion and duplication at 2q23.…
[237] CS. Richards, S. Bale, DB. Bellissimo, S. Das, WW. Grody, MR. Hegde, E. Lyon, and BE. Ward. Acmg recommendations for standards for interpretation and reporting of sequence variations: Revisions 2007. Genet Med, 10(4):294–300, 2008. PMID: 18414213.
[238] JMM. Howson, W. Zhao, DR. Barnes, WK. Ho, R. Young, DS. Paul, LL. Waite, DF. Freitag, EB. Fauman, EL. Salfati, BB. Sun, JD. Eicher, AD. Johnson, WHH. Sheu, SF. Nielsen, WY. Lin, P. Surendran, A. Malarstig, JB. Wilk, A. Tybjærg-Hansen, KL. Rasmussen, PR. Kamstrup, P. Deloukas, J. Erdmann, S. Kathiresan, NJ. Samani, H. Schunkert, H. Watkins, R. Do, DJ. Rader, JA. Johnson, SL. Hazen, AA. Quyyu…
[239] SK. Ku, EJ. Yang, KS. Song, and JS. Bae. Rosmarinic acid down-regulates endothelial protein c receptor shedding in vitro and in vivo. Food Chem Toxicol, 59:311–315, 2013. PMID: 23774263.
[240] L. Shan, M. Yu, and EG. Snyderwine. Global gene expression profiling of chemically induced rat mammary gland carcinomas and adenomas. Toxicol Pathol, 33(7):768–775, 2005. PMID: 16316942.
[241] SJ. Hsiao, MA. Karajannis, D. Diolaiti, MM. Mansukhani, JG. Bender, AL. Kung, and JH. Garvin. A novel, potentially targetable tmem106b-braf fusion in pleomorphic xanthoastrocytoma. Cold Spring Harb Mol Case Stud, 3(2):a001396, 2017. PMCID: PMC5334470, PMID: 28299358.
[242] D. Pehlivan, CR. Beck, Y. Okamoto, T. Harel, ZH. Akdemir, SN. Jhangiani, MA. Withers, MT. Goksungur, CM. Carvalho, D. Czesnik, C. Gonzaga-Jauregui, W. Wiszniewski, DM. Muzny, RA. Gibbs, B. Rautenstrauss, MW. Sereda, and JR. Lupski. The role of combined snv and cnv burden in patients with distal symmetric polyneuropathy. Genet Med, 18(5):443–451, 2016. PMCID: PMC5322766, PMID: 26378787.
[243] R. Altara, FA. Zouein, RD. Brandão, SN. Bajestani, A. Cataliotti, and GW. Booz. In silico analysis of differential gene expression in three common rat models of diastolic dysfunction. Front Cardiovasc Med, 5:11, 2018. PMCID: PMC5850854, PMID: 29556499.
[244] J. Wang, PR. Ahimaz, S. Hashemifar, J. Khlevner, JA. Picoraro, W. Middlesworth, MM. Elfiky, J. Que, Y. Shen, and WK. Chung. Novel candidate genes in esophageal atresia/tracheoesophageal fistula identified by exome sequencing. Eur J Hum Genet, 29(1):122–130, 2021. PMCID: PMC7852873, PMID: 32641753.
[245] Y. Yu, K. Schleich, B. Yue, S. Ji, P. Lohneis, K. Kemper, MR. Silvis, N. Qutob, E. van Rooijen, M. Werner-Klein, L. Li, D. Dhawan, S. Meierjohann, M. Reimann, A. Elkahloun, S. Treitschke, B. Dörken, C. Speck, FA. Mallette, LI. Zon, SL. Holmen, DS. Peeper, Y. Samuels, CA. Schmitt, and S. Lee. Targeting the senescence-overriding cooperative activity of structurally unrelated h3k9 demethylases…
[246] AP. Trifa, C. Bănescu, AS. Bojan, CM. Voina, S;. Popa, S. Vis, an, AD. Ciubean, F. Tripon, D. Dima, VM. Popov, SC. Vesa, M. Andreescu, T. Török-Vistai, RG. Mihăilă, N. Berbec, I. Macarie, A. Coliţă, M. Iordache, AC. Cătană, MF. Farcas, , C. Tomuleasa, K. Vasile, C. Truică, A. Todincă, L. Pop-Muntean, R. Manolache, H. Bumbea, AM. Vlădăreanu, M. Gaman, CM. Ciufu, and RA. Popp. Meco…
[247] D. Pietra, A. Brisci, E. Rumi, S. Boggi, C. Elena, A. Pietrelli, R. Bordoni, M. Ferrari, F. Passamonti, G. De Bellis, L. Cremonesi, and M. Cazzola. Deep sequencing reveals double mutations in cis of mpl exon 10 in myeloproliferative neoplasms. Haematologica, 96(4):607–611, 2011. PMCID: PMC3069239, PMID: 21228032.
[248] Y. Pikman, BH. Lee, T. Mercher, E. McDowell, BL. Ebert, M. Gozo, A. Cuker, G. Wernig, S. Moore, I. Galinsky, DJ. DeAngelo, JJ. Clark, SJ. Lee, TR. Golub, M. Wadleigh, DG. Gilliland, and RL. Levine. Mplw515l is a novel somatic activating mutation in myelofibrosis with myeloid metaplasia. PLoS Med, 3(7):e270, 2006. PMCID: PMC1502153, PMID: 16834459.
[249] AD. Pardanani, RL. Levine, T. Lasho, Y. Pikman, RA. Mesa, M. Wadleigh, DP. Steensma, MA. Elliott, AP. Wolanskyj, WJ. Hogan, RF. McClure, MR. Litzow, DG. Gilliland, and A. Tefferi. Mpl515 mutations in myeloproliferative and other myeloid disorders: a study of 1182 patients. Blood, 108(10):3472–3476, 2006. PMID: 16868251.
[250] J. Kota, N. Caceres, and SN. Constantinescu. Aberrant signal transduction pathways in myeloproliferative neoplasms. Leukemia, 22(10):1828–1840, 2008. PMID: 18769448.
[251] AC. Glembotsky, L. Korin, PR. Lev, CD. Chazarreta, RF. Marta, FC. Molinas, and PG. Heller. Screening for mpl mutations in essential thrombocythemia and primary myelofibrosis: normal mpl expression and absence of constitutive stat3 and stat5 activation in mplw515l-positive platelets. Eur J Haematol, 84(5):398–405, 2010. PMID: 20113333.
[252] W. Ma, X. Zhang, X. Wang, Z. Zhang, CH. Yeh, J. Uyeji, and M. Albitar. Mpl mutation profile in jak2 mutation-negative patients with myeloproliferative disorders. Diagn Mol Pathol, 20(1):34–39, 2011. PMID: 21326037.
[253] Z. Wu, X. Zhang, X. Xu, Y. Chen, T. Hu, Z. Kang, S. Li, H. Wang, W. Liu, X. Ma, and M. Guan. The mutation profile of jak2 and calr in chinese han patients with philadelphia chromosome-negative myeloproliferative neoplasms. J Hematol Oncol, 7:48, 2014. PMCID: PMC4223390, PMID: 25023898.
[254] J. Yu, Z. Huang, and JY. Fan. [akt is a therapeutic target in myeloproliferative neoplasms]. Zhongguo Shi Yan Xue Ye Xue Za Zhi, 25(4):1105–1112, 2017. PMID: 28823277.
[255] J. Xie, X. Chen, F. Gao, R. Hou, T. Tian, Y. Zhang, L. Fan, J. Hu, G. Zhu, W. Yang, and H. Wang. Two activating mutations of mpl in triple-negative myeloproliferative neoplasms. Cancer Med, 8(11):5254–5263, 2019. PMCID: PMC6718619, PMID: 31294534.
[256] X. Qin, Y. Guo, H. Du, Y. Zhong, J. Zhang, X. Li, H. Yu, Z. Zhang, Z. Jia, and Z. Li. Comparative analysis for glycopatterns and complex-type n-glycans of glycoprotein in sera from chronic hepatitis b- and c-infected patients. Front Physiol, 8:596, 2017. PMCID: PMC5566988, PMID: 28871230.
[257] AR. Moliterno, DM. Williams, LI. Gutierrez-Alamillo, R. Salvatori, RG. Ingersoll, and JL. Spivak. Mpl baltimore: a thrombopoietin receptor polymorphism associated with thrombocytosis. Proc Natl Acad Sci U S A, 101(31): 11444–11447, 2004. PMCID: PMC509220, PMID: 15269348.
[258] DL. Bodian, JN. McCutcheon, P. Kothiyal, KC. Huddleston, RK. Iyer, JG. Vockley, and JE. Niederhuber. Germline variation in cancer-susceptibility genes in a healthy, ancestrally diverse cohort: implications for individual genome sequencing. PLoS One, 9(4):e94554, 2014. PMCID: PMC3984285, PMID: 24728327.
[259] DS. Kim, AA. Burt, JE. Ranchalis, B. Wilmot, JD. Smith, KE. Patterson, BP. Coe, YK. Li, MJ. Bamshad, M. Nikolas, EE. Eichler, JM. Swanson, JT. Nigg, DA. Nickerson, and GP. Jarvik. Sequencing of sporadic attention-deficit hyperactivity disorder (adhd) identifies novel and potentially pathogenic de novo variants and excludes overlap with genes associated with autism spectrum disorder. Am J Me…
[260] MS. Leduc, Z. Niu, W. Bi, W. Zhu, I. Miloslavskaya, T. Chiang, H. Streff, JR. Seavitt, SA. Murray, C. Eng, A. Chan, Y. Yang, and SR. Lalani. Cript exonic deletion and a novel missense mutation in a female with short stature, dysmorphic features, microcephaly, and pigmentary abnormalities. Am J Med Genet A, 170(8): 2206–2211, 2016. PMCID: PMC5725961, PMID: 27250922.
[261] Y. Ciribilli, P. Singh, A. Inga, and J. Borlak. c-myc targeted regulators of cell metabolism in a transgenic mouse model of papillary lung adenocarcinoma. Oncotarget, 7(40):65514–65539, 2016. PMCID: PMC5323172, PMID: 27602772.
[262] K. Warnatz, U. Salzer, M. Rizzi, B. Fischer, S. Gutenberger, J. Böhm, AK. Kienzler, Q. Pan-Hammarström, L. Hammarström, M. Rakhmanov, M. Schlesier, B. Grimbacher, HH. Peter, and H. Eibel. B-cell activating factor receptor deficiency is associated with an adult-onset antibody deficiency syndrome in humans. Proc Natl Acad Sci U S A, 106(33):13945–13950, 2009. PMCID: PMC2722504, PMID: 19666484.
[263] F. Vetrini, S. McKee, JA. Rosenfeld, M. Suri, AM. Lewis, KM. Nugent, E. Roeder, RO. Littlejohn, S. Holder, W. Zhu, JT. Alaimo, B. Graham, JM. Harris, JB. Gibson, M. Pastore, KL. McBride, M. Komara, L. Al-Gazali, A. Al Shamsi, EA. Fanning, KJ. Wierenga, DA. Scott, Z. Ben-Neriah, V. Meiner, H. Cassuto, O. Elpeleg, JL. Holder, LC. Burrage, LH. Seaver, L. Van Maldergem, S. Mahida, JS. Soul, M. …
[264] Y. Huang, L. Yang, J. Wang, F. Yang, Y. Xiao, R. Xia, X. Yuan, and M. Yan. Twelve novel atm mutations identified in chinese ataxia telangiectasia patients. Neuromolecular Med, 15(3):536–540, 2013. PMCID: PMC3732755, PMID: 23807571.
[265] MJ. Podralska, A. Stembalska, R. Ślezak, ˛ A. Lewandowicz-Uszyńska, B. Pietrucha, S. Kołtan, J. Wigowska-Sowińska, J. Pilch, M. Mosor, I. Ziółkowska-Suchanek, A. Dzikiewicz-Krawczyk, and R. Słomski. Ten new atm alterations in polish patients with ataxia-telangiectasia. Mol Genet Genomic Med, 2(6):504–511, 2014. PMCID: PMC4303220, PMID: 25614872.
[266] SR. McWhinney, RT. Pilarski, SR. Forrester, MC. Schneider, MM. Sarquis, EP. Dias, and C. Eng. Large germline deletions of mitochondrial complex ii subunits sdhb and sdhd in hereditary paraganglioma. J Clin Endocrinol Metab, 89(11):5694–5699, 2004. PMID: 15531530.
[267] JA. Wambach, GM. Stettner, TB. Haack, K. Writzl, A. Škofljanec, A. Maver, F. Munell, S. Ossowski, M. Bosio, DJ. Wegner, M. Shinawi, D. Baldridge, B. Alhaddad, TM. Strom, DK. Grange, E. Wilichowski, R. Troxell, J. Collins, BB. Warner, RE. Schmidt, A. Pestronk, FS. Cole, and R. Steinfeld. Survival among children with "lethal" congenital contracture syndrome 11 caused by novel mutations in the…
[268] M. Pergande, S. Motameny, O. Özdemir, M. Kreutzer, H. Wang, HS. Daimagüler, K. Becker, M. Karakaya, H. Ehrhardt, N. Elcioglu, S. Ostojic, CM. Chao, A. Kawalia, O. Duman, A. Koy, A. Hahn, J. Reimann, K. Schoner, A. Schänzer, JH. Westhoff, EMC. Schwaibold, M. Cossee, M. Imbert-Bouteille, H. von Pein, G. Haliloglu, H. Topaloglu, J. Altmüller, P. Nürnberg, H. Thiele, R. Heller, and S. Cirak. Th…
[269] AI. den Hollander, RK. Koenekoop, MD. Mohamed, HH. Arts, K. Boldt, KV. Towns, T. Sedmak, M. Beer, K. Nagel-Wolfrum, M. McKibbin, S. Dharmaraj, I. Lopez, L. Ivings, GA. Williams, K. Springell, CG. Woods, H. Jafri, Y. Rashid, TM. Strom, B. van der Zwaag, I. Gosens, FF. Kersten, E. van Wijk, JA. Veltman, MN. Zonneveld, SE. van Beersum, IH. Maumenee, U. Wolfrum, ME. Cheetham, M. Ueffing, FP. Cr…
[270] DS. Mackay, AD. Borman, R. Sui, LI. van den Born, EL. Berson, LA. Ocaka, AE. Davidson, JR. Heckenlively, K. Branham, H. Ren, I. Lopez, M. Maria, M. Azam, A. Henkes, E. Blokland, R. Qamar, AR. Webster, FPM. Cremers, AT. Moore, RK. Koenekoop, S. Andreasson, E. de Baere, J. Bennett, GJ. Chader, W. Berger, I. Golovleva, J. Greenberg, AI. den Hollander, CCW. Klaver, BJ. Klevering, B. Lorenz, MN.…
[271] KJ. Carss, G. Arno, M. Erwood, J. Stephens, A. Sanchis-Juan, S. Hull, K. Megy, D. Grozeva, E. Dewhurst, S. Malka, V. Plagnol, C. Penkett, K. Stirrups, R. Rizzo, G. Wright, D. Josifova, M. Bitner-Glindzicz, RH. Scott, E. Clement, L. Allen, R. Armstrong, AF. Brady, J. Carmichael, M. Chitre, RHH. Henderson, J. Hurst, RE. MacLaren, E. Murphy, J. Paterson, E. Rosser, DA. Thompson, E. Wakeling, W…
[272] SG. Jacobson, TS. Aleman, AV. Cideciyan, A. Sumaroka, SB. Schwartz, EA. Windsor, M. Swider, W. Herrera, and EM. Stone. Leber congenital amaurosis caused by lebercilin (lca5) mutation: retained photoreceptors adjacent to retinal disorganization. Mol Vis, 15:1098–1106, 2009. PMCID: PMC2690955, PMID: 19503738.
[273] MP. Adam, J. Feldman, GM. Mirzaa, RA. Pagon, SE. Wallace, LJH. Bean, KW. Gripp, A. Amemiya, RG. Weleber, PJ. Francis, KM. Trzupek, and C. Beattie. 1993. PMCID: PMC3647373, PMID: 20301475.
[274] K. Boldt, DA. Mans, J. Won, J. van Reeuwijk, A. Vogt, N. Kinkl, SJ. Letteboer, WL. Hicks, RE. Hurd, JK. Naggert, Y. Texier, AI. den Hollander, RK. Koenekoop, J. Bennett, FP. Cremers, CJ. Gloeckner, PM. Nishina, R. Roepman, and M. Ueffing. Disruption of intraflagellar protein transport in photoreceptor cilia causes leber congenital amaurosis in humans and mice. J Clin Invest, 121(6):2169–218…
[275] KD. Farwell, L. Shahmirzadi, D. El-Khechen, Z. Powis, EC. Chao, B. Tippin Davis, RM. Baxter, W. Zeng, C. Mroske, MC. Parra, SK. Gandomi, I. Lu, X. Li, H. Lu, HM. Lu, D. Salvador, D. Ruble, M. Lao, S. Fischbach, J. Wen, S. Lee, A. Elliott, CL. Dunlop, and S. Tang. Enhanced utility of family-centered diagnostic exome sequencing with inheritance model-based analysis: results from 500 unselecte…
[276] N. Akizu, V. Cantagrel, MS. Zaki, L. Al-Gazali, X. Wang, RO. Rosti, E. Dikoglu, AB. Gelot, B. Rosti, KK. Vaux, EM. Scott, JL. Silhavy, J. Schroth, B. Copeland, AE. Schaffer, PL. Gordts, JD. Esko, MD. Buschman, SJ. Field, G. Napolitano, GM. Abdel-Salam, RK. Ozgul, MS. Sagıroglu, M. Azam, S. Ismail, M. Aglan, L. Selim, IG. Mahmoud, S. Abdel-Hadi, AE. Badawy, AA. Sadek, F. Mojahedi, H. Kayseri…
[277] AS. Ho, K. Kannan, DM. Roy, LG. Morris, I. Ganly, N. Katabi, D. Ramaswami, LA. Walsh, S. Eng, JT. Huse, J. Zhang, I. Dolgalev, K. Huberman, A. Heguy, A. Viale, M. Drobnjak, MA. Leversha, CE. Rice, B. Singh, NG. Iyer, CR. Leemans, E. Bloemena, RL. Ferris, RR. Seethala, BE. Gross, Y. Liang, R. Sinha, L. Peng, BJ. Raphael, S. Turcan, Y. Gong, N. Schultz, S. Kim, S. Chiosea, JP. Shah, C. Sander…
[278] K. Kataoka, Y. Nagata, A. Kitanaka, Y. Shiraishi, T. Shimamura, J. Yasunaga, Y. Totoki, K. Chiba, A. Sato-Otsubo, G. Nagae, R. Ishii, S. Muto, S. Kotani, Y. Watatani, J. Takeda, M. Sanada, H. Tanaka, H. Suzuki, Y. Sato, Y. Shiozawa, T. Yoshizato, K. Yoshida, H. Makishima, M. Iwanaga, G. Ma, K. Nosaka, M. Hishizawa, H. Itonaga, Y. Imaizumi, W. Munakata, H. Ogasawara, T. Sato, K. Sasai, K. Mu…
[279] JD. Campbell, A. Alexandrov, J. Kim, J. Wala, AH. Berger, CS. Pedamallu, SA. Shukla, G. Guo, AN. Brooks, BA. Murray, M. Imielinski, X. Hu, S. Ling, R. Akbani, M. Rosenberg, C. Cibulskis, A. Ramachandran, EA. Collisson, DJ. Kwiatkowski, MS. Lawrence, JN. Weinstein, RG. Verhaak, CJ. Wu, PS. Hammerman, AD. Cherniack, G. Getz, MN. Artyomov, R. Schreiber, R. Govindan, and M. Meyerson. Distinct p…
[280] RN. Doan, ET. Lim, S. De Rubeis, C. Betancur, DJ. Cutler, AG. Chiocchetti, LM. Overman, A. Soucy, S. Goetze, CM. Freitag, MJ. Daly, CA. Walsh, JD. Buxbaum, and TW. Yu. Recessive gene disruptions in autism spectrum disorder. Nat Genet, 51(7):1092–1098, 2019. PMCID: PMC6629034, PMID: 31209396.
