# Supplementary material for: A revamped rat reference genome improves the discovery of genetic diversity in laboratory rats
Source: Cell Genom. 2024 Mar 26;4(4):100527. doi: 10.1016/j.xgen.2024.100527 (PMC11019364; doi:10.1016/j.xgen.2024.100527)
Supplement: Table S14. Annotation of variants unique to LL/LH/LN, related to Figure 5 [file mmc15.xlsx]

## Sheet: S14
Table S14. Annotation of variants unique to LL/LH/LN
impact	nearby_gene	LL.MavRrrc_TA.ILM	LL.MavRrrc_MD.ILM	LN.MavRrrc_TA.ILM	LN.MavRrrc_MD.ILM	LH.MavRrrc_TA.ILM	LH.MavRrrc_MD.ILM	LN.MavRrrc_MD.ILM	RGD_ID	OBJECT_NAME	OBJECT_TYPE	TERM_ACC_ID	TERM_NAME	QUALIFIER	EVIDENCE	WITH	ASPECT	REFERENCES	CREATED_DATE	ASSIGNED_BY	CURATION_NOTES	Reference
HIGH	L3mbtl3	0/0	0/0	0/0	0/0	2023-01-01	2023-01-01	0/0	1305474	L3MBTL histone methyl-lysine binding protein 3	gene	DOID:0050902	medulloblastoma		ISO	RGD:1313522	D	RGD:11554173	20161020	CTD	CTD Direct Evidence: marker/mechanism	2
HIGH	L3mbtl3	0/0	0/0	0/0	0/0	2023-01-01	2023-01-01	0/0	1305474	L3MBTL histone methyl-lysine binding protein 3	gene	DOID:9008939	Breast Neoplasms		ISO	RGD:1313522	D	RGD:11554173	20180828	CTD	CTD Direct Evidence: marker/mechanism	1
HIGH	Lilrb3	0/0	0/0	0/0	0/0	2023-01-01	2023-01-01	0/0	1566307	leukocyte immunoglobulin like receptor B3	gene	DOID:0080600	COVID-19		ISO	RGD:1351276	D	RGD:9068941	20210115	RGD	mRNA:increased expression:peripheral blood mononuclear cell (human)	11
HIGH	Lilrb3	0/0	0/0	0/0	0/0	2023-01-01	2023-01-01	0/0	1566307	leukocyte immunoglobulin like receptor B3	gene	DOID:684	hepatocellular carcinoma		ISO	RGD:1351276	D	RGD:11554173	20210209	CTD	CTD Direct Evidence: marker/mechanism	81
HIGH	Zfp446	0/0	0/0	0/0	0/0	2023-01-01	2023-01-01	0/0	7612453	zinc finger protein 446	gene	DOID:9002189	High Myopia		ISO	RGD:1351503	D	RGD:8554872	20190709	ClinVar	ClinVar Annotator: match by term: Severe Myopia
HIGH	Zfp446	0/0	0/0	0/0	0/0	2023-01-01	2023-01-01	0/0	7612453	zinc finger protein 446	gene	DOID:9007661	Dwarfism		ISO	RGD:1351503	D	RGD:8554872	20190305	ClinVar	ClinVar Annotator: match by term: Short stature
HIGH	Bbc3	0/0	0/0	0/0	0/0	2023-01-01	2023-01-01	0/0	631434	Bcl-2 binding component 3	gene	DOID:224	transient cerebral ischemia		IEP		D	RGD:634629	20130806	RGD	protein:increased expression:hippocampus CA1, pyramidal cell
HIGH	Bbc3	0/0	0/0	0/0	0/0	2023-01-01	2023-01-01	0/0	631434	Bcl-2 binding component 3	gene	DOID:2316	brain ischemia		ISO	RGD:735389	D	RGD:11554173	20161020	CTD	CTD Direct Evidence: marker/mechanism	281
HIGH	Bbc3	0/0	0/0	0/0	0/0	2023-01-01	2023-01-01	0/0	631434	Bcl-2 binding component 3	gene	DOID:3669	intermittent claudication		IEP		D	RGD:9586024	20150720	RGD
HIGH	Bbc3	0/0	0/0	0/0	0/0	2023-01-01	2023-01-01	0/0	631434	Bcl-2 binding component 3	gene	DOID:3908	lung non-small cell carcinoma	treatment	ISO	RGD:735389	D	RGD:150404268	20210903	RGD	human cells in mouse model
HIGH	Bbc3	0/0	0/0	0/0	0/0	2023-01-01	2023-01-01	0/0	631434	Bcl-2 binding component 3	gene	DOID:8584	Burkitt lymphoma		ISO	RGD:735389	D	RGD:11554173	20161020	CTD	CTD Direct Evidence: marker/mechanism	282
HIGH	Bbc3	0/0	0/0	0/0	0/0	2023-01-01	2023-01-01	0/0	631434	Bcl-2 binding component 3	gene	DOID:9000117	Esophageal Neoplasms		ISO	RGD:735389	D	RGD:11554173	20161020	CTD	CTD Direct Evidence: therapeutic	283
HIGH	Bbc3	0/0	0/0	0/0	0/0	2023-01-01	2023-01-01	0/0	631434	Bcl-2 binding component 3	gene	DOID:9001586	Experimental Liver Neoplasms		ISO	RGD:735389	D	RGD:11554173	20171010	CTD	CTD Direct Evidence: marker/mechanism	284
HIGH	Fkrp	0/0	0/0	0/0	0/0	2023-01-01	2023-01-01	0/0	1305852	fukutin related protein	gene	DOID:0050559	Fukuyama congenital muscular dystrophy		ISO	RGD:1314133	D	RGD:8554872	20180626	ClinVar	ClinVar Annotator: match by term: Fukuyama congenital muscular dystrophy
HIGH	Fkrp	0/0	0/0	0/0	0/0	2023-01-01	2023-01-01	0/0	1305852	fukutin related protein	gene	DOID:0050560	Walker-Warburg syndrome		ISO	RGD:1314133	D	RGD:11554173	20170822	CTD	CTD Direct Evidence: marker/mechanism
HIGH	Fkrp	0/0	0/0	0/0	0/0	2023-01-01	2023-01-01	0/0	1305852	fukutin related protein	gene	DOID:0050588	muscular dystrophy-dystroglycanopathy		ISO	RGD:1314133	D	RGD:8554872	20180612	ClinVar	ClinVar Annotator: match by term: Muscular dystrophy-dystroglycanopathy	5,8,285
HIGH	Fkrp	0/0	0/0	0/0	0/0	2023-01-01	2023-01-01	0/0	1305852	fukutin related protein	gene	DOID:0050700	cardiomyopathy		ISO	RGD:1314133	D	RGD:8554872	20200211	ClinVar	ClinVar Annotator: match by term: Cardiomyopathy	5,8,190,286–289
HIGH	Fkrp	0/0	0/0	0/0	0/0	2023-01-01	2023-01-01	0/0	1305852	fukutin related protein	gene	DOID:0110274	autosomal recessive limb-girdle muscular dystrophy		ISO	RGD:1314133	D	RGD:8554872	20211012	ClinVar	ClinVar Annotator: match by term: Limb-girdle muscular dystrophy autosomal recessive	5,8,190,290–322
HIGH	Fkrp	0/0	0/0	0/0	0/0	2023-01-01	2023-01-01	0/0	1305852	fukutin related protein	gene	DOID:0110299	autosomal recessive limb-girdle muscular dystrophy type 2I		ISO	RGD:1314133	D	RGD:11063285	20170119	RGD	DNA:deletion, missense mutations:exon:p.L319R (c.956T>G), p.P442L (c.1325C>T), c.1136delG (human)
HIGH	Fkrp	0/0	0/0	0/0	0/0	2023-01-01	2023-01-01	0/0	1305852	fukutin related protein	gene	DOID:0110635	muscular dystrophy-dystroglycanopathy type B5		ISO	RGD:1314133	D	RGD:1358626	20150304	RGD	DNA:missense mutations: :p.A455D, p.V405L (human)
HIGH	Fkrp	0/0	0/0	0/0	0/0	2023-01-01	2023-01-01	0/0	1305852	fukutin related protein	gene	DOID:0111237	congenital muscular dystrophy-dystroglycanopathy type A1		ISO	RGD:1314133	D	RGD:8554872	20190702	ClinVar	ClinVar Annotator: match by term: Muscular dystrophy-dystroglycanopathy (congenital with brain and eye anomalies), type A, 1	5,294,301,307,314,323,324
HIGH	Fkrp	0/0	0/0	0/0	0/0	2023-01-01	2023-01-01	0/0	1305852	fukutin related protein	gene	DOID:0111241	congenital muscular dystrophy-dystroglycanopathy type A5		ISO	RGD:1314133	D	RGD:7240710	20130221	OMIM
HIGH	Fkrp	0/0	0/0	0/0	0/0	2023-01-01	2023-01-01	0/0	1305852	fukutin related protein	gene	DOID:11724	limb-girdle muscular dystrophy		ISO	RGD:1314133	D	RGD:11667959	20170119	RGD	DNA:missense mutation:exon:p.R54W (160C>T) (human)
HIGH	Fkrp	0/0	0/0	0/0	0/0	2023-01-01	2023-01-01	0/0	1305852	fukutin related protein	gene	DOID:12930	dilated cardiomyopathy		ISO	RGD:1314133	D	RGD:11667064	20170111	RGD	DNA:missense mutation:exon:p.L276I (826C>A) (human)
HIGH	Fkrp	0/0	0/0	0/0	0/0	2023-01-01	2023-01-01	0/0	1305852	fukutin related protein	gene	DOID:423	myopathy		ISO	RGD:1314133	D	RGD:8554872	20211012	ClinVar	ClinVar Annotator: match by term: Myopathy	5,8,190,290–322
HIGH	Fkrp	0/0	0/0	0/0	0/0	2023-01-01	2023-01-01	0/0	1305852	fukutin related protein	gene	DOID:9000053	Headache		ISO	RGD:1314133	D	RGD:8554872	20211012	ClinVar	ClinVar Annotator: match by term: Headaches	5,8,190,290–322
HIGH	Fkrp	0/0	0/0	0/0	0/0	2023-01-01	2023-01-01	0/0	1305852	fukutin related protein	gene	DOID:9000887	Muscular Dystrophy, Animal		ISO	RGD:1314134	D	RGD:11667960	20170119	RGD	DNA:missense mutation:exon:p.P448L (1343C>T) (mouse)
HIGH	Fkrp	0/0	0/0	0/0	0/0	2023-01-01	2023-01-01	0/0	1305852	fukutin related protein	gene	DOID:9003242	Paresthesia		ISO	RGD:1314133	D	RGD:8554872	20211012	ClinVar	ClinVar Annotator: match by term: Paresthesias	5,8,190,290–322
HIGH	Fkrp	0/0	0/0	0/0	0/0	2023-01-01	2023-01-01	0/0	1305852	fukutin related protein	gene	DOID:9005532	Muscle Weakness		ISO	RGD:1314133	D	RGD:8554872	20211012	ClinVar	ClinVar Annotator: match by term: Muscle weakness	5,8,190,290–322
HIGH	Fkrp	0/0	0/0	0/0	0/0	2023-01-01	2023-01-01	0/0	1305852	fukutin related protein	gene	DOID:9007114	Mobility Limitation		ISO	RGD:1314133	D	RGD:8554872	20211012	ClinVar	ClinVar Annotator: match by term: Difficulty walking	5,8,190,290–322
HIGH	Fkrp	0/0	0/0	0/0	0/0	2023-01-01	2023-01-01	0/0	1305852	fukutin related protein	gene	DOID:9884	muscular dystrophy		ISO	RGD:1314133	D	RGD:11064865	20170109	RGD	DNA:missense mutations, nonsense mutations:exon:multiple
HIGH	Ppp5c	0/0	0/0	0/0	./.	2023-01-01	2023-01-01	./.	68415	protein phosphatase 5, catalytic subunit	gene	DOID:9004616	Left Ventricular Hypertrophy		ISO	RGD:68615	D	RGD:8693745	20140722	RGD
HIGH	Opa3	0/0	0/0	0/0	0/0	2023-01-01	2023-01-01	0/0	1309147	outer mitochondrial membrane lipid metabolism regulator OPA3	gene	DOID:0110004	3-methylglutaconic aciduria type 3		ISO	RGD:1319326	D	RGD:7240710	20130731	OMIM
HIGH	Opa3	0/0	0/0	0/0	0/0	2023-01-01	2023-01-01	0/0	1309147	outer mitochondrial membrane lipid metabolism regulator OPA3	gene	DOID:0111433	optic atrophy 3		ISO	RGD:1319326	D	RGD:7240710	20130731	OMIM
HIGH	Opa3	0/0	0/0	0/0	0/0	2023-01-01	2023-01-01	0/0	1309147	outer mitochondrial membrane lipid metabolism regulator OPA3	gene	DOID:0111441	optic atrophy 1		ISO	RGD:1319326	D	RGD:8554872	20170111	ClinVar	ClinVar Annotator: match by term: Optic Atrophy, Dominant
HIGH	Opa3	0/0	0/0	0/0	0/0	2023-01-01	2023-01-01	0/0	1309147	outer mitochondrial membrane lipid metabolism regulator OPA3	gene	DOID:9001923	Foveal Hypoplasia		ISO	RGD:1319326	D	RGD:8554872	20200310	ClinVar	ClinVar Annotator: match by term: Foveal hypoplasia	325
HIGH	Ceacam1	0/0	0/0	0/0	0/0	./.	2023-01-01	0/0	67396	CEA cell adhesion molecule 1	gene	DOID:299	adenocarcinoma		ISO	RGD:10241	D	RGD:11554173	20161020	CTD	CTD Direct Evidence: marker/mechanism	326
HIGH	Ceacam1	0/0	0/0	0/0	0/0	./.	2023-01-01	0/0	67396	CEA cell adhesion molecule 1	gene	DOID:5419	schizophrenia		ISO	RGD:10241	D	RGD:8554872	20190212	ClinVar	ClinVar Annotator: match by term: Schizophrenia	9,61
HIGH	Ceacam1	0/0	0/0	0/0	0/0	./.	2023-01-01	0/0	67396	CEA cell adhesion molecule 1	gene	DOID:9003281	Spontaneous Abortions		ISO	RGD:10241	D	RGD:11554173	20161020	CTD	CTD Direct Evidence: marker/mechanism	327
HIGH	Ceacam1	0/0	0/0	0/0	0/0	./.	2023-01-01	0/0	67396	CEA cell adhesion molecule 1	gene	DOID:9005172	Lung Neoplasms		ISO	RGD:10241	D	RGD:11554173	20161020	CTD	CTD Direct Evidence: marker/mechanism	326
HIGH	Ceacam1	0/0	0/0	0/0	0/0	2023-01-01	2023-01-01	0/0	67396	CEA cell adhesion molecule 1	gene	DOID:299	adenocarcinoma		ISO	RGD:10241	D	RGD:11554173	20161020	CTD	CTD Direct Evidence: marker/mechanism	326
HIGH	Ceacam1	0/0	0/0	0/0	0/0	2023-01-01	2023-01-01	0/0	67396	CEA cell adhesion molecule 1	gene	DOID:5419	schizophrenia		ISO	RGD:10241	D	RGD:8554872	20190212	ClinVar	ClinVar Annotator: match by term: Schizophrenia	9,61
HIGH	Ceacam1	0/0	0/0	0/0	0/0	2023-01-01	2023-01-01	0/0	67396	CEA cell adhesion molecule 1	gene	DOID:9003281	Spontaneous Abortions		ISO	RGD:10241	D	RGD:11554173	20161020	CTD	CTD Direct Evidence: marker/mechanism	327
HIGH	Ceacam1	0/0	0/0	0/0	0/0	2023-01-01	2023-01-01	0/0	67396	CEA cell adhesion molecule 1	gene	DOID:9005172	Lung Neoplasms		ISO	RGD:10241	D	RGD:11554173	20161020	CTD	CTD Direct Evidence: marker/mechanism	326
HIGH	Sars2	0/0	0/0	0/0	0/0	2023-01-01	2023-01-01	0/0	1309456	seryl-tRNA synthetase 2, mitochondrial	gene	DOID:9005811	HUPRA Syndrome		ISO	RGD:1319808	D	RGD:41410777	20210212	RGD	DNA:missense mutation:CDS:p.D390G (human)
HIGH	Apobr	0/0	0/0	2023-01-01	2023-01-01	2023-01-01	2023-01-01	2023-01-01	1565169	apolipoprotein B receptor	gene	DOID:14503	neuronal ceroid lipofuscinosis		ISO	RGD:1607021	D	RGD:8554872	20181106	ClinVar	ClinVar Annotator: match by term: Neuronal ceroid lipofuscinosis	8
HIGH	Apobr	0/0	0/0	2023-01-01	2023-01-01	2023-01-01	2023-01-01	2023-01-01	1565169	apolipoprotein B receptor	gene	DOID:5419	schizophrenia		ISO	RGD:1607021	D	RGD:8554872	20190212	ClinVar	ClinVar Annotator: match by term: Schizophrenia	9,61
HIGH	Apobr	0/0	0/0	2023-01-01	2023-01-01	2023-01-01	2023-01-01	2023-01-01	1565169	apolipoprotein B receptor	gene	DOID:14503	neuronal ceroid lipofuscinosis		ISO	RGD:1607021	D	RGD:8554872	20181106	ClinVar	ClinVar Annotator: match by term: Neuronal ceroid lipofuscinosis	8
HIGH	Apobr	0/0	0/0	2023-01-01	2023-01-01	2023-01-01	2023-01-01	2023-01-01	1565169	apolipoprotein B receptor	gene	DOID:5419	schizophrenia		ISO	RGD:1607021	D	RGD:8554872	20190212	ClinVar	ClinVar Annotator: match by term: Schizophrenia	9,61
HIGH	Maz	2023-01-01	2023-01-01	0/0	0/0	0/0	0/0	0/0	1594632	MYC associated zinc finger protein	gene	DOID:0060019	coronin-1A deficiency		ISO	RGD:1315360	D	RGD:8554872	20210608	ClinVar	ClinVar Annotator: match by term: Immunodeficiency 8	8,328,329
HIGH	Maz	2023-01-01	2023-01-01	0/0	0/0	0/0	0/0	0/0	1594632	MYC associated zinc finger protein	gene	DOID:0060041	autism spectrum disorder		ISO	RGD:1315360	D	RGD:8554872	20160421	ClinVar	ClinVar Annotator: match by term: Autism spectrum disorders	330,331
HIGH	Maz	2023-01-01	2023-01-01	0/0	0/0	0/0	0/0	0/0	1594632	MYC associated zinc finger protein	gene	DOID:0090053	episodic kinesigenic dyskinesia 1		ISO	RGD:1315360	D	RGD:8554872	20210406	ClinVar	ClinVar Annotator: match by term: Paroxysmal kinesigenic dyskinesia	8
HIGH	Maz	2023-01-01	2023-01-01	0/0	0/0	0/0	0/0	0/0	1594632	MYC associated zinc finger protein	gene	DOID:12849	autistic disorder		ISO	RGD:1315360	D	RGD:8554872	20190212	ClinVar	ClinVar Annotator: match by term: Autistic disorder of childhood onset	9,61
HIGH	Maz	2023-01-01	2023-01-01	0/0	0/0	0/0	0/0	0/0	1594632	MYC associated zinc finger protein	gene	DOID:526	human immunodeficiency virus infectious disease		ISO	RGD:1315360	D	RGD:11554173	20161020	CTD	CTD Direct Evidence: marker/mechanism	332
HIGH	Maz	2023-01-01	2023-01-01	0/0	0/0	0/0	0/0	0/0	1594632	MYC associated zinc finger protein	gene	DOID:5419	schizophrenia		ISO	RGD:1315360	D	RGD:8554872	20190212	ClinVar	ClinVar Annotator: match by term: Schizophrenia	9,61
HIGH	Maz	2023-01-01	2023-01-01	0/0	0/0	0/0	0/0	0/0	1594632	MYC associated zinc finger protein	gene	DOID:9004429	Neurodevelopmental Disorders		ISO	RGD:1315360	D	RGD:8554872	20190806	ClinVar	ClinVar Annotator: match by term: Neurodevelopmental disorder	5
HIGH	Maz	2023-01-01	2023-01-01	0/0	0/0	0/0	0/0	0/0	1594632	MYC associated zinc finger protein	gene	DOID:9005408	Spondylocostal Dysostosis 5		ISO	RGD:1315360	D	RGD:8554872	20160809	ClinVar	ClinVar Annotator: match by term: Spondylocostal dysostosis 5	333–336
HIGH	Maz	2023-01-01	2023-01-01	0/0	0/0	0/0	0/0	0/0	1594632	MYC associated zinc finger protein	gene	DOID:9006153	Glycogen Storage Disease XII		ISO	RGD:1315360	D	RGD:8554872	20210511	ClinVar	ClinVar Annotator: match by term: Aldoa deficiency	8
HIGH	Maz	2023-01-01	2023-01-01	0/0	0/0	0/0	0/0	0/0	1594632	MYC associated zinc finger protein	gene	DOID:9006640	16p11.2 Deletion Syndrome		ISO	RGD:1315360	D	RGD:8554872	20190312	ClinVar	ClinVar Annotator: match by term: 16p11.2 deletion syndrome
HIGH	Muc6	0/0	0/0	2023-01-01	2023-01-01	0/0	0/0	2023-01-01	628826	mucin 6, oligomeric mucus/gel-forming	gene	DOID:0050709	early infantile epileptic encephalopathy		ISO	RGD:1353445	D	RGD:8554872	20210406	ClinVar	ClinVar Annotator: match by term: Developmental and epileptic encephalopathy	8
HIGH	Muc6	0/0	0/0	2023-01-01	2023-01-01	0/0	0/0	2023-01-01	628826	mucin 6, oligomeric mucus/gel-forming	gene	DOID:0111969	immunodeficiency 39		ISO	RGD:1353445	D	RGD:8554872	20200512	ClinVar	ClinVar Annotator: match by term: Immunodeficiency 39	8
HIGH	Muc6	0/0	0/0	2023-01-01	2023-01-01	0/0	0/0	2023-01-01	628826	mucin 6, oligomeric mucus/gel-forming	gene	DOID:0112202	developmental and epileptic encephalopathy		ISO	RGD:1353445	D	RGD:8554872	20210406	ClinVar	ClinVar Annotator: match by term: Developmental and epileptic encephalopathy	8
HIGH	Muc6	0/0	0/0	2023-01-01	2023-01-01	0/0	0/0	2023-01-01	628826	mucin 6, oligomeric mucus/gel-forming	gene	DOID:10283	prostate cancer		ISO	RGD:1353445	D	RGD:8554872	20171114	ClinVar	ClinVar Annotator: match by term: Prostate cancer	214
HIGH	Muc6	0/0	0/0	2023-01-01	2023-01-01	0/0	0/0	2023-01-01	628826	mucin 6, oligomeric mucus/gel-forming	gene	DOID:10808	gastric ulcer	treatment	IDA		D	RGD:7364759	20130926	RGD
HIGH	Muc6	0/0	0/0	2023-01-01	2023-01-01	0/0	0/0	2023-01-01	628826	mucin 6, oligomeric mucus/gel-forming	gene	DOID:14503	neuronal ceroid lipofuscinosis		ISO	RGD:1353445	D	RGD:8554872	20200512	ClinVar	ClinVar Annotator: match by term: Neuronal ceroid lipofuscinosis	8
HIGH	Muc6	0/0	0/0	2023-01-01	2023-01-01	0/0	0/0	2023-01-01	628826	mucin 6, oligomeric mucus/gel-forming	gene	DOID:1485	cystic fibrosis		ISO	RGD:1552161	D	RGD:7364748	20130925	RGD
HIGH	Muc6	0/0	0/0	2023-01-01	2023-01-01	0/0	0/0	2023-01-01	628826	mucin 6, oligomeric mucus/gel-forming	gene	DOID:1793	pancreatic cancer		ISO	RGD:1353445	D	RGD:2325167	20100521	RGD	protein:increased expression: :
HIGH	Muc6	0/0	0/0	2023-01-01	2023-01-01	0/0	0/0	2023-01-01	628826	mucin 6, oligomeric mucus/gel-forming	gene	DOID:3030	mucinous adenocarcinoma		ISO	RGD:1353445	D	RGD:2325166	20100521	RGD	associated with bile duct neoplasms
HIGH	Muc6	0/0	0/0	2023-01-01	2023-01-01	0/0	0/0	2023-01-01	628826	mucin 6, oligomeric mucus/gel-forming	gene	DOID:4947	cholangiocarcinoma		ISO	RGD:1353445	D	RGD:2325167	20100521	RGD	protein:increased expression: :
HIGH	Muc6	0/0	0/0	2023-01-01	2023-01-01	0/0	0/0	2023-01-01	628826	mucin 6, oligomeric mucus/gel-forming	gene	DOID:9000011	Gallbladder Neoplasms		ISO	RGD:1353445	D	RGD:2324651	20100521	RGD	protein:decreased expression:gallbladder
HIGH	Muc6	0/0	0/0	2023-01-01	2023-01-01	0/0	0/0	2023-01-01	628826	mucin 6, oligomeric mucus/gel-forming	gene	DOID:9000217	Stomach Neoplasms		ISO	RGD:1353445	D	RGD:11554173	20161020	CTD	CTD Direct Evidence: marker/mechanism	337
HIGH	Muc6	0/0	0/0	2023-01-01	2023-01-01	0/0	0/0	2023-01-01	628826	mucin 6, oligomeric mucus/gel-forming	gene	DOID:9000965	Neoplasm Metastasis	disease_progression	ISO	RGD:1353445	D	RGD:2325159	20100521	RGD	associated with cholangiocarcinoma
HIGH	Muc6	0/0	0/0	2023-01-01	2023-01-01	0/0	0/0	2023-01-01	628826	mucin 6, oligomeric mucus/gel-forming	gene	DOID:9004035	Segawa Syndrome, Autosomal Recessive		ISO	RGD:1353445	D	RGD:8554872	20210406	ClinVar	ClinVar Annotator: match by term: Autosomal recessive DOPA responsive dystonia	8
HIGH	Muc6	0/0	0/0	2023-01-01	2023-01-01	0/0	0/0	2023-01-01	628826	mucin 6, oligomeric mucus/gel-forming	gene	DOID:9008114	Helicobacter Infections		ISO	RGD:1353445	D	RGD:7364760	20130926	RGD	protein:increased expression:stomach epithelium
HIGH	Muc5ac	2023-01-01	2023-01-01	0/0	0/0	2023-01-01	2023-01-01	0/0	62001	mucin 5AC, oligomeric mucus/gel-forming	gene	DOID:0050625	biliary tract benign neoplasm	disease_progression	ISO	RGD:737024	D	RGD:2324916	20100518	RGD	protein:increased expression:serum
HIGH	Muc5ac	2023-01-01	2023-01-01	0/0	0/0	2023-01-01	2023-01-01	0/0	62001	mucin 5AC, oligomeric mucus/gel-forming	gene	DOID:0050709	early infantile epileptic encephalopathy		ISO	RGD:737024	D	RGD:8554872	20210406	ClinVar	ClinVar Annotator: match by term: Developmental and epileptic encephalopathy	8
HIGH	Muc5ac	2023-01-01	2023-01-01	0/0	0/0	2023-01-01	2023-01-01	0/0	62001	mucin 5AC, oligomeric mucus/gel-forming	gene	DOID:0111969	immunodeficiency 39		ISO	RGD:737024	D	RGD:8554872	20200512	ClinVar	ClinVar Annotator: match by term: Immunodeficiency 39	8
HIGH	Muc5ac	2023-01-01	2023-01-01	0/0	0/0	2023-01-01	2023-01-01	0/0	62001	mucin 5AC, oligomeric mucus/gel-forming	gene	DOID:0112202	developmental and epileptic encephalopathy		ISO	RGD:737024	D	RGD:8554872	20210406	ClinVar	ClinVar Annotator: match by term: Developmental and epileptic encephalopathy	8
HIGH	Muc5ac	2023-01-01	2023-01-01	0/0	0/0	2023-01-01	2023-01-01	0/0	62001	mucin 5AC, oligomeric mucus/gel-forming	gene	DOID:10140	dry eye syndrome		ISO	RGD:62293	D	RGD:7364730	20130925	RGD
HIGH	Muc5ac	2023-01-01	2023-01-01	0/0	0/0	2023-01-01	2023-01-01	0/0	62001	mucin 5AC, oligomeric mucus/gel-forming	gene	DOID:10754	otitis media		IEP		D	RGD:2324973	20100518	RGD	mRNA:increased expression:ear
HIGH	Muc5ac	2023-01-01	2023-01-01	0/0	0/0	2023-01-01	2023-01-01	0/0	62001	mucin 5AC, oligomeric mucus/gel-forming	gene	DOID:10808	gastric ulcer		IEP		D	RGD:2324968	20100518	RGD	mRNA, protein:decreased expression:stomach
HIGH	Muc5ac	2023-01-01	2023-01-01	0/0	0/0	2023-01-01	2023-01-01	0/0	62001	mucin 5AC, oligomeric mucus/gel-forming	gene	DOID:1273	respiratory syncytial virus infectious disease		ISO	RGD:62293	D	RGD:5131205	20110425	RGD	associated with Respiratory Hypersensitivity
HIGH	Muc5ac	2023-01-01	2023-01-01	0/0	0/0	2023-01-01	2023-01-01	0/0	62001	mucin 5AC, oligomeric mucus/gel-forming	gene	DOID:12894	Sjogren's syndrome		ISO	RGD:737024	D	RGD:7364736	20130925	RGD	mRNA:decreased expression:conjunctival epithelial cell
HIGH	Muc5ac	2023-01-01	2023-01-01	0/0	0/0	2023-01-01	2023-01-01	0/0	62001	mucin 5AC, oligomeric mucus/gel-forming	gene	DOID:12895	keratoconjunctivitis sicca		ISO	RGD:62293	D	RGD:7349377	20130923	RGD
HIGH	Muc5ac	2023-01-01	2023-01-01	0/0	0/0	2023-01-01	2023-01-01	0/0	62001	mucin 5AC, oligomeric mucus/gel-forming	gene	DOID:13550	angle-closure glaucoma		ISO	RGD:737024	D	RGD:7364742	20130925	RGD	associated with Cataract
HIGH	Muc5ac	2023-01-01	2023-01-01	0/0	0/0	2023-01-01	2023-01-01	0/0	62001	mucin 5AC, oligomeric mucus/gel-forming	gene	DOID:14503	neuronal ceroid lipofuscinosis		ISO	RGD:737024	D	RGD:8554872	20200512	ClinVar	ClinVar Annotator: match by term: Neuronal ceroid lipofuscinosis	8
HIGH	Muc5ac	2023-01-01	2023-01-01	0/0	0/0	2023-01-01	2023-01-01	0/0	62001	mucin 5AC, oligomeric mucus/gel-forming	gene	DOID:1485	cystic fibrosis		ISO	RGD:737024	D	RGD:5131191	20110422	RGD
HIGH	Muc5ac	2023-01-01	2023-01-01	0/0	0/0	2023-01-01	2023-01-01	0/0	62001	mucin 5AC, oligomeric mucus/gel-forming	gene	DOID:1679	cystitis		ISO	RGD:737024	D	RGD:7349345	20130920	RGD
HIGH	Muc5ac	2023-01-01	2023-01-01	0/0	0/0	2023-01-01	2023-01-01	0/0	62001	mucin 5AC, oligomeric mucus/gel-forming	gene	DOID:1686	glaucoma		ISO	RGD:737024	D	RGD:7364743	20130925	RGD	protein:increased expression:conjunctival epithelial cell
HIGH	Muc5ac	2023-01-01	2023-01-01	0/0	0/0	2023-01-01	2023-01-01	0/0	62001	mucin 5AC, oligomeric mucus/gel-forming	gene	DOID:1793	pancreatic cancer		ISO	RGD:737024	D	RGD:2317984	20100514	RGD	protein:increased expression:pancreas
HIGH	Muc5ac	2023-01-01	2023-01-01	0/0	0/0	2023-01-01	2023-01-01	0/0	62001	mucin 5AC, oligomeric mucus/gel-forming	gene	DOID:2841	asthma		IEP		D	RGD:2324962	20110425	RGD	mRNA,protein:increased expression:lung
HIGH	Muc5ac	2023-01-01	2023-01-01	0/0	0/0	2023-01-01	2023-01-01	0/0	62001	mucin 5AC, oligomeric mucus/gel-forming	gene	DOID:3030	mucinous adenocarcinoma		ISO	RGD:737024	D	RGD:2324887	20100514	RGD	associated with pancreatic neoplasms
HIGH	Muc5ac	2023-01-01	2023-01-01	0/0	0/0	2023-01-01	2023-01-01	0/0	62001	mucin 5AC, oligomeric mucus/gel-forming	gene	DOID:3083	chronic obstructive pulmonary disease		ISO	RGD:737024	D	RGD:4145655	20110425	RGD	mRNA, protein:increased expression:lung
HIGH	Muc5ac	2023-01-01	2023-01-01	0/0	0/0	2023-01-01	2023-01-01	0/0	62001	mucin 5AC, oligomeric mucus/gel-forming	gene	DOID:3587	pancreatic ductal carcinoma		ISO	RGD:737024	D	RGD:2324986	20100526	RGD	mRNA:increased expression:pancreas
HIGH	Muc5ac	2023-01-01	2023-01-01	0/0	0/0	2023-01-01	2023-01-01	0/0	62001	mucin 5AC, oligomeric mucus/gel-forming	gene	DOID:3770	pulmonary fibrosis		IEP		D	RGD:5131207	20110425	RGD	mRNA, protein:increased expression:lung
HIGH	Muc5ac	2023-01-01	2023-01-01	0/0	0/0	2023-01-01	2023-01-01	0/0	62001	mucin 5AC, oligomeric mucus/gel-forming	gene	DOID:4481	allergic rhinitis		IEP		D	RGD:7364746	20130925	RGD	mRNA, protein:increased expression:nasal cavity epithelium
HIGH	Muc5ac	2023-01-01	2023-01-01	0/0	0/0	2023-01-01	2023-01-01	0/0	62001	mucin 5AC, oligomeric mucus/gel-forming	gene	DOID:4483	rhinitis		IEP		D	RGD:4145454	20101104	RGD	mRNA:increased expression:nose
HIGH	Muc5ac	2023-01-01	2023-01-01	0/0	0/0	2023-01-01	2023-01-01	0/0	62001	mucin 5AC, oligomeric mucus/gel-forming	gene	DOID:4608	common bile duct neoplasm		ISO	RGD:737024	D	RGD:2324890	20100514	RGD	protein:altered expression:pancreas
HIGH	Muc5ac	2023-01-01	2023-01-01	0/0	0/0	2023-01-01	2023-01-01	0/0	62001	mucin 5AC, oligomeric mucus/gel-forming	gene	DOID:4947	cholangiocarcinoma		ISO	RGD:737024	D	RGD:2324948	20100518	RGD	mRNA:increased expression:bile duct
HIGH	Muc5ac	2023-01-01	2023-01-01	0/0	0/0	2023-01-01	2023-01-01	0/0	62001	mucin 5AC, oligomeric mucus/gel-forming	gene	DOID:76	stomach disease	treatment	IDA		D	RGD:7364745	20130925	RGD
HIGH	Muc5ac	2023-01-01	2023-01-01	0/0	0/0	2023-01-01	2023-01-01	0/0	62001	mucin 5AC, oligomeric mucus/gel-forming	gene	DOID:8463	corneal ulcer		ISO	RGD:737024	D	RGD:7364739	20130925	RGD	associated with Hypersensitivity
HIGH	Muc5ac	2023-01-01	2023-01-01	0/0	0/0	2023-01-01	2023-01-01	0/0	62001	mucin 5AC, oligomeric mucus/gel-forming	gene	DOID:9000011	Gallbladder Neoplasms		ISO	RGD:737024	D	RGD:2324651	20100514	RGD	protein:decreased expression:gallbladder
HIGH	Muc5ac	2023-01-01	2023-01-01	0/0	0/0	2023-01-01	2023-01-01	0/0	62001	mucin 5AC, oligomeric mucus/gel-forming	gene	DOID:9000081	Lymphatic Metastasis		ISO	RGD:737024	D	RGD:2325168	20100521	RGD	associated with chloangiocarcinoma
HIGH	Muc5ac	2023-01-01	2023-01-01	0/0	0/0	2023-01-01	2023-01-01	0/0	62001	mucin 5AC, oligomeric mucus/gel-forming	gene	DOID:9000156	Metaplasia		ISO	RGD:737024	D	RGD:7364761	20130926	RGD	associated with Duodenal Diseases
HIGH	Muc5ac	2023-01-01	2023-01-01	0/0	0/0	2023-01-01	2023-01-01	0/0	62001	mucin 5AC, oligomeric mucus/gel-forming	gene	DOID:9000965	Neoplasm Metastasis		ISO	RGD:737024	D	RGD:2324987	20100518	RGD	associated with chloangiocarcinoma
HIGH	Muc5ac	2023-01-01	2023-01-01	0/0	0/0	2023-01-01	2023-01-01	0/0	62001	mucin 5AC, oligomeric mucus/gel-forming	gene	DOID:9001472	Nasal Polyps		ISO	RGD:737024	D	RGD:7364740	20130925	RGD
HIGH	Muc5ac	2023-01-01	2023-01-01	0/0	0/0	2023-01-01	2023-01-01	0/0	62001	mucin 5AC, oligomeric mucus/gel-forming	gene	DOID:9002992	Nematode Infections	resistance	IEP		D	RGD:7364747	20130925	RGD
HIGH	Muc5ac	2023-01-01	2023-01-01	0/0	0/0	2023-01-01	2023-01-01	0/0	62001	mucin 5AC, oligomeric mucus/gel-forming	gene	DOID:9003470	Picornaviridae Infections		ISO	RGD:62293	D	RGD:4145626	20130925	RGD	associated with Pulmonary Disease, Chronic Obstructive
HIGH	Muc5ac	2023-01-01	2023-01-01	0/0	0/0	2023-01-01	2023-01-01	0/0	62001	mucin 5AC, oligomeric mucus/gel-forming	gene	DOID:9004035	Segawa Syndrome, Autosomal Recessive		ISO	RGD:737024	D	RGD:8554872	20210406	ClinVar	ClinVar Annotator: match by term: Autosomal recessive DOPA responsive dystonia	8
HIGH	Muc5ac	2023-01-01	2023-01-01	0/0	0/0	2023-01-01	2023-01-01	0/0	62001	mucin 5AC, oligomeric mucus/gel-forming	gene	DOID:9005941	Rhinosinusitis	treatment	IDA		D	RGD:7349403	20130924	RGD
HIGH	Muc5ac	2023-01-01	2023-01-01	0/0	0/0	2023-01-01	2023-01-01	0/0	62001	mucin 5AC, oligomeric mucus/gel-forming	gene	DOID:9007425	Diffuse Panbronchiolitis		ISO	RGD:737024	D	RGD:7364741	20130925	RGD	protein:decreased expression:bronchiole epithelium
HIGH	Muc5ac	2023-01-01	2023-01-01	0/0	0/0	2023-01-01	2023-01-01	0/0	62001	mucin 5AC, oligomeric mucus/gel-forming	gene	DOID:9008821	Otitis Media with Effusion		ISO	RGD:62293	D	RGD:7364764	20130926	RGD	mRNA:decreased expression:ear
HIGH	Muc5ac	2023-01-01	2023-01-01	0/0	0/0	2023-01-01	2023-01-01	0/0	62001	mucin 5AC, oligomeric mucus/gel-forming	gene	DOID:9368	keratoconjunctivitis		ISO	RGD:737024	D	RGD:7364735	20130925	RGD	mRNA:decreased expression:conjunctival epithelial cell
HIGH	Tpcn2	0/0	0/0	2023-01-01	2023-01-01	0/0	0/0	2023-01-01	1311779	two pore segment channel 2	gene	DOID:1059	intellectual disability		ISO	RGD:1323411	D	RGD:8554872	20210406	ClinVar	ClinVar Annotator: match by term: Intellectual disability
HIGH	Tpcn2	0/0	0/0	2023-01-01	2023-01-01	0/0	0/0	2023-01-01	1311779	two pore segment channel 2	gene	DOID:9000097	Skin/Hair/Eye Pigmentation, Variation In, 10		ISO	RGD:1323411	D	RGD:7240710	20210818	OMIM
HIGH	Tpcn2	0/0	0/0	2023-01-01	2023-01-01	0/0	0/0	2023-01-01	1311779	two pore segment channel 2	gene	DOID:9006754	Marfanoid Mental Retardation Syndrome, Autosomal		ISO	RGD:1323411	D	RGD:8554872	20200211	ClinVar	ClinVar Annotator: match by term: Marfanoid habitus and intellectual disability	5
HIGH	Acy3	0/0	0/0	2023-01-01	2023-01-01	0/0	0/0	2023-01-01	1305394	aminoacylase 3	gene	DOID:0060754	familial temporal lobe epilepsy 8		ISO	RGD:1352202	D	RGD:8554872	20210511	ClinVar	ClinVar Annotator: match by term: Epilepsy, familial temporal lobe, 8	8
HIGH	Acy3	0/0	0/0	2023-01-01	2023-01-01	0/0	0/0	2023-01-01	1305394	aminoacylase 3	gene	DOID:1059	intellectual disability		ISO	RGD:1352202	D	RGD:8554872	20210406	ClinVar	ClinVar Annotator: match by term: Intellectual disability
HIGH	Mus81	0/0	0/0	2023-01-01	2023-01-01	0/0	0/0	2023-01-01	1311957	MUS81 structure-specific endonuclease subunit	gene	DOID:0050645	arterial tortuosity syndrome		ISS	RGD:1323680	D	RGD:13592920	20180518	MouseDO	OMIM:208050
HIGH	Mus81	0/0	0/0	2023-01-01	2023-01-01	0/0	0/0	2023-01-01	1311957	MUS81 structure-specific endonuclease subunit	gene	DOID:0060754	familial temporal lobe epilepsy 8		ISO	RGD:1323679	D	RGD:8554872	20210511	ClinVar	ClinVar Annotator: match by term: Epilepsy, familial temporal lobe, 8	8
HIGH	Mus81	0/0	0/0	2023-01-01	2023-01-01	0/0	0/0	2023-01-01	1311957	MUS81 structure-specific endonuclease subunit	gene	DOID:0070133	autosomal recessive cutis laxa type IB		ISO	RGD:1323679	D	RGD:8554872	20180410	ClinVar	ClinVar Annotator: match by term: CUTIS LAXA, AUTOSOMAL RECESSIVE, TYPE IB	23,24
HIGH	Mus81	0/0	0/0	2023-01-01	2023-01-01	0/0	0/0	2023-01-01	1311957	MUS81 structure-specific endonuclease subunit	gene	DOID:0070135	autosomal recessive cutis laxa type IA		ISO	RGD:1323679	D	RGD:8554872	20180410	ClinVar	ClinVar Annotator: match by term: Autosomal recessive cutis laxa type IA
HIGH	Mus81	0/0	0/0	2023-01-01	2023-01-01	0/0	0/0	2023-01-01	1311957	MUS81 structure-specific endonuclease subunit	gene	DOID:1059	intellectual disability		ISO	RGD:1323679	D	RGD:8554872	20210406	ClinVar	ClinVar Annotator: match by term: Intellectual disability
HIGH	Mus81	0/0	0/0	2023-01-01	2023-01-01	0/0	0/0	2023-01-01	1311957	MUS81 structure-specific endonuclease subunit	gene	DOID:14323	Marfan syndrome		ISS	RGD:1323680	D	RGD:13592920	20180518	MouseDO	OMIM:154700
HIGH	Mus81	0/0	0/0	2023-01-01	2023-01-01	0/0	0/0	2023-01-01	1311957	MUS81 structure-specific endonuclease subunit	gene	DOID:9002034	Autosomal Recessive Cutis Laxa		ISO	RGD:1323679	D	RGD:8554872	20180410	ClinVar	ClinVar Annotator: match by term: Cutis laxa, recessive
HIGH	Mus81	0/0	0/0	2023-01-01	2023-01-01	0/0	0/0	2023-01-01	1311957	MUS81 structure-specific endonuclease subunit	gene	DOID:9675	pulmonary emphysema		ISS	RGD:1323680	D	RGD:13592920	20180518	MouseDO	OMIM:130700
HIGH	Pola2	0/0	0/0	2023-01-01	2023-01-01	0/0	0/0	2023-01-01	621817	DNA polymerase alpha 2, accessory subunit	gene	DOID:0060754	familial temporal lobe epilepsy 8		ISO	RGD:731623	D	RGD:8554872	20210511	ClinVar	ClinVar Annotator: match by term: Epilepsy, familial temporal lobe, 8	8
HIGH	Pola2	0/0	0/0	2023-01-01	2023-01-01	0/0	0/0	2023-01-01	621817	DNA polymerase alpha 2, accessory subunit	gene	DOID:1059	intellectual disability		ISO	RGD:731623	D	RGD:8554872	20210406	ClinVar	ClinVar Annotator: match by term: Intellectual disability
HIGH	Pola2	0/0	0/0	2023-01-01	2023-01-01	0/0	0/0	2023-01-01	621817	DNA polymerase alpha 2, accessory subunit	gene	DOID:3070	high grade glioma		ISO	RGD:731623	D	RGD:8554872	20190709	ClinVar	ClinVar Annotator: match by term: Ependymoma
HIGH	Arl2	0/0	0/0	2023-01-01	2023-01-01	0/0	0/0	2023-01-01	69326	ADP-ribosylation factor like GTPase 2	gene	DOID:0060754	familial temporal lobe epilepsy 8		ISO	RGD:735885	D	RGD:8554872	20210511	ClinVar	ClinVar Annotator: match by term: Epilepsy, familial temporal lobe, 8	8
HIGH	Arl2	0/0	0/0	2023-01-01	2023-01-01	0/0	0/0	2023-01-01	69326	ADP-ribosylation factor like GTPase 2	gene	DOID:1059	intellectual disability		ISO	RGD:735885	D	RGD:8554872	20210406	ClinVar	ClinVar Annotator: match by term: Intellectual disability
HIGH	Arl2	0/0	0/0	2023-01-01	2023-01-01	0/0	0/0	2023-01-01	69326	ADP-ribosylation factor like GTPase 2	gene	DOID:1909	melanoma		ISO	RGD:735885	D	RGD:11554173	20161020	CTD	CTD Direct Evidence: marker/mechanism	25
HIGH	Arl2	0/0	0/0	2023-01-01	2023-01-01	0/0	0/0	2023-01-01	69326	ADP-ribosylation factor like GTPase 2	gene	DOID:3070	high grade glioma		ISO	RGD:735885	D	RGD:8554872	20190709	ClinVar	ClinVar Annotator: match by term: Ependymoma
HIGH	Arl2	0/0	0/0	2023-01-01	2023-01-01	0/0	0/0	2023-01-01	69326	ADP-ribosylation factor like GTPase 2	gene	DOID:9008938	Microcornea, Rod-Cone Dystrophy, Cataract, and Posterior Staphyloma 1		ISO	RGD:735885	D	RGD:7240710	20201111	OMIM
HIGH	Fxn	0/0	0/0	2023-01-01	2023-01-01	2023-01-01	2023-01-01	2023-01-01	1565754	frataxin	gene	DOID:0111218	Friedreich ataxia 1		ISO	RGD:1604403	D	RGD:7240710	20131030	OMIM
HIGH	Fxn	0/0	0/0	2023-01-01	2023-01-01	2023-01-01	2023-01-01	2023-01-01	1565754	frataxin	gene	DOID:11984	hypertrophic cardiomyopathy		ISO	RGD:1604403	D	RGD:8554872	20191112	ClinVar	ClinVar Annotator: match by term: Hypertrophic cardiomyopathy	5,338
HIGH	Fxn	0/0	0/0	2023-01-01	2023-01-01	2023-01-01	2023-01-01	2023-01-01	1565754	frataxin	gene	DOID:12705	Friedreich ataxia		ISO	RGD:1604403	D	RGD:11554173	20200114	CTD	CTD Direct Evidence: marker/mechanism	339–349
HIGH	Fxn	0/0	0/0	2023-01-01	2023-01-01	2023-01-01	2023-01-01	2023-01-01	1565754	frataxin	gene	DOID:9002320	Neurobehavioral Manifestations		ISO	RGD:1604403	D	RGD:11554173	20200114	CTD	CTD Direct Evidence: marker/mechanism	347
HIGH	Fxn	0/0	0/0	2023-01-01	2023-01-01	2023-01-01	2023-01-01	2023-01-01	1565754	frataxin	gene	DOID:9007692	Insulin Resistance		ISO	RGD:1604403	D	RGD:2307049	20090520	RGD	DNA:repeats:intron:GAA (human)
HIGH	Fxn	0/0	0/0	2023-01-01	2023-01-01	2023-01-01	2023-01-01	2023-01-01	1565754	frataxin	gene	DOID:9351	diabetes mellitus		ISO	RGD:1551716	D	RGD:2307048	20090520	RGD	DNA:deletion:exon (mouse)
HIGH	Fxn	0/0	0/0	2023-01-01	2023-01-01	2023-01-01	2023-01-01	2023-01-01	1565754	frataxin	gene	DOID:9352	type 2 diabetes mellitus		ISO	RGD:1604403	D	RGD:2307050	20090520	RGD	DNA:repeats:intron:GAA (human)
HIGH	Fxn	0/0	0/0	2023-01-01	2023-01-01	2023-01-01	2023-01-01	2023-01-01	1565754	frataxin	gene	DOID:9970	obesity		ISO	RGD:1551716	D	RGD:2307045	20090520	RGD	DNA:deletion:exon (mouse)
HIGH	Ncor1	0/0	0/0	0/0	2023-01-01	0/0	0/0	2023-01-01	3612	nuclear receptor co-repressor 1	gene	DOID:0060351	mitochondrial complex III deficiency nuclear type 2		ISO	RGD:730890	D	RGD:8554872	20200609	ClinVar	ClinVar Annotator: match by term: Mitochondrial complex III deficiency, nuclear type 2
HIGH	Ncor1	0/0	0/0	0/0	2023-01-01	0/0	0/0	2023-01-01	3612	nuclear receptor co-repressor 1	gene	DOID:0080111	mitochondrial complex III deficiency nuclear type 1		ISO	RGD:730890	D	RGD:8554872	20200107	ClinVar	ClinVar Annotator: match by term: Mitochondrial complex III deficiency, nuclear type 1
HIGH	Ncor1	0/0	0/0	0/0	2023-01-01	0/0	0/0	2023-01-01	3612	nuclear receptor co-repressor 1	gene	DOID:11054	urinary bladder cancer		ISO	RGD:730890	D	RGD:11554173	20161020	CTD	CTD Direct Evidence: marker/mechanism	350
HIGH	Ncor1	0/0	0/0	0/0	2023-01-01	0/0	0/0	2023-01-01	3612	nuclear receptor co-repressor 1	gene	DOID:11612	polycystic ovary syndrome		IAGP		D	RGD:5688285	20120224	RGD	DNA:hypomethylation:promoter:g.218, 224 (rat)
HIGH	Ncor1	0/0	0/0	0/0	2023-01-01	0/0	0/0	2023-01-01	3612	nuclear receptor co-repressor 1	gene	DOID:12849	autistic disorder		ISO	RGD:730890	D	RGD:8554872	20201006	ClinVar	ClinVar Annotator: match by term: Autistic disorder of childhood onset
HIGH	Ncor1	0/0	0/0	0/0	2023-01-01	0/0	0/0	2023-01-01	3612	nuclear receptor co-repressor 1	gene	DOID:12858	Huntington's disease		ISO	RGD:730890	D	RGD:5688338	20120228	RGD	protein:decreased expression:temporal cortex, neuron, nucleus (human)
HIGH	Ncor1	0/0	0/0	0/0	2023-01-01	0/0	0/0	2023-01-01	3612	nuclear receptor co-repressor 1	gene	DOID:1459	hypothyroidism		IEP		D	RGD:2306463	20090417	RGD	mRNA:altered expression:brain
HIGH	Ncor1	0/0	0/0	0/0	2023-01-01	0/0	0/0	2023-01-01	3612	nuclear receptor co-repressor 1	gene	DOID:2030	anxiety disorder		IMP		D	RGD:5688287	20151119	RGD
HIGH	Ncor1	0/0	0/0	0/0	2023-01-01	0/0	0/0	2023-01-01	3612	nuclear receptor co-repressor 1	gene	DOID:2671	transitional cell carcinoma		ISO	RGD:730890	D	RGD:11554173	20161020	CTD	CTD Direct Evidence: marker/mechanism	350
HIGH	Ncor1	0/0	0/0	0/0	2023-01-01	0/0	0/0	2023-01-01	3612	nuclear receptor co-repressor 1	gene	DOID:289	endometriosis		ISO	RGD:730890	D	RGD:11554173	20161020	CTD	CTD Direct Evidence: marker/mechanism	351
HIGH	Ncor1	0/0	0/0	0/0	2023-01-01	0/0	0/0	2023-01-01	3612	nuclear receptor co-repressor 1	gene	DOID:3068	glioblastoma		ISO	RGD:730890	D	RGD:11554173	20161020	CTD	CTD Direct Evidence: marker/mechanism	352
HIGH	Ncor1	0/0	0/0	0/0	2023-01-01	0/0	0/0	2023-01-01	3612	nuclear receptor co-repressor 1	gene	DOID:9002304	Prostatic Neoplasms		ISO	RGD:730890	D	RGD:11554173	20180515	CTD	CTD Direct Evidence: marker/mechanism	353
HIGH	Ncor1	0/0	0/0	0/0	2023-01-01	0/0	0/0	2023-01-01	3612	nuclear receptor co-repressor 1	gene	DOID:9002532	Neonatal Hyperbilirubinemia		ISO	RGD:730890	D	RGD:11554173	20180220	CTD	CTD Direct Evidence: marker/mechanism	354
HIGH	Ncor1	0/0	0/0	0/0	2023-01-01	0/0	0/0	2023-01-01	3612	nuclear receptor co-repressor 1	gene	DOID:9004713	Acute-Phase Reaction		IEP		D	RGD:10412679	20151119	RGD	mRNA:decreased expression:liver
HIGH	Ncor1	0/0	0/0	0/0	2023-01-01	0/0	0/0	2023-01-01	3612	nuclear receptor co-repressor 1	gene	DOID:9007188	Liver Neoplasms		ISO	RGD:730890	D	RGD:11554173	20191029	CTD	CTD Direct Evidence: marker/mechanism	355
HIGH	Ncor1	0/0	0/0	0/0	2023-01-01	0/0	0/0	2023-01-01	3612	nuclear receptor co-repressor 1	gene	DOID:9008086	Developmental Disabilities		ISO	RGD:730890	D	RGD:8554872	20170912	ClinVar	ClinVar Annotator: match by term: Developmental delay
HIGH	Ncor1	0/0	0/0	0/0	2023-01-01	0/0	0/0	2023-01-01	3612	nuclear receptor co-repressor 1	gene	DOID:9008939	Breast Neoplasms		ISO	RGD:730890	D	RGD:11554173	20161020	CTD	CTD Direct Evidence: marker/mechanism	356
HIGH	Ncor1	0/0	0/0	0/0	2023-01-01	0/0	0/0	2023-01-01	3612	nuclear receptor co-repressor 1	gene	DOID:9008952	Breast Cancer, Familial		ISO	RGD:730890	D	RGD:8554872	20171212	ClinVar	ClinVar Annotator: match by term: Familial cancer of breast	5
HIGH	Ncor1	0/0	0/0	2023-01-01	2023-01-01	0/0	0/0	2023-01-01	3612	nuclear receptor co-repressor 1	gene	DOID:0060351	mitochondrial complex III deficiency nuclear type 2		ISO	RGD:730890	D	RGD:8554872	20200609	ClinVar	ClinVar Annotator: match by term: Mitochondrial complex III deficiency, nuclear type 2
HIGH	Ncor1	0/0	0/0	2023-01-01	2023-01-01	0/0	0/0	2023-01-01	3612	nuclear receptor co-repressor 1	gene	DOID:0080111	mitochondrial complex III deficiency nuclear type 1		ISO	RGD:730890	D	RGD:8554872	20200107	ClinVar	ClinVar Annotator: match by term: Mitochondrial complex III deficiency, nuclear type 1
HIGH	Ncor1	0/0	0/0	2023-01-01	2023-01-01	0/0	0/0	2023-01-01	3612	nuclear receptor co-repressor 1	gene	DOID:11054	urinary bladder cancer		ISO	RGD:730890	D	RGD:11554173	20161020	CTD	CTD Direct Evidence: marker/mechanism	350
HIGH	Ncor1	0/0	0/0	2023-01-01	2023-01-01	0/0	0/0	2023-01-01	3612	nuclear receptor co-repressor 1	gene	DOID:11612	polycystic ovary syndrome		IAGP		D	RGD:5688285	20120224	RGD	DNA:hypomethylation:promoter:g.218, 224 (rat)
HIGH	Ncor1	0/0	0/0	2023-01-01	2023-01-01	0/0	0/0	2023-01-01	3612	nuclear receptor co-repressor 1	gene	DOID:12849	autistic disorder		ISO	RGD:730890	D	RGD:8554872	20201006	ClinVar	ClinVar Annotator: match by term: Autistic disorder of childhood onset
HIGH	Ncor1	0/0	0/0	2023-01-01	2023-01-01	0/0	0/0	2023-01-01	3612	nuclear receptor co-repressor 1	gene	DOID:12858	Huntington's disease		ISO	RGD:730890	D	RGD:5688338	20120228	RGD	protein:decreased expression:temporal cortex, neuron, nucleus (human)
HIGH	Ncor1	0/0	0/0	2023-01-01	2023-01-01	0/0	0/0	2023-01-01	3612	nuclear receptor co-repressor 1	gene	DOID:1459	hypothyroidism		IEP		D	RGD:2306463	20090417	RGD	mRNA:altered expression:brain
HIGH	Ncor1	0/0	0/0	2023-01-01	2023-01-01	0/0	0/0	2023-01-01	3612	nuclear receptor co-repressor 1	gene	DOID:2030	anxiety disorder		IMP		D	RGD:5688287	20151119	RGD
HIGH	Ncor1	0/0	0/0	2023-01-01	2023-01-01	0/0	0/0	2023-01-01	3612	nuclear receptor co-repressor 1	gene	DOID:2671	transitional cell carcinoma		ISO	RGD:730890	D	RGD:11554173	20161020	CTD	CTD Direct Evidence: marker/mechanism	350
HIGH	Ncor1	0/0	0/0	2023-01-01	2023-01-01	0/0	0/0	2023-01-01	3612	nuclear receptor co-repressor 1	gene	DOID:289	endometriosis		ISO	RGD:730890	D	RGD:11554173	20161020	CTD	CTD Direct Evidence: marker/mechanism	351
HIGH	Ncor1	0/0	0/0	2023-01-01	2023-01-01	0/0	0/0	2023-01-01	3612	nuclear receptor co-repressor 1	gene	DOID:3068	glioblastoma		ISO	RGD:730890	D	RGD:11554173	20161020	CTD	CTD Direct Evidence: marker/mechanism	352
HIGH	Ncor1	0/0	0/0	2023-01-01	2023-01-01	0/0	0/0	2023-01-01	3612	nuclear receptor co-repressor 1	gene	DOID:9002304	Prostatic Neoplasms		ISO	RGD:730890	D	RGD:11554173	20180515	CTD	CTD Direct Evidence: marker/mechanism	353
HIGH	Ncor1	0/0	0/0	2023-01-01	2023-01-01	0/0	0/0	2023-01-01	3612	nuclear receptor co-repressor 1	gene	DOID:9002532	Neonatal Hyperbilirubinemia		ISO	RGD:730890	D	RGD:11554173	20180220	CTD	CTD Direct Evidence: marker/mechanism	354
HIGH	Ncor1	0/0	0/0	2023-01-01	2023-01-01	0/0	0/0	2023-01-01	3612	nuclear receptor co-repressor 1	gene	DOID:9004713	Acute-Phase Reaction		IEP		D	RGD:10412679	20151119	RGD	mRNA:decreased expression:liver
HIGH	Ncor1	0/0	0/0	2023-01-01	2023-01-01	0/0	0/0	2023-01-01	3612	nuclear receptor co-repressor 1	gene	DOID:9007188	Liver Neoplasms		ISO	RGD:730890	D	RGD:11554173	20191029	CTD	CTD Direct Evidence: marker/mechanism	355
HIGH	Ncor1	0/0	0/0	2023-01-01	2023-01-01	0/0	0/0	2023-01-01	3612	nuclear receptor co-repressor 1	gene	DOID:9008086	Developmental Disabilities		ISO	RGD:730890	D	RGD:8554872	20170912	ClinVar	ClinVar Annotator: match by term: Developmental delay
HIGH	Ncor1	0/0	0/0	2023-01-01	2023-01-01	0/0	0/0	2023-01-01	3612	nuclear receptor co-repressor 1	gene	DOID:9008939	Breast Neoplasms		ISO	RGD:730890	D	RGD:11554173	20161020	CTD	CTD Direct Evidence: marker/mechanism	356
HIGH	Ncor1	0/0	0/0	2023-01-01	2023-01-01	0/0	0/0	2023-01-01	3612	nuclear receptor co-repressor 1	gene	DOID:9008952	Breast Cancer, Familial		ISO	RGD:730890	D	RGD:8554872	20171212	ClinVar	ClinVar Annotator: match by term: Familial cancer of breast	5
HIGH	Gucy2d	2023-01-01	2023-01-01	0/0	0/0	0/0	0/0	0/0	620438	guanylate cyclase 2D, retinal	gene	DOID:0050572	cone-rod dystrophy		ISO	RGD:1343485	D	RGD:8554872	20200310	ClinVar	ClinVar Annotator: match by term: Cone-rod degeneration	8
HIGH	Gucy2d	2023-01-01	2023-01-01	0/0	0/0	0/0	0/0	0/0	620438	guanylate cyclase 2D, retinal	gene	DOID:0050795	cone dystrophy		ISO	RGD:1343485	D	RGD:8554872	20171114	ClinVar	ClinVar Annotator: match by term: Cone dystrophy	271
HIGH	Gucy2d	2023-01-01	2023-01-01	0/0	0/0	0/0	0/0	0/0	620438	guanylate cyclase 2D, retinal	gene	DOID:0060711	autosomal recessive congenital ichthyosis 3		ISO	RGD:1343485	D	RGD:8554872	20151110	ClinVar	ClinVar Annotator: match by term: Autosomal recessive congenital ichthyosis 3	357
HIGH	Gucy2d	2023-01-01	2023-01-01	0/0	0/0	0/0	0/0	0/0	620438	guanylate cyclase 2D, retinal	gene	DOID:0110016	Leber congenital amaurosis 2		ISO	RGD:1343485	D	RGD:8554872	20201103	ClinVar	ClinVar Annotator: match by term: Early-onset retinal dystrophy	358
HIGH	Gucy2d	2023-01-01	2023-01-01	0/0	0/0	0/0	0/0	0/0	620438	guanylate cyclase 2D, retinal	gene	DOID:0110078	Leber congenital amaurosis 1		ISO	RGD:1343485	D	RGD:7240710	20130221	OMIM
HIGH	Gucy2d	2023-01-01	2023-01-01	0/0	0/0	0/0	0/0	0/0	620438	guanylate cyclase 2D, retinal	gene	DOID:0111011	cone-rod dystrophy 6		ISO	RGD:1343485	D	RGD:7240710	20130425	OMIM
HIGH	Gucy2d	2023-01-01	2023-01-01	0/0	0/0	0/0	0/0	0/0	620438	guanylate cyclase 2D, retinal	gene	DOID:10584	retinitis pigmentosa		ISO	RGD:1343485	D	RGD:11554173	20161020	CTD	CTD Direct Evidence: marker/mechanism	359
HIGH	Gucy2d	2023-01-01	2023-01-01	0/0	0/0	0/0	0/0	0/0	620438	guanylate cyclase 2D, retinal	gene	DOID:12177	common variable immunodeficiency		ISO	RGD:1343485	D	RGD:8554872	20210406	ClinVar	ClinVar Annotator: match by term: Common variable agammaglobulinemia	8
HIGH	Gucy2d	2023-01-01	2023-01-01	0/0	0/0	0/0	0/0	0/0	620438	guanylate cyclase 2D, retinal	gene	DOID:1339	Diamond-Blackfan anemia		ISO	RGD:1343485	D	RGD:8554872	20210608	ClinVar	ClinVar Annotator: match by term: Diamond-Blackfan anemia	8,360,361
HIGH	Gucy2d	2023-01-01	2023-01-01	0/0	0/0	0/0	0/0	0/0	620438	guanylate cyclase 2D, retinal	gene	DOID:14791	Leber congenital amaurosis		ISO	RGD:1343485	D	RGD:8554872	20171010	ClinVar	ClinVar Annotator: match by term: Leber congenital amaurosis	271
HIGH	Gucy2d	2023-01-01	2023-01-01	0/0	0/0	0/0	0/0	0/0	620438	guanylate cyclase 2D, retinal	gene	DOID:2729	dyskeratosis congenita		ISO	RGD:1343485	D	RGD:8554872	20200512	ClinVar	ClinVar Annotator: match by term: Dyskeratosis congenita	8
HIGH	Gucy2d	2023-01-01	2023-01-01	0/0	0/0	0/0	0/0	0/0	620438	guanylate cyclase 2D, retinal	gene	DOID:3012	Li-Fraumeni syndrome		ISO	RGD:1343485	D	RGD:8554872	20200512	ClinVar	ClinVar Annotator: match by term: Li-Fraumeni syndrome	8,362–365
HIGH	Gucy2d	2023-01-01	2023-01-01	0/0	0/0	0/0	0/0	0/0	620438	guanylate cyclase 2D, retinal	gene	DOID:4448	macular degeneration		ISO	RGD:1343485	D	RGD:8554872	20210406	ClinVar	ClinVar Annotator: match by term: Macular dystrophy	5,8,271,366–373
HIGH	Gucy2d	2023-01-01	2023-01-01	0/0	0/0	0/0	0/0	0/0	620438	guanylate cyclase 2D, retinal	gene	DOID:630	genetic disease		ISO	RGD:1343485	D	RGD:8554872	20201208	ClinVar	ClinVar Annotator: match by term: Inborn genetic diseases	358
HIGH	Gucy2d	2023-01-01	2023-01-01	0/0	0/0	0/0	0/0	0/0	620438	guanylate cyclase 2D, retinal	gene	DOID:8501	fundus dystrophy		ISO	RGD:1343485	D	RGD:8554872	20160712	ClinVar	ClinVar Annotator: match by term: Retinal dystrophy
HIGH	Gucy2d	2023-01-01	2023-01-01	0/0	0/0	0/0	0/0	0/0	620438	guanylate cyclase 2D, retinal	gene	DOID:9000343	Vision Disorders		ISO	RGD:1343485	D	RGD:8554872	20210406	ClinVar	ClinVar Annotator: match by term: Visual impairment	5,8,271,366–373
HIGH	Gucy2d	2023-01-01	2023-01-01	0/0	0/0	0/0	0/0	0/0	620438	guanylate cyclase 2D, retinal	gene	DOID:9004519	Congenital Stationary Night Blindness 1I		ISO	RGD:1343485	D	RGD:7240710	20190911	OMIM
HIGH	Gucy2d	2023-01-01	2023-01-01	0/0	0/0	0/0	0/0	0/0	620438	guanylate cyclase 2D, retinal	gene	DOID:9650	pathologic nystagmus		ISO	RGD:1343485	D	RGD:8554872	20210112	ClinVar	ClinVar Annotator: match by term: Nystagmus	5,8
HIGH	Gucy2d	2023-01-01	2023-01-01	0/0	0/0	0/0	0/0	0/0	620438	guanylate cyclase 2D, retinal	gene	DOID:980	choroidal sclerosis		ISO	RGD:1343485	D	RGD:7240710	20190315	OMIM
HIGH	Rap1gap2	0/0	0/0	0/0	0/0	./.	2023-01-01	0/0	1304590	RAP1 GTPase activating protein 2	gene	DOID:0060393	chromosome 15q11.2 deletion syndrome		ISO	RGD:1346377	D	RGD:8554872	20201208	ClinVar	ClinVar Annotator: match by term: Chromosome 15q11.2 deletion syndrome	5
HIGH	Pipox	0/0	0/0	2023-01-01	2023-01-01	2023-01-01	2023-01-01	2023-01-01	1311347	pipecolic acid and sarcosine oxidase	gene	DOID:906	peroxisomal disease		ISO	RGD:1322755	D	RGD:11554173	20161020	CTD	CTD Direct Evidence: marker/mechanism	374
HIGH	Myo19	2023-01-01	2023-01-01	0/0	0/0	2023-01-01	2023-01-01	0/0	1559961	myosin XIX	gene	DOID:0060041	autism spectrum disorder		ISO	RGD:1352895	D	RGD:8554872	20161011	ClinVar	ClinVar Annotator: match by term: Autism spectrum disorders	5,120–122
HIGH	Myo19	2023-01-01	2023-01-01	0/0	0/0	2023-01-01	2023-01-01	0/0	1559961	myosin XIX	gene	DOID:0060404	chromosome 17q12 deletion syndrome		ISO	RGD:1352895	D	RGD:8554872	20160421	ClinVar	ClinVar Annotator: match by term: Chromosome 17q12 deletion syndrome	335,375
HIGH	Myo19	2023-01-01	2023-01-01	0/0	0/0	2023-01-01	2023-01-01	0/0	1559961	myosin XIX	gene	DOID:12849	autistic disorder		ISO	RGD:1352895	D	RGD:8554872	20190212	ClinVar	ClinVar Annotator: match by term: Autistic disorder of childhood onset	9,61
HIGH	Myo19	2023-01-01	2023-01-01	0/0	0/0	2023-01-01	2023-01-01	0/0	1559961	myosin XIX	gene	DOID:5419	schizophrenia		ISO	RGD:1352895	D	RGD:8554872	20190212	ClinVar	ClinVar Annotator: match by term: Schizophrenia	9,61
HIGH	Myo19	2023-01-01	2023-01-01	0/0	0/0	2023-01-01	2023-01-01	0/0	1559961	myosin XIX	gene	DOID:9004429	Neurodevelopmental Disorders		ISO	RGD:1352895	D	RGD:8554872	20190806	ClinVar	ClinVar Annotator: match by term: Neurodevelopmental disorder	5
HIGH	Myo19	2023-01-01	2023-01-01	0/0	0/0	2023-01-01	2023-01-01	0/0	1559961	myosin XIX	gene	DOID:9007551	Hyperphosphatasia with Mental Retardation Syndrome 5		ISO	RGD:1352895	D	RGD:8554872	20181106	ClinVar	ClinVar Annotator: match by term: Hyperphosphatasia with mental retardation syndrome 5	8
HIGH	Nsun3	2023-01-01	2023-01-01	2023-01-01	2023-01-01	0/0	0/0	2023-01-01	2322119	NOP2/Sun RNA methyltransferase 3	gene	DOID:0111003	Joubert syndrome 8		ISO	RGD:1351028	D	RGD:8554872	20200512	ClinVar	ClinVar Annotator: match by term: Joubert syndrome 8	8
HIGH	Nsun3	2023-01-01	2023-01-01	2023-01-01	2023-01-01	0/0	0/0	2023-01-01	2322119	NOP2/Sun RNA methyltransferase 3	gene	DOID:0111900	autosomal dominant thrombophilia due to protein S deficiency		ISO	RGD:1351028	D	RGD:8554872	20200908	ClinVar	ClinVar Annotator: match by term: Reduced protein S activity	44
HIGH	Nsun3	2023-01-01	2023-01-01	2023-01-01	2023-01-01	0/0	0/0	2023-01-01	2322119	NOP2/Sun RNA methyltransferase 3	gene	DOID:0112112	combined oxidative phosphorylation deficiency 48		ISO	RGD:1351028	D	RGD:7240710	20200930	OMIM
HIGH	Nsun3	2023-01-01	2023-01-01	2023-01-01	2023-01-01	0/0	0/0	2023-01-01	2322119	NOP2/Sun RNA methyltransferase 3	gene	DOID:2451	protein S deficiency		ISO	RGD:1351028	D	RGD:8554872	20210406	ClinVar	ClinVar Annotator: match by term: Protein S deficiency	44
HIGH	Mzt2b	2023-01-01	2023-01-01	0/0	0/0	2023-01-01	2023-01-01	0/0	1308126	mitotic spindle organizing protein 2B	gene	DOID:9003415	Keratoconus 9		ISO	RGD:1603721	D	RGD:8554872	20180522	ClinVar	ClinVar Annotator: match by term: KERATOCONUS 9	376
HIGH	Stard13	0/0	0/0	0/0	0/0	2023-01-01	2023-01-01	0/0	1564816	StAR-related lipid transfer domain containing 13	gene	DOID:0080600	COVID-19		ISO	RGD:1344085	D	RGD:9068941	20200626	RGD	mRNA:increased expression:peripheral blood mononuclear cell (human)	11
HIGH	Stard13	0/0	0/0	0/0	0/0	2023-01-01	2023-01-01	0/0	1564816	StAR-related lipid transfer domain containing 13	gene	DOID:9001573	Experimental Liver Cirrhosis		ISO	RGD:1344085	D	RGD:11554173	20161020	CTD	CTD Direct Evidence: marker/mechanism	92
HIGH	Hmgb1	0/0	0/0	./.	2023-01-01	0/0	2023-01-01	2023-01-01	2802	high mobility group box 1	gene	DOID:10652	Alzheimer's disease		ISO	RGD:10711	D	RGD:10402058	20151014	RGD
HIGH	Hmgb1	0/0	0/0	./.	2023-01-01	0/0	2023-01-01	2023-01-01	2802	high mobility group box 1	gene	DOID:10763	hypertension		ISO	RGD:1605729	D	RGD:11554173	20201106	CTD	CTD Direct Evidence: marker/mechanism	51
HIGH	Hmgb1	0/0	0/0	./.	2023-01-01	0/0	2023-01-01	2023-01-01	2802	high mobility group box 1	gene	DOID:10908	hydrocephalus		IEP		D	RGD:10402405	20151023	RGD
HIGH	Hmgb1	0/0	0/0	./.	2023-01-01	0/0	2023-01-01	2023-01-01	2802	high mobility group box 1	gene	DOID:11446	sciatic neuropathy	treatment	IMP		D	RGD:10402062	20151014	RGD
HIGH	Hmgb1	0/0	0/0	./.	2023-01-01	0/0	2023-01-01	2023-01-01	2802	high mobility group box 1	gene	DOID:12986	leukostasis		ISO	RGD:1605729	D	RGD:11554173	20180515	CTD	CTD Direct Evidence: marker/mechanism	57
HIGH	Hmgb1	0/0	0/0	./.	2023-01-01	0/0	2023-01-01	2023-01-01	2802	high mobility group box 1	gene	DOID:13378	Kawasaki disease		ISO	RGD:1605729	D	RGD:8695977	20140807	RGD	protein:increased expression:serum
HIGH	Hmgb1	0/0	0/0	./.	2023-01-01	0/0	2023-01-01	2023-01-01	2802	high mobility group box 1	gene	DOID:13603	obstructive jaundice		IEP		D	RGD:10402168	20151019	RGD	protein:increased expression:liver, plasma
HIGH	Hmgb1	0/0	0/0	./.	2023-01-01	0/0	2023-01-01	2023-01-01	2802	high mobility group box 1	gene	DOID:13619	extrahepatic cholestasis		ISO	RGD:1605729	D	RGD:11554173	20180116	CTD	CTD Direct Evidence: marker/mechanism	49
HIGH	Hmgb1	0/0	0/0	./.	2023-01-01	0/0	2023-01-01	2023-01-01	2802	high mobility group box 1	gene	DOID:1936	atherosclerosis	treatment	IEP		D	RGD:10402182	20151019	RGD
HIGH	Hmgb1	0/0	0/0	./.	2023-01-01	0/0	2023-01-01	2023-01-01	2802	high mobility group box 1	gene	DOID:224	transient cerebral ischemia		ISO	RGD:10711	D	RGD:8696004	20140808	RGD	protein:increased expression:brain, plasma
HIGH	Hmgb1	0/0	0/0	./.	2023-01-01	0/0	2023-01-01	2023-01-01	2802	high mobility group box 1	gene	DOID:234	colon adenocarcinoma		IEP		D	RGD:10402080	20151015	RGD
HIGH	Hmgb1	0/0	0/0	./.	2023-01-01	0/0	2023-01-01	2023-01-01	2802	high mobility group box 1	gene	DOID:3070	high grade glioma	treatment	IMP		D	RGD:10402059	20151014	RGD
HIGH	Hmgb1	0/0	0/0	./.	2023-01-01	0/0	2023-01-01	2023-01-01	2802	high mobility group box 1	gene	DOID:332	amyotrophic lateral sclerosis	severity	ISO	RGD:1605729	D	RGD:10402056	20151014	RGD
HIGH	Hmgb1	0/0	0/0	./.	2023-01-01	0/0	2023-01-01	2023-01-01	2802	high mobility group box 1	gene	DOID:3525	middle cerebral artery infarction	treatment	IEP		D	RGD:9681449	20151014	RGD
HIGH	Hmgb1	0/0	0/0	./.	2023-01-01	0/0	2023-01-01	2023-01-01	2802	high mobility group box 1	gene	DOID:3526	cerebral infarction		ISO	RGD:1605729	D	RGD:8696004	20140808	RGD	protein:increased expression:plasma
HIGH	Hmgb1	0/0	0/0	./.	2023-01-01	0/0	2023-01-01	2023-01-01	2802	high mobility group box 1	gene	DOID:3748	esophagus squamous cell carcinoma		ISO	RGD:1605729	D	RGD:11554173	20200407	CTD	CTD Direct Evidence: marker/mechanism	45
HIGH	Hmgb1	0/0	0/0	./.	2023-01-01	0/0	2023-01-01	2023-01-01	2802	high mobility group box 1	gene	DOID:3770	pulmonary fibrosis		ISO	RGD:1605729	D	RGD:11554173	20170207	CTD	CTD Direct Evidence: marker/mechanism	59
HIGH	Hmgb1	0/0	0/0	./.	2023-01-01	0/0	2023-01-01	2023-01-01	2802	high mobility group box 1	gene	DOID:418	systemic scleroderma		ISO	RGD:10711|RGD:1605729	D	RGD:8695973	20140807	RGD	protein:increased expression:serum
HIGH	Hmgb1	0/0	0/0	./.	2023-01-01	0/0	2023-01-01	2023-01-01	2802	high mobility group box 1	gene	DOID:5844	myocardial infarction		ISO	RGD:1605729	D	RGD:11554173	20161020	CTD	CTD Direct Evidence: marker/mechanism	46
HIGH	Hmgb1	0/0	0/0	./.	2023-01-01	0/0	2023-01-01	2023-01-01	2802	high mobility group box 1	gene	DOID:6000	congestive heart failure		ISO	RGD:1605729	D	RGD:10402070	20151015	RGD	protein:decreased expression:heart
HIGH	Hmgb1	0/0	0/0	./.	2023-01-01	0/0	2023-01-01	2023-01-01	2802	high mobility group box 1	gene	DOID:6432	pulmonary hypertension	treatment	IMP		D	RGD:10402082	20151015	RGD
HIGH	Hmgb1	0/0	0/0	./.	2023-01-01	0/0	2023-01-01	2023-01-01	2802	high mobility group box 1	gene	DOID:824	periodontitis		IEP		D	RGD:10402172	20151019	RGD	protein:increased expression:gingiva
HIGH	Hmgb1	0/0	0/0	./.	2023-01-01	0/0	2023-01-01	2023-01-01	2802	high mobility group box 1	gene	DOID:8398	osteoarthritis		ISO	RGD:10711	D	RGD:10401949	20151013	RGD
HIGH	Hmgb1	0/0	0/0	./.	2023-01-01	0/0	2023-01-01	2023-01-01	2802	high mobility group box 1	gene	DOID:9000039	Spinal Cord Injuries		IEP		D	RGD:2325645	20151014	RGD	mRNA:increased expression:spinal cord
HIGH	Hmgb1	0/0	0/0	./.	2023-01-01	0/0	2023-01-01	2023-01-01	2802	high mobility group box 1	gene	DOID:9000081	Lymphatic Metastasis		IEP		D	RGD:10402080	20151015	RGD	associated with Adenocarcinoma, Colon
HIGH	Hmgb1	0/0	0/0	./.	2023-01-01	0/0	2023-01-01	2023-01-01	2802	high mobility group box 1	gene	DOID:9000238	Acute-On-Chronic Liver Failure	treatment	IMP		D	RGD:10402084	20151015	RGD
HIGH	Hmgb1	0/0	0/0	./.	2023-01-01	0/0	2023-01-01	2023-01-01	2802	high mobility group box 1	gene	DOID:9000945	Ventilator-Induced Lung Injury	treatment	IMP		D	RGD:10402091	20151015	RGD	associated with Endotoxemia
HIGH	Hmgb1	0/0	0/0	./.	2023-01-01	0/0	2023-01-01	2023-01-01	2802	high mobility group box 1	gene	DOID:9000972	Fever		ISO	RGD:1605729	D	RGD:11554173	20161213	CTD	CTD Direct Evidence: marker/mechanism	50
HIGH	Hmgb1	0/0	0/0	./.	2023-01-01	0/0	2023-01-01	2023-01-01	2802	high mobility group box 1	gene	DOID:9000998	Brain Injuries	treatment	IMP		D	RGD:7245513	20151014	RGD
HIGH	Hmgb1	0/0	0/0	./.	2023-01-01	0/0	2023-01-01	2023-01-01	2802	high mobility group box 1	gene	DOID:9001725	Retina Reperfusion Injury		IDA		D	RGD:10402064	20151014	RGD
HIGH	Hmgb1	0/0	0/0	./.	2023-01-01	0/0	2023-01-01	2023-01-01	2802	high mobility group box 1	gene	DOID:9002153	Chronic Allograft Dysfunction	treatment	IEP		D	RGD:7245568	20151015	RGD
HIGH	Hmgb1	0/0	0/0	./.	2023-01-01	0/0	2023-01-01	2023-01-01	2802	high mobility group box 1	gene	DOID:9002159	Liver Reperfusion Injury		IEP		D	RGD:10402078	20151015	RGD	mRNA, protein:increased expression, altered localization:serum, hepatocyte, cytoplasm
HIGH	Hmgb1	0/0	0/0	./.	2023-01-01	0/0	2023-01-01	2023-01-01	2802	high mobility group box 1	gene	DOID:9002211	Hyperalgesia		ISO	RGD:1605729	D	RGD:11554173	20170110	CTD	CTD Direct Evidence: marker/mechanism	48
HIGH	Hmgb1	0/0	0/0	./.	2023-01-01	0/0	2023-01-01	2023-01-01	2802	high mobility group box 1	gene	DOID:9002311	Experimental Autoimmune Myocarditis		IEP		D	RGD:8696002	20140808	RGD	protein:increased expression:heart, serum
HIGH	Hmgb1	0/0	0/0	./.	2023-01-01	0/0	2023-01-01	2023-01-01	2802	high mobility group box 1	gene	DOID:9002331	Knee Osteoarthritis		ISO	RGD:1605729	D	RGD:10402184	20151019	RGD	mRNA:decreased expression:articular cartilage
HIGH	Hmgb1	0/0	0/0	./.	2023-01-01	0/0	2023-01-01	2023-01-01	2802	high mobility group box 1	gene	DOID:9002457	Experimental Arthritis		IEP		D	RGD:728698	20151013	RGD	protein:altered localization:cytoplasm, extracellular matrix
HIGH	Hmgb1	0/0	0/0	./.	2023-01-01	0/0	2023-01-01	2023-01-01	2802	high mobility group box 1	gene	DOID:9002644	Premature Aging		ISO	RGD:10711	D	RGD:10043099	20151013	RGD	protein:increased expression:adipose tissue
HIGH	Hmgb1	0/0	0/0	./.	2023-01-01	0/0	2023-01-01	2023-01-01	2802	high mobility group box 1	gene	DOID:9002906	Multiple Organ Failure		ISO	RGD:1605729	D	RGD:11554173	20161213	CTD	CTD Direct Evidence: marker/mechanism	50
HIGH	Hmgb1	0/0	0/0	./.	2023-01-01	0/0	2023-01-01	2023-01-01	2802	high mobility group box 1	gene	DOID:9002909	Oxygen-Induced Retinopathy	treatment	ISO	RGD:10711	D	RGD:10402057	20151014	RGD
HIGH	Hmgb1	0/0	0/0	./.	2023-01-01	0/0	2023-01-01	2023-01-01	2802	high mobility group box 1	gene	DOID:9003199	Systemic Vasculitis		ISO	RGD:1605729	D	RGD:11554173	20161020	CTD	CTD Direct Evidence: marker/mechanism	56
HIGH	Hmgb1	0/0	0/0	./.	2023-01-01	0/0	2023-01-01	2023-01-01	2802	high mobility group box 1	gene	DOID:9003936	Cardiomegaly	treatment	ISO	RGD:1605729	D	RGD:10402070	20151015	RGD
HIGH	Hmgb1	0/0	0/0	./.	2023-01-01	0/0	2023-01-01	2023-01-01	2802	high mobility group box 1	gene	DOID:9004009	Reperfusion Injury	treatment	IMP		D	RGD:10402071	20151015	RGD
HIGH	Hmgb1	0/0	0/0	./.	2023-01-01	0/0	2023-01-01	2023-01-01	2802	high mobility group box 1	gene	DOID:9004484	Sepsis		ISO	RGD:1605729	D	RGD:11554173	20161213	CTD	CTD Direct Evidence: marker/mechanism	50,56
HIGH	Hmgb1	0/0	0/0	./.	2023-01-01	0/0	2023-01-01	2023-01-01	2802	high mobility group box 1	gene	DOID:9004610	Acute Lung Injury	treatment	IEP		D	RGD:10402098	20151015	RGD	associated with Burns
HIGH	Hmgb1	0/0	0/0	./.	2023-01-01	0/0	2023-01-01	2023-01-01	2802	high mobility group box 1	gene	DOID:9004649	Heat Stroke	treatment	IEP		D	RGD:10402179	20151019	RGD
HIGH	Hmgb1	0/0	0/0	./.	2023-01-01	0/0	2023-01-01	2023-01-01	2802	high mobility group box 1	gene	DOID:9004974	Painful Neuropathy		ISO	RGD:1605729	D	RGD:11554173	20170110	CTD	CTD Direct Evidence: marker/mechanism	48
HIGH	Hmgb1	0/0	0/0	./.	2023-01-01	0/0	2023-01-01	2023-01-01	2802	high mobility group box 1	gene	DOID:9005372	Inflammation		ISO	RGD:1605729	D	RGD:11554173	20161020	CTD	CTD Direct Evidence: marker/mechanism	52–56
HIGH	Hmgb1	0/0	0/0	./.	2023-01-01	0/0	2023-01-01	2023-01-01	2802	high mobility group box 1	gene	DOID:9005643	Experimental Diabetes Mellitus		IEP		D	RGD:10402069	20151015	RGD	protein:increased expression, altered localization:retina, cytoplasm
HIGH	Hmgb1	0/0	0/0	./.	2023-01-01	0/0	2023-01-01	2023-01-01	2802	high mobility group box 1	gene	DOID:9005749	Necrosis		ISO	RGD:1605729	D	RGD:11554173	20161020	CTD	CTD Direct Evidence: marker/mechanism	53,58
HIGH	Hmgb1	0/0	0/0	./.	2023-01-01	0/0	2023-01-01	2023-01-01	2802	high mobility group box 1	gene	DOID:9005930	Endotoxemia		IEP		D	RGD:10402065	20151014	RGD	protein:increased expression:heart, serum
HIGH	Hmgb1	0/0	0/0	./.	2023-01-01	0/0	2023-01-01	2023-01-01	2802	high mobility group box 1	gene	DOID:9005968	Neuralgia		ISO	RGD:1605729	D	RGD:11554173	20161020	CTD	CTD Direct Evidence: marker/mechanism	60
HIGH	Hmgb1	0/0	0/0	./.	2023-01-01	0/0	2023-01-01	2023-01-01	2802	high mobility group box 1	gene	DOID:9006810	Drug-Related Side Effects and Adverse Reactions		ISO	RGD:1605729	D	RGD:11554173	20170110	CTD	CTD Direct Evidence: marker/mechanism	48
HIGH	Hmgb1	0/0	0/0	./.	2023-01-01	0/0	2023-01-01	2023-01-01	2802	high mobility group box 1	gene	DOID:9006827	Lung Reperfusion Injury		IEP		D	RGD:10402095	20151015	RGD	protein:increased expression:lung
HIGH	Hmgb1	0/0	0/0	./.	2023-01-01	0/0	2023-01-01	2023-01-01	2802	high mobility group box 1	gene	DOID:9007102	Myocardial Ischemia		ISO	RGD:1605729	D	RGD:11554173	20161020	CTD	CTD Direct Evidence: marker/mechanism	47
HIGH	Hmgb1	0/0	0/0	./.	2023-01-01	0/0	2023-01-01	2023-01-01	2802	high mobility group box 1	gene	DOID:9007383	Chemical and Drug Induced Liver Injury		ISO	RGD:1605729	D	RGD:11554173	20161020	CTD	CTD Direct Evidence: marker/mechanism	58
HIGH	Hmgb1	0/0	0/0	./.	2023-01-01	0/0	2023-01-01	2023-01-01	2802	high mobility group box 1	gene	DOID:9007558	Acute Experimental Pancreatitis	treatment	IMP		D	RGD:10402063	20151014	RGD
HIGH	Hmgb1	0/0	0/0	./.	2023-01-01	0/0	2023-01-01	2023-01-01	2802	high mobility group box 1	gene	DOID:9007730	Burns	treatment	IEP		D	RGD:10402183	20151019	RGD
HIGH	Hmgb1	0/0	0/0	./.	2023-01-01	0/0	2023-01-01	2023-01-01	2802	high mobility group box 1	gene	DOID:9007755	Intestinal Reperfusion Injury		IEP		D	RGD:10402181	20151019	RGD
HIGH	Hmgb1	0/0	0/0	./.	2023-01-01	0/0	2023-01-01	2023-01-01	2802	high mobility group box 1	gene	DOID:9007838	Myocardial Reperfusion Injury		ISO	RGD:1605729	D	RGD:11554173	20161020	CTD	CTD Direct Evidence: marker/mechanism	46
HIGH	Baiap2l1	0/0	0/0	2023-01-01	2023-01-01	2023-01-01	2023-01-01	2023-01-01	1308452	BAR/IMD domain containing adaptor protein 2 like 1	gene	DOID:4852	pleomorphic xanthoastrocytoma		ISO	RGD:1352215	D	RGD:8554872	20170411	ClinVar	ClinVar Annotator: match by term: Pleomorphic xanthoastrocytoma	241
HIGH	Baiap2l1	0/0	0/0	2023-01-01	2023-01-01	2023-01-01	2023-01-01	2023-01-01	1308452	BAR/IMD domain containing adaptor protein 2 like 1	gene	DOID:7148	rheumatoid arthritis		ISO	RGD:1352215	D	RGD:11554173	20161020	CTD	CTD Direct Evidence: marker/mechanism	377
HIGH	Zscan21	0/0	0/0	0/0	0/0	2023-01-01	2023-01-01	0/0	1309981	zinc finger and SCAN domain containing 21	gene	DOID:4852	pleomorphic xanthoastrocytoma		ISO	RGD:1320617	D	RGD:8554872	20170411	ClinVar	ClinVar Annotator: match by term: Pleomorphic xanthoastrocytoma	241
HIGH	Cdh19	2023-01-01	2023-01-01	0/0	0/0	0/0	0/0	0/0	1307169	cadherin 19	gene	DOID:0060407	chromosome 18q deletion syndrome		ISO	RGD:1316200	D	RGD:8554872	20190507	ClinVar	ClinVar Annotator: match by term: CHROMOSOME 18q DELETION SYNDROME	5
HIGH	Cdh19	2023-01-01	2023-01-01	0/0	0/0	0/0	0/0	0/0	1307169	cadherin 19	gene	DOID:9004429	Neurodevelopmental Disorders		ISO	RGD:1316200	D	RGD:8554872	20190806	ClinVar	ClinVar Annotator: match by term: Neurodevelopmental disorder	5
HIGH	Tmcc2	0/0	0/0	2023-01-01	2023-01-01	0/0	0/0	2023-01-01	1311960	transmembrane and coiled-coil domain family 2	gene	DOID:12849	autistic disorder		ISO	RGD:1346306	D	RGD:8554872	20190212	ClinVar	ClinVar Annotator: match by term: Autistic disorder of childhood onset	9,61
HIGH	Tmcc2	0/0	0/0	2023-01-01	2023-01-01	0/0	0/0	2023-01-01	1311960	transmembrane and coiled-coil domain family 2	gene	DOID:1540	parathyroid carcinoma		ISO	RGD:1346306	D	RGD:8554872	20210406	ClinVar	ClinVar Annotator: match by term: Parathyroid carcinoma	8
HIGH	Tmcc2	0/0	0/0	2023-01-01	2023-01-01	0/0	0/0	2023-01-01	1311960	transmembrane and coiled-coil domain family 2	gene	DOID:9253	gastrointestinal stromal tumor		ISO	RGD:1346306	D	RGD:8554872	20210413	ClinVar	ClinVar Annotator: match by term: Gastrointestinal stromal tumor	8
HIGH	Chi3l1	2023-01-01	2023-01-01	0/0	0/0	2023-01-01	2023-01-01	0/0	620874	chitinase 3 like 1	gene	DOID:0050685	small cell carcinoma	severity	ISO	RGD:732419	D	RGD:4892640	20110228	RGD	protein:increased secretion:serum (human)
HIGH	Chi3l1	2023-01-01	2023-01-01	0/0	0/0	2023-01-01	2023-01-01	0/0	620874	chitinase 3 like 1	gene	DOID:0080199	colorectal carcinoma	severity	ISO	RGD:732419	D	RGD:4892637	20110228	RGD	protein:increased secretion:serum (human)
HIGH	Chi3l1	2023-01-01	2023-01-01	0/0	0/0	2023-01-01	2023-01-01	0/0	620874	chitinase 3 like 1	gene	DOID:0080600	COVID-19		ISO	RGD:732419	D	RGD:9068941	20200626	RGD	mRNA:decreased expression:peripheral blood mononuclear cell (human)	11
HIGH	Chi3l1	2023-01-01	2023-01-01	0/0	0/0	2023-01-01	2023-01-01	0/0	620874	chitinase 3 like 1	gene	DOID:10286	prostate carcinoma	severity	ISO	RGD:732419	D	RGD:4892641	20110228	RGD	protein:increased secretion:serum (human)
HIGH	Chi3l1	2023-01-01	2023-01-01	0/0	0/0	2023-01-01	2023-01-01	0/0	620874	chitinase 3 like 1	gene	DOID:10591	pre-eclampsia		ISO	RGD:732419	D	RGD:4892664	20110228	RGD	protein:increased secretion:umbilical cord, serum (human)
HIGH	Chi3l1	2023-01-01	2023-01-01	0/0	0/0	2023-01-01	2023-01-01	0/0	620874	chitinase 3 like 1	gene	DOID:10763	hypertension		IEP		D	RGD:4892597	20110225	RGD	mRNA:increased expression:brainstem, solitary tract nucleus (rat)
HIGH	Chi3l1	2023-01-01	2023-01-01	0/0	0/0	2023-01-01	2023-01-01	0/0	620874	chitinase 3 like 1	gene	DOID:13375	temporal arteritis		ISO	RGD:732419	D	RGD:5024918	20110302	RGD	protein:increased secretion:serum (human)
HIGH	Chi3l1	2023-01-01	2023-01-01	0/0	0/0	2023-01-01	2023-01-01	0/0	620874	chitinase 3 like 1	gene	DOID:13406	pulmonary sarcoidosis		ISO	RGD:732419	D	RGD:4892634	20110228	RGD	protein:increased secretion:serum (human)
HIGH	Chi3l1	2023-01-01	2023-01-01	0/0	0/0	2023-01-01	2023-01-01	0/0	620874	chitinase 3 like 1	gene	DOID:1380	endometrial cancer	severity	ISO	RGD:732419	D	RGD:4892642	20110228	RGD	protein:increased secretion:serum (human)
HIGH	Chi3l1	2023-01-01	2023-01-01	0/0	0/0	2023-01-01	2023-01-01	0/0	620874	chitinase 3 like 1	gene	DOID:1540	parathyroid carcinoma		ISO	RGD:732419	D	RGD:8554872	20210406	ClinVar	ClinVar Annotator: match by term: Parathyroid carcinoma	8
HIGH	Chi3l1	2023-01-01	2023-01-01	0/0	0/0	2023-01-01	2023-01-01	0/0	620874	chitinase 3 like 1	gene	DOID:1612	breast cancer	severity	ISO	RGD:732419	D	RGD:4892603	20110225	RGD	protein:increased secretion:serum (human)
HIGH	Chi3l1	2023-01-01	2023-01-01	0/0	0/0	2023-01-01	2023-01-01	0/0	620874	chitinase 3 like 1	gene	DOID:1909	melanoma	severity	ISO	RGD:732419	D	RGD:4892643	20110228	RGD	protein:increased secretion:serum (human)
HIGH	Chi3l1	2023-01-01	2023-01-01	0/0	0/0	2023-01-01	2023-01-01	0/0	620874	chitinase 3 like 1	gene	DOID:2349	arteriosclerosis		ISO	RGD:732419	D	RGD:4892604	20110225	RGD	protein:increased expression:artery, plaque, macrophage (human)
HIGH	Chi3l1	2023-01-01	2023-01-01	0/0	0/0	2023-01-01	2023-01-01	0/0	620874	chitinase 3 like 1	gene	DOID:2394	ovarian cancer	severity	ISO	RGD:732419	D	RGD:4892638	20110228	RGD	protein:increased secretion:plasma (human)
HIGH	Chi3l1	2023-01-01	2023-01-01	0/0	0/0	2023-01-01	2023-01-01	0/0	620874	chitinase 3 like 1	gene	DOID:2841	asthma		ISO	RGD:732419	D	RGD:11554173	20190514	CTD	CTD Direct Evidence: marker/mechanism
HIGH	Chi3l1	2023-01-01	2023-01-01	0/0	0/0	2023-01-01	2023-01-01	0/0	620874	chitinase 3 like 1	gene	DOID:3068	glioblastoma		ISO	RGD:732419	D	RGD:11554173	20161020	CTD	CTD Direct Evidence: marker/mechanism	378
HIGH	Chi3l1	2023-01-01	2023-01-01	0/0	0/0	2023-01-01	2023-01-01	0/0	620874	chitinase 3 like 1	gene	DOID:3070	high grade glioma		ISO	RGD:732419	D	RGD:11554173	20161020	CTD	CTD Direct Evidence: marker/mechanism	379
HIGH	Chi3l1	2023-01-01	2023-01-01	0/0	0/0	2023-01-01	2023-01-01	0/0	620874	chitinase 3 like 1	gene	DOID:3083	chronic obstructive pulmonary disease		ISO	RGD:732419	D	RGD:4892658	20110228	RGD	protein:increased secretion:serum (human)
HIGH	Chi3l1	2023-01-01	2023-01-01	0/0	0/0	2023-01-01	2023-01-01	0/0	620874	chitinase 3 like 1	gene	DOID:3371	chondrosarcoma		ISO	RGD:732419	D	RGD:4892624	20110228	RGD	mRNA:increased expression:tumor (human)
HIGH	Chi3l1	2023-01-01	2023-01-01	0/0	0/0	2023-01-01	2023-01-01	0/0	620874	chitinase 3 like 1	gene	DOID:3393	coronary artery disease		ISO	RGD:732419	D	RGD:4892665	20110228	RGD	protein:increased secretion:serum (human)
HIGH	Chi3l1	2023-01-01	2023-01-01	0/0	0/0	2023-01-01	2023-01-01	0/0	620874	chitinase 3 like 1	gene	DOID:3770	pulmonary fibrosis	severity	ISO	RGD:732419	D	RGD:4892653	20110228	RGD	protein:increased secretion:serum, lung (human)
HIGH	Chi3l1	2023-01-01	2023-01-01	0/0	0/0	2023-01-01	2023-01-01	0/0	620874	chitinase 3 like 1	gene	DOID:3908	lung non-small cell carcinoma	severity	ISO	RGD:732419	D	RGD:4892660	20110228	RGD	protein:increased secretion:serum (human)
HIGH	Chi3l1	2023-01-01	2023-01-01	0/0	0/0	2023-01-01	2023-01-01	0/0	620874	chitinase 3 like 1	gene	DOID:418	systemic scleroderma		ISO	RGD:732419	D	RGD:4892666	20110228	RGD	protein:increased secretion:serum (human)
HIGH	Chi3l1	2023-01-01	2023-01-01	0/0	0/0	2023-01-01	2023-01-01	0/0	620874	chitinase 3 like 1	gene	DOID:5419	schizophrenia		ISO	RGD:732419	D	RGD:7240710	20130221	OMIM
HIGH	Chi3l1	2023-01-01	2023-01-01	0/0	0/0	2023-01-01	2023-01-01	0/0	620874	chitinase 3 like 1	gene	DOID:5844	myocardial infarction		ISO	RGD:732419	D	RGD:4892633	20110228	RGD	protein:increased secretion:serum (human)
HIGH	Chi3l1	2023-01-01	2023-01-01	0/0	0/0	2023-01-01	2023-01-01	0/0	620874	chitinase 3 like 1	gene	DOID:6000	congestive heart failure		ISO	RGD:732419	D	RGD:4892629	20110228	RGD	protein:increased secretion:plasma (human)
HIGH	Chi3l1	2023-01-01	2023-01-01	0/0	0/0	2023-01-01	2023-01-01	0/0	620874	chitinase 3 like 1	gene	DOID:7148	rheumatoid arthritis	severity	ISO	RGD:732419	D	RGD:4892605	20110225	RGD	protein:increased secretion:serum (human)
HIGH	Chi3l1	2023-01-01	2023-01-01	0/0	0/0	2023-01-01	2023-01-01	0/0	620874	chitinase 3 like 1	gene	DOID:8398	osteoarthritis		ISO	RGD:732419	D	RGD:11554173	20161020	CTD	CTD Direct Evidence: marker/mechanism	380
HIGH	Chi3l1	2023-01-01	2023-01-01	0/0	0/0	2023-01-01	2023-01-01	0/0	620874	chitinase 3 like 1	gene	DOID:850	lung disease		ISO	RGD:1552317	D	RGD:4892651	20110228	RGD	Acute Lung Injury
HIGH	Chi3l1	2023-01-01	2023-01-01	0/0	0/0	2023-01-01	2023-01-01	0/0	620874	chitinase 3 like 1	gene	DOID:9001403	Bronchopulmonary Dysplasia		ISO	RGD:732419	D	RGD:4892651	20110228	RGD	protein:decreased secretion:lung, secretion (human)
HIGH	Chi3l1	2023-01-01	2023-01-01	0/0	0/0	2023-01-01	2023-01-01	0/0	620874	chitinase 3 like 1	gene	DOID:9002106	Pneumococcal Pneumonia		ISO	RGD:732419	D	RGD:4892626	20110228	RGD	protein:increased secretion:serum (human)
HIGH	Chi3l1	2023-01-01	2023-01-01	0/0	0/0	2023-01-01	2023-01-01	0/0	620874	chitinase 3 like 1	gene	DOID:9004547	Thyroid Neoplasms		ISO	RGD:732419	D	RGD:4892620	20110225	RGD	mRNA:increased expression:tumor (human)
HIGH	Chi3l1	2023-01-01	2023-01-01	0/0	0/0	2023-01-01	2023-01-01	0/0	620874	chitinase 3 like 1	gene	DOID:9004575	Neoplasm Invasiveness		ISO	RGD:732419	D	RGD:11554173	20161020	CTD	CTD Direct Evidence: marker/mechanism	378
HIGH	Chi3l1	2023-01-01	2023-01-01	0/0	0/0	2023-01-01	2023-01-01	0/0	620874	chitinase 3 like 1	gene	DOID:9119	acute myeloid leukemia	severity	ISO	RGD:732419	D	RGD:4892644	20110228	RGD	protein:increased secretion:serum (human)
HIGH	Chi3l1	2023-01-01	2023-01-01	0/0	0/0	2023-01-01	2023-01-01	0/0	620874	chitinase 3 like 1	gene	DOID:9253	gastrointestinal stromal tumor		ISO	RGD:732419	D	RGD:8554872	20210413	ClinVar	ClinVar Annotator: match by term: Gastrointestinal stromal tumor	8
HIGH	Chi3l1	2023-01-01	2023-01-01	0/0	0/0	2023-01-01	2023-01-01	0/0	620874	chitinase 3 like 1	gene	DOID:9352	type 2 diabetes mellitus		ISO	RGD:732419	D	RGD:4892628	20110228	RGD	protein:increased secretion:plasma (human)
HIGH	Chi3l1	2023-01-01	2023-01-01	0/0	0/0	2023-01-01	2023-01-01	0/0	620874	chitinase 3 like 1	gene	DOID:9470	bacterial meningitis	severity	ISO	RGD:732419	D	RGD:4892662	20110228	RGD	protein:increased secretion:cerebrospinal fluid (human)
HIGH	Chi3l1	2023-01-01	2023-01-01	0/0	0/0	2023-01-01	2023-01-01	0/0	620874	chitinase 3 like 1	gene	DOID:9538	multiple myeloma	severity	ISO	RGD:732419	D	RGD:4892645	20110228	RGD	protein:increased secretion:serum (human)
HIGH	Chi3l1	2023-01-01	2023-01-01	0/0	0/0	2023-01-01	2023-01-01	0/0	620874	chitinase 3 like 1	gene	DOID:9675	pulmonary emphysema		ISO	RGD:1552317	D	RGD:4892658	20110228	RGD
HIGH	Chi3l1	2023-01-01	2023-01-01	0/0	0/0	2023-01-01	2023-01-01	0/0	620874	chitinase 3 like 1	gene	DOID:9744	type 1 diabetes mellitus		ISO	RGD:732419	D	RGD:4892627	20110228	RGD	protein:increased secretion:serum (human)
HIGH	Ccdc96	0/0	0/0	0/0	0/0	0/0	2023-01-01	0/0	1305153	coiled-coil domain containing 96	gene	DOID:4501	orofaciodigital syndrome		ISO	RGD:1603873	D	RGD:8554872	20200707	ClinVar	ClinVar Annotator: match by term: Orofaciodigital syndrome
HIGH	Peli1	0/0	0/0	2023-01-01	2023-01-01	2023-01-01	2023-01-01	2023-01-01	1311199	pellino E3 ubiquitin protein ligase 1	gene	DOID:1935	Bardet-Biedl syndrome		ISO	RGD:1322532	D	RGD:8554872	20210511	ClinVar	ClinVar Annotator: match by term: Bardet-Biedl syndrome	8
HIGH	Peli1	0/0	0/0	2023-01-01	2023-01-01	2023-01-01	2023-01-01	2023-01-01	1311199	pellino E3 ubiquitin protein ligase 1	gene	DOID:37	skin disease		ISO	RGD:1322532	D	RGD:11554173	20161020	CTD	CTD Direct Evidence: marker/mechanism	70
HIGH	Peli1	0/0	0/0	2023-01-01	2023-01-01	2023-01-01	2023-01-01	2023-01-01	1311199	pellino E3 ubiquitin protein ligase 1	gene	DOID:9006810	Drug-Related Side Effects and Adverse Reactions		ISO	RGD:1322532	D	RGD:11554173	20201106	CTD	CTD Direct Evidence: marker/mechanism	71
HIGH	Peli1	0/0	0/0	2023-01-01	2023-01-01	2023-01-01	2023-01-01	2023-01-01	1311199	pellino E3 ubiquitin protein ligase 1	gene	DOID:9007964	Arsenic Poisoning		ISO	RGD:1322532	D	RGD:11554173	20161020	CTD	CTD Direct Evidence: marker/mechanism	70
HIGH	Lrp10	0/0	0/0	2023-01-01	2023-01-01	0/0	0/0	2023-01-01	1310471	LDL receptor related protein 10	gene	DOID:0080173	bladder exstrophy-epispadias-cloacal exstrophy complex		ISO	RGD:1321391	D	RGD:8554872	20181206	ClinVar	ClinVar Annotator: match by term: Exstrophy-epispadias complex
HIGH	Tnfrsf19	0/0	0/0	2023-01-01	2023-01-01	0/0	0/0	2023-01-01	1564996	TNF receptor superfamily member 19	gene	DOID:1909	melanoma		ISO	RGD:1344271	D	RGD:11554173	20161020	CTD	CTD Direct Evidence: marker/mechanism	73
HIGH	Tnfrsf19	0/0	0/0	2023-01-01	2023-01-01	0/0	0/0	2023-01-01	1564996	TNF receptor superfamily member 19	gene	DOID:5419	schizophrenia		ISO	RGD:1344271	D	RGD:8554872	20190212	ClinVar	ClinVar Annotator: match by term: Schizophrenia	9,61
HIGH	Tnfrsf19	0/0	0/0	2023-01-01	2023-01-01	0/0	0/0	2023-01-01	1564996	TNF receptor superfamily member 19	gene	DOID:9005207	Nasopharyngeal Neoplasms		ISO	RGD:1344271	D	RGD:11554173	20161020	CTD	CTD Direct Evidence: marker/mechanism	74
HIGH	Pcdh8	0/0	0/0	2023-01-01	2023-01-01	2023-01-01	2023-01-01	2023-01-01	69350	protocadherin 8	gene	DOID:0060391	chromosome 13q14 deletion syndrome		ISO	RGD:735353	D	RGD:8554872	20181206	ClinVar	ClinVar Annotator: match by term: Chromosome 13q14 deletion syndrome
HIGH	Pcdh8	0/0	0/0	2023-01-01	2023-01-01	2023-01-01	2023-01-01	2023-01-01	69350	protocadherin 8	gene	DOID:1059	intellectual disability		ISO	RGD:735353	D	RGD:8554872	20181106	ClinVar	ClinVar Annotator: match by term: Intellectual disability
HIGH	Pcdh8	0/0	0/0	2023-01-01	2023-01-01	2023-01-01	2023-01-01	2023-01-01	69350	protocadherin 8	gene	DOID:9002304	Prostatic Neoplasms		ISO	RGD:735353	D	RGD:11554173	20161020	CTD	CTD Direct Evidence: marker/mechanism	381
HIGH	RGD1559804	0/0	./.	2023-01-01	2023-01-01	./.	2023-01-01	2023-01-01	1559804	similar to hypothetical protein 4930474N05	gene	DOID:12849	autistic disorder		ISO	RGD:2298814	D	RGD:8554872	20190212	ClinVar	ClinVar Annotator: match by term: Autistic disorder of childhood onset	9,61
HIGH	Ercc6l2	0/0	0/0	2023-01-01	2023-01-01	0/0	0/0	2023-01-01	1561537	ERCC excision repair 6 like 2	gene	DOID:1059	intellectual disability		ISO	RGD:1606875	D	RGD:8554872	20210406	ClinVar	ClinVar Annotator: match by term: Intellectual disability
HIGH	Ercc6l2	0/0	0/0	2023-01-01	2023-01-01	0/0	0/0	2023-01-01	1561537	ERCC excision repair 6 like 2	gene	DOID:12450	pancytopenia		ISO	RGD:1606875	D	RGD:8554872	20210810	ClinVar	ClinVar Annotator: match by term: Pancytopenia	5,382
HIGH	Ercc6l2	0/0	0/0	2023-01-01	2023-01-01	0/0	0/0	2023-01-01	1561537	ERCC excision repair 6 like 2	gene	DOID:332	amyotrophic lateral sclerosis		ISO	RGD:1606875	D	RGD:11554173	20210112	CTD	CTD Direct Evidence: marker/mechanism	383
HIGH	Ercc6l2	0/0	0/0	2023-01-01	2023-01-01	0/0	0/0	2023-01-01	1561537	ERCC excision repair 6 like 2	gene	DOID:4961	bone marrow disease		ISO	RGD:1606875	D	RGD:8554872	20210810	ClinVar	ClinVar Annotator: match by term: Bone marrow hypocellularity	5,382
HIGH	Ercc6l2	0/0	0/0	2023-01-01	2023-01-01	0/0	0/0	2023-01-01	1561537	ERCC excision repair 6 like 2	gene	DOID:5426	primary ovarian insufficiency		ISO	RGD:1606875	D	RGD:8554872	20190507	ClinVar	ClinVar Annotator: match by term: Premature ovarian insufficiency	5
HIGH	Ercc6l2	0/0	0/0	2023-01-01	2023-01-01	0/0	0/0	2023-01-01	1561537	ERCC excision repair 6 like 2	gene	DOID:9004906	Congenital Bone Marrow Failure Syndromes		ISO	RGD:1606875	D	RGD:11554173	20200211	CTD	CTD Direct Evidence: marker/mechanism
HIGH	Ercc6l2	0/0	0/0	2023-01-01	2023-01-01	0/0	0/0	2023-01-01	1561537	ERCC excision repair 6 like 2	gene	DOID:9007049	Bone Marrow Failure Syndrome 2		ISO	RGD:1606875	D	RGD:7240710	20140911	OMIM
HIGH	E2f3	2023-01-01	2023-01-01	0/0	0/0	0/0	0/0	0/0	1561600	E2F transcription factor 3	gene	DOID:10283	prostate cancer		ISO	RGD:1320122	D	RGD:13504717	20180118	RGD
HIGH	E2f3	2023-01-01	2023-01-01	0/0	0/0	0/0	0/0	0/0	1561600	E2F transcription factor 3	gene	DOID:3070	high grade glioma	disease_progression	ISO	RGD:1320122	D	RGD:13702470	20180718	RGD
HIGH	E2f3	2023-01-01	2023-01-01	0/0	0/0	0/0	0/0	0/0	1561600	E2F transcription factor 3	gene	DOID:3907	lung squamous cell carcinoma		ISO	RGD:1320122	D	RGD:13464341	20180104	RGD
HIGH	E2f3	2023-01-01	2023-01-01	0/0	0/0	0/0	0/0	0/0	1561600	E2F transcription factor 3	gene	DOID:3908	lung non-small cell carcinoma		ISO	RGD:1320122	D	RGD:11554173	20190910	CTD	CTD Direct Evidence: marker/mechanism	384
HIGH	E2f3	2023-01-01	2023-01-01	0/0	0/0	0/0	0/0	0/0	1561600	E2F transcription factor 3	gene	DOID:3910	lung adenocarcinoma		ISO	RGD:1320122	D	RGD:13464341	20180104	RGD
HIGH	Amph	0/0	./.	2023-01-01	2023-01-01	0/0	./.	2023-01-01	620274	amphiphysin	gene	DOID:0080600	COVID-19		ISO	RGD:733884	D	RGD:9068941	20200618	RGD	mRNA:increased expression:peripheral blood mononuclear cell (human)	11
HIGH	Amph	0/0	./.	2023-01-01	2023-01-01	0/0	./.	2023-01-01	620274	amphiphysin	gene	DOID:4852	pleomorphic xanthoastrocytoma		ISO	RGD:733884	D	RGD:8554872	20170411	ClinVar	ClinVar Annotator: match by term: Pleomorphic xanthoastrocytoma	241
HIGH	Dclre1c	2023-01-01	2023-01-01	0/0	0/0	0/0	0/0	0/0	708574	DNA cross-link repair 1C	gene	DOID:0060010	Omenn syndrome		ISO	RGD:1348428	D	RGD:7240710	20130221	OMIM
HIGH	Dclre1c	2023-01-01	2023-01-01	0/0	0/0	0/0	0/0	0/0	708574	DNA cross-link repair 1C	gene	DOID:0060878	hypoparathyroidism-deafness-renal disease syndrome		ISO	RGD:1348428	D	RGD:8554872	20190212	ClinVar	ClinVar Annotator: match by term: Barakat syndrome	5
HIGH	Dclre1c	2023-01-01	2023-01-01	0/0	0/0	0/0	0/0	0/0	708574	DNA cross-link repair 1C	gene	DOID:0080915	histiocytic sarcoma		ISO	RGD:1348428	D	RGD:8554872	20180724	ClinVar	ClinVar Annotator: match by term: Histiocytic medullary reticulosis
HIGH	Dclre1c	2023-01-01	2023-01-01	0/0	0/0	0/0	0/0	0/0	708574	DNA cross-link repair 1C	gene	DOID:0090012	severe combined immunodeficiency with sensitivity to ionizing radiation		ISO	RGD:1348428	D	RGD:7240710	20130221	OMIM
HIGH	Dclre1c	2023-01-01	2023-01-01	0/0	0/0	0/0	0/0	0/0	708574	DNA cross-link repair 1C	gene	DOID:0090013	severe combined immunodeficiency, autosomal recessive, T cell-negative, B cell-negative, NK cell-positive		ISO	RGD:14033838	D	RGD:9068941	20210604	OMIA	Severe combined immunodeficiency disease, autosomal, T cell-negative, B cell-negative, NK cell-positive, with sensitivity to ionizing radiation	385–389
HIGH	Dclre1c	2023-01-01	2023-01-01	0/0	0/0	0/0	0/0	0/0	708574	DNA cross-link repair 1C	gene	DOID:12177	common variable immunodeficiency		ISO	RGD:1348428	D	RGD:11251730	20160620	RGD	DNA:missense mutation, frameshift mutation: :p.T65I (c.194C>T), c.1669_1670insA (human)
HIGH	Dclre1c	2023-01-01	2023-01-01	0/0	0/0	0/0	0/0	0/0	708574	DNA cross-link repair 1C	gene	DOID:627	severe combined immunodeficiency		ISO	RGD:1348428	D	RGD:8554872	20210406	ClinVar	ClinVar Annotator: match by term: Severe combined immunodeficiency disease	5,8
HIGH	Tslp	2023-01-01	2023-01-01	2023-01-01	2023-01-01	0/0	0/0	2023-01-01	1586479	thymic stromal lymphopoietin	gene	DOID:0050211	swine influenza	treatment	ISO	RGD:1621562	D	RGD:38549590	20200902	RGD
HIGH	Tslp	2023-01-01	2023-01-01	2023-01-01	2023-01-01	0/0	0/0	2023-01-01	1586479	thymic stromal lymphopoietin	gene	DOID:0060496	respiratory allergy		ISO	RGD:1604556	D	RGD:11554173	20170725	CTD	CTD Direct Evidence: therapeutic	83
HIGH	Tslp	2023-01-01	2023-01-01	2023-01-01	2023-01-01	0/0	0/0	2023-01-01	1586479	thymic stromal lymphopoietin	gene	DOID:0080409	familial adenomatous polyposis 1		ISO	RGD:1604556	D	RGD:8554872	20210608	ClinVar	ClinVar Annotator: match by term: Familial adenomatous polyposis 1	8,41–43
HIGH	Tslp	2023-01-01	2023-01-01	2023-01-01	2023-01-01	0/0	0/0	2023-01-01	1586479	thymic stromal lymphopoietin	gene	DOID:10112	sleeping sickness	susceptibility	ISO	RGD:1621562	D	RGD:38549587	20200902	RGD	protein:increased expression:serum (mouse)
HIGH	Tslp	2023-01-01	2023-01-01	2023-01-01	2023-01-01	0/0	0/0	2023-01-01	1586479	thymic stromal lymphopoietin	gene	DOID:10459	common cold		ISO	RGD:1604556	D	RGD:38596342	20200904	RGD	protein:increased expression:nasal mucus (human)
HIGH	Tslp	2023-01-01	2023-01-01	2023-01-01	2023-01-01	0/0	0/0	2023-01-01	1586479	thymic stromal lymphopoietin	gene	DOID:10976	membranous glomerulonephritis	treatment	ISO	RGD:1621562	D	RGD:38549592	20200902	RGD
HIGH	Tslp	2023-01-01	2023-01-01	2023-01-01	2023-01-01	0/0	0/0	2023-01-01	1586479	thymic stromal lymphopoietin	gene	DOID:12365	malaria		ISO	RGD:1621562	D	RGD:38596344	20200904	RGD	mRNA:altered expression:multiple (mouse)
HIGH	Tslp	2023-01-01	2023-01-01	2023-01-01	2023-01-01	0/0	0/0	2023-01-01	1586479	thymic stromal lymphopoietin	gene	DOID:1252	trichuriasis	susceptibility	ISO	RGD:1621562	D	RGD:38549593	20200903	RGD
HIGH	Tslp	2023-01-01	2023-01-01	2023-01-01	2023-01-01	0/0	0/0	2023-01-01	1586479	thymic stromal lymphopoietin	gene	DOID:1273	respiratory syncytial virus infectious disease		ISO	RGD:1604556	D	RGD:38596342	20200904	RGD	protein:increased expression:nasal mucus (human)
HIGH	Tslp	2023-01-01	2023-01-01	2023-01-01	2023-01-01	0/0	0/0	2023-01-01	1586479	thymic stromal lymphopoietin	gene	DOID:13922	eosinophilic esophagitis		ISO	RGD:1604556	D	RGD:11554173	20161020	CTD	CTD Direct Evidence: marker/mechanism	82
HIGH	Tslp	2023-01-01	2023-01-01	2023-01-01	2023-01-01	0/0	0/0	2023-01-01	1586479	thymic stromal lymphopoietin	gene	DOID:2841	asthma		ISO	RGD:1604556	D	RGD:11554173	20161020	CTD	CTD Direct Evidence: marker/mechanism	76
HIGH	Tslp	2023-01-01	2023-01-01	2023-01-01	2023-01-01	0/0	0/0	2023-01-01	1586479	thymic stromal lymphopoietin	gene	DOID:2917	cryoglobulinemia		ISS	RGD:1621562	D	RGD:13592920	20180518	MouseDO
HIGH	Tslp	2023-01-01	2023-01-01	2023-01-01	2023-01-01	0/0	0/0	2023-01-01	1586479	thymic stromal lymphopoietin	gene	DOID:2920	membranoproliferative glomerulonephritis		ISO	RGD:1604556	D	RGD:11554173	20161020	CTD	CTD Direct Evidence: marker/mechanism	75
HIGH	Tslp	2023-01-01	2023-01-01	2023-01-01	2023-01-01	0/0	0/0	2023-01-01	1586479	thymic stromal lymphopoietin	gene	DOID:3042	allergic contact dermatitis	treatment	ISO	RGD:1621562	D	RGD:38596345	20200904	RGD
HIGH	Tslp	2023-01-01	2023-01-01	2023-01-01	2023-01-01	0/0	0/0	2023-01-01	1586479	thymic stromal lymphopoietin	gene	DOID:3107	toxascariasis		ISO	RGD:1621562	D	RGD:38596353	20200906	RGD	mRNA:increased expression:multiple (mouse)
HIGH	Tslp	2023-01-01	2023-01-01	2023-01-01	2023-01-01	0/0	0/0	2023-01-01	1586479	thymic stromal lymphopoietin	gene	DOID:3310	atopic dermatitis		ISO	RGD:1604556	D	RGD:11554173	20200512	CTD	CTD Direct Evidence: marker/mechanism	77–80
HIGH	Tslp	2023-01-01	2023-01-01	2023-01-01	2023-01-01	0/0	0/0	2023-01-01	1586479	thymic stromal lymphopoietin	gene	DOID:684	hepatocellular carcinoma		ISO	RGD:1604556	D	RGD:11554173	20190212	CTD	CTD Direct Evidence: marker/mechanism	81
HIGH	Tslp	2023-01-01	2023-01-01	2023-01-01	2023-01-01	0/0	0/0	2023-01-01	1586479	thymic stromal lymphopoietin	gene	DOID:718	autoimmune hemolytic anemia		ISS	RGD:1621562	D	RGD:13592920	20180518	MouseDO	OMIM:205700
HIGH	Tslp	2023-01-01	2023-01-01	2023-01-01	2023-01-01	0/0	0/0	2023-01-01	1586479	thymic stromal lymphopoietin	gene	DOID:9001542	Albuminuria		ISO	RGD:1604556	D	RGD:11554173	20161020	CTD	CTD Direct Evidence: marker/mechanism	75
HIGH	Tslp	2023-01-01	2023-01-01	2023-01-01	2023-01-01	0/0	0/0	2023-01-01	1586479	thymic stromal lymphopoietin	gene	DOID:9002869	Schistosomiasis Mansoni	treatment	ISO	RGD:1621562	D	RGD:38596354	20200907	RGD
HIGH	Tslp	2023-01-01	2023-01-01	2023-01-01	2023-01-01	0/0	0/0	2023-01-01	1586479	thymic stromal lymphopoietin	gene	DOID:9003470	Picornaviridae Infections		ISO	RGD:1621562	D	RGD:11085671	20200904	RGD	mRNA, protein:increased expression:lung,bronchoalveolar lavage fluid (mouse)
HIGH	Tslp	2023-01-01	2023-01-01	2023-01-01	2023-01-01	0/0	0/0	2023-01-01	1586479	thymic stromal lymphopoietin	gene	DOID:9004055	Fungal Keratitis	disease_progression	ISO	RGD:1621562	D	RGD:38549371	20200901	RGD
HIGH	Tslp	2023-01-01	2023-01-01	2023-01-01	2023-01-01	0/0	0/0	2023-01-01	1586479	thymic stromal lymphopoietin	gene	DOID:9004092	cryoglobulinemic vasculitis		ISO	RGD:1604556	D	RGD:38596329	20200903	RGD	associated with Chronic Hepatitis C
HIGH	Tslp	2023-01-01	2023-01-01	2023-01-01	2023-01-01	0/0	0/0	2023-01-01	1586479	thymic stromal lymphopoietin	gene	DOID:9004429	Neurodevelopmental Disorders		ISO	RGD:1604556	D	RGD:8554872	20190806	ClinVar	ClinVar Annotator: match by term: Neurodevelopmental disorder	5
HIGH	Tslp	2023-01-01	2023-01-01	2023-01-01	2023-01-01	0/0	0/0	2023-01-01	1586479	thymic stromal lymphopoietin	gene	DOID:9004484	Sepsis	disease_progression	ISO	RGD:1621562	D	RGD:38596335	20200903	RGD	protein:increased expression:peritoneum, plasma (mouse)
HIGH	Tslp	2023-01-01	2023-01-01	2023-01-01	2023-01-01	0/0	0/0	2023-01-01	1586479	thymic stromal lymphopoietin	gene	DOID:9005372	Inflammation		ISO	RGD:1604556	D	RGD:11554173	20170725	CTD	CTD Direct Evidence: therapeutic	83
HIGH	Tslp	2023-01-01	2023-01-01	2023-01-01	2023-01-01	0/0	0/0	2023-01-01	1586479	thymic stromal lymphopoietin	gene	DOID:9006928	Viral Bronchiolitis	severity	ISO	RGD:1604556	D	RGD:38596342	20200904	RGD	mRNA, protein:increased expression:nasal mucus (human)
HIGH	Tslp	2023-01-01	2023-01-01	2023-01-01	2023-01-01	0/0	0/0	2023-01-01	1586479	thymic stromal lymphopoietin	gene	DOID:9006966	Pseudomonas Aeruginosa Keratitis	severity	ISO	RGD:1621562	D	RGD:38596331	20200903	RGD
HIGH	Tslp	2023-01-01	2023-01-01	2023-01-01	2023-01-01	0/0	0/0	2023-01-01	1586479	thymic stromal lymphopoietin	gene	DOID:9007071	Hereditary Neoplastic Syndromes		ISO	RGD:1604556	D	RGD:8554872	20210608	ClinVar	ClinVar Annotator: match by term: Hereditary cancer-predisposing syndrome	8,41–43
HIGH	Tslp	2023-01-01	2023-01-01	2023-01-01	2023-01-01	0/0	0/0	2023-01-01	1586479	thymic stromal lymphopoietin	gene	DOID:9784	trichinosis	disease_progression	ISO	RGD:1621562	D	RGD:38596337	20200904	RGD
HIGH	Tslp	2023-01-01	2023-01-01	2023-01-01	2023-01-01	0/0	0/0	2023-01-01	1586479	thymic stromal lymphopoietin	gene	DOID:0050211	swine influenza	treatment	ISO	RGD:1621562	D	RGD:38549590	20200902	RGD
HIGH	Tslp	2023-01-01	2023-01-01	2023-01-01	2023-01-01	0/0	0/0	2023-01-01	1586479	thymic stromal lymphopoietin	gene	DOID:0060496	respiratory allergy		ISO	RGD:1604556	D	RGD:11554173	20170725	CTD	CTD Direct Evidence: therapeutic	83
HIGH	Tslp	2023-01-01	2023-01-01	2023-01-01	2023-01-01	0/0	0/0	2023-01-01	1586479	thymic stromal lymphopoietin	gene	DOID:0080409	familial adenomatous polyposis 1		ISO	RGD:1604556	D	RGD:8554872	20210608	ClinVar	ClinVar Annotator: match by term: Familial adenomatous polyposis 1	8,41–43
HIGH	Tslp	2023-01-01	2023-01-01	2023-01-01	2023-01-01	0/0	0/0	2023-01-01	1586479	thymic stromal lymphopoietin	gene	DOID:10112	sleeping sickness	susceptibility	ISO	RGD:1621562	D	RGD:38549587	20200902	RGD	protein:increased expression:serum (mouse)
HIGH	Tslp	2023-01-01	2023-01-01	2023-01-01	2023-01-01	0/0	0/0	2023-01-01	1586479	thymic stromal lymphopoietin	gene	DOID:10459	common cold		ISO	RGD:1604556	D	RGD:38596342	20200904	RGD	protein:increased expression:nasal mucus (human)
HIGH	Tslp	2023-01-01	2023-01-01	2023-01-01	2023-01-01	0/0	0/0	2023-01-01	1586479	thymic stromal lymphopoietin	gene	DOID:10976	membranous glomerulonephritis	treatment	ISO	RGD:1621562	D	RGD:38549592	20200902	RGD
HIGH	Tslp	2023-01-01	2023-01-01	2023-01-01	2023-01-01	0/0	0/0	2023-01-01	1586479	thymic stromal lymphopoietin	gene	DOID:12365	malaria		ISO	RGD:1621562	D	RGD:38596344	20200904	RGD	mRNA:altered expression:multiple (mouse)
HIGH	Tslp	2023-01-01	2023-01-01	2023-01-01	2023-01-01	0/0	0/0	2023-01-01	1586479	thymic stromal lymphopoietin	gene	DOID:1252	trichuriasis	susceptibility	ISO	RGD:1621562	D	RGD:38549593	20200903	RGD
HIGH	Tslp	2023-01-01	2023-01-01	2023-01-01	2023-01-01	0/0	0/0	2023-01-01	1586479	thymic stromal lymphopoietin	gene	DOID:1273	respiratory syncytial virus infectious disease		ISO	RGD:1604556	D	RGD:38596342	20200904	RGD	protein:increased expression:nasal mucus (human)
HIGH	Tslp	2023-01-01	2023-01-01	2023-01-01	2023-01-01	0/0	0/0	2023-01-01	1586479	thymic stromal lymphopoietin	gene	DOID:13922	eosinophilic esophagitis		ISO	RGD:1604556	D	RGD:11554173	20161020	CTD	CTD Direct Evidence: marker/mechanism	82
HIGH	Tslp	2023-01-01	2023-01-01	2023-01-01	2023-01-01	0/0	0/0	2023-01-01	1586479	thymic stromal lymphopoietin	gene	DOID:2841	asthma		ISO	RGD:1604556	D	RGD:11554173	20161020	CTD	CTD Direct Evidence: marker/mechanism	76
HIGH	Tslp	2023-01-01	2023-01-01	2023-01-01	2023-01-01	0/0	0/0	2023-01-01	1586479	thymic stromal lymphopoietin	gene	DOID:2917	cryoglobulinemia		ISS	RGD:1621562	D	RGD:13592920	20180518	MouseDO
HIGH	Tslp	2023-01-01	2023-01-01	2023-01-01	2023-01-01	0/0	0/0	2023-01-01	1586479	thymic stromal lymphopoietin	gene	DOID:2920	membranoproliferative glomerulonephritis		ISO	RGD:1604556	D	RGD:11554173	20161020	CTD	CTD Direct Evidence: marker/mechanism	75
HIGH	Tslp	2023-01-01	2023-01-01	2023-01-01	2023-01-01	0/0	0/0	2023-01-01	1586479	thymic stromal lymphopoietin	gene	DOID:3042	allergic contact dermatitis	treatment	ISO	RGD:1621562	D	RGD:38596345	20200904	RGD
HIGH	Tslp	2023-01-01	2023-01-01	2023-01-01	2023-01-01	0/0	0/0	2023-01-01	1586479	thymic stromal lymphopoietin	gene	DOID:3107	toxascariasis		ISO	RGD:1621562	D	RGD:38596353	20200906	RGD	mRNA:increased expression:multiple (mouse)
HIGH	Tslp	2023-01-01	2023-01-01	2023-01-01	2023-01-01	0/0	0/0	2023-01-01	1586479	thymic stromal lymphopoietin	gene	DOID:3310	atopic dermatitis		ISO	RGD:1604556	D	RGD:11554173	20200512	CTD	CTD Direct Evidence: marker/mechanism	77–80
HIGH	Tslp	2023-01-01	2023-01-01	2023-01-01	2023-01-01	0/0	0/0	2023-01-01	1586479	thymic stromal lymphopoietin	gene	DOID:684	hepatocellular carcinoma		ISO	RGD:1604556	D	RGD:11554173	20190212	CTD	CTD Direct Evidence: marker/mechanism	81
HIGH	Tslp	2023-01-01	2023-01-01	2023-01-01	2023-01-01	0/0	0/0	2023-01-01	1586479	thymic stromal lymphopoietin	gene	DOID:718	autoimmune hemolytic anemia		ISS	RGD:1621562	D	RGD:13592920	20180518	MouseDO	OMIM:205700
HIGH	Tslp	2023-01-01	2023-01-01	2023-01-01	2023-01-01	0/0	0/0	2023-01-01	1586479	thymic stromal lymphopoietin	gene	DOID:9001542	Albuminuria		ISO	RGD:1604556	D	RGD:11554173	20161020	CTD	CTD Direct Evidence: marker/mechanism	75
HIGH	Tslp	2023-01-01	2023-01-01	2023-01-01	2023-01-01	0/0	0/0	2023-01-01	1586479	thymic stromal lymphopoietin	gene	DOID:9002869	Schistosomiasis Mansoni	treatment	ISO	RGD:1621562	D	RGD:38596354	20200907	RGD
HIGH	Tslp	2023-01-01	2023-01-01	2023-01-01	2023-01-01	0/0	0/0	2023-01-01	1586479	thymic stromal lymphopoietin	gene	DOID:9003470	Picornaviridae Infections		ISO	RGD:1621562	D	RGD:11085671	20200904	RGD	mRNA, protein:increased expression:lung,bronchoalveolar lavage fluid (mouse)
HIGH	Tslp	2023-01-01	2023-01-01	2023-01-01	2023-01-01	0/0	0/0	2023-01-01	1586479	thymic stromal lymphopoietin	gene	DOID:9004055	Fungal Keratitis	disease_progression	ISO	RGD:1621562	D	RGD:38549371	20200901	RGD
HIGH	Tslp	2023-01-01	2023-01-01	2023-01-01	2023-01-01	0/0	0/0	2023-01-01	1586479	thymic stromal lymphopoietin	gene	DOID:9004092	cryoglobulinemic vasculitis		ISO	RGD:1604556	D	RGD:38596329	20200903	RGD	associated with Chronic Hepatitis C
HIGH	Tslp	2023-01-01	2023-01-01	2023-01-01	2023-01-01	0/0	0/0	2023-01-01	1586479	thymic stromal lymphopoietin	gene	DOID:9004429	Neurodevelopmental Disorders		ISO	RGD:1604556	D	RGD:8554872	20190806	ClinVar	ClinVar Annotator: match by term: Neurodevelopmental disorder	5
HIGH	Tslp	2023-01-01	2023-01-01	2023-01-01	2023-01-01	0/0	0/0	2023-01-01	1586479	thymic stromal lymphopoietin	gene	DOID:9004484	Sepsis	disease_progression	ISO	RGD:1621562	D	RGD:38596335	20200903	RGD	protein:increased expression:peritoneum, plasma (mouse)
HIGH	Tslp	2023-01-01	2023-01-01	2023-01-01	2023-01-01	0/0	0/0	2023-01-01	1586479	thymic stromal lymphopoietin	gene	DOID:9005372	Inflammation		ISO	RGD:1604556	D	RGD:11554173	20170725	CTD	CTD Direct Evidence: therapeutic	83
HIGH	Tslp	2023-01-01	2023-01-01	2023-01-01	2023-01-01	0/0	0/0	2023-01-01	1586479	thymic stromal lymphopoietin	gene	DOID:9006928	Viral Bronchiolitis	severity	ISO	RGD:1604556	D	RGD:38596342	20200904	RGD	mRNA, protein:increased expression:nasal mucus (human)
HIGH	Tslp	2023-01-01	2023-01-01	2023-01-01	2023-01-01	0/0	0/0	2023-01-01	1586479	thymic stromal lymphopoietin	gene	DOID:9006966	Pseudomonas Aeruginosa Keratitis	severity	ISO	RGD:1621562	D	RGD:38596331	20200903	RGD
HIGH	Tslp	2023-01-01	2023-01-01	2023-01-01	2023-01-01	0/0	0/0	2023-01-01	1586479	thymic stromal lymphopoietin	gene	DOID:9007071	Hereditary Neoplastic Syndromes		ISO	RGD:1604556	D	RGD:8554872	20210608	ClinVar	ClinVar Annotator: match by term: Hereditary cancer-predisposing syndrome	8,41–43
HIGH	Tslp	2023-01-01	2023-01-01	2023-01-01	2023-01-01	0/0	0/0	2023-01-01	1586479	thymic stromal lymphopoietin	gene	DOID:9784	trichinosis	disease_progression	ISO	RGD:1621562	D	RGD:38596337	20200904	RGD
HIGH	Wdr36	0/0	2023-01-01	0/0	2023-01-01	0/0	0/0	2023-01-01	1586463	WD repeat domain 36	gene	DOID:0080409	familial adenomatous polyposis 1		ISO	RGD:1313630	D	RGD:8554872	20210608	ClinVar	ClinVar Annotator: match by term: Familial adenomatous polyposis 1	8,41–43
HIGH	Wdr36	0/0	2023-01-01	0/0	2023-01-01	0/0	0/0	2023-01-01	1586463	WD repeat domain 36	gene	DOID:0110839	Usher syndrome type 2C		ISO	RGD:1313630	D	RGD:8554872	20201110	ClinVar	ClinVar Annotator: match by term: Usher syndrome, type 2C	5,86–90
HIGH	Wdr36	0/0	2023-01-01	0/0	2023-01-01	0/0	0/0	2023-01-01	1586463	WD repeat domain 36	gene	DOID:1067	open-angle glaucoma		ISO	RGD:1313630	D	RGD:11554173	20180313	CTD	CTD Direct Evidence: marker/mechanism	85
HIGH	Wdr36	0/0	2023-01-01	0/0	2023-01-01	0/0	0/0	2023-01-01	1586463	WD repeat domain 36	gene	DOID:1070	primary open angle glaucoma		ISO	RGD:1313630	D	RGD:8548463	20140305	RGD
HIGH	Wdr36	0/0	2023-01-01	0/0	2023-01-01	0/0	0/0	2023-01-01	1586463	WD repeat domain 36	gene	DOID:1686	glaucoma	susceptibility	ISO	RGD:1313630	D	RGD:8548460	20140305	RGD	DNA:polymorphism:exon:rs10038177(human)
HIGH	Wdr36	0/0	2023-01-01	0/0	2023-01-01	0/0	0/0	2023-01-01	1586463	WD repeat domain 36	gene	DOID:2841	asthma		ISO	RGD:1313630	D	RGD:11554173	20161020	CTD	CTD Direct Evidence: marker/mechanism	84
HIGH	Wdr36	0/0	2023-01-01	0/0	2023-01-01	0/0	0/0	2023-01-01	1586463	WD repeat domain 36	gene	DOID:8466	retinal degeneration		ISO	RGD:1550247	D	RGD:8548464	20140305	RGD	DNA:deletion:cds:
HIGH	Wdr36	0/0	2023-01-01	0/0	2023-01-01	0/0	0/0	2023-01-01	1586463	WD repeat domain 36	gene	DOID:9002189	High Myopia		ISO	RGD:1313630	D	RGD:8554872	20190709	ClinVar	ClinVar Annotator: match by term: Severe Myopia
HIGH	Wdr36	0/0	2023-01-01	0/0	2023-01-01	0/0	0/0	2023-01-01	1586463	WD repeat domain 36	gene	DOID:9004429	Neurodevelopmental Disorders		ISO	RGD:1313630	D	RGD:8554872	20190806	ClinVar	ClinVar Annotator: match by term: Neurodevelopmental disorder	5
HIGH	Wdr36	0/0	2023-01-01	0/0	2023-01-01	0/0	0/0	2023-01-01	1586463	WD repeat domain 36	gene	DOID:9007071	Hereditary Neoplastic Syndromes		ISO	RGD:1313630	D	RGD:8554872	20210608	ClinVar	ClinVar Annotator: match by term: Hereditary cancer-predisposing syndrome	8,41–43
HIGH	Wdr36	0/0	2023-01-01	0/0	2023-01-01	0/0	0/0	2023-01-01	1586463	WD repeat domain 36	gene	DOID:9008133	Glaucoma 1, Open Angle, G		ISO	RGD:1313630	D	RGD:7240710	20130221	OMIM
HIGH	Ccbe1	0/0	0/0	0/0	0/0	2023-01-01	2023-01-01	0/0	1307670	collagen and calcium binding EGF domains 1	gene	DOID:0060366	Hennekam syndrome		ISO	RGD:1349047	D	RGD:11554173	20161020	CTD	CTD Direct Evidence: marker/mechanism	390,391
HIGH	Ccbe1	0/0	0/0	0/0	0/0	2023-01-01	2023-01-01	0/0	1307670	collagen and calcium binding EGF domains 1	gene	DOID:1059	intellectual disability		ISO	RGD:1349047	D	RGD:11554173	20161020	CTD	CTD Direct Evidence: marker/mechanism	391
HIGH	Ccbe1	0/0	0/0	0/0	0/0	2023-01-01	2023-01-01	0/0	1307670	collagen and calcium binding EGF domains 1	gene	DOID:684	hepatocellular carcinoma		ISO	RGD:1349047	D	RGD:11554173	20190212	CTD	CTD Direct Evidence: marker/mechanism	81
HIGH	Ccbe1	0/0	0/0	0/0	0/0	2023-01-01	2023-01-01	0/0	1307670	collagen and calcium binding EGF domains 1	gene	DOID:9001487	Facies		ISO	RGD:1349047	D	RGD:11554173	20161020	CTD	CTD Direct Evidence: marker/mechanism	391
HIGH	Ccbe1	0/0	0/0	0/0	0/0	2023-01-01	2023-01-01	0/0	1307670	collagen and calcium binding EGF domains 1	gene	DOID:9003821	Hennekam Lymphangiectasia-Lymphedema Syndrome 1		ISO	RGD:1349047	D	RGD:7240710	20190320	OMIM
HIGH	Ccbe1	0/0	0/0	0/0	0/0	2023-01-01	2023-01-01	0/0	1307670	collagen and calcium binding EGF domains 1	gene	DOID:9008386	Hydrops Fetalis		ISO	RGD:1349047	D	RGD:11554173	20161020	CTD	CTD Direct Evidence: marker/mechanism	390
HIGH	Ca5a	0/0	0/0	0/0	0/0	2023-01-01	2023-01-01	0/0	2243	carbonic anhydrase 5A	gene	DOID:9001573	Experimental Liver Cirrhosis		ISO	RGD:731919	D	RGD:11554173	20161020	CTD	CTD Direct Evidence: marker/mechanism	92
HIGH	Ca5a	0/0	0/0	0/0	0/0	2023-01-01	2023-01-01	0/0	2243	carbonic anhydrase 5A	gene	DOID:9002957	CARBONIC ANHYDRASE VA DEFICIENCY, HYPERAMMONEMIA DUE TO		ISO	RGD:1347153	D	RGD:7240710	20171011	OMIM
HIGH	Ca5a	0/0	0/0	0/0	0/0	2023-01-01	2023-01-01	0/0	2243	carbonic anhydrase 5A	gene	DOID:9003864	16Q24.3 Microdeletion Syndrome		ISO	RGD:1347153	D	RGD:8554872	20161213	ClinVar	ClinVar Annotator: match by term: 16q24.3 microdeletion syndrome
HIGH	Polk	0/0	0/0	2023-01-01	2023-01-01	2023-01-01	2023-01-01	2023-01-01	620058	DNA polymerase kappa	gene	DOID:10283	prostate cancer		ISO	RGD:1343998	D	RGD:8554872	20171114	ClinVar	ClinVar Annotator: match by term: Prostate cancer	392
HIGH	Polk	0/0	0/0	2023-01-01	2023-01-01	2023-01-01	2023-01-01	2023-01-01	620058	DNA polymerase kappa	gene	DOID:11832	visual epilepsy		ISO	RGD:1343998	D	RGD:8554872	20211012	ClinVar	ClinVar Annotator: match by term: Seizures	5,392
HIGH	Polk	0/0	0/0	2023-01-01	2023-01-01	2023-01-01	2023-01-01	2023-01-01	620058	DNA polymerase kappa	gene	DOID:1826	epilepsy		ISO	RGD:1343998	D	RGD:8554872	20200908	ClinVar	ClinVar Annotator: match by term: Seizures	5,392
HIGH	Polk	0/0	0/0	2023-01-01	2023-01-01	2023-01-01	2023-01-01	2023-01-01	620058	DNA polymerase kappa	gene	DOID:3068	glioblastoma		ISO	RGD:1343998	D	RGD:11554173	20161020	CTD	CTD Direct Evidence: marker/mechanism	393
HIGH	Polk	0/0	0/0	2023-01-01	2023-01-01	2023-01-01	2023-01-01	2023-01-01	620058	DNA polymerase kappa	gene	DOID:9002304	Prostatic Neoplasms		ISO	RGD:1343998	D	RGD:11554173	20181113	CTD	CTD Direct Evidence: marker/mechanism	392
HIGH	Polk	0/0	0/0	2023-01-01	2023-01-01	2023-01-01	2023-01-01	2023-01-01	620058	DNA polymerase kappa	gene	DOID:9004429	Neurodevelopmental Disorders		ISO	RGD:1343998	D	RGD:8554872	20190806	ClinVar	ClinVar Annotator: match by term: Neurodevelopmental disorder	5
HIGH	Polk	0/0	0/0	2023-01-01	2023-01-01	2023-01-01	2023-01-01	2023-01-01	620058	DNA polymerase kappa	gene	DOID:9006676	Micronuclei, Chromosome-Defective		ISO	RGD:1343998	D	RGD:11554173	20161020	CTD	CTD Direct Evidence: marker/mechanism	393
HIGH	Zswim6	0/0	2023-01-01	0/0	./.	2023-01-01	0/1	./.	1306624	zinc finger, SWIM-type containing 6	gene	DOID:0060342	acromelic frontonasal dysostosis		ISO	RGD:1352510	D	RGD:7240710	20171011	OMIM
HIGH	Zswim6	0/0	2023-01-01	0/0	./.	2023-01-01	0/1	./.	1306624	zinc finger, SWIM-type containing 6	gene	DOID:11832	visual epilepsy		ISO	RGD:1352510	D	RGD:8554872	20201006	ClinVar	ClinVar Annotator: match by term: Seizures
HIGH	Zswim6	0/0	2023-01-01	0/0	./.	2023-01-01	0/1	./.	1306624	zinc finger, SWIM-type containing 6	gene	DOID:1826	epilepsy		ISO	RGD:1352510	D	RGD:8554872	20201006	ClinVar	ClinVar Annotator: match by term: Seizures
HIGH	Zswim6	0/0	2023-01-01	0/0	./.	2023-01-01	0/1	./.	1306624	zinc finger, SWIM-type containing 6	gene	DOID:630	genetic disease		ISO	RGD:1352510	D	RGD:8554872	20201208	ClinVar	ClinVar Annotator: match by term: Inborn genetic diseases	5,113,114
HIGH	Zswim6	0/0	2023-01-01	0/0	./.	2023-01-01	0/1	./.	1306624	zinc finger, SWIM-type containing 6	gene	DOID:9004429	Neurodevelopmental Disorders		ISO	RGD:1352510	D	RGD:8554872	20190806	ClinVar	ClinVar Annotator: match by term: Neurodevelopmental disorder	5
HIGH	Zswim6	0/0	2023-01-01	0/0	./.	2023-01-01	0/1	./.	1306624	zinc finger, SWIM-type containing 6	gene	DOID:9009123	Neurodevelopmental Disorder with Movement Abnormalities, Abnormal Gait, and Autistic Features		ISO	RGD:1352510	D	RGD:7240710	20190315	OMIM
HIGH	Muc1	0/0	2023-01-01	0/0	0/0	0/0	0/0	0/0	3122	mucin 1, cell surface associated	gene	DOID:0050156	idiopathic pulmonary fibrosis		ISO	RGD:737252	D	RGD:7244290	20130603	RGD	protein:increased expression:serum:
HIGH	Muc1	0/0	2023-01-01	0/0	0/0	0/0	0/0	0/0	3122	mucin 1, cell surface associated	gene	DOID:0050625	biliary tract benign neoplasm		ISO	RGD:737252	D	RGD:2317987	20100505	RGD
HIGH	Muc1	0/0	2023-01-01	0/0	0/0	0/0	0/0	0/0	3122	mucin 1, cell surface associated	gene	DOID:0050848	obstructive sleep apnea		ISO	RGD:737252	D	RGD:5131166	20110421	RGD	protein:increased expression:plasma
HIGH	Muc1	0/0	2023-01-01	0/0	0/0	0/0	0/0	0/0	3122	mucin 1, cell surface associated	gene	DOID:0060071	pre-malignant neoplasm		ISO	RGD:737252	D	RGD:11554173	20180515	CTD	CTD Direct Evidence: marker/mechanism	394
HIGH	Muc1	0/0	2023-01-01	0/0	0/0	0/0	0/0	0/0	3122	mucin 1, cell surface associated	gene	DOID:10140	dry eye syndrome		ISO	RGD:737252	D	RGD:7349375	20130923	RGD	mRNA, protein:increased expression:conjuctival epithelial cell, tear
HIGH	Muc1	0/0	2023-01-01	0/0	0/0	0/0	0/0	0/0	3122	mucin 1, cell surface associated	gene	DOID:10283	prostate cancer	severity	ISO	RGD:737252	D	RGD:7349340	20130919	RGD
HIGH	Muc1	0/0	2023-01-01	0/0	0/0	0/0	0/0	0/0	3122	mucin 1, cell surface associated	gene	DOID:10754	otitis media		IEP		D	RGD:2303743	20100521	RGD	associated with Pneumococcal Infections
HIGH	Muc1	0/0	2023-01-01	0/0	0/0	0/0	0/0	0/0	3122	mucin 1, cell surface associated	gene	DOID:11054	urinary bladder cancer		ISO	RGD:737252	D	RGD:7245967	20130617	RGD	protein:increased expression:serum:
HIGH	Muc1	0/0	2023-01-01	0/0	0/0	0/0	0/0	0/0	3122	mucin 1, cell surface associated	gene	DOID:11204	allergic conjunctivitis	severity	ISO	RGD:737252	D	RGD:7349351	20130920	RGD
HIGH	Muc1	0/0	2023-01-01	0/0	0/0	0/0	0/0	0/0	3122	mucin 1, cell surface associated	gene	DOID:11339	pneumocystosis		ISO	RGD:737252	D	RGD:5131424	20110427	RGD	protein:increased expression:serum
HIGH	Muc1	0/0	2023-01-01	0/0	0/0	0/0	0/0	0/0	3122	mucin 1, cell surface associated	gene	DOID:11394	adult respiratory distress syndrome		ISO	RGD:737252	D	RGD:5131171	20110421	RGD	associated with critical illness
HIGH	Muc1	0/0	2023-01-01	0/0	0/0	0/0	0/0	0/0	3122	mucin 1, cell surface associated	gene	DOID:114	heart disease		ISO	RGD:737252	D	RGD:5131164	20110421	RGD	associated with Bronchiolitis, Viral
HIGH	Muc1	0/0	2023-01-01	0/0	0/0	0/0	0/0	0/0	3122	mucin 1, cell surface associated	gene	DOID:13406	pulmonary sarcoidosis		ISO	RGD:737252	D	RGD:5131177	20110421	RGD	protein:increased expression:serum
HIGH	Muc1	0/0	2023-01-01	0/0	0/0	0/0	0/0	0/0	3122	mucin 1, cell surface associated	gene	DOID:13891	bird fancier's lung		ISO	RGD:737252	D	RGD:5131172	20110421	RGD	protein:increased expression:serum
HIGH	Muc1	0/0	2023-01-01	0/0	0/0	0/0	0/0	0/0	3122	mucin 1, cell surface associated	gene	DOID:1485	cystic fibrosis		ISO	RGD:737252	D	RGD:5131272	20110426	RGD	protein:increased expression:serum (human)
HIGH	Muc1	0/0	2023-01-01	0/0	0/0	0/0	0/0	0/0	3122	mucin 1, cell surface associated	gene	DOID:1540	parathyroid carcinoma		ISO	RGD:737252	D	RGD:8554872	20210406	ClinVar	ClinVar Annotator: match by term: Parathyroid carcinoma	8
HIGH	Muc1	0/0	2023-01-01	0/0	0/0	0/0	0/0	0/0	3122	mucin 1, cell surface associated	gene	DOID:1612	breast cancer		ISO	RGD:737252	D	RGD:7349378	20130923	RGD
HIGH	Muc1	0/0	2023-01-01	0/0	0/0	0/0	0/0	0/0	3122	mucin 1, cell surface associated	gene	DOID:1790	malignant mesothelioma		ISO	RGD:737252	D	RGD:11554173	20210308	CTD	CTD Direct Evidence: marker/mechanism	395
HIGH	Muc1	0/0	2023-01-01	0/0	0/0	0/0	0/0	0/0	3122	mucin 1, cell surface associated	gene	DOID:1793	pancreatic cancer		ISO	RGD:737252	D	RGD:2317987	20100505	RGD
HIGH	Muc1	0/0	2023-01-01	0/0	0/0	0/0	0/0	0/0	3122	mucin 1, cell surface associated	gene	DOID:2799	bronchiolitis obliterans		ISO	RGD:737252	D	RGD:5131273	20110426	RGD	protein:increased expression:serum
HIGH	Muc1	0/0	2023-01-01	0/0	0/0	0/0	0/0	0/0	3122	mucin 1, cell surface associated	gene	DOID:2841	asthma		ISO	RGD:737252	D	RGD:5131281	20110426	RGD	protein:increased expression:serum
HIGH	Muc1	0/0	2023-01-01	0/0	0/0	0/0	0/0	0/0	3122	mucin 1, cell surface associated	gene	DOID:3030	mucinous adenocarcinoma		ISO	RGD:737252	D	RGD:2317980	20100505	RGD	associated with Pancreatic Diseases
HIGH	Muc1	0/0	2023-01-01	0/0	0/0	0/0	0/0	0/0	3122	mucin 1, cell surface associated	gene	DOID:3082	interstitial lung disease		ISO	RGD:737252	D	RGD:4143496	20110421	RGD	associated with Scleroderma, Systemic
HIGH	Muc1	0/0	2023-01-01	0/0	0/0	0/0	0/0	0/0	3122	mucin 1, cell surface associated	gene	DOID:3083	chronic obstructive pulmonary disease		ISO	RGD:737252	D	RGD:5131160	20110421	RGD	protein:increased expression:sputum (human)
HIGH	Muc1	0/0	2023-01-01	0/0	0/0	0/0	0/0	0/0	3122	mucin 1, cell surface associated	gene	DOID:3458	breast adenocarcinoma		ISO	RGD:737252	D	RGD:2324855	20100513	RGD	mRNA,protein:increased expression:breast
HIGH	Muc1	0/0	2023-01-01	0/0	0/0	0/0	0/0	0/0	3122	mucin 1, cell surface associated	gene	DOID:3587	pancreatic ductal carcinoma		ISO	RGD:737252	D	RGD:2317983	20100505	RGD	protein:increased expression, altered localization:pancreas
HIGH	Muc1	0/0	2023-01-01	0/0	0/0	0/0	0/0	0/0	3122	mucin 1, cell surface associated	gene	DOID:3910	lung adenocarcinoma		ISO	RGD:737252	D	RGD:5131260	20110426	RGD	mRNA:increased expression:lung
HIGH	Muc1	0/0	2023-01-01	0/0	0/0	0/0	0/0	0/0	3122	mucin 1, cell surface associated	gene	DOID:418	systemic scleroderma		ISO	RGD:737252	D	RGD:4143496	20110421	RGD	protein:increased expression:serum
HIGH	Muc1	0/0	2023-01-01	0/0	0/0	0/0	0/0	0/0	3122	mucin 1, cell surface associated	gene	DOID:4450	renal cell carcinoma	disease_progression	ISO	RGD:737252	D	RGD:7245968	20130617	RGD
HIGH	Muc1	0/0	2023-01-01	0/0	0/0	0/0	0/0	0/0	3122	mucin 1, cell surface associated	gene	DOID:4481	allergic rhinitis		IEP		D	RGD:127345100	20210709	RGD	mRNA,protein:decreased expression:nasal mucosa
HIGH	Muc1	0/0	2023-01-01	0/0	0/0	0/0	0/0	0/0	3122	mucin 1, cell surface associated	gene	DOID:4608	common bile duct neoplasm	disease_progression	ISO	RGD:737252	D	RGD:2324856	20100513	RGD	protein:increased expression:bile duct
HIGH	Muc1	0/0	2023-01-01	0/0	0/0	0/0	0/0	0/0	3122	mucin 1, cell surface associated	gene	DOID:4947	cholangiocarcinoma		IEP		D	RGD:2324638	20100507	RGD	mRNA:increased expression:bile duct
HIGH	Muc1	0/0	2023-01-01	0/0	0/0	0/0	0/0	0/0	3122	mucin 1, cell surface associated	gene	DOID:552	pneumonia		ISO	RGD:737252	D	RGD:5131281	20110426	RGD	protein:increased expression:serum
HIGH	Muc1	0/0	2023-01-01	0/0	0/0	0/0	0/0	0/0	3122	mucin 1, cell surface associated	gene	DOID:850	lung disease		ISO	RGD:737252	D	RGD:5131175	20110421	RGD	associated with arthritis, rheumatoid
HIGH	Muc1	0/0	2023-01-01	0/0	0/0	0/0	0/0	0/0	3122	mucin 1, cell surface associated	gene	DOID:8622	measles	severity	ISO	RGD:737252	D	RGD:5131281	20110426	RGD	protein:increased expression:serum
HIGH	Muc1	0/0	2023-01-01	0/0	0/0	0/0	0/0	0/0	3122	mucin 1, cell surface associated	gene	DOID:9000011	Gallbladder Neoplasms	severity	ISO	RGD:737252	D	RGD:2324857	20100513	RGD	mRNA,protein:increased expression:gallbladder
HIGH	Muc1	0/0	2023-01-01	0/0	0/0	0/0	0/0	0/0	3122	mucin 1, cell surface associated	gene	DOID:9000081	Lymphatic Metastasis		ISO	RGD:737252	D	RGD:2324649	20100507	RGD	associated with Common Bile Duct Neoplasms
HIGH	Muc1	0/0	2023-01-01	0/0	0/0	0/0	0/0	0/0	3122	mucin 1, cell surface associated	gene	DOID:9000217	Stomach Neoplasms		ISO	RGD:737252	D	RGD:11554173	20161020	CTD	CTD Direct Evidence: marker/mechanism	396
HIGH	Muc1	0/0	2023-01-01	0/0	0/0	0/0	0/0	0/0	3122	mucin 1, cell surface associated	gene	DOID:9000965	Neoplasm Metastasis		ISO	RGD:737252	D	RGD:2324648	20100507	RGD	associated with Pancreatic Neoplasms
HIGH	Muc1	0/0	2023-01-01	0/0	0/0	0/0	0/0	0/0	3122	mucin 1, cell surface associated	gene	DOID:9001403	Bronchopulmonary Dysplasia	severity	ISO	RGD:737252	D	RGD:5131170	20110421	RGD	protein:increased expression:cord plasma
HIGH	Muc1	0/0	2023-01-01	0/0	0/0	0/0	0/0	0/0	3122	mucin 1, cell surface associated	gene	DOID:9001834	Peritoneal Neoplasms		ISO	RGD:737252	D	RGD:11554173	20161213	CTD	CTD Direct Evidence: marker/mechanism	395
HIGH	Muc1	0/0	2023-01-01	0/0	0/0	0/0	0/0	0/0	3122	mucin 1, cell surface associated	gene	DOID:9002159	Liver Reperfusion Injury		IEP		D	RGD:7364757	20130926	RGD	mRNA, protein:decreased expression:bile duct
HIGH	Muc1	0/0	2023-01-01	0/0	0/0	0/0	0/0	0/0	3122	mucin 1, cell surface associated	gene	DOID:9002231	Fetal Growth Retardation		IEP		D	RGD:7349369	20130923	RGD
HIGH	Muc1	0/0	2023-01-01	0/0	0/0	0/0	0/0	0/0	3122	mucin 1, cell surface associated	gene	DOID:9002661	Diabetes Complications		IEP		D	RGD:7349380	20130924	RGD	associated with Diabetes Mellitus, Experimental
HIGH	Muc1	0/0	2023-01-01	0/0	0/0	0/0	0/0	0/0	3122	mucin 1, cell surface associated	gene	DOID:9002900	Autosomal Dominant Tubulointerstitial Kidney Disease 2		ISO	RGD:737252	D	RGD:11554173	20161020	CTD	CTD Direct Evidence: marker/mechanism	397
HIGH	Muc1	0/0	2023-01-01	0/0	0/0	0/0	0/0	0/0	3122	mucin 1, cell surface associated	gene	DOID:9003566	Mesothelioma		ISO	RGD:737252	D	RGD:11554173	20161020	CTD	CTD Direct Evidence: marker/mechanism	398
HIGH	Muc1	0/0	2023-01-01	0/0	0/0	0/0	0/0	0/0	3122	mucin 1, cell surface associated	gene	DOID:9004009	Reperfusion Injury		IEP		D	RGD:7349380	20130924	RGD
HIGH	Muc1	0/0	2023-01-01	0/0	0/0	0/0	0/0	0/0	3122	mucin 1, cell surface associated	gene	DOID:9005233	Mammary Neoplasms, Experimental	treatment	ISO	RGD:737252	D	RGD:7349374	20130923	RGD
HIGH	Muc1	0/0	2023-01-01	0/0	0/0	0/0	0/0	0/0	3122	mucin 1, cell surface associated	gene	DOID:9006223	Kidney Reperfusion Injury	treatment	IDA		D	RGD:7245959	20130617	RGD
HIGH	Muc1	0/0	2023-01-01	0/0	0/0	0/0	0/0	0/0	3122	mucin 1, cell surface associated	gene	DOID:9006404	Tubulointerstitial Nephritis and Uveitis		ISO	RGD:737252	D	RGD:7246892	20130620	RGD	protein:increased expression:kidney tubule, serum:
HIGH	Muc1	0/0	2023-01-01	0/0	0/0	0/0	0/0	0/0	3122	mucin 1, cell surface associated	gene	DOID:9006532	Hematologic Neoplasms		ISO	RGD:737252	D	RGD:5131276	20110426	RGD	associated with Pneumonia, Pneumocystis
HIGH	Muc1	0/0	2023-01-01	0/0	0/0	0/0	0/0	0/0	3122	mucin 1, cell surface associated	gene	DOID:9006928	Viral Bronchiolitis	severity	ISO	RGD:737252	D	RGD:5131164	20110421	RGD	protein:increased expression:serum
HIGH	Muc1	0/0	2023-01-01	0/0	0/0	0/0	0/0	0/0	3122	mucin 1, cell surface associated	gene	DOID:9007608	Neoplastic Cell Transformation		ISO	RGD:737252	D	RGD:11554173	20161020	CTD	CTD Direct Evidence: therapeutic	399
HIGH	Muc1	0/0	2023-01-01	0/0	0/0	0/0	0/0	0/0	3122	mucin 1, cell surface associated	gene	DOID:9253	gastrointestinal stromal tumor		ISO	RGD:737252	D	RGD:8554872	20210413	ClinVar	ClinVar Annotator: match by term: Gastrointestinal stromal tumor	8
HIGH	Muc1	0/0	2023-01-01	0/0	0/0	0/0	0/0	0/0	3122	mucin 1, cell surface associated	gene	DOID:9423	blepharitis		ISO	RGD:10927	D	RGD:7349379	20130923	RGD
HIGH	Muc1	0/0	2023-01-01	0/0	0/0	0/0	0/0	0/0	3122	mucin 1, cell surface associated	gene	DOID:9538	multiple myeloma		ISO	RGD:737252	D	RGD:11554173	20161020	CTD	CTD Direct Evidence: marker/mechanism	400
HIGH	Muc1	0/0	2023-01-01	0/0	0/0	0/0	0/0	0/0	3122	mucin 1, cell surface associated	gene	DOID:9700	bacterial conjunctivitis		ISO	RGD:10927	D	RGD:7349379	20130923	RGD
HIGH	Chd1l	2023-01-01	2023-01-01	2023-01-01	2023-01-01	0/0	0/0	2023-01-01	1311935	chromodomain helicase DNA binding protein 1-like	gene	DOID:0060041	autism spectrum disorder		ISO	RGD:1323647	D	RGD:8554872	20161011	ClinVar	ClinVar Annotator: match by term: Autism spectrum disorders	5,120–122
HIGH	Chd1l	2023-01-01	2023-01-01	2023-01-01	2023-01-01	0/0	0/0	2023-01-01	1311935	chromodomain helicase DNA binding protein 1-like	gene	DOID:0060411	chromosome 1q21.1 deletion syndrome		ISO	RGD:1323647	D	RGD:8554872	20170207	ClinVar	ClinVar Annotator: match by term: 1q21.1 Deletion
HIGH	Chd1l	2023-01-01	2023-01-01	2023-01-01	2023-01-01	0/0	0/0	2023-01-01	1311935	chromodomain helicase DNA binding protein 1-like	gene	DOID:0080205	CAKUT		ISO	RGD:1323647	D	RGD:8554872	20170307	ClinVar	ClinVar Annotator: match by term: Congenital anomalies of kidney and urinary tract	123
HIGH	Chd1l	2023-01-01	2023-01-01	2023-01-01	2023-01-01	0/0	0/0	2023-01-01	1311935	chromodomain helicase DNA binding protein 1-like	gene	DOID:1540	parathyroid carcinoma		ISO	RGD:1323647	D	RGD:8554872	20210406	ClinVar	ClinVar Annotator: match by term: Parathyroid carcinoma	8
HIGH	Chd1l	2023-01-01	2023-01-01	2023-01-01	2023-01-01	0/0	0/0	2023-01-01	1311935	chromodomain helicase DNA binding protein 1-like	gene	DOID:303	substance-related disorder		ISO	RGD:1323647	D	RGD:11554173	20161020	CTD	CTD Direct Evidence: marker/mechanism	22
HIGH	Chd1l	2023-01-01	2023-01-01	2023-01-01	2023-01-01	0/0	0/0	2023-01-01	1311935	chromodomain helicase DNA binding protein 1-like	gene	DOID:5419	schizophrenia		ISO	RGD:1323647	D	RGD:8554872	20190212	ClinVar	ClinVar Annotator: match by term: Schizophrenia	9,61
HIGH	Chd1l	2023-01-01	2023-01-01	2023-01-01	2023-01-01	0/0	0/0	2023-01-01	1311935	chromodomain helicase DNA binding protein 1-like	gene	DOID:5683	hereditary breast ovarian cancer syndrome		ISO	RGD:1323647	D	RGD:8554872	20210511	ClinVar	ClinVar Annotator: match by term: Hereditary breast and ovarian cancer syndrome	5
HIGH	Chd1l	2023-01-01	2023-01-01	2023-01-01	2023-01-01	0/0	0/0	2023-01-01	1311935	chromodomain helicase DNA binding protein 1-like	gene	DOID:9004429	Neurodevelopmental Disorders		ISO	RGD:1323647	D	RGD:8554872	20190806	ClinVar	ClinVar Annotator: match by term: Neurodevelopmental disorder	5
HIGH	Chd1l	2023-01-01	2023-01-01	2023-01-01	2023-01-01	0/0	0/0	2023-01-01	1311935	chromodomain helicase DNA binding protein 1-like	gene	DOID:9007661	Dwarfism		ISO	RGD:1323647	D	RGD:8554872	20190305	ClinVar	ClinVar Annotator: match by term: Short stature
HIGH	Chd1l	2023-01-01	2023-01-01	2023-01-01	2023-01-01	0/0	0/0	2023-01-01	1311935	chromodomain helicase DNA binding protein 1-like	gene	DOID:9008657	Urinary Tract Abnormalities		ISO	RGD:1323647	D	RGD:8554872	20190507	ClinVar	ClinVar Annotator: match by term: Urinary tract abnormalities
HIGH	Chd1l	2023-01-01	2023-01-01	2023-01-01	2023-01-01	0/0	0/0	2023-01-01	1311935	chromodomain helicase DNA binding protein 1-like	gene	DOID:9253	gastrointestinal stromal tumor		ISO	RGD:1323647	D	RGD:8554872	20210413	ClinVar	ClinVar Annotator: match by term: Gastrointestinal stromal tumor	8
HIGH	Dpyd	0/0	0/0	0/0	0/0	2023-01-01	2023-01-01	0/0	621218	dihydropyrimidine dehydrogenase	gene	DOID:0060041	autism spectrum disorder		ISO	RGD:731730	D	RGD:11554173	20161020	CTD	CTD Direct Evidence: marker/mechanism	124,125
HIGH	Dpyd	0/0	0/0	0/0	0/0	2023-01-01	2023-01-01	0/0	621218	dihydropyrimidine dehydrogenase	gene	DOID:0080600	COVID-19		ISO	RGD:731730	D	RGD:9068941	20200625	RGD	mRNA:increased expression:peripheral blood mononuclear cell (human)	11
HIGH	Dpyd	0/0	0/0	0/0	0/0	2023-01-01	2023-01-01	0/0	621218	dihydropyrimidine dehydrogenase	gene	DOID:10283	prostate cancer		ISO	RGD:731730	D	RGD:8554872	20171114	ClinVar	ClinVar Annotator: match by term: Prostate cancer	214
HIGH	Dpyd	0/0	0/0	0/0	0/0	2023-01-01	2023-01-01	0/0	621218	dihydropyrimidine dehydrogenase	gene	DOID:10487	Hirschsprung's disease		ISO	RGD:731730	D	RGD:8554872	20200211	ClinVar	ClinVar Annotator: match by term: Hirschsprung Disease	5,127–213
HIGH	Dpyd	0/0	0/0	0/0	0/0	2023-01-01	2023-01-01	0/0	621218	dihydropyrimidine dehydrogenase	gene	DOID:1059	intellectual disability		ISO	RGD:731730	D	RGD:8554872	20200211	ClinVar	ClinVar Annotator: match by term: Mental-retardation	5,127–213
HIGH	Dpyd	0/0	0/0	0/0	0/0	2023-01-01	2023-01-01	0/0	621218	dihydropyrimidine dehydrogenase	gene	DOID:11832	visual epilepsy		ISO	RGD:731730	D	RGD:8554872	20200211	ClinVar	ClinVar Annotator: match by term: Seizure	5,127–213
HIGH	Dpyd	0/0	0/0	0/0	0/0	2023-01-01	2023-01-01	0/0	621218	dihydropyrimidine dehydrogenase	gene	DOID:1227	neutropenia		ISO	RGD:731730	D	RGD:11554173	20161020	CTD	CTD Direct Evidence: marker/mechanism	227
HIGH	Dpyd	0/0	0/0	0/0	0/0	2023-01-01	2023-01-01	0/0	621218	dihydropyrimidine dehydrogenase	gene	DOID:12849	autistic disorder		ISO	RGD:731730	D	RGD:11554173	20161020	CTD	CTD Direct Evidence: marker/mechanism	126
HIGH	Dpyd	0/0	0/0	0/0	0/0	2023-01-01	2023-01-01	0/0	621218	dihydropyrimidine dehydrogenase	gene	DOID:14218	dihydropyrimidine dehydrogenase deficiency		ISO	RGD:731730	D	RGD:11554173	20161020	CTD	CTD Direct Evidence: marker/mechanism	141,401
HIGH	Dpyd	0/0	0/0	0/0	0/0	2023-01-01	2023-01-01	0/0	621218	dihydropyrimidine dehydrogenase	gene	DOID:1793	pancreatic cancer		ISO	RGD:731730	D	RGD:11554173	20161020	CTD	CTD Direct Evidence: marker/mechanism	215,216
HIGH	Dpyd	0/0	0/0	0/0	0/0	2023-01-01	2023-01-01	0/0	621218	dihydropyrimidine dehydrogenase	gene	DOID:1826	epilepsy		ISO	RGD:731730	D	RGD:8554872	20200211	ClinVar	ClinVar Annotator: match by term: Epilepsy	5,127–213
HIGH	Dpyd	0/0	0/0	0/0	0/0	2023-01-01	2023-01-01	0/0	621218	dihydropyrimidine dehydrogenase	gene	DOID:3121	gallbladder cancer	disease_progression	ISO	RGD:731730	D	RGD:2317631	20100413	RGD
HIGH	Dpyd	0/0	0/0	0/0	0/0	2023-01-01	2023-01-01	0/0	621218	dihydropyrimidine dehydrogenase	gene	DOID:409	liver disease		IEP		D	RGD:1599789	20070215	RGD	mRNA, Protein:increased expression
HIGH	Dpyd	0/0	0/0	0/0	0/0	2023-01-01	2023-01-01	0/0	621218	dihydropyrimidine dehydrogenase	gene	DOID:5419	schizophrenia		ISO	RGD:731730	D	RGD:11554173	20161020	CTD	CTD Direct Evidence: marker/mechanism	229,230
HIGH	Dpyd	0/0	0/0	0/0	0/0	2023-01-01	2023-01-01	0/0	621218	dihydropyrimidine dehydrogenase	gene	DOID:5520	head and neck squamous cell carcinoma		ISO	RGD:731730	D	RGD:8554872	20200211	ClinVar	ClinVar Annotator: match by term: Squamous cell carcinoma of the head and neck
HIGH	Dpyd	0/0	0/0	0/0	0/0	2023-01-01	2023-01-01	0/0	621218	dihydropyrimidine dehydrogenase	gene	DOID:574	peripheral nervous system disease		ISO	RGD:731730	D	RGD:11554173	20161020	CTD	CTD Direct Evidence: marker/mechanism	228
HIGH	Dpyd	0/0	0/0	0/0	0/0	2023-01-01	2023-01-01	0/0	621218	dihydropyrimidine dehydrogenase	gene	DOID:630	genetic disease		ISO	RGD:731730	D	RGD:8554872	20201208	ClinVar	ClinVar Annotator: match by term: Inborn genetic diseases
HIGH	Dpyd	0/0	0/0	0/0	0/0	2023-01-01	2023-01-01	0/0	621218	dihydropyrimidine dehydrogenase	gene	DOID:653	purine-pyrimidine metabolic disorder		ISO	RGD:731730	D	RGD:11554173	20161020	CTD	CTD Direct Evidence: marker/mechanism	231,232
HIGH	Dpyd	0/0	0/0	0/0	0/0	2023-01-01	2023-01-01	0/0	621218	dihydropyrimidine dehydrogenase	gene	DOID:684	hepatocellular carcinoma		ISO	RGD:731730	D	RGD:11554173	20161020	CTD	CTD Direct Evidence: marker/mechanism	217
HIGH	Dpyd	0/0	0/0	0/0	0/0	2023-01-01	2023-01-01	0/0	621218	dihydropyrimidine dehydrogenase	gene	DOID:863	nervous system disease		ISO	RGD:731730	D	RGD:11554173	20161020	CTD	CTD Direct Evidence: marker/mechanism	226
HIGH	Dpyd	0/0	0/0	0/0	0/0	2023-01-01	2023-01-01	0/0	621218	dihydropyrimidine dehydrogenase	gene	DOID:9000217	Stomach Neoplasms		ISO	RGD:731730	D	RGD:11554173	20161020	CTD	CTD Direct Evidence: marker/mechanism	218–220
HIGH	Dpyd	0/0	0/0	0/0	0/0	2023-01-01	2023-01-01	0/0	621218	dihydropyrimidine dehydrogenase	gene	DOID:9000965	Neoplasm Metastasis		ISO	RGD:731730	D	RGD:11554173	20161020	CTD	CTD Direct Evidence: marker/mechanism	221
HIGH	Dpyd	0/0	0/0	0/0	0/0	2023-01-01	2023-01-01	0/0	621218	dihydropyrimidine dehydrogenase	gene	DOID:9002704	Leukoencephalopathies		ISO	RGD:731730	D	RGD:11554173	20161020	CTD	CTD Direct Evidence: marker/mechanism	225
HIGH	Dpyd	0/0	0/0	0/0	0/0	2023-01-01	2023-01-01	0/0	621218	dihydropyrimidine dehydrogenase	gene	DOID:9002775	Cognitive Dysfunction		ISO	RGD:731730	D	RGD:8554872	20200211	ClinVar	ClinVar Annotator: match by term: Cognitive impairment	5,127–213
HIGH	Dpyd	0/0	0/0	0/0	0/0	2023-01-01	2023-01-01	0/0	621218	dihydropyrimidine dehydrogenase	gene	DOID:9002928	Colonic Neoplasms		ISO	RGD:731730	D	RGD:11554173	20161020	CTD	CTD Direct Evidence: marker/mechanism	220
HIGH	Dpyd	0/0	0/0	0/0	0/0	2023-01-01	2023-01-01	0/0	621218	dihydropyrimidine dehydrogenase	gene	DOID:9003576	Prognathism		ISO	RGD:731730	D	RGD:8554872	20200211	ClinVar	ClinVar Annotator: match by term: Prognathism	5,127–213
HIGH	Dpyd	0/0	0/0	0/0	0/0	2023-01-01	2023-01-01	0/0	621218	dihydropyrimidine dehydrogenase	gene	DOID:9004278	Sarcoma, Yoshida	treatment	IMP		D	RGD:11251753	20160621	RGD
HIGH	Dpyd	0/0	0/0	0/0	0/0	2023-01-01	2023-01-01	0/0	621218	dihydropyrimidine dehydrogenase	gene	DOID:9004286	Hirschsprung Disease 1		ISO	RGD:731730	D	RGD:8554872	20200211	ClinVar	ClinVar Annotator: match by term: Hirschsprung disease 1	5,127–213
HIGH	Dpyd	0/0	0/0	0/0	0/0	2023-01-01	2023-01-01	0/0	621218	dihydropyrimidine dehydrogenase	gene	DOID:9004341	Bunion		ISO	RGD:731730	D	RGD:8554872	20200211	ClinVar	ClinVar Annotator: match by term: Bunion	5,127–213
HIGH	Dpyd	0/0	0/0	0/0	0/0	2023-01-01	2023-01-01	0/0	621218	dihydropyrimidine dehydrogenase	gene	DOID:9004486	Drug-induced Neutropenia	no_association	ISO	RGD:731730	D	RGD:11098817	20160621	RGD	associated with Neoplasms
HIGH	Dpyd	0/0	0/0	0/0	0/0	2023-01-01	2023-01-01	0/0	621218	dihydropyrimidine dehydrogenase	gene	DOID:9004593	Drug-Induced Immune Thrombocytopenia	treatment	ISO	RGD:731730	D	RGD:11098817	20160621	RGD	associated with Neoplasms
HIGH	Dpyd	0/0	0/0	0/0	0/0	2023-01-01	2023-01-01	0/0	621218	dihydropyrimidine dehydrogenase	gene	DOID:9005078	Congenital Macroglossia		ISO	RGD:731730	D	RGD:8554872	20200512	ClinVar	ClinVar Annotator: match by term: Congenital macroglossia	5,127–213
HIGH	Dpyd	0/0	0/0	0/0	0/0	2023-01-01	2023-01-01	0/0	621218	dihydropyrimidine dehydrogenase	gene	DOID:9005172	Lung Neoplasms		ISO	RGD:731730	D	RGD:11554173	20161020	CTD	CTD Direct Evidence: marker/mechanism	216
HIGH	Dpyd	0/0	0/0	0/0	0/0	2023-01-01	2023-01-01	0/0	621218	dihydropyrimidine dehydrogenase	gene	DOID:9005466	Language Development Disorders		ISO	RGD:731730	D	RGD:11554173	20161020	CTD	CTD Direct Evidence: marker/mechanism	126
HIGH	Dpyd	0/0	0/0	0/0	0/0	2023-01-01	2023-01-01	0/0	621218	dihydropyrimidine dehydrogenase	gene	DOID:9006169	Head and Neck Neoplasms		ISO	RGD:731730	D	RGD:11554173	20161020	CTD	CTD Direct Evidence: marker/mechanism	216
HIGH	Dpyd	0/0	0/0	0/0	0/0	2023-01-01	2023-01-01	0/0	621218	dihydropyrimidine dehydrogenase	gene	DOID:9007478	Malocclusion, Angle Class III		ISO	RGD:731730	D	RGD:8554872	20210112	ClinVar	ClinVar Annotator: match by term: Hapsburg jaw	5,127–213
HIGH	Dpyd	0/0	0/0	0/0	0/0	2023-01-01	2023-01-01	0/0	621218	dihydropyrimidine dehydrogenase	gene	DOID:9007817	Macroglossia		ISO	RGD:731730	D	RGD:8554872	20200211	ClinVar	ClinVar Annotator: match by term: Macroglossia	5,127–213
HIGH	Dpyd	0/0	0/0	0/0	0/0	2023-01-01	2023-01-01	0/0	621218	dihydropyrimidine dehydrogenase	gene	DOID:9008086	Developmental Disabilities		ISO	RGD:731730	D	RGD:8554872	20200211	ClinVar	ClinVar Annotator: match by term: Developmental delay	5,127–213
HIGH	Dpyd	0/0	0/0	0/0	0/0	2023-01-01	2023-01-01	0/0	621218	dihydropyrimidine dehydrogenase	gene	DOID:9008443	Colorectal Neoplasms		ISO	RGD:731730	D	RGD:11554173	20161020	CTD	CTD Direct Evidence: marker/mechanism	216,221–224
HIGH	Dpyd	0/0	0/0	0/0	0/0	2023-01-01	2023-01-01	0/0	621218	dihydropyrimidine dehydrogenase	gene	DOID:9008589	Hallux Valgus		ISO	RGD:731730	D	RGD:8554872	20200211	ClinVar	ClinVar Annotator: match by term: Hallux valgus	5,127–213
HIGH	Dpyd	0/0	0/0	0/0	0/0	2023-01-01	2023-01-01	0/0	621218	dihydropyrimidine dehydrogenase	gene	DOID:9008939	Breast Neoplasms		ISO	RGD:731730	D	RGD:11554173	20161020	CTD	CTD Direct Evidence: marker/mechanism	216
HIGH	Dpyd	0/0	0/0	0/0	0/0	2023-01-01	2023-01-01	0/0	621218	dihydropyrimidine dehydrogenase	gene	DOID:9256	colorectal cancer		IDA		D	RGD:11251746	20160621	RGD	protein:increased activity:liver
HIGH	Dpyd	0/0	0/0	0/0	0/0	2023-01-01	2023-01-01	0/0	621218	dihydropyrimidine dehydrogenase	gene	DOID:9952	acute lymphoblastic leukemia		ISO	RGD:731730	D	RGD:11098453	20160621	RGD	DNA:SNP: :85T>C (human)
HIGH	Dpyd	0/0	0/0	0/0	0/0	2023-01-01	2023-01-01	0/0	621218	dihydropyrimidine dehydrogenase	gene	DOID:9970	obesity		ISO	RGD:731730	D	RGD:11554173	20161020	CTD	CTD Direct Evidence: marker/mechanism	119
HIGH	Gbp4	2023-01-01	2023-01-01	0/0	0/0	2023-01-01	2023-01-01	0/0	1310579	guanylate binding protein 4	gene	DOID:9001573	Experimental Liver Cirrhosis		ISO	RGD:1321567	D	RGD:11554173	20200505	CTD	CTD Direct Evidence: marker/mechanism	92
HIGH	Gbp1	2023-01-01	2023-01-01	0/0	0/0	2023-01-01	2023-01-01	0/0	1311877	guanylate binding protein 1	gene	DOID:9001488	Human Influenza		ISO	RGD:1323562	D	RGD:11554173	20161020	CTD	CTD Direct Evidence: marker/mechanism	402
HIGH	Lrrc53	2023-01-01	2023-01-01	2023-01-01	2023-01-01	0/0	0/0	2023-01-01	7683241	leucine rich repeat containing 53	gene	DOID:9000652	Cardiac Conduction Disease with or without Dilated Cardiomyopathy		ISO	RGD:2292704	D	RGD:8554872	20190906	ClinVar	ClinVar Annotator: match by term: Cardiac conduction disease with or without dilated cardiomyopathy	5,233
HIGH	Lrrc53	0/0	0/0	0/0	0/0	2023-01-01	2023-01-01	0/0	7683241	leucine rich repeat containing 53	gene	DOID:9000652	Cardiac Conduction Disease with or without Dilated Cardiomyopathy		ISO	RGD:2292704	D	RGD:8554872	20190906	ClinVar	ClinVar Annotator: match by term: Cardiac conduction disease with or without dilated cardiomyopathy	5,233
HIGH	Tmlhe	0/0	0/0	2023-01-01	2023-01-01	2023-01-01	2023-01-01	2023-01-01	620629	trimethyllysine hydroxylase, epsilon	gene	DOID:0070338	cerebellar hypoplasia		ISO	RGD:736195	D	RGD:8554872	20201110	ClinVar	ClinVar Annotator: match by term: Congenital cerebellar hypoplasia	403
HIGH	Tmlhe	0/0	0/0	2023-01-01	2023-01-01	2023-01-01	2023-01-01	2023-01-01	620629	trimethyllysine hydroxylase, epsilon	gene	DOID:1059	intellectual disability		ISO	RGD:736195	D	RGD:8554872	20201110	ClinVar	ClinVar Annotator: match by term: Intellectual disability	5,404
HIGH	Tmlhe	0/0	0/0	2023-01-01	2023-01-01	2023-01-01	2023-01-01	2023-01-01	620629	trimethyllysine hydroxylase, epsilon	gene	DOID:12849	autistic disorder		ISO	RGD:736195	D	RGD:11554173	20190514	CTD	CTD Direct Evidence: marker/mechanism
HIGH	Tmlhe	0/0	0/0	2023-01-01	2023-01-01	2023-01-01	2023-01-01	2023-01-01	620629	trimethyllysine hydroxylase, epsilon	gene	DOID:5419	schizophrenia		ISO	RGD:736195	D	RGD:8554872	20190212	ClinVar	ClinVar Annotator: match by term: Schizophrenia	9,61
HIGH	Tmlhe	0/0	0/0	2023-01-01	2023-01-01	2023-01-01	2023-01-01	2023-01-01	620629	trimethyllysine hydroxylase, epsilon	gene	DOID:9001999	Agenesis of Corpus Callosum		ISO	RGD:736195	D	RGD:8554872	20201110	ClinVar	ClinVar Annotator: match by term: Corpus callosum, agenesis of	403
HIGH	RT1-CE15	2023-01-01	2023-01-01	0/0	0/0	./.	0/0	0/0	1359630	RT1 class I, locus CE15	gene	DOID:1245	vulva cancer	susceptibility	ISO	RGD:1349444	D	RGD:2314696	20210309	RGD	associated with Papillomavirus Infections
HIGH	RT1-CE15	2023-01-01	2023-01-01	0/0	0/0	./.	0/0	0/0	1359630	RT1 class I, locus CE15	gene	DOID:399	tuberculosis	susceptibility	ISO	RGD:1349444	D	RGD:36049809	20210309	RGD	associated with acquired immunodeficiency syndrome
HIGH	RT1-CE15	2023-01-01	2023-01-01	0/0	0/0	./.	0/0	0/0	1359630	RT1 class I, locus CE15	gene	DOID:635	acquired immunodeficiency syndrome	susceptibility	ISO	RGD:1349444	D	RGD:36049809	20210309	RGD	DNA:polymorphism: :HLA-A31
HIGH	RT1-CE13	2023-01-01	2023-01-01	./.	0/0	./.	0/0	0/0	1359196	RT1 class I, locus CE13	gene	DOID:0050426	Stevens-Johnson syndrome		ISO	RGD:1352836	D	RGD:7364874	20131004	RGD	DNA:polymorphisms:cds:HLA-B*5801 (human, Japanese)
HIGH	RT1-CE13	2023-01-01	2023-01-01	./.	0/0	./.	0/0	0/0	1359196	RT1 class I, locus CE13	gene	DOID:0060180	colitis		ISO	RGD:1352836	D	RGD:7387221	20131024	RGD	human gene in rat model
HIGH	RT1-CE13	2023-01-01	2023-01-01	./.	0/0	./.	0/0	0/0	1359196	RT1 class I, locus CE13	gene	DOID:0080160	cytomegalovirus retinitis		ISO	RGD:1352836	D	RGD:7365106	20131021	RGD	associated with HIV Infections
HIGH	RT1-CE13	2023-01-01	2023-01-01	./.	0/0	./.	0/0	0/0	1359196	RT1 class I, locus CE13	gene	DOID:0080750	erythema nodosum		ISO	RGD:1352836	D	RGD:7364926	20131011	RGD	associated with Inflammatory Bowel Diseases
HIGH	RT1-CE13	2023-01-01	2023-01-01	./.	0/0	./.	0/0	0/0	1359196	RT1 class I, locus CE13	gene	DOID:0111079	birdshot chorioretinopathy		ISO	RGD:1352836	D	RGD:7365121	20131022	RGD	DNA:polymorphisms:cds:HLA-B12 (human)
HIGH	RT1-CE13	2023-01-01	2023-01-01	./.	0/0	./.	0/0	0/0	1359196	RT1 class I, locus CE13	gene	DOID:10003	sensorineural hearing loss		ISO	RGD:1352836	D	RGD:7365120	20131022	RGD	Unilateral Childhood Sensorineural Hearing Loss
HIGH	RT1-CE13	2023-01-01	2023-01-01	./.	0/0	./.	0/0	0/0	1359196	RT1 class I, locus CE13	gene	DOID:1123	spondyloarthropathy		ISO	RGD:1352836	D	RGD:7387221	20140205	RGD	DNA:polymorphisms:cds:HLA-B27 (human)
HIGH	RT1-CE13	2023-01-01	2023-01-01	./.	0/0	./.	0/0	0/0	1359196	RT1 class I, locus CE13	gene	DOID:11265	trachoma		ISO	RGD:1352836	D	RGD:7364877	20131004	RGD	DNA:polymorphisms:cds:HLA-B*14 (human, Tanzanian)
HIGH	RT1-CE13	2023-01-01	2023-01-01	./.	0/0	./.	0/0	0/0	1359196	RT1 class I, locus CE13	gene	DOID:11335	sarcoidosis	susceptibility	ISO	RGD:1352836	D	RGD:7364872	20131004	RGD	DNA:polymorphisms:cds:HLA-B-7, HLA-B-8 (human)
HIGH	RT1-CE13	2023-01-01	2023-01-01	./.	0/0	./.	0/0	0/0	1359196	RT1 class I, locus CE13	gene	DOID:11563	retinal vasculitis		ISO	RGD:1352836	D	RGD:7364920	20131011	RGD	associated with Behcet Syndrome
HIGH	RT1-CE13	2023-01-01	2023-01-01	./.	0/0	./.	0/0	0/0	1359196	RT1 class I, locus CE13	gene	DOID:12185	otosclerosis	susceptibility	ISO	RGD:1352836	D	RGD:7364875	20131004	RGD	DNA:polymorphisms:cds:HLA-B*35, HLA-B*51 (human, Tunisian)
HIGH	RT1-CE13	2023-01-01	2023-01-01	./.	0/0	./.	0/0	0/0	1359196	RT1 class I, locus CE13	gene	DOID:12361	Graves' disease		ISO	RGD:1352836	D	RGD:7365110	20131022	RGD	DNA:polymorphisms:cds:HLA-B39 (human)
HIGH	RT1-CE13	2023-01-01	2023-01-01	./.	0/0	./.	0/0	0/0	1359196	RT1 class I, locus CE13	gene	DOID:13025	retinopathy of prematurity		ISO	RGD:1352836	D	RGD:7365093	20131018	RGD	DNA:polymorphisms:cds:HLA-B*38 (human)
HIGH	RT1-CE13	2023-01-01	2023-01-01	./.	0/0	./.	0/0	0/0	1359196	RT1 class I, locus CE13	gene	DOID:13141	uveitis		ISO	RGD:1352836	D	RGD:7364926	20131011	RGD	associated with Inflammatory Bowel Diseases
HIGH	RT1-CE13	2023-01-01	2023-01-01	./.	0/0	./.	0/0	0/0	1359196	RT1 class I, locus CE13	gene	DOID:13241	Behcet's disease		ISO	RGD:1352836	D	RGD:7364873	20131004	RGD	DNA:polymorphisms:cds:HLA-B*51 (human)
HIGH	RT1-CE13	2023-01-01	2023-01-01	./.	0/0	./.	0/0	0/0	1359196	RT1 class I, locus CE13	gene	DOID:1407	anterior uveitis		ISO	RGD:1352836	D	RGD:7364913	20131011	RGD	DNA:polymorphisms:cds:HLA-B27 (human, Thai)
HIGH	RT1-CE13	2023-01-01	2023-01-01	./.	0/0	./.	0/0	0/0	1359196	RT1 class I, locus CE13	gene	DOID:1731	histoplasmosis		ISO	RGD:1352836	D	RGD:7364917	20131011	RGD	Presumed Ocular Histoplasmosis Syndrome
HIGH	RT1-CE13	2023-01-01	2023-01-01	./.	0/0	./.	0/0	0/0	1359196	RT1 class I, locus CE13	gene	DOID:2723	dermatitis		ISO	RGD:1352836	D	RGD:7387278	20131028	RGD	human gene in rat model
HIGH	RT1-CE13	2023-01-01	2023-01-01	./.	0/0	./.	0/0	0/0	1359196	RT1 class I, locus CE13	gene	DOID:3611	acute retinal necrosis syndrome		ISO	RGD:1352836	D	RGD:7365119	20131022	RGD	DNA:polymorphisms:cds:HLA-Bw62 (human)
HIGH	RT1-CE13	2023-01-01	2023-01-01	./.	0/0	./.	0/0	0/0	1359196	RT1 class I, locus CE13	gene	DOID:3875	thrombophlebitis		ISO	RGD:1352836	D	RGD:7364924	20131011	RGD	associated with Behcet Syndrome
HIGH	RT1-CE13	2023-01-01	2023-01-01	./.	0/0	./.	0/0	0/0	1359196	RT1 class I, locus CE13	gene	DOID:6039	uveal melanoma	severity	ISO	RGD:1352836	D	RGD:7364941	20131011	RGD	protein:increased expression:tumor of uvea (human)
HIGH	RT1-CE13	2023-01-01	2023-01-01	./.	0/0	./.	0/0	0/0	1359196	RT1 class I, locus CE13	gene	DOID:6196	reactive arthritis		ISO	RGD:1352836	D	RGD:7365111	20131021	RGD	DNA:polymorphisms:cds:HLA-B27 (human)
HIGH	RT1-CE13	2023-01-01	2023-01-01	./.	0/0	./.	0/0	0/0	1359196	RT1 class I, locus CE13	gene	DOID:7147	ankylosing spondylitis	susceptibility	ISO	RGD:1352836	D	RGD:7364914	20131011	RGD	DNA:polymorphisms:cds:HLA-B27, HLA-B60 (human, Caucasian)
HIGH	RT1-CE13	2023-01-01	2023-01-01	./.	0/0	./.	0/0	0/0	1359196	RT1 class I, locus CE13	gene	DOID:848	arthritis		ISO	RGD:1352836	D	RGD:7364930	20131011	RGD	associated with Inflammatory Bowel Diseases
HIGH	RT1-CE13	2023-01-01	2023-01-01	./.	0/0	./.	0/0	0/0	1359196	RT1 class I, locus CE13	gene	DOID:8947	diabetic retinopathy	susceptibility	ISO	RGD:1352836	D	RGD:7365095	20131018	RGD	associated with Diabetes Mellitus, Type 1
HIGH	RT1-CE13	2023-01-01	2023-01-01	./.	0/0	./.	0/0	0/0	1359196	RT1 class I, locus CE13	gene	DOID:9001044	Choroidal Neovascularization	susceptibility	ISO	RGD:1352836	D	RGD:7365097	20131018	RGD	associated with Macular Degeneration
HIGH	RT1-CE13	2023-01-01	2023-01-01	./.	0/0	./.	0/0	0/0	1359196	RT1 class I, locus CE13	gene	DOID:9001472	Nasal Polyps	susceptibility	ISO	RGD:1352836	D	RGD:7364876	20131004	RGD	DNA:polymorphisms:cds:HLA-B*07, HLA-B*57 (human, Turkish)
HIGH	RT1-CE13	2023-01-01	2023-01-01	./.	0/0	./.	0/0	0/0	1359196	RT1 class I, locus CE13	gene	DOID:9004283	Transplant Rejection	treatment	ISO	RGD:1352836	D	RGD:7387273	20131028	RGD	human peptide in rat model
HIGH	RT1-CE13	2023-01-01	2023-01-01	./.	0/0	./.	0/0	0/0	1359196	RT1 class I, locus CE13	gene	DOID:9004538	Hearing Loss		ISO	RGD:1352836	D	RGD:7364915	20131011	RGD	associated with Behcet Syndrome
HIGH	RT1-CE13	2023-01-01	2023-01-01	./.	0/0	./.	0/0	0/0	1359196	RT1 class I, locus CE13	gene	DOID:9004932	Eales Disease		ISO	RGD:1352836	D	RGD:7365108	20131021	RGD	DNA:polymorphisms, haplotypes:cds:HLA-B12, HLA-B44 (human)
HIGH	RT1-CE13	2023-01-01	2023-01-01	./.	0/0	./.	0/0	0/0	1359196	RT1 class I, locus CE13	gene	DOID:9005647	Experimental Autoimmune Uveitis	treatment	ISO	RGD:1352836	D	RGD:7364916	20131011	RGD	human HLA-B27 peptide in rat model
HIGH	RT1-CE13	2023-01-01	2023-01-01	./.	0/0	./.	0/0	0/0	1359196	RT1 class I, locus CE13	gene	DOID:9006927	Thyrotoxic Periodic Paralysis		ISO	RGD:1352836	D	RGD:8655904	20140522	RGD	protein:increased expression:peripheral blood cell (human)
HIGH	RT1-CE13	2023-01-01	2023-01-01	./.	0/0	./.	0/0	0/0	1359196	RT1 class I, locus CE13	gene	DOID:9007647	Trichiasis		ISO	RGD:1352836	D	RGD:7364877	20131004	RGD	DNA:polymorphisms:cds HLA-B*07, HLA-B*08 (human, Tanzanian)
HIGH	RT1-CE13	2023-01-01	2023-01-01	./.	0/0	./.	0/0	0/0	1359196	RT1 class I, locus CE13	gene	DOID:9849	Meniere's disease		ISO	RGD:1352836	D	RGD:7364921	20131011	RGD	DNA:polymorphisms:cds:HLA-B44 (human, South Korean)
HIGH	RT1-CE13	2023-01-01	2023-01-01	./.	0/0	./.	0/0	0/0	1359196	RT1 class I, locus CE13	gene	DOID:987	alopecia		ISO	RGD:1352836	D	RGD:7387278	20131028	RGD	human gene in rat model
HIGH	RT1-CE13	2023-01-01	2023-01-01	./.	0/0	./.	0/0	0/0	1359196	RT1 class I, locus CE13	gene	DOID:988	mitral valve prolapse		ISO	RGD:1352836	D	RGD:7365110	20131022	RGD	associated with Graves Disease
HIGH	RT1-CE5	./.	2023-01-01	0/0	0/0	0/0	0/0	0/0	1595868	RT1 class I, locus CE5	gene	DOID:9001573	Experimental Liver Cirrhosis		EXP		D	RGD:11554173	20180130	CTD	CTD Direct Evidence: marker/mechanism	92
HIGH	RT1-CE5	2023-01-01	0/1	0/0	0/0	0/0	0/0	0/0	1595868	RT1 class I, locus CE5	gene	DOID:9001573	Experimental Liver Cirrhosis		EXP		D	RGD:11554173	20180130	CTD	CTD Direct Evidence: marker/mechanism	92
HIGH	RT1-CE5	2023-01-01	2023-01-01	0/0	./.	./.	./.	./.	1595868	RT1 class I, locus CE5	gene	DOID:9001573	Experimental Liver Cirrhosis		EXP		D	RGD:11554173	20180130	CTD	CTD Direct Evidence: marker/mechanism	92
HIGH	Aif1	2023-01-01	2023-01-01	0/0	0/0	0/0	0/0	0/0	61924	allograft inflammatory factor 1	gene	DOID:10554	meningoencephalitis		IEP		D	RGD:2313041	20090908	RGD	protein:increased expression:brain (rat)
HIGH	Aif1	2023-01-01	2023-01-01	0/0	0/0	0/0	0/0	0/0	61924	allograft inflammatory factor 1	gene	DOID:10652	Alzheimer's disease		ISO	RGD:62217	D	RGD:2313023	20090908	RGD	protein:altered expression:hippocampus (mouse)
HIGH	Aif1	2023-01-01	2023-01-01	0/0	0/0	0/0	0/0	0/0	61924	allograft inflammatory factor 1	gene	DOID:10763	hypertension		ISO	RGD:735562	D	RGD:11554173	20201106	CTD	CTD Direct Evidence: marker/mechanism	51
HIGH	Aif1	2023-01-01	2023-01-01	0/0	0/0	0/0	0/0	0/0	61924	allograft inflammatory factor 1	gene	DOID:11832	visual epilepsy		IEP		D	RGD:2313039	20090908	RGD	protein:increased expression:brain (rat)
HIGH	Aif1	2023-01-01	2023-01-01	0/0	0/0	0/0	0/0	0/0	61924	allograft inflammatory factor 1	gene	DOID:12098	trigeminal neuralgia		ISO	RGD:735562	D	RGD:11554173	20161020	CTD	CTD Direct Evidence: marker/mechanism	405
HIGH	Aif1	2023-01-01	2023-01-01	0/0	0/0	0/0	0/0	0/0	61924	allograft inflammatory factor 1	gene	DOID:12217	Lewy body dementia		ISO	RGD:735562	D	RGD:11554173	20161020	CTD	CTD Direct Evidence: marker/mechanism	406
HIGH	Aif1	2023-01-01	2023-01-01	0/0	0/0	0/0	0/0	0/0	61924	allograft inflammatory factor 1	gene	DOID:14330	Parkinson's disease		ISO	RGD:735562	D	RGD:11554173	20161020	CTD	CTD Direct Evidence: marker/mechanism	406
HIGH	Aif1	2023-01-01	2023-01-01	0/0	0/0	0/0	0/0	0/0	61924	allograft inflammatory factor 1	gene	DOID:1824	status epilepticus		IEP		D	RGD:2313036	20090908	RGD	protein:increased expression:dentate gyrus, brain subventricular zone (rat)
HIGH	Aif1	2023-01-01	2023-01-01	0/0	0/0	0/0	0/0	0/0	61924	allograft inflammatory factor 1	gene	DOID:1969	cerebral palsy		IEP		D	RGD:2313028	20090908	RGD	protein:increased expression:corpus callosum (rat)
HIGH	Aif1	2023-01-01	2023-01-01	0/0	0/0	0/0	0/0	0/0	61924	allograft inflammatory factor 1	gene	DOID:231	motor neuron disease		IEP		D	RGD:2313029	20090908	RGD	protein:increased expression:cervical spinal cord (rat)
HIGH	Aif1	2023-01-01	2023-01-01	0/0	0/0	0/0	0/0	0/0	61924	allograft inflammatory factor 1	gene	DOID:2316	brain ischemia		IEP		D	RGD:2313032	20090908	RGD	protein:increased expression:cerebral cortex (rat)
HIGH	Aif1	2023-01-01	2023-01-01	0/0	0/0	0/0	0/0	0/0	61924	allograft inflammatory factor 1	gene	DOID:2349	arteriosclerosis		ISO	RGD:62217	D	RGD:2313033	20090908	RGD
HIGH	Aif1	2023-01-01	2023-01-01	0/0	0/0	0/0	0/0	0/0	61924	allograft inflammatory factor 1	gene	DOID:2921	glomerulonephritis		IEP		D	RGD:2313038	20090908	RGD	protein:increased expression:kidney (rat)
HIGH	Aif1	2023-01-01	2023-01-01	0/0	0/0	0/0	0/0	0/0	61924	allograft inflammatory factor 1	gene	DOID:3454	brain infarction		IEP		D	RGD:2313025	20090908	RGD	protein:increased expression:brain subventricular zone (rat)
HIGH	Aif1	2023-01-01	2023-01-01	0/0	0/0	0/0	0/0	0/0	61924	allograft inflammatory factor 1	gene	DOID:9000039	Spinal Cord Injuries		IEP		D	RGD:2313037	20090908	RGD	protein:altered expression:spinal cord dorsal horn (rat)
HIGH	Aif1	2023-01-01	2023-01-01	0/0	0/0	0/0	0/0	0/0	61924	allograft inflammatory factor 1	gene	DOID:9000438	Subarachnoid Hemorrhage		ISO	RGD:735562	D	RGD:11554173	20200211	CTD	CTD Direct Evidence: marker/mechanism	407
HIGH	Aif1	2023-01-01	2023-01-01	0/0	0/0	0/0	0/0	0/0	61924	allograft inflammatory factor 1	gene	DOID:9000641	Pain		IEP		D	RGD:2313034	20090908	RGD	associated with Diabetes Mellitus, Experimental
HIGH	Aif1	2023-01-01	2023-01-01	0/0	0/0	0/0	0/0	0/0	61924	allograft inflammatory factor 1	gene	DOID:9000855	Radiation Injuries, Experimental		IEP		D	RGD:2313024	20090908	RGD	protein:decreased expression:brain (rat)
HIGH	Aif1	2023-01-01	2023-01-01	0/0	0/0	0/0	0/0	0/0	61924	allograft inflammatory factor 1	gene	DOID:9000998	Brain Injuries		IEP		D	RGD:2313020	20090908	RGD	protein:increased expression:cerebral cortex (rat)
HIGH	Aif1	2023-01-01	2023-01-01	0/0	0/0	0/0	0/0	0/0	61924	allograft inflammatory factor 1	gene	DOID:9001573	Experimental Liver Cirrhosis		ISO	RGD:735562	D	RGD:11554173	20161020	CTD	CTD Direct Evidence: marker/mechanism	92
HIGH	Aif1	2023-01-01	2023-01-01	0/0	0/0	0/0	0/0	0/0	61924	allograft inflammatory factor 1	gene	DOID:9001929	Hypoglossal Nerve Injuries		IEP		D	RGD:704401	20180329	RGD
HIGH	Aif1	2023-01-01	2023-01-01	0/0	0/0	0/0	0/0	0/0	61924	allograft inflammatory factor 1	gene	DOID:9002211	Hyperalgesia		IEP		D	RGD:2313035	20090908	RGD	associated with Alcohol-Induced Disorders, Nervous System
HIGH	Aif1	2023-01-01	2023-01-01	0/0	0/0	0/0	0/0	0/0	61924	allograft inflammatory factor 1	gene	DOID:9002763	Experimental Autoimmune Encephalomyelitis		IEP		D	RGD:2313022	20090908	RGD	protein:altered expression:spinal cord (rat)
HIGH	Aif1	2023-01-01	2023-01-01	0/0	0/0	0/0	0/0	0/0	61924	allograft inflammatory factor 1	gene	DOID:9003676	Hypoxia-Ischemia, Brain		IEP		D	RGD:2313021	20090908	RGD	protein:increased expression:right cerebral hemisphere (rat)
HIGH	Aif1	2023-01-01	2023-01-01	0/0	0/0	0/0	0/0	0/0	61924	allograft inflammatory factor 1	gene	DOID:9004009	Reperfusion Injury		IEP		D	RGD:2313040	20090908	RGD	protein:increased expression:Kupffer cell (rat)
HIGH	Aif1	2023-01-01	2023-01-01	0/0	0/0	0/0	0/0	0/0	61924	allograft inflammatory factor 1	gene	DOID:9005372	Inflammation		IEP		D	RGD:2313027	20090908	RGD	protein:increased expression:dentate gyrus (rat)
HIGH	Aif1	2023-01-01	2023-01-01	0/0	0/0	0/0	0/0	0/0	61924	allograft inflammatory factor 1	gene	DOID:9006205	Animal Disease Models		ISO	RGD:735562	D	RGD:11554173	20161020	CTD	CTD Direct Evidence: marker/mechanism	405
HIGH	Aif1	2023-01-01	2023-01-01	0/0	0/0	0/0	0/0	0/0	61924	allograft inflammatory factor 1	gene	DOID:9006647	Experimental Autoimmune Neuritis		IEP		D	RGD:2313042	20090908	RGD	protein:increased expression:spinal cord (rat)
HIGH	Aif1	2023-01-01	2023-01-01	0/0	0/0	0/0	0/0	0/0	61924	allograft inflammatory factor 1	gene	DOID:9007727	Alcohol-Induced Disorders, Nervous System		IEP		D	RGD:2313030	20090908	RGD	protein:increased expression:cortex, hippocampus (rat)
HIGH	Aif1	2023-01-01	2023-01-01	0/0	0/0	0/0	0/0	0/0	61924	allograft inflammatory factor 1	gene	DOID:9744	type 1 diabetes mellitus		ISO	RGD:735562	D	RGD:2313199	20090914	RGD	DNA:polymorphism:intron:rs2259571 (human)
HIGH	RT1-Db1	0/0	0/0	2023-01-01	2023-01-01	2023-01-01	2023-01-01	2023-01-01	1593282	RT1 class II, locus Db1	gene	DOID:0050156	idiopathic pulmonary fibrosis	susceptibility	ISO	RGD:1349823	D	RGD:5147566	20110811	RGD	DNA:polymorphism (human)
HIGH	RT1-Db1	0/0	0/0	2023-01-01	2023-01-01	2023-01-01	2023-01-01	2023-01-01	1593282	RT1 class II, locus Db1	gene	DOID:0050168	autoimmune polyendocrine syndrome type 2	susceptibility	ISO	RGD:1349823	D	RGD:5147565	20110811	RGD	DNA:polymorphisms:cds:HLA-DRB1*03, HLA-DRB1*04, HLA-DRB1*15 (human)
HIGH	RT1-Db1	0/0	0/0	2023-01-01	2023-01-01	2023-01-01	2023-01-01	2023-01-01	1593282	RT1 class II, locus Db1	gene	DOID:0050784	primary progressive multiple sclerosis	severity	ISO	RGD:1349823	D	RGD:5147610	20110815	RGD	DNA:polymorphisms, haplotype: :HLA-DR2, HLA-DRB1*1501 (human)
HIGH	RT1-Db1	0/0	0/0	2023-01-01	2023-01-01	2023-01-01	2023-01-01	2023-01-01	1593282	RT1 class II, locus Db1	gene	DOID:0050827	rheumatic heart disease		ISO	RGD:1349823	D	RGD:5147630	20110816	RGD	DNA:polymorphism (human)
HIGH	RT1-Db1	0/0	0/0	2023-01-01	2023-01-01	2023-01-01	2023-01-01	2023-01-01	1593282	RT1 class II, locus Db1	gene	DOID:0060060	non-Hodgkin lymphoma		ISO	RGD:1349823	D	RGD:11554173	20161020	CTD	CTD Direct Evidence: marker/mechanism	408
HIGH	RT1-Db1	0/0	0/0	2023-01-01	2023-01-01	2023-01-01	2023-01-01	2023-01-01	1593282	RT1 class II, locus Db1	gene	DOID:0060500	drug allergy		ISO	RGD:1349823	D	RGD:11554173	20161020	CTD	CTD Direct Evidence: marker/mechanism	409
HIGH	RT1-Db1	0/0	0/0	2023-01-01	2023-01-01	2023-01-01	2023-01-01	2023-01-01	1593282	RT1 class II, locus Db1	gene	DOID:0060532	latex allergy		ISO	RGD:1349823	D	RGD:5147656	20110817	RGD	DNA:polymorphisms: :multiple (human)
HIGH	RT1-Db1	0/0	0/0	2023-01-01	2023-01-01	2023-01-01	2023-01-01	2023-01-01	1593282	RT1 class II, locus Db1	gene	DOID:0080162	lupus nephritis	susceptibility	ISO	RGD:1349823	D	RGD:9068941	20201225	RGD	DNA:polymorphisms:cds:HLA-DRB1*1501 (human)	410
HIGH	RT1-Db1	0/0	0/0	2023-01-01	2023-01-01	2023-01-01	2023-01-01	2023-01-01	1593282	RT1 class II, locus Db1	gene	DOID:0080600	COVID-19		ISO	RGD:1349823	D	RGD:9068941	20200709	RGD	mRNA:decreased expression:memory B cells (human)	411
HIGH	RT1-Db1	0/0	0/0	2023-01-01	2023-01-01	2023-01-01	2023-01-01	2023-01-01	1593282	RT1 class II, locus Db1	gene	DOID:0080822	aspirin-induced respiratory disease	susceptibility	ISO	RGD:1349823	D	RGD:11074090	20180222	RGD
HIGH	RT1-Db1	0/0	0/0	2023-01-01	2023-01-01	2023-01-01	2023-01-01	2023-01-01	1593282	RT1 class II, locus Db1	gene	DOID:10003	sensorineural hearing loss	susceptibility	ISO	RGD:1349823	D	RGD:7365101	20131021	RGD	DNA:polymorphism: :DRB1*0301(human)
HIGH	RT1-Db1	0/0	0/0	2023-01-01	2023-01-01	2023-01-01	2023-01-01	2023-01-01	1593282	RT1 class II, locus Db1	gene	DOID:1024	leprosy		ISO	RGD:1349823	D	RGD:5147788	20110819	RGD	DNA:polymorphisms (human)
HIGH	RT1-Db1	0/0	0/0	2023-01-01	2023-01-01	2023-01-01	2023-01-01	2023-01-01	1593282	RT1 class II, locus Db1	gene	DOID:10283	prostate cancer	susceptibility	ISO	RGD:1349823	D	RGD:2314702	20091124	RGD
HIGH	RT1-Db1	0/0	0/0	2023-01-01	2023-01-01	2023-01-01	2023-01-01	2023-01-01	1593282	RT1 class II, locus Db1	gene	DOID:10322	berylliosis		ISO	RGD:1349823	D	RGD:11554173	20161020	CTD	CTD Direct Evidence: marker/mechanism	412,413
HIGH	RT1-Db1	0/0	0/0	2023-01-01	2023-01-01	2023-01-01	2023-01-01	2023-01-01	1593282	RT1 class II, locus Db1	gene	DOID:104	bacterial infectious disease	onset	ISO	RGD:1349823	D	RGD:5147635	20110816	RGD	associated with Cystic Fibrosis
HIGH	RT1-Db1	0/0	0/0	2023-01-01	2023-01-01	2023-01-01	2023-01-01	2023-01-01	1593282	RT1 class II, locus Db1	gene	DOID:10608	celiac disease		ISO	RGD:1349823	D	RGD:5147803	20110819	RGD	DNA:polymorphisms (human)
HIGH	RT1-Db1	0/0	0/0	2023-01-01	2023-01-01	2023-01-01	2023-01-01	2023-01-01	1593282	RT1 class II, locus Db1	gene	DOID:10652	Alzheimer's disease		ISO	RGD:1349823	D	RGD:5147563	20110811	RGD
HIGH	RT1-Db1	0/0	0/0	2023-01-01	2023-01-01	2023-01-01	2023-01-01	2023-01-01	1593282	RT1 class II, locus Db1	gene	DOID:10976	membranous glomerulonephritis		ISO	RGD:1349823	D	RGD:11554173	20161020	CTD	CTD Direct Evidence: marker/mechanism	414
HIGH	RT1-Db1	0/0	0/0	2023-01-01	2023-01-01	2023-01-01	2023-01-01	2023-01-01	1593282	RT1 class II, locus Db1	gene	DOID:10983	Alport syndrome	susceptibility	ISO	RGD:1349823	D	RGD:7365078	20140205	RGD	DNA:polymorphism: :HLA-DRB1*16 (human)
HIGH	RT1-Db1	0/0	0/0	2023-01-01	2023-01-01	2023-01-01	2023-01-01	2023-01-01	1593282	RT1 class II, locus Db1	gene	DOID:11166	papillomavirus infectious disease	susceptibility	ISO	RGD:1349823	D	RGD:2306228	20090326	RGD
HIGH	RT1-Db1	0/0	0/0	2023-01-01	2023-01-01	2023-01-01	2023-01-01	2023-01-01	1593282	RT1 class II, locus Db1	gene	DOID:11266	Hantavirus hemorrhagic fever with renal syndrome	susceptibility	ISO	RGD:1349823	D	RGD:9068941	20201127	RGD	DNA:polymorphism:cds:HLA-DRB1*0401-0411, HLA-DRB1*1001, HLA-DRB1*1101-1105, HLA-DRB1*1201-1202 and HLA-DRB1*1305 (human)	415
HIGH	RT1-Db1	0/0	0/0	2023-01-01	2023-01-01	2023-01-01	2023-01-01	2023-01-01	1593282	RT1 class II, locus Db1	gene	DOID:11335	sarcoidosis		ISO	RGD:1349823	D	RGD:11554173	20161020	CTD	CTD Direct Evidence: marker/mechanism	416
HIGH	RT1-Db1	0/0	0/0	2023-01-01	2023-01-01	2023-01-01	2023-01-01	2023-01-01	1593282	RT1 class II, locus Db1	gene	DOID:11656	cicatricial pemphigoid	susceptibility	ISO	RGD:1349823	D	RGD:7365096	20131018	RGD	DNA:polymorphism: :DRB1*1101, DRB1*0701(human)
HIGH	RT1-Db1	0/0	0/0	2023-01-01	2023-01-01	2023-01-01	2023-01-01	2023-01-01	1593282	RT1 class II, locus Db1	gene	DOID:11713	diabetic angiopathy	susceptibility	ISO	RGD:1349823	D	RGD:7365114	20131022	RGD	associated with Diabetes Mellitus Type 1
HIGH	RT1-Db1	0/0	0/0	2023-01-01	2023-01-01	2023-01-01	2023-01-01	2023-01-01	1593282	RT1 class II, locus Db1	gene	DOID:1184	nephrotic syndrome		ISO	RGD:1349823	D	RGD:11554173	20161020	CTD	CTD Direct Evidence: marker/mechanism	417,418
HIGH	RT1-Db1	0/0	0/0	2023-01-01	2023-01-01	2023-01-01	2023-01-01	2023-01-01	1593282	RT1 class II, locus Db1	gene	DOID:12029	sympathetic ophthalmia	susceptibility	ISO	RGD:1349823	D	RGD:7365091	20131018	RGD	DNA:polymorphism: :HLA-DRB1*0404(human)
HIGH	RT1-Db1	0/0	0/0	2023-01-01	2023-01-01	2023-01-01	2023-01-01	2023-01-01	1593282	RT1 class II, locus Db1	gene	DOID:1205	allergic disease		ISO	RGD:1349823	D	RGD:11554173	20161020	CTD	CTD Direct Evidence: marker/mechanism	419
HIGH	RT1-Db1	0/0	0/0	2023-01-01	2023-01-01	2023-01-01	2023-01-01	2023-01-01	1593282	RT1 class II, locus Db1	gene	DOID:1210	optic neuritis		ISO	RGD:1349823	D	RGD:7365050	20131016	RGD	associated with Encephalomyelitis, Autoimmune, Experimental
HIGH	RT1-Db1	0/0	0/0	2023-01-01	2023-01-01	2023-01-01	2023-01-01	2023-01-01	1593282	RT1 class II, locus Db1	gene	DOID:12148	alveolar echinococcosis		ISO	RGD:1349823	D	RGD:36174003	20200723	RGD	DNA:polymorphisms: :HLA-DRB1*03, DRB1*11(human)
HIGH	RT1-Db1	0/0	0/0	2023-01-01	2023-01-01	2023-01-01	2023-01-01	2023-01-01	1593282	RT1 class II, locus Db1	gene	DOID:12297	Vogt-Koyanagi-Harada disease		ISO	RGD:1349823	D	RGD:5147653	20110817	RGD	DNA:polymorphism (human)
HIGH	RT1-Db1	0/0	0/0	2023-01-01	2023-01-01	2023-01-01	2023-01-01	2023-01-01	1593282	RT1 class II, locus Db1	gene	DOID:12306	vitiligo		ISO	RGD:1349823	D	RGD:5147644	20110816	RGD	DNA:polymorphisms (human)
HIGH	RT1-Db1	0/0	0/0	2023-01-01	2023-01-01	2023-01-01	2023-01-01	2023-01-01	1593282	RT1 class II, locus Db1	gene	DOID:12361	Graves' disease	susceptibility	ISO	RGD:1349823	D	RGD:7365065	20131017	RGD	DNA:polymorphism: :HLA-DRB1*12:02, HLA-DRB1*16:02(human)
HIGH	RT1-Db1	0/0	0/0	2023-01-01	2023-01-01	2023-01-01	2023-01-01	2023-01-01	1593282	RT1 class II, locus Db1	gene	DOID:1245	vulva cancer	susceptibility	ISO	RGD:1349823	D	RGD:2314696	20200723	RGD	associated with Papillomavirus Infections
HIGH	RT1-Db1	0/0	0/0	2023-01-01	2023-01-01	2023-01-01	2023-01-01	2023-01-01	1593282	RT1 class II, locus Db1	gene	DOID:12662	paracoccidioidomycosis	severity	ISO	RGD:1349823	D	RGD:5147631	20110816	RGD	DNA:polymorphism, haplotype:cds:HLA-DRB1*11 (human)
HIGH	RT1-Db1	0/0	0/0	2023-01-01	2023-01-01	2023-01-01	2023-01-01	2023-01-01	1593282	RT1 class II, locus Db1	gene	DOID:12849	autistic disorder		ISO	RGD:1349823	D	RGD:11554173	20161020	CTD	CTD Direct Evidence: marker/mechanism	420
HIGH	RT1-Db1	0/0	0/0	2023-01-01	2023-01-01	2023-01-01	2023-01-01	2023-01-01	1593282	RT1 class II, locus Db1	gene	DOID:12859	choreatic disease		ISO	RGD:1349823	D	RGD:5147792	20110819	RGD	associated with Rheumatic Fever
HIGH	RT1-Db1	0/0	0/0	2023-01-01	2023-01-01	2023-01-01	2023-01-01	2023-01-01	1593282	RT1 class II, locus Db1	gene	DOID:12894	Sjogren's syndrome	susceptibility	ISO	RGD:1349823	D	RGD:5147809	20110822	RGD	DNA:polymorphism:cds:HLA-DRB1*0301 (human)
HIGH	RT1-Db1	0/0	0/0	2023-01-01	2023-01-01	2023-01-01	2023-01-01	2023-01-01	1593282	RT1 class II, locus Db1	gene	DOID:13025	retinopathy of prematurity	susceptibility	ISO	RGD:1349823	D	RGD:7365093	20131022	RGD	DNA:polymorphism: :HLA-DRB1*09, HLA-DRB1*14(human)
HIGH	RT1-Db1	0/0	0/0	2023-01-01	2023-01-01	2023-01-01	2023-01-01	2023-01-01	1593282	RT1 class II, locus Db1	gene	DOID:13141	uveitis	susceptibility	ISO	RGD:1349823	D	RGD:7364926	20131018	RGD	associated with Inflammatory Bowel Diseases
HIGH	RT1-Db1	0/0	0/0	2023-01-01	2023-01-01	2023-01-01	2023-01-01	2023-01-01	1593282	RT1 class II, locus Db1	gene	DOID:13166	allergic bronchopulmonary aspergillosis	susceptibility	ISO	RGD:1349823	D	RGD:36049760	20200717	RGD	associated with cystic fibrosis
HIGH	RT1-Db1	0/0	0/0	2023-01-01	2023-01-01	2023-01-01	2023-01-01	2023-01-01	1593282	RT1 class II, locus Db1	gene	DOID:13241	Behcet's disease	susceptibility	ISO	RGD:1349823	D	RGD:7365104	20131021	RGD	DNA:polymorphism: :DRB1*0802(human)
HIGH	RT1-Db1	0/0	0/0	2023-01-01	2023-01-01	2023-01-01	2023-01-01	2023-01-01	1593282	RT1 class II, locus Db1	gene	DOID:13258	typhoid fever		ISO	RGD:1349823	D	RGD:11554173	20161020	CTD	CTD Direct Evidence: marker/mechanism	421
HIGH	RT1-Db1	0/0	0/0	2023-01-01	2023-01-01	2023-01-01	2023-01-01	2023-01-01	1593282	RT1 class II, locus Db1	gene	DOID:13375	temporal arteritis		ISO	RGD:1349823	D	RGD:5147974	20110830	RGD	DNA:polymorphism (human)
HIGH	RT1-Db1	0/0	0/0	2023-01-01	2023-01-01	2023-01-01	2023-01-01	2023-01-01	1593282	RT1 class II, locus Db1	gene	DOID:1340	pure red-cell aplasia	susceptibility	ISO	RGD:1349823	D	RGD:11041748	20190412	RGD	DNA:polymorphisms, haplotype:cds:HLA-DRB1*09 (human)
HIGH	RT1-Db1	0/0	0/0	2023-01-01	2023-01-01	2023-01-01	2023-01-01	2023-01-01	1593282	RT1 class II, locus Db1	gene	DOID:13404	uveoparotid fever	susceptibility	ISO	RGD:1349823	D	RGD:5147562	20110811	RGD	DNA:polymorphism (human)
HIGH	RT1-Db1	0/0	0/0	2023-01-01	2023-01-01	2023-01-01	2023-01-01	2023-01-01	1593282	RT1 class II, locus Db1	gene	DOID:13406	pulmonary sarcoidosis	severity	ISO	RGD:1349823	D	RGD:9068941	20201120	RGD	DNA:polymorphism:cds:DRB1*03 (human)	422
HIGH	RT1-Db1	0/0	0/0	2023-01-01	2023-01-01	2023-01-01	2023-01-01	2023-01-01	1593282	RT1 class II, locus Db1	gene	DOID:13774	Addison's disease		ISO	RGD:1349823	D	RGD:5147553	20110811	RGD	DNA:polymorphisms (human)
HIGH	RT1-Db1	0/0	0/0	2023-01-01	2023-01-01	2023-01-01	2023-01-01	2023-01-01	1593282	RT1 class II, locus Db1	gene	DOID:1389	polyneuropathy		ISO	RGD:1349823	D	RGD:5147579	20110812	RGD	DNA:polymorphisms, haplotype:cds:HLA-DRB1*15 (human)
HIGH	RT1-Db1	0/0	0/0	2023-01-01	2023-01-01	2023-01-01	2023-01-01	2023-01-01	1593282	RT1 class II, locus Db1	gene	DOID:1395	schistosomiasis	treatment	ISO	RGD:1349823	D	RGD:36049813	20200721	RGD	DNA:polymorphism: :HLA-DRB1*13
HIGH	RT1-Db1	0/0	0/0	2023-01-01	2023-01-01	2023-01-01	2023-01-01	2023-01-01	1593282	RT1 class II, locus Db1	gene	DOID:14040	autoimmune polyendocrine syndrome	susceptibility	ISO	RGD:1349823	D	RGD:5147646	20110816	RGD	DNA:polymorphisms:cds:HLA-DRB1*0405, HLA-DRB1*0802 (human)
HIGH	RT1-Db1	0/0	0/0	2023-01-01	2023-01-01	2023-01-01	2023-01-01	2023-01-01	1593282	RT1 class II, locus Db1	gene	DOID:14115	toxic shock syndrome		ISO	RGD:1349823	D	RGD:5490203	20110907	RGD	mRNA:decreased expression:blood
HIGH	RT1-Db1	0/0	0/0	2023-01-01	2023-01-01	2023-01-01	2023-01-01	2023-01-01	1593282	RT1 class II, locus Db1	gene	DOID:14330	Parkinson's disease		ISO	RGD:1349823	D	RGD:5147576	20110812	RGD	DNA:polymorphism: :HLA-DRB1*03 (human)
HIGH	RT1-Db1	0/0	0/0	2023-01-01	2023-01-01	2023-01-01	2023-01-01	2023-01-01	1593282	RT1 class II, locus Db1	gene	DOID:1459	hypothyroidism		ISO	RGD:1349823	D	RGD:5147628	20110816	RGD	DNA:polymorphism (human)
HIGH	RT1-Db1	0/0	0/0	2023-01-01	2023-01-01	2023-01-01	2023-01-01	2023-01-01	1593282	RT1 class II, locus Db1	gene	DOID:1495	cystic echinococcosis		ISO	RGD:1349823	D	RGD:36174019	20200724	RGD	DNA:polymorphism: :HLA-DRB1*03, DRB1*07(human)
HIGH	RT1-Db1	0/0	0/0	2023-01-01	2023-01-01	2023-01-01	2023-01-01	2023-01-01	1593282	RT1 class II, locus Db1	gene	DOID:1555	urticaria		ISO	RGD:1349823	D	RGD:11554173	20161020	CTD	CTD Direct Evidence: marker/mechanism	409
HIGH	RT1-Db1	0/0	0/0	2023-01-01	2023-01-01	2023-01-01	2023-01-01	2023-01-01	1593282	RT1 class II, locus Db1	gene	DOID:1558	angioedema		ISO	RGD:1349823	D	RGD:11554173	20161020	CTD	CTD Direct Evidence: marker/mechanism	423
HIGH	RT1-Db1	0/0	0/0	2023-01-01	2023-01-01	2023-01-01	2023-01-01	2023-01-01	1593282	RT1 class II, locus Db1	gene	DOID:1586	rheumatic fever		ISO	RGD:1349823	D	RGD:5147792	20110819	RGD	DNA:polymorphisms, haplotypes:multiple
HIGH	RT1-Db1	0/0	0/0	2023-01-01	2023-01-01	2023-01-01	2023-01-01	2023-01-01	1593282	RT1 class II, locus Db1	gene	DOID:1612	breast cancer		ISO	RGD:1349823	D	RGD:2306231	20090326	RGD
HIGH	RT1-Db1	0/0	0/0	2023-01-01	2023-01-01	2023-01-01	2023-01-01	2023-01-01	1593282	RT1 class II, locus Db1	gene	DOID:1686	glaucoma	susceptibility	ISO	RGD:1349823	D	RGD:7365116	20131022	RGD	DNA:Haplotype: :HLA-DRB1*0407(human)
HIGH	RT1-Db1	0/0	0/0	2023-01-01	2023-01-01	2023-01-01	2023-01-01	2023-01-01	1593282	RT1 class II, locus Db1	gene	DOID:1883	hepatitis C	susceptibility	ISO	RGD:1349823	D	RGD:9068941	20201225	RGD	DNA:polymorphism:cds:HLA-DRB1*11 (human)	424
HIGH	RT1-Db1	0/0	0/0	2023-01-01	2023-01-01	2023-01-01	2023-01-01	2023-01-01	1593282	RT1 class II, locus Db1	gene	DOID:2048	autoimmune hepatitis		ISO	RGD:1349823	D	RGD:5147634	20110816	RGD	DNA:polymorphisms (human)
HIGH	RT1-Db1	0/0	0/0	2023-01-01	2023-01-01	2023-01-01	2023-01-01	2023-01-01	1593282	RT1 class II, locus Db1	gene	DOID:2377	multiple sclerosis		ISO	RGD:1349823	D	RGD:11554173	20161020	CTD	CTD Direct Evidence: marker/mechanism	425
HIGH	RT1-Db1	0/0	0/0	2023-01-01	2023-01-01	2023-01-01	2023-01-01	2023-01-01	1593282	RT1 class II, locus Db1	gene	DOID:2841	asthma		ISO	RGD:1349823	D	RGD:11554173	20161020	CTD	CTD Direct Evidence: marker/mechanism	426
HIGH	RT1-Db1	0/0	0/0	2023-01-01	2023-01-01	2023-01-01	2023-01-01	2023-01-01	1593282	RT1 class II, locus Db1	gene	DOID:289	endometriosis	severity	ISO	RGD:1349823	D	RGD:5147572	20110811	RGD	DNA:SNP: :rs660895 (human)
HIGH	RT1-Db1	0/0	0/0	2023-01-01	2023-01-01	2023-01-01	2023-01-01	2023-01-01	1593282	RT1 class II, locus Db1	gene	DOID:2945	severe acute respiratory syndrome		ISO	RGD:1349823	D	RGD:9068941	20200625	RGD	DNA:polymorphism:cds:HLA-DRB1*12 (human)	427
HIGH	RT1-Db1	0/0	0/0	2023-01-01	2023-01-01	2023-01-01	2023-01-01	2023-01-01	1593282	RT1 class II, locus Db1	gene	DOID:2957	pulmonary tuberculosis		ISO	RGD:1349823	D	RGD:36049765	20200717	RGD	DNA:polymorphism: :HLA-DRB1*09:01(human)
HIGH	RT1-Db1	0/0	0/0	2023-01-01	2023-01-01	2023-01-01	2023-01-01	2023-01-01	1593282	RT1 class II, locus Db1	gene	DOID:2988	antiphospholipid syndrome		ISO	RGD:1349823	D	RGD:5147862	20110825	RGD	DNA:polymorphism (human)
HIGH	RT1-Db1	0/0	0/0	2023-01-01	2023-01-01	2023-01-01	2023-01-01	2023-01-01	1593282	RT1 class II, locus Db1	gene	DOID:3459	breast carcinoma		ISO	RGD:1349823	D	RGD:2306233	20091124	RGD
HIGH	RT1-Db1	0/0	0/0	2023-01-01	2023-01-01	2023-01-01	2023-01-01	2023-01-01	1593282	RT1 class II, locus Db1	gene	DOID:3492	mixed connective tissue disease		ISO	RGD:1349823	D	RGD:5147801	20110819	RGD	DNA:polymorphism:cds:HLA-DRB1*04 (human)
HIGH	RT1-Db1	0/0	0/0	2023-01-01	2023-01-01	2023-01-01	2023-01-01	2023-01-01	1593282	RT1 class II, locus Db1	gene	DOID:399	tuberculosis		ISO	RGD:1349823	D	RGD:5147605	20110815	RGD	DNA:polymorphism (human)
HIGH	RT1-Db1	0/0	0/0	2023-01-01	2023-01-01	2023-01-01	2023-01-01	2023-01-01	1593282	RT1 class II, locus Db1	gene	DOID:401	multidrug-resistant tuberculosis		ISO	RGD:1349823	D	RGD:5147828	20110822	RGD	DNA:polymorphism (human)
HIGH	RT1-Db1	0/0	0/0	2023-01-01	2023-01-01	2023-01-01	2023-01-01	2023-01-01	1593282	RT1 class II, locus Db1	gene	DOID:417	autoimmune disease		ISO	RGD:1349823	D	RGD:5147554	20110811	RGD	associated with Diabetes Mellitus, Type 1
HIGH	RT1-Db1	0/0	0/0	2023-01-01	2023-01-01	2023-01-01	2023-01-01	2023-01-01	1593282	RT1 class II, locus Db1	gene	DOID:437	myasthenia gravis	onset	ISO	RGD:1349823	D	RGD:7365079	20131017	RGD	DNA:polymorphism: :HLA-DRB1*0901, HLA-DRB1*1302(human)
HIGH	RT1-Db1	0/0	0/0	2023-01-01	2023-01-01	2023-01-01	2023-01-01	2023-01-01	1593282	RT1 class II, locus Db1	gene	DOID:4450	renal cell carcinoma	disease_progression	ISO	RGD:1349823	D	RGD:2314695	20091124	RGD
HIGH	RT1-Db1	0/0	0/0	2023-01-01	2023-01-01	2023-01-01	2023-01-01	2023-01-01	1593282	RT1 class II, locus Db1	gene	DOID:4780	anti-basement membrane glomerulonephritis	susceptibility	ISO	RGD:1349823	D	RGD:5147561	20110811	RGD	DNA:polymorphism (human)
HIGH	RT1-Db1	0/0	0/0	2023-01-01	2023-01-01	2023-01-01	2023-01-01	2023-01-01	1593282	RT1 class II, locus Db1	gene	DOID:4989	pancreatitis		ISO	RGD:1349823	D	RGD:11554173	20161020	CTD	CTD Direct Evidence: marker/mechanism	428
HIGH	RT1-Db1	0/0	0/0	2023-01-01	2023-01-01	2023-01-01	2023-01-01	2023-01-01	1593282	RT1 class II, locus Db1	gene	DOID:5082	liver cirrhosis	susceptibility	ISO	RGD:1349823	D	RGD:36049755	20200716	RGD	associated with Schistosomiasis Japonica
HIGH	RT1-Db1	0/0	0/0	2023-01-01	2023-01-01	2023-01-01	2023-01-01	2023-01-01	1593282	RT1 class II, locus Db1	gene	DOID:526	human immunodeficiency virus infectious disease		ISO	RGD:1349823	D	RGD:5147659	20110817	RGD	DNA:polymorphisms: :multiple (human)
HIGH	RT1-Db1	0/0	0/0	2023-01-01	2023-01-01	2023-01-01	2023-01-01	2023-01-01	1593282	RT1 class II, locus Db1	gene	DOID:5419	schizophrenia		ISO	RGD:1349823	D	RGD:11554173	20161020	CTD	CTD Direct Evidence: marker/mechanism	429
HIGH	RT1-Db1	0/0	0/0	2023-01-01	2023-01-01	2023-01-01	2023-01-01	2023-01-01	1593282	RT1 class II, locus Db1	gene	DOID:576	proteinuria		ISO	RGD:1349823	D	RGD:11554173	20161020	CTD	CTD Direct Evidence: marker/mechanism	414,417
HIGH	RT1-Db1	0/0	0/0	2023-01-01	2023-01-01	2023-01-01	2023-01-01	2023-01-01	1593282	RT1 class II, locus Db1	gene	DOID:633	myositis		ISO	RGD:1349823	D	RGD:5147568	20110811	RGD	DNA:polymorphisms:multiple
HIGH	RT1-Db1	0/0	0/0	2023-01-01	2023-01-01	2023-01-01	2023-01-01	2023-01-01	1593282	RT1 class II, locus Db1	gene	DOID:639	acute disseminated encephalomyelitis	susceptibility	ISO	RGD:1349823	D	RGD:36049763	20200717	RGD	DNA:polymorphism, haplotype: :
HIGH	RT1-Db1	0/0	0/0	2023-01-01	2023-01-01	2023-01-01	2023-01-01	2023-01-01	1593282	RT1 class II, locus Db1	gene	DOID:676	juvenile rheumatoid arthritis		ISO	RGD:1349823	D	RGD:5147587	20110812	RGD
HIGH	RT1-Db1	0/0	0/0	2023-01-01	2023-01-01	2023-01-01	2023-01-01	2023-01-01	1593282	RT1 class II, locus Db1	gene	DOID:7147	ankylosing spondylitis	severity	ISO	RGD:1349823	D	RGD:5147611	20110815	RGD	DNA:polymorphisms:cds:HLA-DRB1*0801, HLA-DRB1*0804 (human)
HIGH	RT1-Db1	0/0	0/0	2023-01-01	2023-01-01	2023-01-01	2023-01-01	2023-01-01	1593282	RT1 class II, locus Db1	gene	DOID:7148	rheumatoid arthritis		ISO	RGD:1349823	D	RGD:11554173	20161020	CTD	CTD Direct Evidence: marker/mechanism	430–432
HIGH	RT1-Db1	0/0	0/0	2023-01-01	2023-01-01	2023-01-01	2023-01-01	2023-01-01	1593282	RT1 class II, locus Db1	gene	DOID:7188	autoimmune thyroiditis		ISO	RGD:1349823	D	RGD:5147557	20110811	RGD
HIGH	RT1-Db1	0/0	0/0	2023-01-01	2023-01-01	2023-01-01	2023-01-01	2023-01-01	1593282	RT1 class II, locus Db1	gene	DOID:750	peptic ulcer disease	susceptibility	ISO	RGD:1349823	D	RGD:5147609	20110815	RGD	associated with Helicobacter Infections
HIGH	RT1-Db1	0/0	0/0	2023-01-01	2023-01-01	2023-01-01	2023-01-01	2023-01-01	1593282	RT1 class II, locus Db1	gene	DOID:7693	abdominal aortic aneurysm		ISO	RGD:1349823	D	RGD:5147825	20110822	RGD	DNA:polymorphism (human)
HIGH	RT1-Db1	0/0	0/0	2023-01-01	2023-01-01	2023-01-01	2023-01-01	2023-01-01	1593282	RT1 class II, locus Db1	gene	DOID:8568	infectious mononucleosis	susceptibility	ISO	RGD:1349823	D	RGD:9068941	20201203	RGD	DNA:polymorphism:cds:HLA-DRB1*0101 (human)	433
HIGH	RT1-Db1	0/0	0/0	2023-01-01	2023-01-01	2023-01-01	2023-01-01	2023-01-01	1593282	RT1 class II, locus Db1	gene	DOID:8577	ulcerative colitis		ISO	RGD:1349823	D	RGD:11554173	20171121	CTD	CTD Direct Evidence: marker/mechanism	434
HIGH	RT1-Db1	0/0	0/0	2023-01-01	2023-01-01	2023-01-01	2023-01-01	2023-01-01	1593282	RT1 class II, locus Db1	gene	DOID:8778	Crohn's disease		ISO	RGD:1349823	D	RGD:11554173	20161020	CTD	CTD Direct Evidence: marker/mechanism	434
HIGH	RT1-Db1	0/0	0/0	2023-01-01	2023-01-01	2023-01-01	2023-01-01	2023-01-01	1593282	RT1 class II, locus Db1	gene	DOID:8869	neuromyelitis optica		ISO	RGD:1349823	D	RGD:5147590	20110812	RGD	DNA:polymorphism (human)
HIGH	RT1-Db1	0/0	0/0	2023-01-01	2023-01-01	2023-01-01	2023-01-01	2023-01-01	1593282	RT1 class II, locus Db1	gene	DOID:8924	autoimmune thrombocytopenic purpura	treatment	ISO	RGD:1349823	D	RGD:11041758	20190410	RGD	DNA:polymorphisms:cds:HLA-DRB1*0901, HLA-DRB1*0410 (human)
HIGH	RT1-Db1	0/0	0/0	2023-01-01	2023-01-01	2023-01-01	2023-01-01	2023-01-01	1593282	RT1 class II, locus Db1	gene	DOID:8929	atrophic gastritis		ISO	RGD:1349823	D	RGD:5147582	20110812	RGD	DNA:polymorphism (human)
HIGH	RT1-Db1	0/0	0/0	2023-01-01	2023-01-01	2023-01-01	2023-01-01	2023-01-01	1593282	RT1 class II, locus Db1	gene	DOID:8947	diabetic retinopathy	susceptibility	ISO	RGD:1349823	D	RGD:7365113	20131022	RGD	associated with Diabetes Mellitus Type 1
HIGH	RT1-Db1	0/0	0/0	2023-01-01	2023-01-01	2023-01-01	2023-01-01	2023-01-01	1593282	RT1 class II, locus Db1	gene	DOID:8986	narcolepsy		ISO	RGD:1349823	D	RGD:11554173	20161020	CTD	CTD Direct Evidence: marker/mechanism	435
HIGH	RT1-Db1	0/0	0/0	2023-01-01	2023-01-01	2023-01-01	2023-01-01	2023-01-01	1593282	RT1 class II, locus Db1	gene	DOID:8991	cervix uteri carcinoma in situ		ISO	RGD:1349823	D	RGD:2306230	20090326	RGD	associated with Papillomavirus Infections
HIGH	RT1-Db1	0/0	0/0	2023-01-01	2023-01-01	2023-01-01	2023-01-01	2023-01-01	1593282	RT1 class II, locus Db1	gene	DOID:9000457	Germ Cell and Embryonal Neoplasms	susceptibility	ISO	RGD:1349823	D	RGD:2314705	20091124	RGD
HIGH	RT1-Db1	0/0	0/0	2023-01-01	2023-01-01	2023-01-01	2023-01-01	2023-01-01	1593282	RT1 class II, locus Db1	gene	DOID:9000906	Oropharyngeal Neoplasms		ISO	RGD:1349823	D	RGD:11554173	20161213	CTD	CTD Direct Evidence: marker/mechanism	436
HIGH	RT1-Db1	0/0	0/0	2023-01-01	2023-01-01	2023-01-01	2023-01-01	2023-01-01	1593282	RT1 class II, locus Db1	gene	DOID:9000942	Actinic Prurigo	susceptibility	ISO	RGD:1349823	D	RGD:7365088	20131018	RGD	DNA:Polymorphism: :HLA-DRB1*14(human)
HIGH	RT1-Db1	0/0	0/0	2023-01-01	2023-01-01	2023-01-01	2023-01-01	2023-01-01	1593282	RT1 class II, locus Db1	gene	DOID:9001365	Amebic Liver Abscess	susceptibility	ISO	RGD:1349823	D	RGD:36049810	20200721	RGD	DNA:polymorphism, haplotype: :HLA-DRB1*08
HIGH	RT1-Db1	0/0	0/0	2023-01-01	2023-01-01	2023-01-01	2023-01-01	2023-01-01	1593282	RT1 class II, locus Db1	gene	DOID:9001415	Mycobacterium Infections	susceptibility	ISO	RGD:1349823	D	RGD:9068941	20201127	RGD	associated with pulmonary sarcoidosis	422
HIGH	RT1-Db1	0/0	0/0	2023-01-01	2023-01-01	2023-01-01	2023-01-01	2023-01-01	1593282	RT1 class II, locus Db1	gene	DOID:9001472	Nasal Polyps		ISO	RGD:1349823	D	RGD:5147813	20110822	RGD	associated with intrinsic asthma
HIGH	RT1-Db1	0/0	0/0	2023-01-01	2023-01-01	2023-01-01	2023-01-01	2023-01-01	1593282	RT1 class II, locus Db1	gene	DOID:9001488	Human Influenza		ISO	RGD:1349823	D	RGD:4144816	20101015	RGD
HIGH	RT1-Db1	0/0	0/0	2023-01-01	2023-01-01	2023-01-01	2023-01-01	2023-01-01	1593282	RT1 class II, locus Db1	gene	DOID:9001573	Experimental Liver Cirrhosis		EXP		D	RGD:11554173	20180130	CTD	CTD Direct Evidence: marker/mechanism	92
HIGH	RT1-Db1	0/0	0/0	2023-01-01	2023-01-01	2023-01-01	2023-01-01	2023-01-01	1593282	RT1 class II, locus Db1	gene	DOID:9002457	Experimental Arthritis		ISO	RGD:1349823	D	RGD:5147558	20110811	RGD
HIGH	RT1-Db1	0/0	0/0	2023-01-01	2023-01-01	2023-01-01	2023-01-01	2023-01-01	1593282	RT1 class II, locus Db1	gene	DOID:9002762	Ovarian Neoplasms		ISO	RGD:1349823	D	RGD:2306229	20090326	RGD	DNA:amplification, deletion
HIGH	RT1-Db1	0/0	0/0	2023-01-01	2023-01-01	2023-01-01	2023-01-01	2023-01-01	1593282	RT1 class II, locus Db1	gene	DOID:9002763	Experimental Autoimmune Encephalomyelitis		ISO	RGD:1349823	D	RGD:5147647	20110816	RGD
HIGH	RT1-Db1	0/0	0/0	2023-01-01	2023-01-01	2023-01-01	2023-01-01	2023-01-01	1593282	RT1 class II, locus Db1	gene	DOID:9002780	Recurrent Respiratory Papillomatosis	severity	ISO	RGD:1349823	D	RGD:5147657	20110817	RGD	DNA:polymorphisms:cds:HLA-DRB1*0301, HLA-DRB1*0102 (human)
HIGH	RT1-Db1	0/0	0/0	2023-01-01	2023-01-01	2023-01-01	2023-01-01	2023-01-01	1593282	RT1 class II, locus Db1	gene	DOID:9003284	HIV Seropositivity		ISO	RGD:1349823	D	RGD:5147578	20110812	RGD	DNA:polymorphism (human)
HIGH	RT1-Db1	0/0	0/0	2023-01-01	2023-01-01	2023-01-01	2023-01-01	2023-01-01	1593282	RT1 class II, locus Db1	gene	DOID:9003373	Uterine Cervical Neoplasms		ISO	RGD:1349823	D	RGD:2314700	20091124	RGD	associated with Papillomavirus Infections
HIGH	RT1-Db1	0/0	0/0	2023-01-01	2023-01-01	2023-01-01	2023-01-01	2023-01-01	1593282	RT1 class II, locus Db1	gene	DOID:9003817	Sudden Hearing Loss		ISO	RGD:1349823	D	RGD:7365092	20131018	RGD	DNA:polymorphism: :HLA-DRB1*14,HLA-DRB1*04(human)
HIGH	RT1-Db1	0/0	0/0	2023-01-01	2023-01-01	2023-01-01	2023-01-01	2023-01-01	1593282	RT1 class II, locus Db1	gene	DOID:9004017	Chronic Hepatitis C		ISO	RGD:1349823	D	RGD:5147618	20110815	RGD	DNA:polymorphism (human)
HIGH	RT1-Db1	0/0	0/0	2023-01-01	2023-01-01	2023-01-01	2023-01-01	2023-01-01	1593282	RT1 class II, locus Db1	gene	DOID:9004422	Chagas Cardiomyopathy	susceptibility	ISO	RGD:1349823	D	RGD:5147589	20110812	RGD	DNA:polymorphism:exon (human)
HIGH	RT1-Db1	0/0	0/0	2023-01-01	2023-01-01	2023-01-01	2023-01-01	2023-01-01	1593282	RT1 class II, locus Db1	gene	DOID:9004735	Idiopathic Hypersomnolence		ISO	RGD:1349823	D	RGD:5147660	20110817	RGD	DNA:polymorphism (human)
HIGH	RT1-Db1	0/0	0/0	2023-01-01	2023-01-01	2023-01-01	2023-01-01	2023-01-01	1593282	RT1 class II, locus Db1	gene	DOID:9005723	Multibacillary Leprosy		ISO	RGD:1349823	D	RGD:5147577	20110812	RGD	DNA:polymorphism (human)
HIGH	RT1-Db1	0/0	0/0	2023-01-01	2023-01-01	2023-01-01	2023-01-01	2023-01-01	1593282	RT1 class II, locus Db1	gene	DOID:9006404	Tubulointerstitial Nephritis and Uveitis		ISO	RGD:1349823	D	RGD:5147802	20110819	RGD	DNA:polymorphism (human)
HIGH	RT1-Db1	0/0	0/0	2023-01-01	2023-01-01	2023-01-01	2023-01-01	2023-01-01	1593282	RT1 class II, locus Db1	gene	DOID:9006862	PERITONEAL GLIOMATOSIS		ISO	RGD:1349823	D	RGD:8554872	20200818	ClinVar	ClinVar Annotator: match by term: Peritoneal Gliomatosis
HIGH	RT1-Db1	0/0	0/0	2023-01-01	2023-01-01	2023-01-01	2023-01-01	2023-01-01	1593282	RT1 class II, locus Db1	gene	DOID:9007019	Pneumocystis Infections		IEP		D	RGD:4144112	20151210	RGD	mRNA:increased expression:bronchoalveolar lavage, alveolar macrophage (rat)
HIGH	RT1-Db1	0/0	0/0	2023-01-01	2023-01-01	2023-01-01	2023-01-01	2023-01-01	1593282	RT1 class II, locus Db1	gene	DOID:9007096	Stroke	susceptibility	ISO	RGD:1349823	D	RGD:5147804	20110819	RGD	DNA:polymorphism:cds:HLA-DRB1*0802 (human)
HIGH	RT1-Db1	0/0	0/0	2023-01-01	2023-01-01	2023-01-01	2023-01-01	2023-01-01	1593282	RT1 class II, locus Db1	gene	DOID:9007355	Hashimoto Disease	susceptibility	ISO	RGD:1349823	D	RGD:5147613	20110815	RGD	DNA:polymorphisms (human)
HIGH	RT1-Db1	0/0	0/0	2023-01-01	2023-01-01	2023-01-01	2023-01-01	2023-01-01	1593282	RT1 class II, locus Db1	gene	DOID:9007383	Chemical and Drug Induced Liver Injury		ISO	RGD:1349823	D	RGD:11554173	20161020	CTD	CTD Direct Evidence: marker/mechanism	437
HIGH	RT1-Db1	0/0	0/0	2023-01-01	2023-01-01	2023-01-01	2023-01-01	2023-01-01	1593282	RT1 class II, locus Db1	gene	DOID:9007647	Trichiasis	susceptibility	ISO	RGD:1349823	D	RGD:7364877	20131017	RGD	DNA:polymorphism: :HLA-DRB1*11(human)
HIGH	RT1-Db1	0/0	0/0	2023-01-01	2023-01-01	2023-01-01	2023-01-01	2023-01-01	1593282	RT1 class II, locus Db1	gene	DOID:9007996	End Stage Liver Disease	susceptibility	ISO	RGD:1349823	D	RGD:36174014	20200724	RGD	associated with hepatitis C
HIGH	RT1-Db1	0/0	0/0	2023-01-01	2023-01-01	2023-01-01	2023-01-01	2023-01-01	1593282	RT1 class II, locus Db1	gene	DOID:9008114	Helicobacter Infections		ISO	RGD:1349823	D	RGD:5147649	20110816	RGD	associated with Purpura, Thrombocytopenic, Idiopathic
HIGH	RT1-Db1	0/0	0/0	2023-01-01	2023-01-01	2023-01-01	2023-01-01	2023-01-01	1593282	RT1 class II, locus Db1	gene	DOID:9008163	Chronic Hepatitis B	disease_progression	ISO	RGD:1349823	D	RGD:14398840	20190506	RGD	DNA:haplotype::
HIGH	RT1-Db1	0/0	0/0	2023-01-01	2023-01-01	2023-01-01	2023-01-01	2023-01-01	1593282	RT1 class II, locus Db1	gene	DOID:9008276	Juvenile Pauciarticular Chronic Arthritis	susceptibility	ISO	RGD:1349823	D	RGD:7365102	20131021	RGD	DNA:polymorphism: :HLA-DRB1*1104, HLA-DRB1*080(human)
HIGH	RT1-Db1	0/0	0/0	2023-01-01	2023-01-01	2023-01-01	2023-01-01	2023-01-01	1593282	RT1 class II, locus Db1	gene	DOID:9074	systemic lupus erythematosus		ISO	RGD:1349823	D	RGD:11554173	20161020	CTD	CTD Direct Evidence: marker/mechanism	414
HIGH	RT1-Db1	0/0	0/0	2023-01-01	2023-01-01	2023-01-01	2023-01-01	2023-01-01	1593282	RT1 class II, locus Db1	gene	DOID:9146	visceral leishmaniasis		ISO	RGD:1349823	D	RGD:11554173	20161020	CTD	CTD Direct Evidence: marker/mechanism	438
HIGH	RT1-Db1	0/0	0/0	2023-01-01	2023-01-01	2023-01-01	2023-01-01	2023-01-01	1593282	RT1 class II, locus Db1	gene	DOID:9182	pemphigus		ISO	RGD:1349823	D	RGD:5147619	20110816	RGD	DNA:polymorphisms (human)
HIGH	RT1-Db1	0/0	0/0	2023-01-01	2023-01-01	2023-01-01	2023-01-01	2023-01-01	1593282	RT1 class II, locus Db1	gene	DOID:9415	allergic asthma	susceptibility	ISO	RGD:1349823	D	RGD:13506905	20180222	RGD
HIGH	RT1-Db1	0/0	0/0	2023-01-01	2023-01-01	2023-01-01	2023-01-01	2023-01-01	1593282	RT1 class II, locus Db1	gene	DOID:9744	type 1 diabetes mellitus		ISO	RGD:1349823	D	RGD:11554173	20161020	CTD	CTD Direct Evidence: marker/mechanism	439
HIGH	RT1-Db1	0/0	0/0	2023-01-01	2023-01-01	2023-01-01	2023-01-01	2023-01-01	1593282	RT1 class II, locus Db1	gene	DOID:9849	Meniere's disease	susceptibility	ISO	RGD:1349823	D	RGD:7364921	20131017	RGD	DNA:polymorphism: : HLA-DRB1*15(human)
HIGH	RT1-Db1	0/0	0/0	2023-01-01	2023-01-01	2023-01-01	2023-01-01	2023-01-01	1593282	RT1 class II, locus Db1	gene	DOID:998	eosinophilia-myalgia syndrome		ISO	RGD:1349823	D	RGD:11554173	20161020	CTD	CTD Direct Evidence: marker/mechanism	440
HIGH	RT1-Bb	0/0	0/0	2023-01-01	2023-01-01	2023-01-01	2023-01-01	2023-01-01	3469	RT1 class II, locus Bb	gene	DOID:0040091	autoimmune pancreatitis	severity	ISO	RGD:1353906	D	RGD:5147621	20110816	RGD	DNA:polymorphisms, haplotype:cds:HLA-DQB1*0302 (human)
HIGH	RT1-Bb	0/0	0/0	2023-01-01	2023-01-01	2023-01-01	2023-01-01	2023-01-01	3469	RT1 class II, locus Bb	gene	DOID:0050012	chikungunya	susceptibility	ISO	RGD:1353906	D	RGD:36049872	20200722	RGD	DNA:polymorphism:cds: HLA-DQB1*03:03 (human)
HIGH	RT1-Bb	0/0	0/0	2023-01-01	2023-01-01	2023-01-01	2023-01-01	2023-01-01	3469	RT1 class II, locus Bb	gene	DOID:0050168	autoimmune polyendocrine syndrome type 2	susceptibility	ISO	RGD:1353906	D	RGD:5147565	20110811	RGD	DNA:polymorphisms:cds:HLA-DQB1*02, HLA-DQB1*05 (human)
HIGH	RT1-Bb	0/0	0/0	2023-01-01	2023-01-01	2023-01-01	2023-01-01	2023-01-01	3469	RT1 class II, locus Bb	gene	DOID:0050185	erythema multiforme		ISO	RGD:1353906	D	RGD:5147868	20110825	RGD	DNA:polymorphisms (human)
HIGH	RT1-Bb	0/0	0/0	2023-01-01	2023-01-01	2023-01-01	2023-01-01	2023-01-01	3469	RT1 class II, locus Bb	gene	DOID:0050426	Stevens-Johnson syndrome	susceptibility	ISO	RGD:1353906	D	RGD:7483570	20131202	RGD	DNA:polymorphism:cds:HLA-DQB1*0601 (human)
HIGH	RT1-Bb	0/0	0/0	2023-01-01	2023-01-01	2023-01-01	2023-01-01	2023-01-01	3469	RT1 class II, locus Bb	gene	DOID:0050748	marginal zone B-cell lymphoma		ISO	RGD:1353906	D	RGD:5147794	20110819	RGD	associated with Helicobacter Infections
HIGH	RT1-Bb	0/0	0/0	2023-01-01	2023-01-01	2023-01-01	2023-01-01	2023-01-01	3469	RT1 class II, locus Bb	gene	DOID:0050784	primary progressive multiple sclerosis	severity	ISO	RGD:1353906	D	RGD:5147610	20181011	RGD	DNA:polymorphism: :HLA-DQB1*0602 (human)
HIGH	RT1-Bb	0/0	0/0	2023-01-01	2023-01-01	2023-01-01	2023-01-01	2023-01-01	3469	RT1 class II, locus Bb	gene	DOID:0050827	rheumatic heart disease		ISO	RGD:1353906	D	RGD:5147630	20110816	RGD	DNA:polymorphisms:cds:HLA-DQB1*08 (human)
HIGH	RT1-Bb	0/0	0/0	2023-01-01	2023-01-01	2023-01-01	2023-01-01	2023-01-01	3469	RT1 class II, locus Bb	gene	DOID:0050840	cervical dystonia		ISO	RGD:1353906	D	RGD:5147570	20110811	RGD	DNA:polymorphism (human)
HIGH	RT1-Bb	0/0	0/0	2023-01-01	2023-01-01	2023-01-01	2023-01-01	2023-01-01	3469	RT1 class II, locus Bb	gene	DOID:0060025	immunoglobulin alpha deficiency		ISO	RGD:1353906	D	RGD:11041755	20160328	RGD
HIGH	RT1-Bb	0/0	0/0	2023-01-01	2023-01-01	2023-01-01	2023-01-01	2023-01-01	3469	RT1 class II, locus Bb	gene	DOID:0060284	paroxysmal nocturnal hemoglobinuria		ISO	RGD:1353906|RGD:1351810	D	RGD:11041765	20160328	RGD	DNA:polymorphism, haplotype
HIGH	RT1-Bb	0/0	0/0	2023-01-01	2023-01-01	2023-01-01	2023-01-01	2023-01-01	3469	RT1 class II, locus Bb	gene	DOID:0060532	latex allergy		ISO	RGD:1353906	D	RGD:5147656	20110817	RGD	DNA:polymorphisms (human)
HIGH	RT1-Bb	0/0	0/0	2023-01-01	2023-01-01	2023-01-01	2023-01-01	2023-01-01	3469	RT1 class II, locus Bb	gene	DOID:0060643	primary sclerosing cholangitis	disease_progression	ISO	RGD:1353906	D	RGD:14865010	20190912	RGD
HIGH	RT1-Bb	0/0	0/0	2023-01-01	2023-01-01	2023-01-01	2023-01-01	2023-01-01	3469	RT1 class II, locus Bb	gene	DOID:0060851	pemphigus vulgaris		ISO	RGD:1353906	D	RGD:14747041	20190912	RGD
HIGH	RT1-Bb	0/0	0/0	2023-01-01	2023-01-01	2023-01-01	2023-01-01	2023-01-01	3469	RT1 class II, locus Bb	gene	DOID:0080600	COVID-19		ISO	RGD:1353906	D	RGD:9068941	20200709	RGD	mRNA:decreased expression:memory B cells (human)	411
HIGH	RT1-Bb	0/0	0/0	2023-01-01	2023-01-01	2023-01-01	2023-01-01	2023-01-01	3469	RT1 class II, locus Bb	gene	DOID:0080822	aspirin-induced respiratory disease	susceptibility	ISO	RGD:1353906	D	RGD:11074090	20180222	RGD
HIGH	RT1-Bb	0/0	0/0	2023-01-01	2023-01-01	2023-01-01	2023-01-01	2023-01-01	3469	RT1 class II, locus Bb	gene	DOID:0110429	dilated cardiomyopathy 1H	susceptibility	ISO	RGD:1353906	D	RGD:5147650	20110816	RGD	DNA:polymorphisms:cds:HLA-DQB1*0303 (human)
HIGH	RT1-Bb	0/0	0/0	2023-01-01	2023-01-01	2023-01-01	2023-01-01	2023-01-01	3469	RT1 class II, locus Bb	gene	DOID:1019	osteomyelitis	susceptibility	ISO	RGD:1353906	D	RGD:11041747	20160328	RGD	associated with Anemia, Sickle Cell
HIGH	RT1-Bb	0/0	0/0	2023-01-01	2023-01-01	2023-01-01	2023-01-01	2023-01-01	3469	RT1 class II, locus Bb	gene	DOID:10316	pneumoconiosis	susceptibility	ISO	RGD:1353906	D	RGD:7421557	20131121	RGD	DNA:polymorphisms:cds:HLA-DQB1*06, HLA-DQB1*08, HLA-DQB1*09 (human)
HIGH	RT1-Bb	0/0	0/0	2023-01-01	2023-01-01	2023-01-01	2023-01-01	2023-01-01	3469	RT1 class II, locus Bb	gene	DOID:10325	silicosis		ISO	RGD:1353906	D	RGD:36049758	20200717	RGD	DNA:polymorphism: :HLA-DQB1*0402(human)
HIGH	RT1-Bb	0/0	0/0	2023-01-01	2023-01-01	2023-01-01	2023-01-01	2023-01-01	3469	RT1 class II, locus Bb	gene	DOID:104	bacterial infectious disease	onset	ISO	RGD:1353906	D	RGD:5147635	20110816	RGD	associated with Cystic Fibrosis
HIGH	RT1-Bb	0/0	0/0	2023-01-01	2023-01-01	2023-01-01	2023-01-01	2023-01-01	3469	RT1 class II, locus Bb	gene	DOID:10591	pre-eclampsia	susceptibility	ISO	RGD:1353906	D	RGD:36174024	20200727	RGD	DNA:polymorphism:cds:HLA-DQB1*04 (human)
HIGH	RT1-Bb	0/0	0/0	2023-01-01	2023-01-01	2023-01-01	2023-01-01	2023-01-01	3469	RT1 class II, locus Bb	gene	DOID:10608	celiac disease		ISO	RGD:1353906	D	RGD:11554173	20210510	CTD	CTD Direct Evidence: marker/mechanism
HIGH	RT1-Bb	0/0	0/0	2023-01-01	2023-01-01	2023-01-01	2023-01-01	2023-01-01	3469	RT1 class II, locus Bb	gene	DOID:10772	thrombotic thrombocytopenic purpura		ISO	RGD:1353906	D	RGD:11041754	20160328	RGD	DNA:polymorphisms:cds:HLA-DQB1*0301 (human)
HIGH	RT1-Bb	0/0	0/0	2023-01-01	2023-01-01	2023-01-01	2023-01-01	2023-01-01	3469	RT1 class II, locus Bb	gene	DOID:10923	sickle cell anemia		ISO	RGD:1353906	D	RGD:11041761	20160328	RGD	DNA:polymorphism, haplotype
HIGH	RT1-Bb	0/0	0/0	2023-01-01	2023-01-01	2023-01-01	2023-01-01	2023-01-01	3469	RT1 class II, locus Bb	gene	DOID:11165	common wart	susceptibility	ISO	RGD:1353906	D	RGD:36049812	20200721	RGD	DNA:polymorphism: :HLA-DQB1*0301
HIGH	RT1-Bb	0/0	0/0	2023-01-01	2023-01-01	2023-01-01	2023-01-01	2023-01-01	3469	RT1 class II, locus Bb	gene	DOID:11335	sarcoidosis	susceptibility	ISO	RGD:1353906	D	RGD:36174017	20200724	RGD	DNA:polymorphisms: :HLA-DQBl*O603, DQB1*0604(human)
HIGH	RT1-Bb	0/0	0/0	2023-01-01	2023-01-01	2023-01-01	2023-01-01	2023-01-01	3469	RT1 class II, locus Bb	gene	DOID:11336	rhinoscleroma	susceptibility	ISO	RGD:1353906	D	RGD:8547664	20140219	RGD	DNA:haplotype: :
HIGH	RT1-Bb	0/0	0/0	2023-01-01	2023-01-01	2023-01-01	2023-01-01	2023-01-01	3469	RT1 class II, locus Bb	gene	DOID:11339	pneumocystosis		IEP		D	RGD:4144112	20101005	RGD
HIGH	RT1-Bb	0/0	0/0	2023-01-01	2023-01-01	2023-01-01	2023-01-01	2023-01-01	3469	RT1 class II, locus Bb	gene	DOID:11656	cicatricial pemphigoid	susceptibility	ISO	RGD:1353906	D	RGD:7365096	20131121	RGD	DNA:polymorphisms, haplotypes:cds:HLA-DQB1*0301, HLA-DQB1*0201 (human)
HIGH	RT1-Bb	0/0	0/0	2023-01-01	2023-01-01	2023-01-01	2023-01-01	2023-01-01	3469	RT1 class II, locus Bb	gene	DOID:11829	degenerative myopia		ISO	RGD:1353906	D	RGD:7483572	20131202	RGD	DNA:polymorphisms:cds:multiple (human)
HIGH	RT1-Bb	0/0	0/0	2023-01-01	2023-01-01	2023-01-01	2023-01-01	2023-01-01	3469	RT1 class II, locus Bb	gene	DOID:11949	Creutzfeldt-Jakob disease		ISO	RGD:1353906	D	RGD:7240710	20201202	OMIM
HIGH	RT1-Bb	0/0	0/0	2023-01-01	2023-01-01	2023-01-01	2023-01-01	2023-01-01	3469	RT1 class II, locus Bb	gene	DOID:1205	allergic disease		ISO	RGD:1353906	D	RGD:11554173	20161020	CTD	CTD Direct Evidence: marker/mechanism	419
HIGH	RT1-Bb	0/0	0/0	2023-01-01	2023-01-01	2023-01-01	2023-01-01	2023-01-01	3469	RT1 class II, locus Bb	gene	DOID:1210	optic neuritis	susceptibility	ISO	RGD:1353906	D	RGD:7483596	20131203	RGD	DNA:polymorphism:cds:HLA-DQB1*0602 (human)
HIGH	RT1-Bb	0/0	0/0	2023-01-01	2023-01-01	2023-01-01	2023-01-01	2023-01-01	3469	RT1 class II, locus Bb	gene	DOID:12148	alveolar echinococcosis	disease_progression	ISO	RGD:1353906	D	RGD:36174003	20200723	RGD	DNA:polymorphism: :HLA-DQB1*02(human)
HIGH	RT1-Bb	0/0	0/0	2023-01-01	2023-01-01	2023-01-01	2023-01-01	2023-01-01	3469	RT1 class II, locus Bb	gene	DOID:12177	common variable immunodeficiency		ISO	RGD:1353906	D	RGD:5147864	20110825	RGD	DNA:polymorphisms (human)
HIGH	RT1-Bb	0/0	0/0	2023-01-01	2023-01-01	2023-01-01	2023-01-01	2023-01-01	3469	RT1 class II, locus Bb	gene	DOID:12241	beta thalassemia		ISO	RGD:1353906	D	RGD:11041746	20160328	RGD
HIGH	RT1-Bb	0/0	0/0	2023-01-01	2023-01-01	2023-01-01	2023-01-01	2023-01-01	3469	RT1 class II, locus Bb	gene	DOID:12297	Vogt-Koyanagi-Harada disease		ISO	RGD:1353906	D	RGD:7421525	20131120	RGD	DNA:polymorphisms:cds:multiple (human)
HIGH	RT1-Bb	0/0	0/0	2023-01-01	2023-01-01	2023-01-01	2023-01-01	2023-01-01	3469	RT1 class II, locus Bb	gene	DOID:12306	vitiligo		ISO	RGD:1353906	D	RGD:5147644	20110816	RGD	DNA:polymorphisms (human)
HIGH	RT1-Bb	0/0	0/0	2023-01-01	2023-01-01	2023-01-01	2023-01-01	2023-01-01	3469	RT1 class II, locus Bb	gene	DOID:12361	Graves' disease	susceptibility	ISO	RGD:1353906	D	RGD:7421572	20131121	RGD	DNA:polymorphisms:cds:HLA-DQB1*0303, HLA-DQB1*201 (human)
HIGH	RT1-Bb	0/0	0/0	2023-01-01	2023-01-01	2023-01-01	2023-01-01	2023-01-01	3469	RT1 class II, locus Bb	gene	DOID:12449	aplastic anemia		ISO	RGD:1353906|RGD:1351810	D	RGD:11041765	20160328	RGD	DNA:polymorphism, haplotype
HIGH	RT1-Bb	0/0	0/0	2023-01-01	2023-01-01	2023-01-01	2023-01-01	2023-01-01	3469	RT1 class II, locus Bb	gene	DOID:1245	vulva cancer	susceptibility	ISO	RGD:1353906	D	RGD:2314696	20200723	RGD	associated with Papillomavirus Infections
HIGH	RT1-Bb	0/0	0/0	2023-01-01	2023-01-01	2023-01-01	2023-01-01	2023-01-01	3469	RT1 class II, locus Bb	gene	DOID:12859	choreatic disease		ISO	RGD:1353906	D	RGD:5147792	20110819	RGD	associated with Rheumatic Fever
HIGH	RT1-Bb	0/0	0/0	2023-01-01	2023-01-01	2023-01-01	2023-01-01	2023-01-01	3469	RT1 class II, locus Bb	gene	DOID:12894	Sjogren's syndrome		ISO	RGD:1353906	D	RGD:7483566	20131202	RGD	DNA:polymorphisms, haplotypes:cds:HLA-DQB1*0201, HLA-DQB1*0401, HLA-DQB1*0601 (human)
HIGH	RT1-Bb	0/0	0/0	2023-01-01	2023-01-01	2023-01-01	2023-01-01	2023-01-01	3469	RT1 class II, locus Bb	gene	DOID:12930	dilated cardiomyopathy		ISO	RGD:1353906	D	RGD:13702906	20180724	RGD
HIGH	RT1-Bb	0/0	0/0	2023-01-01	2023-01-01	2023-01-01	2023-01-01	2023-01-01	3469	RT1 class II, locus Bb	gene	DOID:12987	agranulocytosis		ISO	RGD:1353906	D	RGD:11041752	20160328	RGD	DNA:SNP: :6672G>C (human)
HIGH	RT1-Bb	0/0	0/0	2023-01-01	2023-01-01	2023-01-01	2023-01-01	2023-01-01	3469	RT1 class II, locus Bb	gene	DOID:13141	uveitis		IMP		D	RGD:5147639	20110816	RGD	associated with Encephalomyelitis, Autoimmune, Experimental
HIGH	RT1-Bb	0/0	0/0	2023-01-01	2023-01-01	2023-01-01	2023-01-01	2023-01-01	3469	RT1 class II, locus Bb	gene	DOID:13166	allergic bronchopulmonary aspergillosis	susceptibility	ISO	RGD:1353906	D	RGD:36049760	20200717	RGD	associated with cystic fibrosis
HIGH	RT1-Bb	0/0	0/0	2023-01-01	2023-01-01	2023-01-01	2023-01-01	2023-01-01	3469	RT1 class II, locus Bb	gene	DOID:13241	Behcet's disease	susceptibility	ISO	RGD:1353906	D	RGD:7483565	20131202	RGD	DNA:polymorphisms:cds:multiple (human)
HIGH	RT1-Bb	0/0	0/0	2023-01-01	2023-01-01	2023-01-01	2023-01-01	2023-01-01	3469	RT1 class II, locus Bb	gene	DOID:13258	typhoid fever	susceptibility	ISO	RGD:1353906	D	RGD:36049756	20200716	RGD	DNA:polymorphisms::
HIGH	RT1-Bb	0/0	0/0	2023-01-01	2023-01-01	2023-01-01	2023-01-01	2023-01-01	3469	RT1 class II, locus Bb	gene	DOID:1340	pure red-cell aplasia	susceptibility	ISO	RGD:1353906	D	RGD:11041748	20160328	RGD	DNA:polymorphisms, haplotype:cds:HLA-DQB1*0309 (human)
HIGH	RT1-Bb	0/0	0/0	2023-01-01	2023-01-01	2023-01-01	2023-01-01	2023-01-01	3469	RT1 class II, locus Bb	gene	DOID:13774	Addison's disease		ISO	RGD:1353906	D	RGD:5147608	20110815	RGD	DNA:polymorphism (human)
HIGH	RT1-Bb	0/0	0/0	2023-01-01	2023-01-01	2023-01-01	2023-01-01	2023-01-01	3469	RT1 class II, locus Bb	gene	DOID:14040	autoimmune polyendocrine syndrome	susceptibility	ISO	RGD:1353906	D	RGD:5147646	20110816	RGD	DNA:polymorphisms:cds:HLA-DQB1*0401 (human)
HIGH	RT1-Bb	0/0	0/0	2023-01-01	2023-01-01	2023-01-01	2023-01-01	2023-01-01	3469	RT1 class II, locus Bb	gene	DOID:14067	Plasmodium falciparum malaria	susceptibility	ISO	RGD:1353906	D	RGD:11041780	20160329	RGD	DNA:polymorphism:cds:HLA-DQB1*0501 (human)
HIGH	RT1-Bb	0/0	0/0	2023-01-01	2023-01-01	2023-01-01	2023-01-01	2023-01-01	3469	RT1 class II, locus Bb	gene	DOID:1459	hypothyroidism	susceptibility	ISO	RGD:1353906	D	RGD:5147628	20110816	RGD	DNA:polymorphisms:cds:HLA-DQB1*03, HLA-DQB1*05 (human)
HIGH	RT1-Bb	0/0	0/0	2023-01-01	2023-01-01	2023-01-01	2023-01-01	2023-01-01	3469	RT1 class II, locus Bb	gene	DOID:1495	cystic echinococcosis		ISO	RGD:1353906	D	RGD:36174019	20200724	RGD	DNA:polymorphisms: :HLA- DQB1*0.9, DQB1*02(human)
HIGH	RT1-Bb	0/0	0/0	2023-01-01	2023-01-01	2023-01-01	2023-01-01	2023-01-01	3469	RT1 class II, locus Bb	gene	DOID:1555	urticaria		ISO	RGD:1353906	D	RGD:11554173	20161020	CTD	CTD Direct Evidence: marker/mechanism	441
HIGH	RT1-Bb	0/0	0/0	2023-01-01	2023-01-01	2023-01-01	2023-01-01	2023-01-01	3469	RT1 class II, locus Bb	gene	DOID:1558	angioedema		ISO	RGD:1353906	D	RGD:11554173	20161020	CTD	CTD Direct Evidence: marker/mechanism	423
HIGH	RT1-Bb	0/0	0/0	2023-01-01	2023-01-01	2023-01-01	2023-01-01	2023-01-01	3469	RT1 class II, locus Bb	gene	DOID:1586	rheumatic fever		ISO	RGD:1353906	D	RGD:5147792	20110819	RGD	DNA:polymorphisms, haplotypes:multiple
HIGH	RT1-Bb	0/0	0/0	2023-01-01	2023-01-01	2023-01-01	2023-01-01	2023-01-01	3469	RT1 class II, locus Bb	gene	DOID:1686	glaucoma	susceptibility	ISO	RGD:1353906	D	RGD:7365116	20131022	RGD	DNA:polymorphisms, haplotype:cds:HLA-DQB1*0302 (human)
HIGH	RT1-Bb	0/0	0/0	2023-01-01	2023-01-01	2023-01-01	2023-01-01	2023-01-01	3469	RT1 class II, locus Bb	gene	DOID:1883	hepatitis C		ISO	RGD:1353906	D	RGD:11041750	20160328	RGD	associated with Beta-Thalassemia
HIGH	RT1-Bb	0/0	0/0	2023-01-01	2023-01-01	2023-01-01	2023-01-01	2023-01-01	3469	RT1 class II, locus Bb	gene	DOID:2043	hepatitis B		ISO	RGD:1353906	D	RGD:14865006	20190912	RGD
HIGH	RT1-Bb	0/0	0/0	2023-01-01	2023-01-01	2023-01-01	2023-01-01	2023-01-01	3469	RT1 class II, locus Bb	gene	DOID:2048	autoimmune hepatitis		ISO	RGD:1353906	D	RGD:5147584	20110812	RGD	DNA:polymorphism (human)
HIGH	RT1-Bb	0/0	0/0	2023-01-01	2023-01-01	2023-01-01	2023-01-01	2023-01-01	3469	RT1 class II, locus Bb	gene	DOID:216	dental caries		ISO	RGD:1353906	D	RGD:14928324	20190916	RGD
HIGH	RT1-Bb	0/0	0/0	2023-01-01	2023-01-01	2023-01-01	2023-01-01	2023-01-01	3469	RT1 class II, locus Bb	gene	DOID:2377	multiple sclerosis		ISO	RGD:1353906	D	RGD:11554173	20190514	CTD	CTD Direct Evidence: marker/mechanism
HIGH	RT1-Bb	0/0	0/0	2023-01-01	2023-01-01	2023-01-01	2023-01-01	2023-01-01	3469	RT1 class II, locus Bb	gene	DOID:2841	asthma		ISO	RGD:1353906	D	RGD:11554173	20161020	CTD	CTD Direct Evidence: marker/mechanism	442
HIGH	RT1-Bb	0/0	0/0	2023-01-01	2023-01-01	2023-01-01	2023-01-01	2023-01-01	3469	RT1 class II, locus Bb	gene	DOID:2957	pulmonary tuberculosis		ISO	RGD:1353906	D	RGD:36049765	20200717	RGD	DNA:polymorphism: :HLA-DQB1*3:03(human)
HIGH	RT1-Bb	0/0	0/0	2023-01-01	2023-01-01	2023-01-01	2023-01-01	2023-01-01	3469	RT1 class II, locus Bb	gene	DOID:2986	IgA glomerulonephritis		ISO	RGD:1353906	D	RGD:11554173	20161020	CTD	CTD Direct Evidence: marker/mechanism	443
HIGH	RT1-Bb	0/0	0/0	2023-01-01	2023-01-01	2023-01-01	2023-01-01	2023-01-01	3469	RT1 class II, locus Bb	gene	DOID:2988	antiphospholipid syndrome		ISO	RGD:1353906	D	RGD:5147862	20110825	RGD	DNA:polymorphisms: :multiple (human)
HIGH	RT1-Bb	0/0	0/0	2023-01-01	2023-01-01	2023-01-01	2023-01-01	2023-01-01	3469	RT1 class II, locus Bb	gene	DOID:321	tropical spastic paraparesis	susceptibility	ISO	RGD:1353906	D	RGD:36174012	20200723	RGD
HIGH	RT1-Bb	0/0	0/0	2023-01-01	2023-01-01	2023-01-01	2023-01-01	2023-01-01	3469	RT1 class II, locus Bb	gene	DOID:399	tuberculosis	susceptibility	ISO	RGD:1353906	D	RGD:36049809	20200721	RGD	associated with acquired immunodeficiency syndrome
HIGH	RT1-Bb	0/0	0/0	2023-01-01	2023-01-01	2023-01-01	2023-01-01	2023-01-01	3469	RT1 class II, locus Bb	gene	DOID:401	multidrug-resistant tuberculosis		ISO	RGD:1353906	D	RGD:5147828	20110822	RGD	DNA:polymorphisms (human)
HIGH	RT1-Bb	0/0	0/0	2023-01-01	2023-01-01	2023-01-01	2023-01-01	2023-01-01	3469	RT1 class II, locus Bb	gene	DOID:417	autoimmune disease		ISO	RGD:1353906	D	RGD:11041759	20160328	RGD	associated with Neutropenia
HIGH	RT1-Bb	0/0	0/0	2023-01-01	2023-01-01	2023-01-01	2023-01-01	2023-01-01	3469	RT1 class II, locus Bb	gene	DOID:418	systemic scleroderma		ISO	RGD:1353906	D	RGD:11554173	20161020	CTD	CTD Direct Evidence: marker/mechanism	444
HIGH	RT1-Bb	0/0	0/0	2023-01-01	2023-01-01	2023-01-01	2023-01-01	2023-01-01	3469	RT1 class II, locus Bb	gene	DOID:4362	cervical cancer	susceptibility	ISO	RGD:1353906	D	RGD:36174015	20200724	RGD	associated with Papillomavirus Infections
HIGH	RT1-Bb	0/0	0/0	2023-01-01	2023-01-01	2023-01-01	2023-01-01	2023-01-01	3469	RT1 class II, locus Bb	gene	DOID:437	myasthenia gravis		ISO	RGD:1353906	D	RGD:5147855	20110825	RGD	DNA:polymorphism, haplotype:cds:HLA-DQB1*0302 (human)
HIGH	RT1-Bb	0/0	0/0	2023-01-01	2023-01-01	2023-01-01	2023-01-01	2023-01-01	3469	RT1 class II, locus Bb	gene	DOID:4483	rhinitis	susceptibility	ISO	RGD:1353906	D	RGD:5147798	20110819	RGD	DNA:polymorphism:cds:HLA-DQB1*0602 (human)
HIGH	RT1-Bb	0/0	0/0	2023-01-01	2023-01-01	2023-01-01	2023-01-01	2023-01-01	3469	RT1 class II, locus Bb	gene	DOID:5082	liver cirrhosis	susceptibility	ISO	RGD:1353906	D	RGD:36049755	20200716	RGD	associated with Schistosomiasis Japonica
HIGH	RT1-Bb	0/0	0/0	2023-01-01	2023-01-01	2023-01-01	2023-01-01	2023-01-01	3469	RT1 class II, locus Bb	gene	DOID:526	human immunodeficiency virus infectious disease		ISO	RGD:1353906	D	RGD:5147659	20110817	RGD	DNA:polymorphisms: :multiple (human)
HIGH	RT1-Bb	0/0	0/0	2023-01-01	2023-01-01	2023-01-01	2023-01-01	2023-01-01	3469	RT1 class II, locus Bb	gene	DOID:633	myositis		ISO	RGD:1353906	D	RGD:5147629	20110816	RGD	DNA:polymorphism, haplotype:cds:HLA-DQB1*02 (human)
HIGH	RT1-Bb	0/0	0/0	2023-01-01	2023-01-01	2023-01-01	2023-01-01	2023-01-01	3469	RT1 class II, locus Bb	gene	DOID:639	acute disseminated encephalomyelitis	susceptibility	ISO	RGD:1353906	D	RGD:36049763	20200717	RGD	DNA:polymorphism, haplotype: :
HIGH	RT1-Bb	0/0	0/0	2023-01-01	2023-01-01	2023-01-01	2023-01-01	2023-01-01	3469	RT1 class II, locus Bb	gene	DOID:676	juvenile rheumatoid arthritis		ISO	RGD:1353906	D	RGD:5147863	20110825	RGD	DNA:polymorphism (human)
HIGH	RT1-Bb	0/0	0/0	2023-01-01	2023-01-01	2023-01-01	2023-01-01	2023-01-01	3469	RT1 class II, locus Bb	gene	DOID:684	hepatocellular carcinoma		ISO	RGD:1353906	D	RGD:14974233	20190920	RGD	associated with hepatitis C
HIGH	RT1-Bb	0/0	0/0	2023-01-01	2023-01-01	2023-01-01	2023-01-01	2023-01-01	3469	RT1 class II, locus Bb	gene	DOID:7147	ankylosing spondylitis	severity	ISO	RGD:1353906	D	RGD:5147611	20110815	RGD	DNA:polymorphism:cds:HLA-DQB1*0603 (human)
HIGH	RT1-Bb	0/0	0/0	2023-01-01	2023-01-01	2023-01-01	2023-01-01	2023-01-01	3469	RT1 class II, locus Bb	gene	DOID:7148	rheumatoid arthritis		ISO	RGD:1353906	D	RGD:5147860	20110825	RGD	DNA:polymorphism (human)
HIGH	RT1-Bb	0/0	0/0	2023-01-01	2023-01-01	2023-01-01	2023-01-01	2023-01-01	3469	RT1 class II, locus Bb	gene	DOID:7188	autoimmune thyroiditis		ISO	RGD:1353906	D	RGD:5147571	20110811	RGD	DNA:polymorphisms, haplotype:cds:HLA-DQB1*0401 (human)
HIGH	RT1-Bb	0/0	0/0	2023-01-01	2023-01-01	2023-01-01	2023-01-01	2023-01-01	3469	RT1 class II, locus Bb	gene	DOID:76	stomach disease	susceptibility	ISO	RGD:1353906	D	RGD:5147609	20110815	RGD	associated with Helicobacter Infections
HIGH	RT1-Bb	0/0	0/0	2023-01-01	2023-01-01	2023-01-01	2023-01-01	2023-01-01	3469	RT1 class II, locus Bb	gene	DOID:7998	hyperthyroidism	susceptibility	ISO	RGD:1353906	D	RGD:7421571	20131121	RGD	DNA:polymorphism, haplotype:cds:HLA-DQB1*0602 (human)
HIGH	RT1-Bb	0/0	0/0	2023-01-01	2023-01-01	2023-01-01	2023-01-01	2023-01-01	3469	RT1 class II, locus Bb	gene	DOID:820	myocarditis		ISO	RGD:1353906	D	RGD:5147615	20110815	RGD	DNA:polymorphism:cds:HLA-DQB1*0303 (human)
HIGH	RT1-Bb	0/0	0/0	2023-01-01	2023-01-01	2023-01-01	2023-01-01	2023-01-01	3469	RT1 class II, locus Bb	gene	DOID:848	arthritis		ISO	RGD:1353906	D	RGD:5147787	20110819	RGD	DNA:polymorphism (human)
HIGH	RT1-Bb	0/0	0/0	2023-01-01	2023-01-01	2023-01-01	2023-01-01	2023-01-01	3469	RT1 class II, locus Bb	gene	DOID:8552	chronic myeloid leukemia		ISO	RGD:1353906|RGD:1351810	D	RGD:11041777	20160329	RGD	DNA:polymorphism, haplotype
HIGH	RT1-Bb	0/0	0/0	2023-01-01	2023-01-01	2023-01-01	2023-01-01	2023-01-01	3469	RT1 class II, locus Bb	gene	DOID:8577	ulcerative colitis		ISO	RGD:1353906	D	RGD:14865009	20190912	RGD
HIGH	RT1-Bb	0/0	0/0	2023-01-01	2023-01-01	2023-01-01	2023-01-01	2023-01-01	3469	RT1 class II, locus Bb	gene	DOID:8691	mycosis fungoides	susceptibility	ISO	RGD:1353906	D	RGD:7483574	20131202	RGD	DNA:polymorphism:cds:HLA-DQB1*03 (human)
HIGH	RT1-Bb	0/0	0/0	2023-01-01	2023-01-01	2023-01-01	2023-01-01	2023-01-01	3469	RT1 class II, locus Bb	gene	DOID:8778	Crohn's disease		ISO	RGD:1353906	D	RGD:14974239	20190920	RGD
HIGH	RT1-Bb	0/0	0/0	2023-01-01	2023-01-01	2023-01-01	2023-01-01	2023-01-01	3469	RT1 class II, locus Bb	gene	DOID:8869	neuromyelitis optica	susceptibility	ISO	RGD:1353906	D	RGD:11530523	20200722	RGD	DNA:polymorphism:: HLA-DQB1*02:02 (human)
HIGH	RT1-Bb	0/0	0/0	2023-01-01	2023-01-01	2023-01-01	2023-01-01	2023-01-01	3469	RT1 class II, locus Bb	gene	DOID:8893	psoriasis	susceptibility	ISO	RGD:1353906	D	RGD:5147797	20110819	RGD	DNA:polymorphisms:cds:HLA-DQB1*0201, HLA-DQB1*0303 (human)
HIGH	RT1-Bb	0/0	0/0	2023-01-01	2023-01-01	2023-01-01	2023-01-01	2023-01-01	3469	RT1 class II, locus Bb	gene	DOID:8924	autoimmune thrombocytopenic purpura	treatment	ISO	RGD:1353906	D	RGD:11041758	20160328	RGD	DNA:polymorphisms:cds:HLA-DQB1*0401 (human)
HIGH	RT1-Bb	0/0	0/0	2023-01-01	2023-01-01	2023-01-01	2023-01-01	2023-01-01	3469	RT1 class II, locus Bb	gene	DOID:8929	atrophic gastritis		ISO	RGD:1353906	D	RGD:5147582	20110812	RGD	DNA:polymorphism (human)
HIGH	RT1-Bb	0/0	0/0	2023-01-01	2023-01-01	2023-01-01	2023-01-01	2023-01-01	3469	RT1 class II, locus Bb	gene	DOID:8947	diabetic retinopathy	severity	ISO	RGD:1353906	D	RGD:7483573	20131202	RGD	DNA:polymorphisms, haplotype:cds:HLA-DQB1*0201, HLA-DQB1*0302 (human)
HIGH	RT1-Bb	0/0	0/0	2023-01-01	2023-01-01	2023-01-01	2023-01-01	2023-01-01	3469	RT1 class II, locus Bb	gene	DOID:8986	narcolepsy		ISO	RGD:1353906	D	RGD:11554173	20161020	CTD	CTD Direct Evidence: marker/mechanism	435
HIGH	RT1-Bb	0/0	0/0	2023-01-01	2023-01-01	2023-01-01	2023-01-01	2023-01-01	3469	RT1 class II, locus Bb	gene	DOID:9000877	Rhinosinusitis, Allergic Fungal		ISO	RGD:1353906	D	RGD:5147654	20110817	RGD	DNA:polymorphisms, haplotypes:cds:HLA-DQB1*0301, HLA-DQB1*0302 (human)
HIGH	RT1-Bb	0/0	0/0	2023-01-01	2023-01-01	2023-01-01	2023-01-01	2023-01-01	3469	RT1 class II, locus Bb	gene	DOID:9000906	Oropharyngeal Neoplasms		ISO	RGD:1353906	D	RGD:11554173	20161213	CTD	CTD Direct Evidence: marker/mechanism	436
HIGH	RT1-Bb	0/0	0/0	2023-01-01	2023-01-01	2023-01-01	2023-01-01	2023-01-01	3469	RT1 class II, locus Bb	gene	DOID:9001365	Amebic Liver Abscess	susceptibility	ISO	RGD:1353906	D	RGD:36049810	20200721	RGD	DNA:polymorphism, haplotype: :HLA-DQB1*04, HLA-DQB1*02
HIGH	RT1-Bb	0/0	0/0	2023-01-01	2023-01-01	2023-01-01	2023-01-01	2023-01-01	3469	RT1 class II, locus Bb	gene	DOID:9001472	Nasal Polyps		ISO	RGD:1353906	D	RGD:5147813	20110822	RGD	associated with intrinsic asthma
HIGH	RT1-Bb	0/0	0/0	2023-01-01	2023-01-01	2023-01-01	2023-01-01	2023-01-01	3469	RT1 class II, locus Bb	gene	DOID:9002272	Small Fiber Neuropathy		ISO	RGD:1353906	D	RGD:5147648	20110816	RGD	associated with sarcoidosis
HIGH	RT1-Bb	0/0	0/0	2023-01-01	2023-01-01	2023-01-01	2023-01-01	2023-01-01	3469	RT1 class II, locus Bb	gene	DOID:9002605	Delayed Hypersensitivity		IDA		D	RGD:5147666	20110817	RGD
HIGH	RT1-Bb	0/0	0/0	2023-01-01	2023-01-01	2023-01-01	2023-01-01	2023-01-01	3469	RT1 class II, locus Bb	gene	DOID:9002695	Cataplexy		ISO	RGD:1353906	D	RGD:5147632	20110816	RGD	associated with Narcolepsy
HIGH	RT1-Bb	0/0	0/0	2023-01-01	2023-01-01	2023-01-01	2023-01-01	2023-01-01	3469	RT1 class II, locus Bb	gene	DOID:9002763	Experimental Autoimmune Encephalomyelitis		IDA		D	RGD:5147666	20110817	RGD
HIGH	RT1-Bb	0/0	0/0	2023-01-01	2023-01-01	2023-01-01	2023-01-01	2023-01-01	3469	RT1 class II, locus Bb	gene	DOID:9002780	Recurrent Respiratory Papillomatosis	severity	ISO	RGD:1353906	D	RGD:36174013	20200724	RGD	DNA:polymorphism: :HLA-DQB1*0602(human)
HIGH	RT1-Bb	0/0	0/0	2023-01-01	2023-01-01	2023-01-01	2023-01-01	2023-01-01	3469	RT1 class II, locus Bb	gene	DOID:9004017	Chronic Hepatitis C	disease_progression	ISO	RGD:1353906	D	RGD:36174022	20200727	RGD	DNA:polymorphism:cds:HLA-DQB1*02 (human)
HIGH	RT1-Bb	0/0	0/0	2023-01-01	2023-01-01	2023-01-01	2023-01-01	2023-01-01	3469	RT1 class II, locus Bb	gene	DOID:9004096	Veno-Occlusive Disease		ISO	RGD:1353906	D	RGD:11041760	20160328	RGD	associated with Anemia, Sickle Cell
HIGH	RT1-Bb	0/0	0/0	2023-01-01	2023-01-01	2023-01-01	2023-01-01	2023-01-01	3469	RT1 class II, locus Bb	gene	DOID:9004283	Transplant Rejection		IDA		D	RGD:7421554	20131121	RGD
HIGH	RT1-Bb	0/0	0/0	2023-01-01	2023-01-01	2023-01-01	2023-01-01	2023-01-01	3469	RT1 class II, locus Bb	gene	DOID:9004486	Drug-induced Neutropenia		ISO	RGD:1353906	D	RGD:14928329	20190916	RGD
HIGH	RT1-Bb	0/0	0/0	2023-01-01	2023-01-01	2023-01-01	2023-01-01	2023-01-01	3469	RT1 class II, locus Bb	gene	DOID:9004576	Sleep Initiation and Maintenance Disorders	severity	ISO	RGD:1353906	D	RGD:5147604	20110815	RGD	DNA:polymorphism:cds:HLA-DQB1*0602 (human)
HIGH	RT1-Bb	0/0	0/0	2023-01-01	2023-01-01	2023-01-01	2023-01-01	2023-01-01	3469	RT1 class II, locus Bb	gene	DOID:9004735	Idiopathic Hypersomnolence		ISO	RGD:1353906	D	RGD:5147660	20110817	RGD	DNA:polymorphism (human)
HIGH	RT1-Bb	0/0	0/0	2023-01-01	2023-01-01	2023-01-01	2023-01-01	2023-01-01	3469	RT1 class II, locus Bb	gene	DOID:9005236	Drug Eruptions		ISO	RGD:1353906	D	RGD:11554173	20161020	CTD	CTD Direct Evidence: marker/mechanism	441
HIGH	RT1-Bb	0/0	0/0	2023-01-01	2023-01-01	2023-01-01	2023-01-01	2023-01-01	3469	RT1 class II, locus Bb	gene	DOID:9006096	Uterine Cervical Dysplasia	susceptibility	ISO	RGD:1353906	D	RGD:36049759	20200717	RGD	DNA:polymorphisms: :DQB1*0302, DQB1*0301, DQB1*0601 (human)
HIGH	RT1-Bb	0/0	0/0	2023-01-01	2023-01-01	2023-01-01	2023-01-01	2023-01-01	3469	RT1 class II, locus Bb	gene	DOID:9006404	Tubulointerstitial Nephritis and Uveitis		ISO	RGD:1353906	D	RGD:5147802	20110819	RGD	DNA:polymorphisms:cds:HLA-DQB1*05, HLA-DQB1*0501 (human)
HIGH	RT1-Bb	0/0	0/0	2023-01-01	2023-01-01	2023-01-01	2023-01-01	2023-01-01	3469	RT1 class II, locus Bb	gene	DOID:9007096	Stroke	susceptibility	ISO	RGD:1353906	D	RGD:5147804	20110819	RGD	DNA:polymorphism:cds:HLA-DQB1*0402 (human)
HIGH	RT1-Bb	0/0	0/0	2023-01-01	2023-01-01	2023-01-01	2023-01-01	2023-01-01	3469	RT1 class II, locus Bb	gene	DOID:9007355	Hashimoto Disease	susceptibility	ISO	RGD:1353906	D	RGD:5147613	20110815	RGD	DNA:polymorphisms (human)
HIGH	RT1-Bb	0/0	0/0	2023-01-01	2023-01-01	2023-01-01	2023-01-01	2023-01-01	3469	RT1 class II, locus Bb	gene	DOID:9007383	Chemical and Drug Induced Liver Injury		ISO	RGD:1353906	D	RGD:11554173	20161020	CTD	CTD Direct Evidence: marker/mechanism	437
HIGH	RT1-Bb	0/0	0/0	2023-01-01	2023-01-01	2023-01-01	2023-01-01	2023-01-01	3469	RT1 class II, locus Bb	gene	DOID:9007996	End Stage Liver Disease	susceptibility	ISO	RGD:1353906	D	RGD:36174014	20200724	RGD	associated with hepatitis C
HIGH	RT1-Bb	0/0	0/0	2023-01-01	2023-01-01	2023-01-01	2023-01-01	2023-01-01	3469	RT1 class II, locus Bb	gene	DOID:9008103	Seasonal Allergic Rhinitis	susceptibility	ISO	RGD:1353906	D	RGD:7421561	20131121	RGD	DNA:polymorphism:cds:HLA-DQB1*05 (human)
HIGH	RT1-Bb	0/0	0/0	2023-01-01	2023-01-01	2023-01-01	2023-01-01	2023-01-01	3469	RT1 class II, locus Bb	gene	DOID:9008114	Helicobacter Infections		ISO	RGD:1353906	D	RGD:5147649	20110816	RGD	associated with Purpura, Thrombocytopenic, Idiopathic
HIGH	RT1-Bb	0/0	0/0	2023-01-01	2023-01-01	2023-01-01	2023-01-01	2023-01-01	3469	RT1 class II, locus Bb	gene	DOID:9008163	Chronic Hepatitis B		ISO	RGD:1353906	D	RGD:14865012	20190912	RGD	DNA:polymorphisms: :multiple
HIGH	RT1-Bb	0/0	0/0	2023-01-01	2023-01-01	2023-01-01	2023-01-01	2023-01-01	3469	RT1 class II, locus Bb	gene	DOID:9074	systemic lupus erythematosus		ISO	RGD:1353906	D	RGD:5147560	20110811	RGD	DNA:polymorphisms: :multiple (human)
HIGH	RT1-Bb	0/0	0/0	2023-01-01	2023-01-01	2023-01-01	2023-01-01	2023-01-01	3469	RT1 class II, locus Bb	gene	DOID:9119	acute myeloid leukemia		ISO	RGD:1353906	D	RGD:11041763	20160328	RGD
HIGH	RT1-Bb	0/0	0/0	2023-01-01	2023-01-01	2023-01-01	2023-01-01	2023-01-01	3469	RT1 class II, locus Bb	gene	DOID:9164	achalasia		ISO	RGD:1353906	D	RGD:11554173	20161020	CTD	CTD Direct Evidence: marker/mechanism	445
HIGH	RT1-Bb	0/0	0/0	2023-01-01	2023-01-01	2023-01-01	2023-01-01	2023-01-01	3469	RT1 class II, locus Bb	gene	DOID:9182	pemphigus		ISO	RGD:1353906	D	RGD:5147619	20110816	RGD	DNA:polymorphisms:cds:HLA-DQB1*0302, HLA-DQB1*0502 (human)
HIGH	RT1-Bb	0/0	0/0	2023-01-01	2023-01-01	2023-01-01	2023-01-01	2023-01-01	3469	RT1 class II, locus Bb	gene	DOID:9256	colorectal cancer		ISO	RGD:1353906	D	RGD:14974237	20190920	RGD	DNA:CNVs
HIGH	RT1-Bb	0/0	0/0	2023-01-01	2023-01-01	2023-01-01	2023-01-01	2023-01-01	3469	RT1 class II, locus Bb	gene	DOID:9383	iridocyclitis	susceptibility	ISO	RGD:1353906	D	RGD:7421584	20131121	RGD	associated with Juvenile pauciarticular chronic arthritis
HIGH	RT1-Bb	0/0	0/0	2023-01-01	2023-01-01	2023-01-01	2023-01-01	2023-01-01	3469	RT1 class II, locus Bb	gene	DOID:9744	type 1 diabetes mellitus		ISO	RGD:1353906	D	RGD:11041764	20160328	RGD	associated with Sclerosing Lymphocytic Lobulitis
HIGH	RT1-Bb	0/0	0/0	2023-01-01	2023-01-01	2023-01-01	2023-01-01	2023-01-01	3469	RT1 class II, locus Bb	gene	DOID:986	alopecia areata	susceptibility	ISO	RGD:1353906	D	RGD:8547568	20140218	RGD	DNA:polymorphism: : HLA-DQB1*0604
HIGH	RT1-A1	./.	0/0	./.	2023-01-01	0/0	2023-01-01	2023-01-01	1595924	RT1 class Ia, locus A1	gene	DOID:9002605	Delayed Hypersensitivity		IDA		D	RGD:2313507	20090929	RGD
HIGH	RT1-A1	./.	0/0	./.	2023-01-01	0/0	2023-01-01	2023-01-01	1595924	RT1 class Ia, locus A1	gene	DOID:9006073	Graft vs Host Disease		IDA		D	RGD:2313505	20090929	RGD
HIGH	Vps52	0/0	0/0	2023-01-01	2023-01-01	2023-01-01	2023-01-01	2023-01-01	3618	VPS52 subunit of GARP complex	gene	DOID:0070035	autosomal dominant non-syndromic intellectual disability 5		ISO	RGD:1604402	D	RGD:8554872	20190906	ClinVar	ClinVar Annotator: match by term: Mental retardation, autosomal dominant 5	8
HIGH	Vps52	0/0	0/0	2023-01-01	2023-01-01	2023-01-01	2023-01-01	2023-01-01	3618	VPS52 subunit of GARP complex	gene	DOID:9002304	Prostatic Neoplasms		ISO	RGD:1604402	D	RGD:11554173	20161020	CTD	CTD Direct Evidence: marker/mechanism	446
HIGH	Lemd2	0/0	0/0	2023-01-01	2023-01-01	2023-01-01	2023-01-01	2023-01-01	1305341	LEM domain nuclear envelope protein 2	gene	DOID:0070035	autosomal dominant non-syndromic intellectual disability 5		ISO	RGD:1313312	D	RGD:8554872	20210406	ClinVar	ClinVar Annotator: match by term: Mental retardation, autosomal dominant 5	8
HIGH	Lemd2	0/0	0/0	2023-01-01	2023-01-01	2023-01-01	2023-01-01	2023-01-01	1305341	LEM domain nuclear envelope protein 2	gene	DOID:0110243	cataract 46 juvenile-onset		ISO	RGD:1313312	D	RGD:7240710	20190315	OMIM
HIGH	Lemd2	0/0	0/0	2023-01-01	2023-01-01	2023-01-01	2023-01-01	2023-01-01	1305341	LEM domain nuclear envelope protein 2	gene	DOID:10907	microcephaly		ISO	RGD:1313312	D	RGD:8554872	20210608	ClinVar	ClinVar Annotator: match by term: Microcephaly	5,447
HIGH	Lemd2	0/0	0/0	2023-01-01	2023-01-01	2023-01-01	2023-01-01	2023-01-01	1305341	LEM domain nuclear envelope protein 2	gene	DOID:9000495	Tremor		ISO	RGD:1313312	D	RGD:8554872	20210608	ClinVar	ClinVar Annotator: match by term: Intention tremor	5,447
HIGH	Lemd2	0/0	0/0	2023-01-01	2023-01-01	2023-01-01	2023-01-01	2023-01-01	1305341	LEM domain nuclear envelope protein 2	gene	DOID:9001031	Retrognathia		ISO	RGD:1313312	D	RGD:8554872	20210608	ClinVar	ClinVar Annotator: match by term: Mandibular retrusion	5,447
HIGH	Lemd2	0/0	0/0	2023-01-01	2023-01-01	2023-01-01	2023-01-01	2023-01-01	1305341	LEM domain nuclear envelope protein 2	gene	DOID:9005616	Micrognathism		ISO	RGD:1313312	D	RGD:8554872	20210608	ClinVar	ClinVar Annotator: match by term: Mandibular micrognathia	5,447
HIGH	Lemd2	0/0	0/0	2023-01-01	2023-01-01	2023-01-01	2023-01-01	2023-01-01	1305341	LEM domain nuclear envelope protein 2	gene	DOID:9006257	Growth Disorders		ISO	RGD:1313312	D	RGD:8554872	20210608	ClinVar	ClinVar Annotator: match by term: Growth retardation	5,447
HIGH	Lemd2	0/0	0/0	2023-01-01	2023-01-01	2023-01-01	2023-01-01	2023-01-01	1305341	LEM domain nuclear envelope protein 2	gene	DOID:9007661	Dwarfism		ISO	RGD:1313312	D	RGD:8554872	20210608	ClinVar	ClinVar Annotator: match by term: Short stature	5,447
HIGH	Lemd2	0/0	0/0	2023-01-01	2023-01-01	2023-01-01	2023-01-01	2023-01-01	1305341	LEM domain nuclear envelope protein 2	gene	DOID:9007917	Supernumerary Tooth		ISO	RGD:1313312	D	RGD:8554872	20210608	ClinVar	ClinVar Annotator: match by term: Teeth, supernumerary	5,447
HIGH	Lemd2	0/0	0/0	2023-01-01	2023-01-01	2023-01-01	2023-01-01	2023-01-01	1305341	LEM domain nuclear envelope protein 2	gene	DOID:9008499	Microstomia		ISO	RGD:1313312	D	RGD:8554872	20210608	ClinVar	ClinVar Annotator: match by term: Microstomia	5,447
HIGH	Lemd2	0/0	0/0	2023-01-01	2023-01-01	2023-01-01	2023-01-01	2023-01-01	1305341	LEM domain nuclear envelope protein 2	gene	DOID:9370	exophthalmos		ISO	RGD:1313312	D	RGD:8554872	20210608	ClinVar	ClinVar Annotator: match by term: Proptosis	5,447
HIGH	Crybg1	0/0	0/0	2023-01-01	2023-01-01	0/0	0/0	2023-01-01	1308629	crystallin beta-gamma domain containing 1	gene	DOID:1909	melanoma		ISO	RGD:1318513	D	RGD:11554173	20181016	CTD	CTD Direct Evidence: marker/mechanism	234
HIGH	Crybg1	0/0	0/0	2023-01-01	2023-01-01	0/0	0/0	2023-01-01	1308629	crystallin beta-gamma domain containing 1	gene	DOID:9000918	Disease Progression		ISO	RGD:1318513	D	RGD:11554173	20181016	CTD	CTD Direct Evidence: marker/mechanism	234
HIGH	Crybg1	0/0	0/0	2023-01-01	2023-01-01	0/0	0/0	2023-01-01	1308629	crystallin beta-gamma domain containing 1	gene	DOID:9008086	Developmental Disabilities		ISO	RGD:1318513	D	RGD:8554872	20200707	ClinVar	ClinVar Annotator: match by term: Global developmental delay	5
HIGH	Kynu	2023-01-01	2023-01-01	0/0	0/0	0/0	0/0	0/0	71061	kynureninase	gene	DOID:0060485	Mowat-Wilson syndrome		ISO	RGD:734173	D	RGD:8554872	20200811	ClinVar	ClinVar Annotator: match by term: Mowat-Wilson syndrome
HIGH	Kynu	2023-01-01	2023-01-01	0/0	0/0	0/0	0/0	0/0	71061	kynureninase	gene	DOID:0070031	autosomal dominant non-syndromic intellectual disability 1		ISO	RGD:734173	D	RGD:8554872	20170620	ClinVar	ClinVar Annotator: match by term: MBD5 associated neurodevelopmental disorder	235,236
HIGH	Kynu	2023-01-01	2023-01-01	0/0	0/0	0/0	0/0	0/0	71061	kynureninase	gene	DOID:0112257	hydroxykynureninuria		ISO	RGD:734173	D	RGD:11554173	20161020	CTD	CTD Direct Evidence: marker/mechanism	448
HIGH	Kynu	2023-01-01	2023-01-01	0/0	0/0	0/0	0/0	0/0	71061	kynureninase	gene	DOID:10763	hypertension		IAGP		D	RGD:631322	20180731	RGD
HIGH	Kynu	2023-01-01	2023-01-01	0/0	0/0	0/0	0/0	0/0	71061	kynureninase	gene	DOID:1289	neurodegenerative disease		ISO	RGD:734173	D	RGD:11554173	20161020	CTD	CTD Direct Evidence: marker/mechanism	449
HIGH	Kynu	2023-01-01	2023-01-01	0/0	0/0	0/0	0/0	0/0	71061	kynureninase	gene	DOID:9000014	Catel Manzke Syndrome		ISO	RGD:734173	D	RGD:8554872	20201006	ClinVar	ClinVar Annotator: match by term: Catel Manzke syndrome	5,450
HIGH	Kynu	2023-01-01	2023-01-01	0/0	0/0	0/0	0/0	0/0	71061	kynureninase	gene	DOID:9001573	Experimental Liver Cirrhosis		ISO	RGD:734173	D	RGD:11554173	20161020	CTD	CTD Direct Evidence: marker/mechanism	92
HIGH	Kynu	2023-01-01	2023-01-01	0/0	0/0	0/0	0/0	0/0	71061	kynureninase	gene	DOID:9003412	Vertebral, Cardiac, Renal, and Limb Defects Syndrome 2		ISO	RGD:734173	D	RGD:7240710	20190315	OMIM
HIGH	Kynu	2023-01-01	2023-01-01	0/0	0/0	0/0	0/0	0/0	71061	kynureninase	gene	DOID:9005372	Inflammation		ISO	RGD:734173	D	RGD:11554173	20161020	CTD	CTD Direct Evidence: marker/mechanism	449
HIGH	Znf408	0/0	0/0	2023-01-01	2023-01-01	0/0	0/0	2023-01-01	2318583	zinc finger protein 408	gene	DOID:0050535	exudative vitreoretinopathy		ISO	RGD:1315189	D	RGD:8554872	20200310	ClinVar	ClinVar Annotator: match by term: Familial exudative vitreoretinopathy
HIGH	Znf408	0/0	0/0	2023-01-01	2023-01-01	0/0	0/0	2023-01-01	2318583	zinc finger protein 408	gene	DOID:0070255	congenital disorder of glycosylation type IIc		ISO	RGD:1315189	D	RGD:8554872	20210406	ClinVar	ClinVar Annotator: match by term: Rambam Hasharon syndrome	8
HIGH	Znf408	0/0	0/0	2023-01-01	2023-01-01	0/0	0/0	2023-01-01	2318583	zinc finger protein 408	gene	DOID:0110395	retinitis pigmentosa 72		ISO	RGD:1315189	D	RGD:7240710	20170405	OMIM
HIGH	Znf408	0/0	0/0	2023-01-01	2023-01-01	0/0	0/0	2023-01-01	2318583	zinc finger protein 408	gene	DOID:0111410	exudative vitreoretinopathy 6		ISO	RGD:1315189	D	RGD:7240710	20170329	OMIM
HIGH	Znf408	0/0	0/0	2023-01-01	2023-01-01	0/0	0/0	2023-01-01	2318583	zinc finger protein 408	gene	DOID:0111412	exudative vitreoretinopathy 1		ISO	RGD:1315189	D	RGD:8554872	20160421	ClinVar	ClinVar Annotator: match by term: Exudative vitreoretinopathy 1	451
HIGH	Znf408	0/0	0/0	2023-01-01	2023-01-01	0/0	0/0	2023-01-01	2318583	zinc finger protein 408	gene	DOID:10584	retinitis pigmentosa		ISO	RGD:1315189	D	RGD:8554872	20201110	ClinVar	ClinVar Annotator: match by term: Autosomal recessive retinitis pigmentosa	452
HIGH	Znf408	0/0	0/0	2023-01-01	2023-01-01	0/0	0/0	2023-01-01	2318583	zinc finger protein 408	gene	DOID:1059	intellectual disability		ISO	RGD:1315189	D	RGD:8554872	20210406	ClinVar	ClinVar Annotator: match by term: Intellectual disability
HIGH	Znf408	0/0	0/0	2023-01-01	2023-01-01	0/0	0/0	2023-01-01	2318583	zinc finger protein 408	gene	DOID:8501	fundus dystrophy		ISO	RGD:1315189	D	RGD:8554872	20200811	ClinVar	ClinVar Annotator: match by term: Retinal dystrophy	8,453
HIGH	Znf408	0/0	0/0	2023-01-01	2023-01-01	0/0	0/0	2023-01-01	2318583	zinc finger protein 408	gene	DOID:0050535	exudative vitreoretinopathy		ISO	RGD:1315189	D	RGD:8554872	20200310	ClinVar	ClinVar Annotator: match by term: Familial exudative vitreoretinopathy
HIGH	Znf408	0/0	0/0	2023-01-01	2023-01-01	0/0	0/0	2023-01-01	2318583	zinc finger protein 408	gene	DOID:0070255	congenital disorder of glycosylation type IIc		ISO	RGD:1315189	D	RGD:8554872	20210406	ClinVar	ClinVar Annotator: match by term: Rambam Hasharon syndrome	8
HIGH	Znf408	0/0	0/0	2023-01-01	2023-01-01	0/0	0/0	2023-01-01	2318583	zinc finger protein 408	gene	DOID:0110395	retinitis pigmentosa 72		ISO	RGD:1315189	D	RGD:7240710	20170405	OMIM
HIGH	Znf408	0/0	0/0	2023-01-01	2023-01-01	0/0	0/0	2023-01-01	2318583	zinc finger protein 408	gene	DOID:0111410	exudative vitreoretinopathy 6		ISO	RGD:1315189	D	RGD:7240710	20170329	OMIM
HIGH	Znf408	0/0	0/0	2023-01-01	2023-01-01	0/0	0/0	2023-01-01	2318583	zinc finger protein 408	gene	DOID:0111412	exudative vitreoretinopathy 1		ISO	RGD:1315189	D	RGD:8554872	20160421	ClinVar	ClinVar Annotator: match by term: Exudative vitreoretinopathy 1	451
HIGH	Znf408	0/0	0/0	2023-01-01	2023-01-01	0/0	0/0	2023-01-01	2318583	zinc finger protein 408	gene	DOID:10584	retinitis pigmentosa		ISO	RGD:1315189	D	RGD:8554872	20201110	ClinVar	ClinVar Annotator: match by term: Autosomal recessive retinitis pigmentosa	452
HIGH	Znf408	0/0	0/0	2023-01-01	2023-01-01	0/0	0/0	2023-01-01	2318583	zinc finger protein 408	gene	DOID:1059	intellectual disability		ISO	RGD:1315189	D	RGD:8554872	20210406	ClinVar	ClinVar Annotator: match by term: Intellectual disability
HIGH	Znf408	0/0	0/0	2023-01-01	2023-01-01	0/0	0/0	2023-01-01	2318583	zinc finger protein 408	gene	DOID:8501	fundus dystrophy		ISO	RGD:1315189	D	RGD:8554872	20200811	ClinVar	ClinVar Annotator: match by term: Retinal dystrophy	8,453
HIGH	Accs	2023-01-01	2023-01-01	0/0	0/0	2023-01-01	2023-01-01	0/0	1309314	1-aminocyclopropane-1-carboxylate synthase	gene	DOID:0080600	COVID-19		ISO	RGD:1606762	D	RGD:9068941	20200611	RGD	mRNA:increased expression:peripheral blood mononuclear cell (human)	11
HIGH	Accs	2023-01-01	2023-01-01	0/0	0/0	2023-01-01	2023-01-01	0/0	1309314	1-aminocyclopropane-1-carboxylate synthase	gene	DOID:1059	intellectual disability		ISO	RGD:1606762	D	RGD:8554872	20210406	ClinVar	ClinVar Annotator: match by term: Intellectual disability
HIGH	Pdhx	2023-01-01	2023-01-01	0/0	0/0	2023-01-01	2023-01-01	0/0	1566332	pyruvate dehydrogenase complex, component X	gene	DOID:1059	intellectual disability		ISO	RGD:1352009	D	RGD:11554173	20161020	CTD	CTD Direct Evidence: marker/mechanism	454
HIGH	Pdhx	2023-01-01	2023-01-01	0/0	0/0	2023-01-01	2023-01-01	0/0	1566332	pyruvate dehydrogenase complex, component X	gene	DOID:3649	pyruvate decarboxylase deficiency		ISO	RGD:1352009	D	RGD:8554872	20170111	ClinVar	ClinVar Annotator: match by term: Pyruvate dehydrogenase complex deficiency
HIGH	Pdhx	2023-01-01	2023-01-01	0/0	0/0	2023-01-01	2023-01-01	0/0	1566332	pyruvate dehydrogenase complex, component X	gene	DOID:9000982	Pyruvate Dehydrogenase E1 Alpha Deficiency		ISO	RGD:1352009	D	RGD:8554872	20181206	ClinVar	ClinVar Annotator: match by term: Pyruvate dehydrogenase E1-alpha deficiency
HIGH	Pdhx	2023-01-01	2023-01-01	0/0	0/0	2023-01-01	2023-01-01	0/0	1566332	pyruvate dehydrogenase complex, component X	gene	DOID:9003678	Pyruvate Dehydrogenase E3-Binding Protein Deficiency		ISO	RGD:1352009	D	RGD:7240710	20190315	OMIM
HIGH	Aar2	2023-01-01	2023-01-01	2023-01-01	2023-01-01	0/0	0/0	2023-01-01	1311066	AAR2 splicing factor	gene	DOID:9008086	Developmental Disabilities		ISO	RGD:1322325	D	RGD:8554872	20181106	ClinVar	ClinVar Annotator: match by term: Global developmental delay
HIGH	Kif24	./.	2023-01-01	0/0	0/0	0/0	0/0	0/0	1307723	kinesin family member 24	gene	DOID:0110087	asphyxiating thoracic dystrophy 3		ISO	RGD:1317081	D	RGD:8554872	20211012	ClinVar	ClinVar Annotator: match by term: Short-rib thoracic dysplasia 3 with or without polydactyly
HIGH	Kif24	./.	2023-01-01	0/0	0/0	0/0	0/0	0/0	1307723	kinesin family member 24	gene	DOID:574	peripheral nervous system disease		ISO	RGD:1317081	D	RGD:8554872	20160809	ClinVar	ClinVar Annotator: match by term: Peripheral neuropathy	242
HIGH	Kif24	./.	2023-01-01	0/0	0/0	0/0	0/0	0/0	1307723	kinesin family member 24	gene	DOID:870	neuropathy		ISO	RGD:1317081	D	RGD:8554872	20180724	ClinVar	ClinVar Annotator: match by term: Peripheral neuropathy	242
HIGH	Cd72	0/0	2023-01-01	0/0	0/0	0/0	2023-01-01	0/0	1309757	Cd72 molecule	gene	DOID:0080942	anauxetic dysplasia		ISO	RGD:1320264	D	RGD:8554872	20200428	ClinVar	ClinVar Annotator: match by term: Anauxetic dysplasia	8
HIGH	Cd72	0/0	2023-01-01	0/0	0/0	0/0	2023-01-01	0/0	1309757	Cd72 molecule	gene	DOID:0111065	distal spinal muscular atrophy 2		ISO	RGD:1320264	D	RGD:8554872	20181106	ClinVar	ClinVar Annotator: match by term: Distal spinal muscular atrophy, autosomal recessive 2	8
HIGH	Cd72	0/0	2023-01-01	0/0	0/0	0/0	2023-01-01	0/0	1309757	Cd72 molecule	gene	DOID:9003727	Hyperphosphatasia with Mental Retardation Syndrome 2		ISO	RGD:1320264	D	RGD:8554872	20180109	ClinVar	ClinVar Annotator: match by term: Hyperphosphatasia with mental retardation syndrome 2	8
HIGH	Ttc39a	0/0	0/0	2023-01-01	2023-01-01	0/0	0/0	2023-01-01	1311126	tetratricopeptide repeat domain 39A	gene	DOID:384	Wolff-Parkinson-White syndrome		ISO	RGD:1322418	D	RGD:8554872	20180612	ClinVar	ClinVar Annotator: match by term: Wolff-Parkinson-White pattern
HIGH	Ttc39a	0/0	0/0	2023-01-01	2023-01-01	0/0	0/0	2023-01-01	1311126	tetratricopeptide repeat domain 39A	gene	DOID:9007188	Liver Neoplasms		ISO	RGD:1322418	D	RGD:11554173	20191029	CTD	CTD Direct Evidence: marker/mechanism	455
HIGH	Mpl	0/0	0/0	2023-01-01	2023-01-01	2023-01-01	2023-01-01	2023-01-01	1311069	MPL proto-oncogene, thrombopoietin receptor	gene	DOID:0050902	medulloblastoma		ISO	RGD:1322330	D	RGD:11554173	20161020	CTD	CTD Direct Evidence: marker/mechanism	2
HIGH	Mpl	0/0	0/0	2023-01-01	2023-01-01	2023-01-01	2023-01-01	2023-01-01	1311069	MPL proto-oncogene, thrombopoietin receptor	gene	DOID:0070004	myeloid neoplasm		ISO	RGD:1322330	D	RGD:11554173	20191008	CTD	CTD Direct Evidence: marker/mechanism	246
HIGH	Mpl	0/0	0/0	2023-01-01	2023-01-01	2023-01-01	2023-01-01	2023-01-01	1311069	MPL proto-oncogene, thrombopoietin receptor	gene	DOID:0090118	congenital amegakaryocytic thrombocytopenia		ISO	RGD:1322330	D	RGD:7240710	20130221	OMIM
HIGH	Mpl	0/0	0/0	2023-01-01	2023-01-01	2023-01-01	2023-01-01	2023-01-01	1311069	MPL proto-oncogene, thrombopoietin receptor	gene	DOID:0110199	Charcot-Marie-Tooth disease dominant intermediate C		ISO	RGD:1322330	D	RGD:8554872	20181106	ClinVar	ClinVar Annotator: match by term: Charcot-Marie-Tooth disease, dominant intermediate C	8
HIGH	Mpl	0/0	0/0	2023-01-01	2023-01-01	2023-01-01	2023-01-01	2023-01-01	1311069	MPL proto-oncogene, thrombopoietin receptor	gene	DOID:1588	thrombocytopenia		IEP		D	RGD:10448997	20151210	RGD	protein:decreased expression:blood, platelet (rat)
HIGH	Mpl	0/0	0/0	2023-01-01	2023-01-01	2023-01-01	2023-01-01	2023-01-01	1311069	MPL proto-oncogene, thrombopoietin receptor	gene	DOID:1883	hepatitis C		ISO	RGD:1322330	D	RGD:126925755	20210519	RGD	mRNA:decreased expression:liver (human)
HIGH	Mpl	0/0	0/0	2023-01-01	2023-01-01	2023-01-01	2023-01-01	2023-01-01	1311069	MPL proto-oncogene, thrombopoietin receptor	gene	DOID:2043	hepatitis B		ISO	RGD:1322330	D	RGD:126925755	20210519	RGD	mRNA:decreased expression:liver (human)
HIGH	Mpl	0/0	0/0	2023-01-01	2023-01-01	2023-01-01	2023-01-01	2023-01-01	1311069	MPL proto-oncogene, thrombopoietin receptor	gene	DOID:2213	hemorrhagic disease		ISO	RGD:1322330	D	RGD:8554872	20210112	ClinVar	ClinVar Annotator: match by term: Hemorrhagic diathesis
HIGH	Mpl	0/0	0/0	2023-01-01	2023-01-01	2023-01-01	2023-01-01	2023-01-01	1311069	MPL proto-oncogene, thrombopoietin receptor	gene	DOID:2224	essential thrombocythemia		ISO	RGD:1322330	D	RGD:10449014	20151211	RGD	DNA:missense mutation:cds:pS505N (human)
HIGH	Mpl	0/0	0/0	2023-01-01	2023-01-01	2023-01-01	2023-01-01	2023-01-01	1311069	MPL proto-oncogene, thrombopoietin receptor	gene	DOID:2226	myeloproliferative neoplasm		ISO	RGD:1322330	D	RGD:8554872	20171219	ClinVar	ClinVar Annotator: match by term: Myeloproliferative Neoplasm	247
HIGH	Mpl	0/0	0/0	2023-01-01	2023-01-01	2023-01-01	2023-01-01	2023-01-01	1311069	MPL proto-oncogene, thrombopoietin receptor	gene	DOID:2228	thrombocytosis		ISO	RGD:1322330	D	RGD:11073684	20160503	RGD	DNA:mutation:cds:c.317C > T,p.P106L(human)
HIGH	Mpl	0/0	0/0	2023-01-01	2023-01-01	2023-01-01	2023-01-01	2023-01-01	1311069	MPL proto-oncogene, thrombopoietin receptor	gene	DOID:4971	myelofibrosis		IMP		D	RGD:10449004	20151211	RGD
HIGH	Mpl	0/0	0/0	2023-01-01	2023-01-01	2023-01-01	2023-01-01	2023-01-01	1311069	MPL proto-oncogene, thrombopoietin receptor	gene	DOID:684	hepatocellular carcinoma		ISO	RGD:1322331	D	RGD:126925755	20210519	RGD	human cells in mouse model
HIGH	Mpl	0/0	0/0	2023-01-01	2023-01-01	2023-01-01	2023-01-01	2023-01-01	1311069	MPL proto-oncogene, thrombopoietin receptor	gene	DOID:8692	myeloid leukemia		ISO	RGD:1322330	D	RGD:10449009	20151211	RGD	mRNA:increased expression:peripheral blood mononuclear cell (human)
HIGH	Mpl	0/0	0/0	2023-01-01	2023-01-01	2023-01-01	2023-01-01	2023-01-01	1311069	MPL proto-oncogene, thrombopoietin receptor	gene	DOID:9000940	Thrombocytosis, Benign Familial Microcytic		ISO	RGD:1322330	D	RGD:8554872	20180109	ClinVar	ClinVar Annotator: match by term: Thrombocytosis, benign familial microcytic	8,257,258
HIGH	Mpl	0/0	0/0	2023-01-01	2023-01-01	2023-01-01	2023-01-01	2023-01-01	1311069	MPL proto-oncogene, thrombopoietin receptor	gene	DOID:9006532	Hematologic Neoplasms		ISO	RGD:1322330	D	RGD:8554872	20210511	ClinVar	ClinVar Annotator: match by term: Hematologic neoplasm	5,8,248–255
HIGH	Mpl	0/0	0/0	2023-01-01	2023-01-01	2023-01-01	2023-01-01	2023-01-01	1311069	MPL proto-oncogene, thrombopoietin receptor	gene	DOID:9006618	Liver Metastasis		ISO	RGD:1322331	D	RGD:126925751	20210518	RGD	associated with pancreatic ductal adenocarcinoma
HIGH	Mpl	0/0	0/0	2023-01-01	2023-01-01	2023-01-01	2023-01-01	2023-01-01	1311069	MPL proto-oncogene, thrombopoietin receptor	gene	DOID:9007879	Thrombocythemia 2		ISO	RGD:1322330	D	RGD:7240710	20140903	OMIM
HIGH	Mpl	0/0	0/0	2023-01-01	2023-01-01	2023-01-01	2023-01-01	2023-01-01	1311069	MPL proto-oncogene, thrombopoietin receptor	gene	DOID:9008163	Chronic Hepatitis B		ISO	RGD:1322330	D	RGD:9068941	20210820	RGD	protein:decreased expression:blood serum (human)	256
HIGH	Clspn	0/0	0/0	2023-01-01	2023-01-01	0/0	0/0	2023-01-01	1309083	claspin	gene	DOID:0080600	COVID-19		ISO	RGD:1319224	D	RGD:9068941	20200625	RGD	mRNA:increased expression:peripheral blood mononuclear cell (human)	11
HIGH	Clspn	0/0	0/0	2023-01-01	2023-01-01	0/0	0/0	2023-01-01	1309083	claspin	gene	DOID:0110199	Charcot-Marie-Tooth disease dominant intermediate C		ISO	RGD:1319224	D	RGD:8554872	20181106	ClinVar	ClinVar Annotator: match by term: Charcot-Marie-Tooth disease, dominant intermediate C	8
HIGH	RGD1563072	0/0	0/0	2023-01-01	2023-01-01	0/0	0/0	2023-01-01	1563072	similar to hypothetical protein FLJ38984	gene	DOID:0110199	Charcot-Marie-Tooth disease dominant intermediate C		ISO	RGD:1602984	D	RGD:8554872	20210323	ClinVar	ClinVar Annotator: match by term: Charcot-Marie-Tooth disease, dominant intermediate C	8
HIGH	Csmd2	2023-01-01	2023-01-01	0/0	./.	2023-01-01	2023-01-01	./.	1565728	CUB and Sushi multiple domains 2	gene	DOID:0110199	Charcot-Marie-Tooth disease dominant intermediate C		ISO	RGD:1347365	D	RGD:8554872	20181106	ClinVar	ClinVar Annotator: match by term: Charcot-Marie-Tooth disease, dominant intermediate C	8
HIGH	Csmd2	2023-01-01	2023-01-01	0/0	./.	2023-01-01	2023-01-01	./.	1565728	CUB and Sushi multiple domains 2	gene	DOID:10283	prostate cancer		ISO	RGD:1347365	D	RGD:8554872	20171114	ClinVar	ClinVar Annotator: match by term: Prostate cancer	214
HIGH	Csmd2	2023-01-01	2023-01-01	0/0	./.	2023-01-01	2023-01-01	./.	1565728	CUB and Sushi multiple domains 2	gene	DOID:1094	attention deficit hyperactivity disorder		ISO	RGD:1347365	D	RGD:8554872	20191008	ClinVar	ClinVar Annotator: match by term: Attention deficit hyperactivity disorder	259
HIGH	Csmd2	2023-01-01	2023-01-01	0/0	0/0	2023-01-01	2023-01-01	0/0	1565728	CUB and Sushi multiple domains 2	gene	DOID:0110199	Charcot-Marie-Tooth disease dominant intermediate C		ISO	RGD:1347365	D	RGD:8554872	20181106	ClinVar	ClinVar Annotator: match by term: Charcot-Marie-Tooth disease, dominant intermediate C	8
HIGH	Csmd2	2023-01-01	2023-01-01	0/0	0/0	2023-01-01	2023-01-01	0/0	1565728	CUB and Sushi multiple domains 2	gene	DOID:10283	prostate cancer		ISO	RGD:1347365	D	RGD:8554872	20171114	ClinVar	ClinVar Annotator: match by term: Prostate cancer	214
HIGH	Csmd2	2023-01-01	2023-01-01	0/0	0/0	2023-01-01	2023-01-01	0/0	1565728	CUB and Sushi multiple domains 2	gene	DOID:1094	attention deficit hyperactivity disorder		ISO	RGD:1347365	D	RGD:8554872	20191008	ClinVar	ClinVar Annotator: match by term: Attention deficit hyperactivity disorder	259
HIGH	Zscan20	./.	2023-01-01	0/0	0/0	./.	2023-01-01	0/0	1562996	zinc finger and SCAN domain containing 20	gene	DOID:0110199	Charcot-Marie-Tooth disease dominant intermediate C		ISO	RGD:1353276	D	RGD:8554872	20181106	ClinVar	ClinVar Annotator: match by term: Charcot-Marie-Tooth disease, dominant intermediate C	8
HIGH	Zscan20	2023-01-01	2023-01-01	0/0	0/0	2023-01-01	2023-01-01	0/0	1562996	zinc finger and SCAN domain containing 20	gene	DOID:0110199	Charcot-Marie-Tooth disease dominant intermediate C		ISO	RGD:1353276	D	RGD:8554872	20181106	ClinVar	ClinVar Annotator: match by term: Charcot-Marie-Tooth disease, dominant intermediate C	8
HIGH	Stpg1	0/0	0/0	0/0	0/0	2023-01-01	2023-01-01	0/0	1560169	sperm-tail PG-rich repeat containing 1	gene	DOID:9008934	Van der Woude Syndrome 2		ISO	RGD:1604766	D	RGD:8554872	20210706	ClinVar	ClinVar Annotator: match by term: Van der Woude syndrome 2	8
HIGH	Cfap74	0/0	0/0	0/0	0/0	2023-01-01	2023-01-01	0/0	2324110	cilia and flagella associated protein 74	gene	DOID:0060410	chromosome 1p36 deletion syndrome		ISO	RGD:1604563	D	RGD:8554872	20200811	ClinVar	ClinVar Annotator: match by term: Chromosome 1p36 deletion syndrome
HIGH	Cfap74	0/0	0/0	0/0	0/0	2023-01-01	2023-01-01	0/0	2324110	cilia and flagella associated protein 74	gene	DOID:0060481	Goldberg-Shprintzen syndrome		ISO	RGD:1604563	D	RGD:8554872	20190906	ClinVar	ClinVar Annotator: match by term: Shprintzen-Goldberg syndrome	8
HIGH	Cfap74	0/0	0/0	0/0	0/0	2023-01-01	2023-01-01	0/0	2324110	cilia and flagella associated protein 74	gene	DOID:0110657	congenital myasthenic syndrome 8		ISO	RGD:1604563	D	RGD:8554872	20200512	ClinVar	ClinVar Annotator: match by term: Myasthenic syndrome, congenital, 8	8,456
HIGH	Cfap74	0/0	0/0	0/0	0/0	2023-01-01	2023-01-01	0/0	2324110	cilia and flagella associated protein 74	gene	DOID:1827	idiopathic generalized epilepsy		ISO	RGD:1604563	D	RGD:8554872	20181106	ClinVar	ClinVar Annotator: match by term: Idiopathic generalized epilepsy	8
HIGH	Cfap74	0/0	0/0	0/0	0/0	2023-01-01	2023-01-01	0/0	2324110	cilia and flagella associated protein 74	gene	DOID:9004429	Neurodevelopmental Disorders		ISO	RGD:1604563	D	RGD:8554872	20190806	ClinVar	ClinVar Annotator: match by term: Neurodevelopmental disorder	5
HIGH	Cfap74	0/0	0/0	0/0	0/0	2023-01-01	2023-01-01	0/0	2324110	cilia and flagella associated protein 74	gene	DOID:9007185	Shprintzen-Goldberg Craniosynostosis		ISO	RGD:1604563	D	RGD:8554872	20190906	ClinVar	ClinVar Annotator: match by term: Shprintzen-Goldberg syndrome	8
HIGH	Cfap74	0/0	0/0	0/0	0/0	2023-01-01	2023-01-01	0/0	2324110	cilia and flagella associated protein 74	gene	DOID:9008472	Left Ventricular Noncompaction 8		ISO	RGD:1604563	D	RGD:8554872	20200512	ClinVar	ClinVar Annotator: match by term: Left ventricular noncompaction 8	8
HIGH	Pigf	0/0	./.	0/0	2023-01-01	0/0	2023-01-01	2023-01-01	1584658	phosphatidylinositol glycan anchor biosynthesis, class F	gene	DOID:9001770	ONYCHODYSTROPHY, OSTEODYSTROPHY, IMPAIRED INTELLECTUAL DEVELOPMENT, AND SEIZURES SYNDROME		ISO	RGD:1351645	D	RGD:7240710	20210818	OMIM
HIGH	Pigf	0/0	./.	0/0	2023-01-01	0/0	2023-01-01	2023-01-01	1584658	phosphatidylinositol glycan anchor biosynthesis, class F	gene	DOID:9004904	SHORT STATURE WITH MICROCEPHALY AND DISTINCTIVE FACIES		ISO	RGD:1351645	D	RGD:8554872	20161025	ClinVar	ClinVar Annotator: match by term: Short stature with microcephaly and distinctive facies	260
HIGH	Pigf	0/0	./.	0/0	2023-01-01	0/0	2023-01-01	2023-01-01	1584658	phosphatidylinositol glycan anchor biosynthesis, class F	gene	DOID:9001770	ONYCHODYSTROPHY, OSTEODYSTROPHY, IMPAIRED INTELLECTUAL DEVELOPMENT, AND SEIZURES SYNDROME		ISO	RGD:1351645	D	RGD:7240710	20210818	OMIM
HIGH	Pigf	0/0	./.	0/0	2023-01-01	0/0	2023-01-01	2023-01-01	1584658	phosphatidylinositol glycan anchor biosynthesis, class F	gene	DOID:9004904	SHORT STATURE WITH MICROCEPHALY AND DISTINCTIVE FACIES		ISO	RGD:1351645	D	RGD:8554872	20161025	ClinVar	ClinVar Annotator: match by term: Short stature with microcephaly and distinctive facies	260
HIGH	Tdrd9	0/0	0/1	./.	2023-01-01	0/0	0/1	2023-01-01	1306942	tudor domain containing 9	gene	DOID:0080600	COVID-19		ISO	RGD:1315843	D	RGD:9068941	20200702	RGD	mRNA:increased expression:peripheral blood mononuclear cell (human)	11
HIGH	Tdrd9	0/0	0/1	./.	2023-01-01	0/0	0/1	2023-01-01	1306942	tudor domain containing 9	gene	DOID:0111913	spermatogenic failure 30		ISO	RGD:1315843	D	RGD:7240710	20190410	OMIM
HIGH	Cyp11b1	0/0	0/0	0/0	0/0	0/0	2023-01-01	0/0	2453	cytochrome P450, family 11, subfamily b, polypeptide 1	gene	DOID:0050811	congenital adrenal hyperplasia		ISO	RGD:70835	D	RGD:1600799	20070327	RGD	11-beta-hydroxylase deficiency, OMIM:202010
HIGH	Cyp11b1	0/0	0/0	0/0	0/0	0/0	2023-01-01	0/0	2453	cytochrome P450, family 11, subfamily b, polypeptide 1	gene	DOID:0050891	adrenal cortical adenoma		ISO	RGD:70835	D	RGD:4891170	20110111	RGD	mRNA:decreased expression:adrenal gland (human)
HIGH	Cyp11b1	0/0	0/0	0/0	0/0	0/0	2023-01-01	0/0	2453	cytochrome P450, family 11, subfamily b, polypeptide 1	gene	DOID:10763	hypertension		IAGP		D	RGD:69709	19990101	RGD
HIGH	Cyp11b1	0/0	0/0	0/0	0/0	0/0	2023-01-01	0/0	2453	cytochrome P450, family 11, subfamily b, polypeptide 1	gene	DOID:446	primary hyperaldosteronism		ISO	RGD:70835	D	RGD:4891155	19990101	RGD	DNA:gene fusion:intron:Cyp11b2 (human)
HIGH	Cyp11b1	0/0	0/0	0/0	0/0	0/0	2023-01-01	0/0	2453	cytochrome P450, family 11, subfamily b, polypeptide 1	gene	DOID:9002231	Fetal Growth Retardation		IEP		D	RGD:4891147	20110110	RGD	protein:decreased expression:fetus, adrenal gland (rat)
HIGH	Cyp11b1	0/0	0/0	0/0	0/0	0/0	2023-01-01	0/0	2453	cytochrome P450, family 11, subfamily b, polypeptide 1	gene	DOID:9004616	Left Ventricular Hypertrophy		IEP		D	RGD:4145630	20101110	RGD	mRNA:increased expression:cardiac muscle tissue, left ventricle (rat)
HIGH	Olr1335	2023-01-01	2023-01-01	2023-01-01	2023-01-01	0/0	0/0	2023-01-01	1333391	olfactory receptor 1335	gene	DOID:5419	schizophrenia		ISO	RGD:1349061	D	RGD:8554872	20190212	ClinVar	ClinVar Annotator: match by term: Schizophrenia	9,61
HIGH	Olr1335	2023-01-01	2023-01-01	2023-01-01	2023-01-01	0/0	0/0	2023-01-01	1333391	olfactory receptor 1335	gene	DOID:9007661	Dwarfism		ISO	RGD:1349061	D	RGD:8554872	20200908	ClinVar	ClinVar Annotator: match by term: Short stature	44
HIGH	Ubash3b	2023-01-01	2023-01-01	0/0	0/0	0/0	0/0	0/0	1310357	ubiquitin associated and SH3 domain containing, B	gene	DOID:5419	schizophrenia		ISO	RGD:1605914	D	RGD:8554872	20190212	ClinVar	ClinVar Annotator: match by term: Schizophrenia	9,61
HIGH	Ubash3b	2023-01-01	2023-01-01	0/0	0/0	0/0	0/0	0/0	1310357	ubiquitin associated and SH3 domain containing, B	gene	DOID:9007661	Dwarfism		ISO	RGD:1605914	D	RGD:8554872	20200908	ClinVar	ClinVar Annotator: match by term: Short stature	44
HIGH	C1qtnf5	0/0	0/0	2023-01-01	2023-01-01	2023-01-01	2023-01-01	2023-01-01	1308802	C1q and TNF related 5	gene	DOID:0060835	isolated microphthalmia 6		ISO	RGD:1318784	D	RGD:8554872	20170111	ClinVar	ClinVar Annotator: match by term: Microphthalmia, isolated 6
HIGH	C1qtnf5	0/0	0/0	2023-01-01	2023-01-01	2023-01-01	2023-01-01	2023-01-01	1308802	C1q and TNF related 5	gene	DOID:0060837	isolated microphthalmia 5		ISO	RGD:1318784	D	RGD:8554872	20150407	ClinVar	ClinVar Annotator: match by term: Microphthalmia, isolated 5	457
HIGH	C1qtnf5	0/0	0/0	2023-01-01	2023-01-01	2023-01-01	2023-01-01	2023-01-01	1308802	C1q and TNF related 5	gene	DOID:0060869	late-onset retinal degeneration		ISO	RGD:1318784	D	RGD:7240710	20130221	OMIM
HIGH	C1qtnf5	0/0	0/0	2023-01-01	2023-01-01	2023-01-01	2023-01-01	2023-01-01	1308802	C1q and TNF related 5	gene	DOID:0080634	nanophthalmos		ISO	RGD:1318784	D	RGD:8554872	20200512	ClinVar	ClinVar Annotator: match by term: Nanophthalmos	8,458–461
HIGH	C1qtnf5	0/0	0/0	2023-01-01	2023-01-01	2023-01-01	2023-01-01	2023-01-01	1308802	C1q and TNF related 5	gene	DOID:0080690	RASopathy		ISO	RGD:1318784	D	RGD:8554872	20210406	ClinVar	ClinVar Annotator: match by term: Rasopathy	8
HIGH	C1qtnf5	0/0	0/0	2023-01-01	2023-01-01	2023-01-01	2023-01-01	2023-01-01	1308802	C1q and TNF related 5	gene	DOID:110	lens disease		ISO	RGD:1318784	D	RGD:11554173	20161020	CTD	CTD Direct Evidence: marker/mechanism	462
HIGH	C1qtnf5	0/0	0/0	2023-01-01	2023-01-01	2023-01-01	2023-01-01	2023-01-01	1308802	C1q and TNF related 5	gene	DOID:4448	macular degeneration		ISO	RGD:1318784	D	RGD:11554173	20161020	CTD	CTD Direct Evidence: marker/mechanism	462
HIGH	C1qtnf5	0/0	0/0	2023-01-01	2023-01-01	2023-01-01	2023-01-01	2023-01-01	1308802	C1q and TNF related 5	gene	DOID:5419	schizophrenia		ISO	RGD:1318784	D	RGD:8554872	20190212	ClinVar	ClinVar Annotator: match by term: Schizophrenia	9,61
HIGH	C1qtnf5	0/0	0/0	2023-01-01	2023-01-01	2023-01-01	2023-01-01	2023-01-01	1308802	C1q and TNF related 5	gene	DOID:8466	retinal degeneration		ISO	RGD:1318784	D	RGD:8554872	20170111	ClinVar	ClinVar Annotator: match by term: Retinal degeneration
HIGH	C1qtnf5	0/0	0/0	2023-01-01	2023-01-01	2023-01-01	2023-01-01	2023-01-01	1308802	C1q and TNF related 5	gene	DOID:8501	fundus dystrophy		ISO	RGD:1318784	D	RGD:8554872	20171010	ClinVar	ClinVar Annotator: match by term: Retinal dystrophy	271
HIGH	C1qtnf5	0/0	0/0	2023-01-01	2023-01-01	2023-01-01	2023-01-01	2023-01-01	1308802	C1q and TNF related 5	gene	DOID:9002122	Nanophthalmos 2		ISO	RGD:1318784	D	RGD:8554872	20141006	ClinVar	ClinVar Annotator: match by null	463
HIGH	C1qtnf5	0/0	0/0	2023-01-01	2023-01-01	2023-01-01	2023-01-01	2023-01-01	1308802	C1q and TNF related 5	gene	DOID:9007661	Dwarfism		ISO	RGD:1318784	D	RGD:8554872	20200908	ClinVar	ClinVar Annotator: match by term: Short stature	44
HIGH	Smim35	2023-01-01	2023-01-01	0/0	0/0	0/0	0/0	0/0	7587328	small integral membrane protein 35	gene	DOID:0110899	inflammatory bowel disease 28		ISO	RGD:6770075	D	RGD:8554872	20200609	ClinVar	ClinVar Annotator: match by term: Inflammatory bowel disease 28, autosomal recessive
HIGH	Btg4	2023-01-01	2023-01-01	2023-01-01	2023-01-01	0/0	0/0	2023-01-01	1308809	BTG anti-proliferation factor 4	gene	DOID:0080533	Carney-Stratakis syndrome		ISO	RGD:1318793	D	RGD:8554872	20200512	ClinVar	ClinVar Annotator: match by term: Carney-Stratakis syndrome	8,266
HIGH	Btg4	2023-01-01	2023-01-01	2023-01-01	2023-01-01	0/0	0/0	2023-01-01	1308809	BTG anti-proliferation factor 4	gene	DOID:1059	intellectual disability		ISO	RGD:1318793	D	RGD:8554872	20210406	ClinVar	ClinVar Annotator: match by term: Intellectual disability
HIGH	Btg4	2023-01-01	2023-01-01	2023-01-01	2023-01-01	0/0	0/0	2023-01-01	1308809	BTG anti-proliferation factor 4	gene	DOID:12704	ataxia telangiectasia		ISO	RGD:1318793	D	RGD:8554872	20210608	ClinVar	ClinVar Annotator: match by term: Ataxia-telangiectasia syndrome	8,264,265
HIGH	Btg4	2023-01-01	2023-01-01	2023-01-01	2023-01-01	0/0	0/0	2023-01-01	1308809	BTG anti-proliferation factor 4	gene	DOID:9007155	Oocyte Maturation Defect 8		ISO	RGD:1318793	D	RGD:7240710	20200930	OMIM
HIGH	Gldn	0/0	0/0	2023-01-01	2023-01-01	0/0	0/0	2023-01-01	727879	gliomedin	gene	DOID:0080600	COVID-19		ISO	RGD:1344164	D	RGD:9068941	20200625	RGD	mRNA:increased expression:peripheral blood mononuclear cell (human)	11
HIGH	Gldn	0/0	0/0	2023-01-01	2023-01-01	0/0	0/0	2023-01-01	727879	gliomedin	gene	DOID:0111377	fetal akinesia deformation sequence syndrome 1		ISO	RGD:1344164	D	RGD:8554872	20191210	ClinVar	ClinVar Annotator: match by term: Fetal akinesia sequence	5,268
HIGH	Gldn	0/0	0/0	2023-01-01	2023-01-01	0/0	0/0	2023-01-01	727879	gliomedin	gene	DOID:219	colon cancer		ISO	RGD:1344164	D	RGD:8554872	20210413	ClinVar	ClinVar Annotator: match by term: COLON CANCER	8
HIGH	Gldn	0/0	0/0	2023-01-01	2023-01-01	0/0	0/0	2023-01-01	727879	gliomedin	gene	DOID:2717	Bloom syndrome		ISO	RGD:1344164	D	RGD:8554872	20210406	ClinVar	ClinVar Annotator: match by term: Bloom syndrome	8
HIGH	Gldn	0/0	0/0	2023-01-01	2023-01-01	0/0	0/0	2023-01-01	727879	gliomedin	gene	DOID:8488	polyhydramnios		ISO	RGD:1344164	D	RGD:8554872	20180612	ClinVar	ClinVar Annotator: match by term: Polyhydramnios	5,267
HIGH	Gldn	0/0	0/0	2023-01-01	2023-01-01	0/0	0/0	2023-01-01	727879	gliomedin	gene	DOID:9000943	Lethal Congenital Contracture Syndrome 11		ISO	RGD:1344164	D	RGD:7240710	20190315	OMIM
HIGH	Gldn	0/0	0/0	2023-01-01	2023-01-01	0/0	0/0	2023-01-01	727879	gliomedin	gene	DOID:9006836	Contracture		ISO	RGD:1344164	D	RGD:8554872	20180612	ClinVar	ClinVar Annotator: match by term: Contractures	5,267
HIGH	Ube2q2	0/0	0/0	2023-01-01	2023-01-01	0/0	0/0	2023-01-01	1307680	ubiquitin conjugating enzyme E2 Q2	gene	DOID:219	colon cancer		ISO	RGD:1605308	D	RGD:8554872	20210413	ClinVar	ClinVar Annotator: match by term: COLON CANCER	8
HIGH	Ube2q2	0/0	0/0	2023-01-01	2023-01-01	0/0	0/0	2023-01-01	1307680	ubiquitin conjugating enzyme E2 Q2	gene	DOID:2717	Bloom syndrome		ISO	RGD:1605308	D	RGD:8554872	20210406	ClinVar	ClinVar Annotator: match by term: Bloom syndrome	8
HIGH	Ube2q2	0/0	0/0	2023-01-01	2023-01-01	0/0	0/0	2023-01-01	1307680	ubiquitin conjugating enzyme E2 Q2	gene	DOID:5419	schizophrenia		ISO	RGD:1605308	D	RGD:8554872	20190212	ClinVar	ClinVar Annotator: match by term: Schizophrenia	9,61
HIGH	Coro2b	0/1	2023-01-01	2023-01-01	2023-01-01	0/0	0/0	2023-01-01	1561953	coronin 2B	gene	DOID:0080600	COVID-19		ISO	RGD:1352370	D	RGD:9068941	20200625	RGD	mRNA:increased expression:peripheral blood mononuclear cell (human)	11
HIGH	Coro2b	0/1	2023-01-01	2023-01-01	2023-01-01	0/0	0/0	2023-01-01	1561953	coronin 2B	gene	DOID:219	colon cancer		ISO	RGD:1352370	D	RGD:8554872	20210413	ClinVar	ClinVar Annotator: match by term: COLON CANCER	8
HIGH	Coro2b	0/1	2023-01-01	2023-01-01	2023-01-01	0/0	0/0	2023-01-01	1561953	coronin 2B	gene	DOID:2717	Bloom syndrome		ISO	RGD:1352370	D	RGD:8554872	20210406	ClinVar	ClinVar Annotator: match by term: Bloom syndrome	8
HIGH	Igdcc4	0/0	0/0	2023-01-01	2023-01-01	2023-01-01	2023-01-01	2023-01-01	1310919	immunoglobulin superfamily, DCC subclass, member 4	gene	DOID:0110935	nemaline myopathy 6		ISO	RGD:1602692	D	RGD:8554872	20180911	ClinVar	ClinVar Annotator: match by term: Nemaline myopathy 6	9,464
HIGH	Igdcc4	0/0	0/0	2023-01-01	2023-01-01	2023-01-01	2023-01-01	2023-01-01	1310919	immunoglobulin superfamily, DCC subclass, member 4	gene	DOID:219	colon cancer		ISO	RGD:1602692	D	RGD:8554872	20210413	ClinVar	ClinVar Annotator: match by term: COLON CANCER	8
HIGH	Igdcc4	0/0	0/0	2023-01-01	2023-01-01	2023-01-01	2023-01-01	2023-01-01	1310919	immunoglobulin superfamily, DCC subclass, member 4	gene	DOID:2717	Bloom syndrome		ISO	RGD:1602692	D	RGD:8554872	20210406	ClinVar	ClinVar Annotator: match by term: Bloom syndrome	8
HIGH	Igdcc4	0/0	0/0	2023-01-01	2023-01-01	2023-01-01	2023-01-01	2023-01-01	1310919	immunoglobulin superfamily, DCC subclass, member 4	gene	DOID:0110935	nemaline myopathy 6		ISO	RGD:1602692	D	RGD:8554872	20180911	ClinVar	ClinVar Annotator: match by term: Nemaline myopathy 6	9,464
HIGH	Igdcc4	0/0	0/0	2023-01-01	2023-01-01	2023-01-01	2023-01-01	2023-01-01	1310919	immunoglobulin superfamily, DCC subclass, member 4	gene	DOID:219	colon cancer		ISO	RGD:1602692	D	RGD:8554872	20210413	ClinVar	ClinVar Annotator: match by term: COLON CANCER	8
HIGH	Igdcc4	0/0	0/0	2023-01-01	2023-01-01	2023-01-01	2023-01-01	2023-01-01	1310919	immunoglobulin superfamily, DCC subclass, member 4	gene	DOID:2717	Bloom syndrome		ISO	RGD:1602692	D	RGD:8554872	20210406	ClinVar	ClinVar Annotator: match by term: Bloom syndrome	8
HIGH	C2cd4a	./.	2023-01-01	0/0	0/0	0/0	0/0	0/0	1596010	C2 calcium-dependent domain containing 4A	gene	DOID:10485	esophageal atresia		ISO	RGD:1606712	D	RGD:8554872	20200107	ClinVar	ClinVar Annotator: match by term: Esophageal atresia
HIGH	C2cd4a	./.	2023-01-01	0/0	0/0	0/0	0/0	0/0	1596010	C2 calcium-dependent domain containing 4A	gene	DOID:219	colon cancer		ISO	RGD:1606712	D	RGD:8554872	20210413	ClinVar	ClinVar Annotator: match by term: COLON CANCER	8
HIGH	C2cd4a	./.	2023-01-01	0/0	0/0	0/0	0/0	0/0	1596010	C2 calcium-dependent domain containing 4A	gene	DOID:2717	Bloom syndrome		ISO	RGD:1606712	D	RGD:8554872	20210406	ClinVar	ClinVar Annotator: match by term: Bloom syndrome	8
HIGH	C2cd4a	./.	2023-01-01	0/0	0/0	0/0	0/0	0/0	1596010	C2 calcium-dependent domain containing 4A	gene	DOID:9352	type 2 diabetes mellitus		ISO	RGD:1606712	D	RGD:11554173	20161020	CTD	CTD Direct Evidence: marker/mechanism	465
HIGH	Lca5	0/0	2023-01-01	0/0	0/0	0/0	0/0	0/0	1308555	lebercilin LCA5	gene	DOID:0110078	Leber congenital amaurosis 1		ISO	RGD:1318396	D	RGD:8554872	20200211	ClinVar	ClinVar Annotator: match by term: Leber congenital amaurosis 1
HIGH	Lca5	0/0	2023-01-01	0/0	0/0	0/0	0/0	0/0	1308555	lebercilin LCA5	gene	DOID:0110215	Leber congenital amaurosis 5		ISO	RGD:1318396	D	RGD:7240710	20130221	OMIM
HIGH	Lca5	0/0	2023-01-01	0/0	0/0	0/0	0/0	0/0	1308555	lebercilin LCA5	gene	DOID:10584	retinitis pigmentosa		ISO	RGD:1318396	D	RGD:8554872	20200811	ClinVar	ClinVar Annotator: match by term: Retinitis pigmentosa	5
HIGH	Lca5	0/0	2023-01-01	0/0	0/0	0/0	0/0	0/0	1308555	lebercilin LCA5	gene	DOID:1432	blindness		ISO	RGD:1318396	D	RGD:11554173	20161020	CTD	CTD Direct Evidence: marker/mechanism	269
HIGH	Lca5	0/0	2023-01-01	0/0	0/0	0/0	0/0	0/0	1308555	lebercilin LCA5	gene	DOID:14791	Leber congenital amaurosis		ISO	RGD:1318396	D	RGD:8554872	20170111	ClinVar	ClinVar Annotator: match by term: Leber congenital amaurosis
HIGH	Lca5	0/0	2023-01-01	0/0	0/0	0/0	0/0	0/0	1308555	lebercilin LCA5	gene	DOID:630	genetic disease		ISO	RGD:1318396	D	RGD:8554872	20210608	ClinVar	ClinVar Annotator: match by term: Inborn genetic diseases	5,8,269,270,272–275
HIGH	Lca5	0/0	2023-01-01	0/0	0/0	0/0	0/0	0/0	1308555	lebercilin LCA5	gene	DOID:8501	fundus dystrophy		ISO	RGD:1318396	D	RGD:8554872	20171010	ClinVar	ClinVar Annotator: match by term: Retinal dystrophy	270,271
HIGH	Tdgf1	2023-01-01	2023-01-01	0/0	./.	2023-01-01	2023-01-01	./.	1594185	teratocarcinoma-derived growth factor 1	gene	DOID:0050545	visceral heterotaxy		ISO	RGD:1352791	D	RGD:11554173	20161020	CTD	CTD Direct Evidence: marker/mechanism	466
HIGH	Tdgf1	2023-01-01	2023-01-01	0/0	./.	2023-01-01	2023-01-01	./.	1594185	teratocarcinoma-derived growth factor 1	gene	DOID:14330	Parkinson's disease	treatment	ISO	RGD:1617601	D	RGD:11561895	20161110	RGD
HIGH	Tdgf1	2023-01-01	2023-01-01	0/0	./.	2023-01-01	2023-01-01	./.	1594185	teratocarcinoma-derived growth factor 1	gene	DOID:1682	congenital heart disease		ISO	RGD:1352791	D	RGD:11561893	20161110	RGD	DNA:mutations:3'UTR,exons:
HIGH	Tdgf1	2023-01-01	2023-01-01	0/0	./.	2023-01-01	2023-01-01	./.	1594185	teratocarcinoma-derived growth factor 1	gene	DOID:219	colon cancer	treatment	ISO	RGD:1352791	D	RGD:11561894	20161110	RGD
HIGH	Tdgf1	2023-01-01	2023-01-01	0/0	./.	2023-01-01	2023-01-01	./.	1594185	teratocarcinoma-derived growth factor 1	gene	DOID:3307	teratoma	treatment	ISO	RGD:1617601	D	RGD:11561895	20161110	RGD
HIGH	Tdgf1	2023-01-01	2023-01-01	0/0	./.	2023-01-01	2023-01-01	./.	1594185	teratocarcinoma-derived growth factor 1	gene	DOID:4621	holoprosencephaly		ISO	RGD:1352791	D	RGD:11554173	20161020	CTD	CTD Direct Evidence: marker/mechanism	467
HIGH	Tdgf1	2023-01-01	2023-01-01	0/0	./.	2023-01-01	2023-01-01	./.	1594185	teratocarcinoma-derived growth factor 1	gene	DOID:9003918	Forebrain Defects		ISO	RGD:1352791	D	RGD:8554872	20141006	ClinVar	ClinVar Annotator: match by null	466,467
HIGH	Lrrfip2	0/0	2023-01-01	0/0	0/0	0/0	2023-01-01	0/0	1306234	LRR binding FLII interacting protein 2	gene	DOID:3883	Lynch syndrome		ISO	RGD:1314733	D	RGD:8554872	20141009	ClinVar	ClinVar Annotator: match by synonym: Hereditary nonpolyposis colon cancer
HIGH	Fev	2023-01-01	2023-01-01	2023-01-01	2023-01-01	0/0	0/0	2023-01-01	628860	FEV transcription factor, ETS family member	gene	DOID:0060041	autism spectrum disorder		ISO	RGD:1351543	D	RGD:11554173	20190910	CTD	CTD Direct Evidence: marker/mechanism	280
HIGH	Fev	2023-01-01	2023-01-01	2023-01-01	2023-01-01	0/0	0/0	2023-01-01	628860	FEV transcription factor, ETS family member	gene	DOID:0080092	myofibrillar myopathy 1		ISO	RGD:1351543	D	RGD:8554872	20181106	ClinVar	ClinVar Annotator: match by term: Myofibrillar myopathy 1	8
HIGH	Fev	2023-01-01	2023-01-01	2023-01-01	2023-01-01	0/0	0/0	2023-01-01	628860	FEV transcription factor, ETS family member	gene	DOID:9004429	Neurodevelopmental Disorders		ISO	RGD:1351543	D	RGD:8554872	20190806	ClinVar	ClinVar Annotator: match by term: Neurodevelopmental disorder	5
HIGH	Fev	2023-01-01	2023-01-01	2023-01-01	2023-01-01	0/0	0/0	2023-01-01	628860	FEV transcription factor, ETS family member	gene	DOID:9007102	Myocardial Ischemia		ISO	RGD:1351543	D	RGD:11554173	20161020	CTD	CTD Direct Evidence: marker/mechanism	47
HIGH	Thap4	0/0	0/0	0/0	0/0	2023-01-01	2023-01-01	0/0	1359473	THAP domain containing 4	gene	DOID:1059	intellectual disability		ISO	RGD:1342863	D	RGD:8554872	20210406	ClinVar	ClinVar Annotator: match by term: Intellectual disability
HIGH	Neu4	0/0	0/0	0/0	0/0	2023-01-01	2023-01-01	0/0	1308624	neuraminidase 4	gene	DOID:1059	intellectual disability		ISO	RGD:1318506	D	RGD:8554872	20210406	ClinVar	ClinVar Annotator: match by term: Intellectual disability
HIGH	Chchd2	2023-01-01	2023-01-01	2023-01-01	2023-01-01	0/0	0/0	2023-01-01	1309819	coiled-coil-helix-coiled-coil-helix domain containing 2	gene	DOID:0080504	Parkinson's disease 22		ISO	RGD:1320361	D	RGD:7240710	20210317	OMIM
HIGH	Chchd2	2023-01-01	2023-01-01	2023-01-01	2023-01-01	0/0	0/0	2023-01-01	1309819	coiled-coil-helix-coiled-coil-helix domain containing 2	gene	DOID:12849	autistic disorder		ISO	RGD:1320361	D	RGD:8554872	20210323	ClinVar	ClinVar Annotator: match by term: Autistic disorder of childhood onset	9,61
HIGH	Chchd2	2023-01-01	2023-01-01	2023-01-01	2023-01-01	0/0	0/0	2023-01-01	1309819	coiled-coil-helix-coiled-coil-helix domain containing 2	gene	DOID:2187	amelogenesis imperfecta		ISO	RGD:1320361	D	RGD:8554872	20210323	ClinVar	ClinVar Annotator: match by term: Amelogenesis imperfecta
HIGH	Chchd2	2023-01-01	2023-01-01	2023-01-01	2023-01-01	0/0	0/0	2023-01-01	1309819	coiled-coil-helix-coiled-coil-helix domain containing 2	gene	DOID:4852	pleomorphic xanthoastrocytoma		ISO	RGD:1320361	D	RGD:8554872	20210323	ClinVar	ClinVar Annotator: match by term: Pleomorphic xanthoastrocytoma	241
HIGH	Pir	2023-01-01	2023-01-01	0/0	0/0	0/0	0/0	0/0	1359212	pirin	gene	DOID:0060799	syndromic X-linked intellectual disability Lubs type		ISO	RGD:1342511	D	RGD:8554872	20190507	ClinVar	ClinVar Annotator: match by term: MECP2 duplication syndrome	5
HIGH	Pir	2023-01-01	2023-01-01	0/0	0/0	0/0	0/0	0/0	1359212	pirin	gene	DOID:12849	autistic disorder		ISO	RGD:1342511	D	RGD:8554872	20190212	ClinVar	ClinVar Annotator: match by term: Autistic disorder of childhood onset	9,61
HIGH	Pir	2023-01-01	2023-01-01	0/0	0/0	0/0	0/0	0/0	1359212	pirin	gene	DOID:2773	contact dermatitis		ISO	RGD:1342511	D	RGD:11554173	20161020	CTD	CTD Direct Evidence: marker/mechanism	468
HIGH	Pir	2023-01-01	2023-01-01	0/0	0/0	0/0	0/0	0/0	1359212	pirin	gene	DOID:9004429	Neurodevelopmental Disorders		ISO	RGD:1342511	D	RGD:8554872	20190806	ClinVar	ClinVar Annotator: match by term: Neurodevelopmental disorder	5
References
[1] PA. Northcott, Y. Nakahara, X. Wu, L. Feuk, DW. Ellison, S. Croul, S. Mack, PN. Kongkham, J. Peacock, A. Dubuc, YS. Ra, K. Zilberberg, J. McLeod, SW. Scherer, J. Sunil Rao, CG. Eberhart, W. Grajkowska, Y. Gillespie, B. Lach, R. Grundy, IF. Pollack, RL. Hamilton, T. Van Meter, CG. Carlotti, F. Boop, D. Bigner, RJ. Gilbertson, JT. Rutka, and MD. Taylor. Multiple recurrent genetic events converg…
[2] L. Wu, W. Shi, J. Long, X. Guo, K. Michailidou, J. Beesley, MK. Bolla, XO. Shu, Y. Lu, Q. Cai, F. Al-Ejeh, E. Rozali, Q. Wang, J. Dennis, B. Li, C. Zeng, H. Feng, A. Gusev, RT. Barfield, IL. Andrulis, H. Anton-Culver, V. Arndt, KJ. Aronson, PL. Auer, M. Barrdahl, C. Baynes, MW. Beckmann, J. Benitez, M. Bermisheva, C. Blomqvist, NV. Bogdanova, SE. Bojesen, H. Brauch, H. Brenner, L. Brinton, P.…
[3] Y. Xiong, Y. Liu, L. Cao, D. Wang, M. Guo, A. Jiang, D. Guo, W. Hu, J. Yang, Z. Tang, H. Wu, Y. Lin, M. Zhang, Q. Zhang, M. Shi, Y. Liu, Y. Zhou, K. Lan, and Y. Chen. Transcriptomic characteristics of bronchoalveolar lavage fluid and peripheral blood mononuclear cells in covid-19 patients. Emerg Microbes Infect, 9(1):761–770, 2020. PMCID: PMC7170362, PMID: 32228226.
[4] B. Chen, W. Wei, L. Ma, B. Yang, RM. Gill, MS. Chua, AJ. Butte, and S. So. Computational discovery of niclosamide ethanolamine, a repurposed drug candidate that reduces growth of hepatocellular carcinoma cells in vitro and in mice by inhibiting cell division cycle 37 signaling. Gastroenterology, 152(8):2022–2036, 2017. PMCID: PMC5447464, PMID: 28284560.
[5] K. Niizuma, H. Endo, C. Nito, DJ. Myer, and PH. Chan. Potential role of puma in delayed death of hippocampal ca1 neurons after transient global cerebral ischemia. Stroke, 40(2):618–625, 2009. PMCID: PMC2631621, PMID: 19095966.
[6] SP. Garrison, JR. Jeffers, C. Yang, JA. Nilsson, MA. Hall, JE. Rehg, W. Yue, J. Yu, L. Zhang, M. Onciu, JT. Sample, JL. Cleveland, and GP. Zambetti. Selection against puma gene expression in myc-driven b-cell lymphomagenesis. Mol Cell Biol, 28(17):5391–5402, 2008. PMCID: PMC2519737, PMID: 18573879.
[7] H. Wang, H. Qian, J. Yu, X. Zhang, L. Zhang, M. Fu, X. Liang, Q. Zhan, and C. Lin. Administration of puma adenovirus increases the sensitivity of esophageal cancer cells to anticancer drugs. Cancer Biol Ther, 5(4): 380–385, 2006. PMID: 16481741.
[8] SY. Shi, CT. Luk, SA. Schroer, MJ. Kim, DW. Dodington, T. Sivasubramaniyam, L. Lin, EP. Cai, SY. Lu, KU. Wagner, RP. Bazinet, and M. Woo. Janus kinase 2 (jak2) dissociates hepatosteatosis from hepatocellular carcinoma in mice. J Biol Chem, 292(9):3789–3799, 2017. PMCID: PMC5339761, PMID: 28100771.
[9] A. Driss, S. Noguchi, R. Amouri, M. Kefi, T. Sasaki, K. Sugie, S. Souilem, YK. Hayashi, N. Shimizu, S. Minoshima, J. Kudoh, F. Hentati, and I. Nishino. Fukutin-related protein gene mutated in the original kindred limb-girdle md 2i. Neurology, 60(8):1341–1344, 2003. PMID: 12707439.
[10] S. Richards, N. Aziz, S. Bale, D. Bick, S. Das, J. Gastier-Foster, WW. Grody, M. Hegde, E. Lyon, E. Spector, K. Voelkerding, and HL. Rehm. Standards and guidelines for the interpretation of sequence variants: a joint consensus recommendation of the american college of medical genetics and genomics and the association for molecular pathology. Genet Med, 17(5):405–424, 2015. PMCID: PMC4544753,…
[11] K. Nykamp, M. Anderson, M. Powers, J. Garcia, B. Herrera, YY. Ho, Y. Kobayashi, N. Patil, J. Thusberg, M. Westbrook, and S. Topper. Sherloc: a comprehensive refinement of the acmg-amp variant classification criteria. Genet Med, 19(10):1105–1117, 2017. PMCID: PMC5632818, PMID: 28492532.
[12] S. Quijano-Roy, I. Martí-Carrera, S. Makri, M. Mayer, S. Maugenre, P. Richard, C. Berard, L. Viollet, B. Leheup, P. Guicheney, JM. Pinard, B. Estournet, and RY. Carlier. Brain mri abnormalities in muscular dystrophy due to fkrp mutations. Brain Dev, 28(4):232–242, 2006. PMID: 16368217.
[13] XQ. Rosales, SJ. Moser, T. Tran, B. McCarthy, N. Dunn, P. Habib, OP. Simonetti, JR. Mendell, and SV. Raman. Cardiovascular magnetic resonance of cardiomyopathy in limb girdle muscular dystrophy 2b and 2i. J Cardiovasc Magn Reson, 13(1):39, 2011. PMCID: PMC3170213, PMID: 21816046.
[14] P. Hafner, U. Bonati, A. Fischmann, J. Schneider, S. Frank, DJ. Morris-Rosendahl, A. Dumea, K. Heinimann, and D. Fischer. Skeletal muscle mri of the lower limbs in congenital muscular dystrophy patients with novel pomt1 and pomt2 mutations. Neuromuscul Disord, 24(4):321–324, 2014. PMID: 24556424.
[15] I. Karbassi, GA. Maston, A. Love, C. DiVincenzo, CD. Braastad, CD. Elzinga, AR. Bright, D. Previte, K. Zhang, CM. Rowland, M. McCarthy, JL. Lapierre, F. Dubois, KA. Medeiros, SD. Batish, J. Jones, K. Liaquat, CA. Hoffman, M. Jaremko, Z. Wang, W. Sun, A. Buller-Burckle, CM. Strom, SB. Keiles, and JJ. Higgins. A standardized dna variant scoring system for pathogenicity assessments in mendelian…
[16] A. Abulí, M. Boada, B. Rodríguez-Santiago, B. Coroleu, A. Veiga, L. Armengol, PN. Barri, LA. Pérez-Jurado, and X. Estivill. Ngs-based assay for the identification of individuals carrying recessive genetic mutations in reproductive medicine. Hum Mutat, 37(6):516–523, 2016. PMID: 26990548.
[17] M. Brockington, Y. Yuva, P. Prandini, SC. Brown, S. Torelli, MA. Benson, R. Herrmann, LV. Anderson, R. Bashir, JM. Burgunder, S. Fallet, N. Romero, M. Fardeau, V. Straub, G. Storey, C. Pollitt, I. Richard, CA. Sewry, K. Bushby, T. Voit, DJ. Blake, and F. Muntoni. Mutations in the fukutin-related protein gene (fkrp) identify limb girdle muscular dystrophy 2i as a milder allelic variant of con…
[18] E. Mercuri, M. Brockington, V. Straub, S. Quijano-Roy, Y. Yuva, R. Herrmann, SC. Brown, S. Torelli, V. Dubowitz, DJ. Blake, NB. Romero, B. Estournet, CA. Sewry, P. Guicheney, T. Voit, and F. Muntoni. Phenotypic spectrum associated with mutations in the fukutin-related protein gene. Ann Neurol, 53(4):537–542, 2003. PMID: 12666124.
[19] F. de Paula, N. Vieira, A. Starling, LU. Yamamoto, B. Lima, R. de Cássia Pavanello, M. Vainzof, V. Nigro, and M. Zatz. Asymptomatic carriers for homozygous novel mutations in the fkrp gene: the other end of the spectrum. Eur J Hum Genet, 11(12):923–930, 2003. PMID: 14647208.
[20] MC. Walter, JA. Petersen, R. Stucka, D. Fischer, R. Schröder, M. Vorgerd, A. Schroers, H. Schreiber, CO. Hanemann, U. Knirsch, A. Rosenbohm, A. Huebner, N. Barisic, R. Horvath, S. Komoly, P. Reilich, W. Müller-Felber, D. Pongratz, JS. Müller, EA. Auerswald, and H. Lochmüller. Fkrp (826c>a) frequently causes limb-girdle muscular dystrophy in german patients. J Med Genet, 41(4):e50, 2004. PMCI…
[21] CT. Esapa, RA. McIlhinney, and DJ. Blake. Fukutin-related protein mutations that cause congenital muscular dystrophy result in er-retention of the mutant protein in cultured cells. Hum Mol Genet, 14(2):295–305, 2005. PMID: 15574464.
[22] P. Frosk, CR. Greenberg, AA. Tennese, R. Lamont, E. Nylen, C. Hirst, D. Frappier, NM. Roslin, M. Zaik, K. Bushby, V. Straub, M. Zatz, F. de Paula, K. Morgan, TM. Fujiwara, and K. Wrogemann. The most common mutation in fkrp causing limb girdle muscular dystrophy type 2i (lgmd2i) may have occurred only once and is present in hutterites and other populations. Hum Mutat, 25(1):38–44, 2005. PMID:…
[23] T. Müller, M. Krasnianski, R. Witthaut, M. Deschauer, and S. Zierz. Dilated cardiomyopathy may be an early sign of the c826a fukutin-related protein mutation. Neuromuscul Disord, 15(5):372–376, 2005. PMID: 15833432.
[24] M. Schwartz, JM. Hertz, ML. Sveen, and J. Vissing. Lgmd2i presenting with a characteristic duchenne or becker muscular dystrophy phenotype. Neurology, 64(9):1635–1637, 2005. PMID: 15883334.
[25] P. Frosk, MR. Del Bigio, K. Wrogemann, and CR. Greenberg. Hutterite brothers both affected with two forms of limb girdle muscular dystrophy: Lgmd2h and lgmd2i. Eur J Hum Genet, 13(8):978–982, 2005. PMID: 15886712.
[26] ML. Sveen, M. Schwartz, and J. Vissing. High prevalence and phenotype-genotype correlations of limb girdle muscular dystrophy type 2i in denmark. Ann Neurol, 59(5):808–815, 2006. PMID: 16634037.
[27] C. Gaul, M. Deschauer, C. Tempelmann, S. Vielhaber, HU. Klein, HJ. Heinze, S. Zierz, and F. Grothues. Cardiac involvement in limb-girdle muscular dystrophy 2i : conventional cardiac diagnostic and cardiovascular magnetic resonance. J Neurol, 253(10):1317–1322, 2006. PMID: 16786213.
[28] E. Keramaris-Vrantsis, PJ. Lu, T. Doran, A. Zillmer, J. Ashar, CT. Esapa, MA. Benson, DJ. Blake, J. Rosenfeld, and QL. Lu. Fukutin-related protein localizes to the golgi apparatus and mutations lead to mislocalization in muscle in vivo. Muscle Nerve, 36(4):455–465, 2007. PMID: 17554798.
[29] A. D’Amico, S. Petrini, F. Parisi, A. Tessa, P. Francalanci, G. Grutter, FM. Santorelli, and E. Bertini. Heart transplantation in a child with lgmd2i presenting as isolated dilated cardiomyopathy. Neuromuscul Disord, 18(2): 153–155, 2008. PMID: 18060779.
[30] P. Reilich, JA. Petersen, S. Vielhaber, C. Mawrin, C. Schneider-Gold, C. Sommer, K. Reiners, M. Deschauer, D. Pongratz, H. Lochmüller, and MC. Walter. Lgmd 2i due to the common mutation 826c>a in the fkrp gene presenting as myopathy with vacuoles and paired-helical filaments. Acta Myol, 25(2):73–76, 2006. PMID: 18593008.
[31] K. Wahbi, C. Meune, el H. Hamouda, T. Stojkovic, P. Laforêt, HM. Bécane, B. Eymard, and D. Duboc. Cardiac assessment of limb-girdle muscular dystrophy 2i patients: an echography, holter ecg and magnetic resonance imaging study. Neuromuscul Disord, 18(8):650–655, 2008. PMID: 18639457.
[32] F. Hanisch, D. Grimm, S. Zierz, and M. Deschauer. Frequency of the fkrp mutation c.826c>a in isolated hyperckemia and in limb girdle muscular dystrophy type 2 in german patients. J Neurol, 257(2):300–301, 2010. PMID: 19820980.
[33] RR. Bennett, HE. Schneider, E. Estrella, S. Burgess, AS. Cheng, C. Barrett, V. Lip, PS. Lai, Y. Shen, BL. Wu, BT. Darras, AH. Beggs, and LM. Kunkel. Automated dna mutation detection using universal conditions direct sequencing: application to ten muscular dystrophy genes. BMC Genet, 10:66, 2009. PMCID: PMC2781300, PMID: 19835634.
[34] PJ. Lu, A. Zillmer, X. Wu, H. Lochmuller, J. Vachris, D. Blake, YM. Chan, and QL. Lu. Mutations alter secretion of fukutin-related protein. Biochim Biophys Acta, 1802(2):253–258, 2010. PMID: 19900540.
[35] E. Stensland, S. Lindal, C. Jonsrud, T. Torbergsen, LA. Bindoff, M. Rasmussen, A. Dahl, F. Thyssen, and O. Nilssen. Prevalence, mutation spectrum and phenotypic variability in norwegian patients with limb girdle muscular dystrophy 2i. Neuromuscul Disord, 21(1):41–46, 2011. PMID: 20961759.
[36] KD. Mathews, CM. Stephan, K. Laubenthal, TL. Winder, DE. Michele, SA. Moore, and KP. Campbell. Myoglobinuria and muscle pain are common in patients with limb-girdle muscular dystrophy 2i. Neurology, 76 (2):194–195, 2011. PMCID: PMC3030231, PMID: 21220724.
[37] CJ. Bell, DL. Dinwiddie, NA. Miller, SL. Hateley, EE. Ganusova, J. Mudge, RJ. Langley, L. Zhang, CC. Lee, FD. Schilkey, V. Sheth, JE. Woodward, HE. Peckham, GP. Schroth, RW. Kim, and SF. Kingsmore. Carrier testing for severe childhood recessive diseases by next-generation sequencing. Sci Transl Med, 3(65):65ra4, 2011. PMCID: PMC3740116, PMID: 21228398.
[38] D. Renard, C. Fernandez, C. Bouchet-Seraphin, and P. Labauge. Cortical heterotopia in lgmd2i. Neuromuscul Disord, 22(5):443–444, 2012. PMID: 22264518.
[39] JX. Chong, R. Ouwenga, RL. Anderson, DJ. Waggoner, and C. Ober. A population-based study of autosomal-recessive disease-causing mutations in a founder population. Am J Hum Genet, 91(4):608–620, 2012. PMCID: PMC3484657, PMID: 22981120.
[40] KG. Hollingsworth, TA. Willis, MG. Bates, BJ. Dixon, H. Lochmüller, K. Bushby, J. Bourke, GA. MacGowan, and V. Straub. Subepicardial dysfunction leads to global left ventricular systolic impairment in patients with limb girdle muscular dystrophy 2i. Eur J Heart Fail, 15(9):986–994, 2013. PMID: 23576288.
[41] A. Blaeser, E. Keramaris, YM. Chan, S. Sparks, D. Cowley, X. Xiao, and QL. Lu. Mouse models of fukutin-related protein mutations show a wide range of disease phenotypes. Hum Genet, 132(8):923–934, 2013. PMID: 23591631.
[42] H. Duzkale, J. Shen, H. McLaughlin, A. Alfares, MA. Kelly, TJ. Pugh, BH. Funke, HL. Rehm, and MS. Lebo. A systematic approach to assessing the clinical significance of genetic variants. Clin Genet, 84(5):453–463, 2013. PMCID: PMC3995020, PMID: 24033266.
[43] M. Rasmussen, D. Scheie, N. Breivik, M. Mork, and S. Lindal. Clinical and muscle biopsy findings in norwegian paediatric patients with limb girdle muscular dystrophy 2i. Acta Paediatr, 103(5):553–558, 2014. PMID: 24447024.
[44] C. Qiao, CH. Wang, C. Zhao, P. Lu, H. Awano, B. Xiao, J. Li, Z. Yuan, Y. Dai, CB. Martin, J. Li, Q. Lu, and X. Xiao. Muscle and heart function restoration in a limb girdle muscular dystrophy 2i (lgmd2i) mouse model by systemic fkrp gene delivery. Mol Ther, 22(11):1890–1899, 2014. PMCID: PMC4429733, PMID: 25048216.
[45] LV. Schottlaender, A. Petzold, N. Wood, and H. Houlden. Diagnostic clues and manifesting carriers in fukutin-related protein (fkrp) limb-girdle muscular dystrophy. J Neurol Sci, 348(1-2):266–268, 2015. PMID: 25560911.
[46] J. Svahn, N. Streichenberger, O. Benveniste, R. Menassa, L. Michel, H. Fayolle, and P. Petiot. Significant response to immune therapies in a case of subacute necrotizing myopathy and fkrp mutations. Neuromuscul Disord, 25(11):865–868, 2015. PMID: 26363967.
[47] TO. Krag and J. Vissing. A new mouse model of limb-girdle muscular dystrophy type 2i homozygous for the common l276i mutation mimicking the mild phenotype in humans. J Neuropathol Exp Neurol, 74(12): 1137–1146, 2015. PMID: 26574668.
[48] SM. Yap, M. Farrell, J. Cryan, and S. Smyth. An irish case of limb-girdle muscular dystrophy 2i with structural eye involvement. Muscle Nerve, 54(3):509–510, 2016. PMID: 26833294.
[49] L. Ten Dam, WS. Frankhuizen, WHJP. Linssen, CS. Straathof, EH. Niks, K. Faber, A. Fock, JB. Kuks, E. Brusse, R. de Coo, N. Voermans, A. Verrips, JE. Hoogendijk, L. van der Pol, D. Westra, M. de Visser, AJ. van der Kooi, and I. Ginjaar. Autosomal recessive limb-girdle and miyoshi muscular dystrophies in the netherlands: The clinical and molecular spectrum of 244 patients. Clin Genet, 96(2):12…
[50] M. Brockington, DJ. Blake, P. Prandini, SC. Brown, S. Torelli, MA. Benson, CP. Ponting, B. Estournet, NB. Romero, E. Mercuri, T. Voit, CA. Sewry, P. Guicheney, and F. Muntoni. Mutations in the fukutin-related protein gene (fkrp) cause a form of congenital muscular dystrophy with secondary laminin alpha2 deficiency and abnormal glycosylation of alpha-dystroglycan. Am J Hum Genet, 69(6):1198–1…
[51] CT. Esapa, MA. Benson, JE. Schröder, E. Martin-Rendon, M. Brockington, SC. Brown, F. Muntoni, S. Kröger, and DJ. Blake. Functional requirements for fukutin-related protein in the golgi apparatus. Hum Mol Genet, 11 (26):3319–3331, 2002. PMID: 12471058.
[52] D. Atac, S. Koller, JVM. Hanson, S. Feil, A. Tiwari, A. Bahr, L. Baehr, I. Magyar, R. Kottke, C. Gerth-Kahlert, and W. Berger. Atonal homolog 7 (atoh7) loss-of-function mutations in predominant bilateral optic nerve hypoplasia. Hum Mol Genet, 29(1):132–148, 2020. PMID: 31696227.
[53] C. Chen, X. Fu, D. Zhang, Y. Li, Y. Xie, Y. Li, and Y. Huang. Varied pathways of stage ia lung adenocarcinomas discovered by integrated gene expression analysis. Int J Biol Sci, 7(5):551–566, 2011. PMCID: PMC3088877, PMID: 21552421.
[54] HM. Kearney, EC. Thorland, KK. Brown, F. Quintero-Rivera, and ST. South. American college of medical genetics standards and guidelines for interpretation and reporting of postnatal constitutional copy number variants. Genet Med, 13(7):680–685, 2011. PMID: 21681106.
[55] I. Kushima, B. Aleksic, M. Nakatochi, T. Shimamura, T. Okada, Y. Uno, M. Morikawa, K. Ishizuka, T. Shiino, H. Kimura, Y. Arioka, A. Yoshimi, Y. Takasaki, Y. Yu, Y. Nakamura, M. Yamamoto, T. Iidaka, S. Iritani, T. Inada, N. Ogawa, E. Shishido, Y. Torii, N. Kawano, Y. Omura, T. Yoshikawa, T. Uchiyama, T. Yamamoto, M. Ikeda, R. Hashimoto, H. Yamamori, Y. Yasuda, T. Someya, Y. Watanabe, J. Egawa…
[56] NA. Bersinger, DM. Wunder, MH. Birkhäuser, and MD. Mueller. Gene expression in cultured endometrium from women with different outcomes following ivf. Mol Hum Reprod, 14(8):475–484, 2008. PMID: 18539642.
[57] LR. Shiow, DW. Roadcap, K. Paris, SR. Watson, IL. Grigorova, T. Lebet, J. An, Y. Xu, CN. Jenne, N. Föger, RU. Sorensen, CC. Goodnow, JE. Bear, JM. Puck, and JG. Cyster. The actin regulator coronin 1a is mutant in a thymic egress-deficient mouse strain and in a patient with severe combined immunodeficiency. Nat Immunol, 9 (11):1307–1315, 2008. PMCID: PMC2672406, PMID: 18836449.
[58] A. Stray-Pedersen, E. Jouanguy, A. Crequer, AA. Bertuch, BS. Brown, SN. Jhangiani, DM. Muzny, T. Gambin, H. Sorte, G. Sasa, D. Metry, J. Campbell, MM. Sockrider, MK. Dishop, DM. Scollard, RA. Gibbs, EM. Mace, JS. Orange, JR. Lupski, JL. Casanova, and LM. Noroski. Compound heterozygous coro1a mutations in siblings with a mucocutaneous-immunodeficiency syndrome of epidermodysplasia verruciform…
[59] LA. Weiss, Y. Shen, JM. Korn, DE. Arking, DT. Miller, R. Fossdal, E. Saemundsen, H. Stefansson, MA. Ferreira, T. Green, OS. Platt, DM. Ruderfer, CA. Walsh, D. Altshuler, A. Chakravarti, RE. Tanzi, K. Stefansson, SL. Santangelo, JF. Gusella, P. Sklar, BL. Wu, and MJ. Daly. Association between microdeletion and microduplication at 16p11.2 and autism. N Engl J Med, 358(7):667–675, 2008. PMID: 1…
[60] DP. Moreira, K. Griesi-Oliveira, AL. Bossolani-Martins, NC. Lourenço, VN. Takahashi, KM. da Rocha, ES. Moreira, E. Vadasz, JG. Meira, D. Bertola, E. O’Halloran, TR. Magalhães, AC. Fett-Conte, and MR. Passos-Bueno. Investigation of 15q11-q13, 16p11.2 and 22q13 cnvs in autism spectrum disorder brazilian individuals with and without epilepsy. PLoS One, 9(9):e107705, 2014. PMCID: PMC4177849, PMI…
[61] V. Krishnan and SL. Zeichner. Host cell gene expression during human immunodeficiency virus type 1 latency and reactivation and effects of targeting genes that are differentially expressed in viral latency. J Virol, 78(17): 9458–9473, 2004. PMCID: PMC506933, PMID: 15308739.
[62] DB. Sparrow, A. McInerney-Leo, ZS. Gucev, B. Gardiner, M. Marshall, PJ. Leo, DL. Chapman, V. Tasic, A. Shishko, MA. Brown, EL. Duncan, and SL. Dunwoodie. Autosomal dominant spondylocostal dysostosis is caused by mutation in tbx6. Hum Mol Genet, 22(8):1625–1631, 2013. PMID: 23335591.
[63] JR. Lupski, C. Gonzaga-Jauregui, Y. Yang, MN. Bainbridge, S. Jhangiani, CJ. Buhay, CL. Kovar, M. Wang, AC. Hawes, JG. Reid, C. Eng, DM. Muzny, and RA. Gibbs. Exome sequencing resolves apparent incidental findings and reveals further complexity of sh3tc2 variant alleles causing charcot-marie-tooth neuropathy. Genome Med, 5(6):57, 2013. PMCID: PMC3706849, PMID: 23806086.
[64] Y. Yang, DM. Muzny, JG. Reid, MN. Bainbridge, A. Willis, PA. Ward, A. Braxton, J. Beuten, F. Xia, Z. Niu, M. Hardison, R. Person, MR. Bekheirnia, MS. Leduc, A. Kirby, P. Pham, J. Scull, M. Wang, Y. Ding, SE. Plon, JR. Lupski, AL. Beaudet, RA. Gibbs, and CM. Eng. Clinical whole-exome sequencing for the diagnosis of mendelian disorders. N Engl J Med, 369(16):1502–1511, 2013. PMCID: PMC4211433,…
[65] N. Wu, X. Ming, J. Xiao, Z. Wu, X. Chen, M. Shinawi, Y. Shen, G. Yu, J. Liu, H. Xie, ZS. Gucev, S. Liu, N. Yang, H. Al-Kateb, J. Chen, J. Zhang, N. Hauser, T. Zhang, V. Tasic, P. Liu, X. Su, X. Pan, C. Liu, L. Wang, J. Shen, J. Shen, Y. Chen, T. Zhang, J. Zhang, KW. Choy, J. Wang, Q. Wang, S. Li, W. Zhou, J. Guo, Y. Wang, C. Zhang, H. Zhao, Y. An, Y. Zhao, J. Wang, Z. Liu, Y. Zuo, Y. Tian, X…
[66] J. Lindberg, IG. Mills, D. Klevebring, W. Liu, M. Neiman, J. Xu, P. Wikström, P. Wiklund, F. Wiklund, L. Egevad, and H. Grönberg. The mitochondrial and autosomal mutation landscapes of prostate cancer. Eur Urol, 63(4): 702–708, 2013. PMID: 23265383.
[67] K. Wang, ST. Yuen, J. Xu, SP. Lee, HH. Yan, ST. Shi, HC. Siu, S. Deng, KM. Chu, S. Law, KH. Chan, AS. Chan, WY. Tsui, SL. Ho, AK. Chan, JL. Man, V. Foglizzo, MK. Ng, AS. Chan, YP. Ching, GH. Cheng, T. Xie, J. Fernandez, VS. Li, H. Clevers, PA. Rejto, M. Mao, and SY. Leung. Whole-genome sequencing and comprehensive molecular profiling identify new driver mutations in gastric cancer. Nat Genet…
[68] O. Baspinar, M. Kilinc, A. Balat, MA. Celkan, and Y. Coskun. Long tortuous aorta in a child with larsen syndrome. Can J Cardiol, 21(3):299–301, 2005. PMID: 15776121.
[69] M. Renard, T. Holm, R. Veith, BL. Callewaert, LC. Adès, O. Baspinar, A. Pickart, M. Dasouki, J. Hoyer, A. Rauch, P. Trapane, MG. Earing, PJ. Coucke, LY. Sakai, HC. Dietz, AM. De Paepe, and BL. Loeys. Altered tgfbeta signaling and cardiovascular manifestations in patients with autosomal recessive cutis laxa type i caused by fibulin-4 deficiency. Eur J Hum Genet, 18(8):895–901, 2010. PMCID: PM…
[70] V. Mathieu, C. Pirker, WM. Schmidt, S. Spiegl-Kreinecker, D. Lötsch, P. Heffeter, B. Hegedus, M. Grusch, R. Kiss, and W. Berger. Aggressiveness of human melanoma xenograft models is promoted by aneuploidy-driven gene expression deregulation. Oncotarget, 3(4):399–413, 2012. PMCID: PMC3380575, PMID: 22535842.
[71] SL. Van Driest, O. Gakh, SR. Ommen, G. Isaya, and MJ. Ackerman. Molecular and functional characterization of a human frataxin mutation found in hypertrophic cardiomyopathy. Mol Genet Metab, 85(4):280–285, 2005. PMID: 15936968.
[72] ML. Jauslin, T. Meier, RA. Smith, and MP. Murphy. Mitochondria-targeted antioxidants protect friedreich ataxia fibroblasts from endogenous oxidative stress more effectively than untargeted antioxidants. FASEB J, 17(13): 1972–1974, 2003. PMID: 12923074.
[73] M. Pandolfo. Frataxin deficiency and mitochondrial dysfunction. Mitochondrion, 2(1-2):87–93, 2002. PMID: 16120311.
[74] RA. Schoenfeld, E. Napoli, A. Wong, S. Zhan, L. Reutenauer, D. Morin, AR. Buckpitt, F. Taroni, B. Lonnerdal, M. Ristow, H. Puccio, and GA. Cortopassi. Frataxin deficiency alters heme pathway transcripts and decreases mitochondrial heme metabolites in mammalian cells. Hum Mol Genet, 14(24):3787–3799, 2005. PMID: 16239244.
[75] KZ. Bencze, KC. Kondapalli, JD. Cook, S. McMahon, C. Millán-Pacheco, N. Pastor, and TL. Stemmler. The structure and function of frataxin. Crit Rev Biochem Mol Biol, 41(5):269–291, 2006. PMCID: PMC2859089, PMID: 16911956.
[76] RB. Wilson. Iron dysregulation in friedreich ataxia. Semin Pediatr Neurol, 13(3):166–175, 2006. PMID: 17101455.
[77] M. Rai, E. Soragni, CJ. Chou, G. Barnes, S. Jones, JR. Rusche, JM. Gottesfeld, and M. Pandolfo. Two new pimelic diphenylamide hdac inhibitors induce sustained frataxin upregulation in cells from friedreich’s ataxia patients and in a mouse model. PLoS One, 5(1):e8825, 2010. PMCID: PMC2809102, PMID: 20098685.
[78] K. Kemp, E. Mallam, K. Hares, J. Witherick, N. Scolding, and A. Wilkins. Mesenchymal stem cells restore frataxin expression and increase hydrogen peroxide scavenging enzymes in friedreich ataxia fibroblasts. PLoS One, 6(10):e26098, 2011. PMCID: PMC3189234, PMID: 22016819.
[79] L. Li, L. Voullaire, C. Sandi, MA. Pook, PA. Ioannou, MB. Delatycki, and JP. Sarsero. Pharmacological screening using an fxn-egfp cellular genomic reporter assay for the therapy of friedreich ataxia. PLoS One, 8(2):e55940, 2013. PMCID: PMC3572186, PMID: 23418481.
[80] Y. Shen, MZ. McMackin, Y. Shan, A. Raetz, S. David, and G. Cortopassi. Frataxin deficiency promotes excess microglial dna damage and inflammation that is rescued by pj34. PLoS One, 11(3):e0151026, 2016. PMCID: PMC4783034, PMID: 26954031.
[81] L. Guo, Q. Wang, L. Weng, LA. Hauser, CJ. Strawser, AG. Rocha, A. Dancis, C. Mesaros, DR. Lynch, and IA. Blair. Liquid chromatography-high resolution mass spectrometry analysis of platelet frataxin as a protein biomarker for the rare disease friedreich’s ataxia. Anal Chem, 90(3):2216–2223, 2018. PMCID: PMC5817373, PMID: 29272104.
[82] L. Guo, Q. Wang, L. Weng, LA. Hauser, CJ. Strawser, C. Mesaros, DR. Lynch, and IA. Blair. Characterization of a new n-terminally acetylated extra-mitochondrial isoform of frataxin in human erythrocytes. Sci Rep, 8(1): 17043, 2018. PMCID: PMC6242848, PMID: 30451920.
[83] Y. Gui, G. Guo, Y. Huang, X. Hu, A. Tang, S. Gao, R. Wu, C. Chen, X. Li, L. Zhou, M. He, Z. Li, X. Sun, W. Jia, J. Chen, S. Yang, F. Zhou, X. Zhao, S. Wan, R. Ye, C. Liang, Z. Liu, P. Huang, C. Liu, H. Jiang, Y. Wang, H. Zheng, L. Sun, X. Liu, Z. Jiang, D. Feng, J. Chen, S. Wu, J. Zou, Z. Zhang, R. Yang, J. Zhao, C. Xu, W. Yin, Z. Guan, J. Ye, H. Zhang, J. Li, K. Kristiansen, ML. Nickerson, …
[84] Z. Zelenko, L. Aghajanova, JC. Irwin, and LC. Giudice. Nuclear receptor, coregulator signaling, and chromatin remodeling pathways suggest involvement of the epigenome in the steroid hormone response of endometrium and abnormalities in endometriosis. Reprod Sci, 19(2):152–162, 2012. PMCID: PMC3343132, PMID: 22138541.
[85] DM. Park, J. Li, H. Okamoto, O. Akeju, SH. Kim, I. Lubensky, A. Vortmeyer, J. Dambrosia, RJ. Weil, EH. Oldfield, JK. Park, and Z. Zhuang. N-cor pathway targeting induces glioblastoma derived cancer stem cell differentiation. Cell Cycle, 6(4):467–470, 2007. PMID: 17312396.
[86] J. Armenia, SAM. Wankowicz, D. Liu, J. Gao, R. Kundra, E. Reznik, WK. Chatila, D. Chakravarty, GC. Han, I. Coleman, B. Montgomery, C. Pritchard, C. Morrissey, CE. Barbieri, H. Beltran, A. Sboner, Z. Zafeiriou, S. Miranda, CM. Bielski, AV. Penson, C. Tolonen, FW. Huang, D. Robinson, YM. Wu, R. Lonigro, LA. Garraway, F. Demichelis, PW. Kantoff, ME. Taplin, W. Abida, BS. Taylor, HI. Scher, PS. …
[87] S. Chen, W. Lu, MF. Yueh, E. Rettenmeier, M. Liu, M. Paszek, J. Auwerx, RT. Yu, RM. Evans, K. Wang, M. Karin, and RH. Tukey. Intestinal ncor1, a regulator of epithelial cell maturation, controls neonatal hyperbilirubinemia. Proc Natl Acad Sci U S A, 114(8):E1432–E1440, 2017. PMCID: PMC5338369, PMID: 28167773.
[88] A. Fujimoto, M. Furuta, Y. Totoki, T. Tsunoda, M. Kato, Y. Shiraishi, H. Tanaka, H. Taniguchi, Y. Kawakami, M. Ueno, K. Gotoh, S. Ariizumi, CP. Wardell, S. Hayami, T. Nakamura, H. Aikata, K. Arihiro, KA. Boroevich, T. Abe, K. Nakano, K. Maejima, A. Sasaki-Oku, A. Ohsawa, T. Shibuya, H. Nakamura, N. Hama, F. Hosoda, Y. Arai, S. Ohashi, T. Urushidate, G. Nagae, S. Yamamoto, H. Ueda, K. Tatsuno…
[89] ZH. Zhang, H. Yamashita, T. Toyama, Y. Yamamoto, T. Kawasoe, M. Ibusuki, S. Tomita, H. Sugiura, S. Kobayashi, Y. Fujii, and H. Iwase. Nuclear corepressor 1 expression predicts response to first-line endocrine therapy for breast cancer patients on relapse. Chin Med J (Engl), 122(15):1764–1768, 2009. PMID: 19781322.
[90] KJ. Carss, G. Arno, M. Erwood, J. Stephens, A. Sanchis-Juan, S. Hull, K. Megy, D. Grozeva, E. Dewhurst, S. Malka, V. Plagnol, C. Penkett, K. Stirrups, R. Rizzo, G. Wright, D. Josifova, M. Bitner-Glindzicz, RH. Scott, E. Clement, L. Allen, R. Armstrong, AF. Brady, J. Carmichael, M. Chitre, RHH. Henderson, J. Hurst, RE. MacLaren, E. Murphy, J. Paterson, E. Rosser, DA. Thompson, E. Wakeling, WH…
[91] P. Szafranski, GK. Von Allmen, BH. Graham, AA. Wilfong, SH. Kang, JA. Ferreira, SJ. Upton, JB. Moeschler, W. Bi, JA. Rosenfeld, LG. Shaffer, S. Wai Cheung, P. Stankiewicz, and SR. Lalani. 6q22.1 microdeletion and susceptibility to pediatric epilepsy. Eur J Hum Genet, 23(2):173–179, 2015. PMCID: PMC4297903, PMID: 24824130.
[92] S. Hanein, I. Perrault, S. Gerber, G. Tanguy, F. Barbet, D. Ducroq, P. Calvas, H. Dollfus, C. Hamel, T. Lopponen, F. Munier, L. Santos, S. Shalev, D. Zafeiriou, JL. Dufier, A. Munnich, JM. Rozet, and J. Kaplan. Leber congenital amaurosis: comprehensive survey of the genetic heterogeneity, refinement of the clinical definition, and genotype-phenotype correlations as a strategy for molecular d…
[93] JC. Booij, RJ. Florijn, JB. ten Brink, W. Loves, F. Meire, MJ. van Schooneveld, PT. de Jong, and AA. Bergen. Identification of mutations in the aipl1, crb1, gucy2d, rpe65, and rpgrip1 genes in patients with juvenile retinitis pigmentosa. J Med Genet, 42(11):e67, 2005. PMCID: PMC1735944, PMID: 16272259.
[94] BH. Anderson, PR. Kasher, J. Mayer, M. Szynkiewicz, EM. Jenkinson, SS. Bhaskar, JE. Urquhart, SB. Daly, JE. Dickerson, J. O’Sullivan, EO. Leibundgut, J. Muter, GM. Abdel-Salem, R. Babul-Hirji, P. Baxter, A. Berger, L. Bonafé, JE. Brunstom-Hernandez, JA. Buckard, D. Chitayat, WK. Chong, DM. Cordelli, P. Ferreira, J. Fluss, EH. Forrest, E. Franzoni, C. Garone, SR. Hammans, G. Houge, I. Hughes,…
[95] A. Polvi, T. Linnankivi, T. Kivelä, R. Herva, JP. Keating, O. Mäkitie, D. Pareyson, L. Vainionpää, J. Lahtinen, I. Hovatta, H. Pihko, and AE. Lehesjoki. Mutations in ctc1, encoding the cts telomere maintenance complex component 1, cause cerebroretinal microangiopathy with calcifications and cysts. Am J Hum Genet, 90(3): 540–549, 2012. PMCID: PMC3309194, PMID: 22387016.
[96] MW. Ruijs, S. Verhoef, MA. Rookus, R. Pruntel, AH. van der Hout, FB. Hogervorst, I. Kluijt, RH. Sijmons, CM. Aalfs, A. Wagner, MG. Ausems, N. Hoogerbrugge, CJ. van Asperen, EB. Gomez Garcia, H. Meijers-Heijboer, LP. Ten Kate, FH. Menko, and LJ. van ’t Veer. Tp53 germline mutation testing in 180 families suspected of li-fraumeni syndrome: mutation detection rate and relative frequency of canc…
[97] A. Shlien, B. Baskin, MI. Achatz, DJ. Stavropoulos, KE. Nichols, L. Hudgins, CF. Morel, MP. Adam, N. Zhukova, L. Rotin, A. Novokmet, H. Druker, M. Shago, PN. Ray, P. Hainaut, and D. Malkin. A common molecular mechanism underlies two phenotypically distinct 17p13.1 microdeletion syndromes. Am J Hum Genet, 87(5): 631–642, 2010. PMCID: PMC2978979, PMID: 21056402.
[98] Y. Zerdoumi, J. Aury-Landas, C. Bonaïti-Pellié, C. Derambure, R. Sesboüé, M. Renaux-Petel, T. Frebourg, G. Bougeard, and JM. Flaman. Drastic effect of germline tp53 missense mutations in li-fraumeni patients. Hum Mutat, 34(3):453–461, 2013. PMID: 23172776.
[99] LR. Susswein, ML. Marshall, R. Nusbaum, KJ. Vogel Postula, SM. Weissman, L. Yackowski, EM. Vaccari, J. Bissonnette, JK. Booker, ML. Cremona, F. Gibellini, PD. Murphy, DE. Pineda-Alvarez, GD. Pollevick, Z. Xu, G. Richard, S. Bale, RT. Klein, KS. Hruska, and WK. Chung. Pathogenic and likely pathogenic variant prevalence among the first 10,000 patients referred for next-generation cancer panel …
[100] M. Weigell-Weber, S. Fokstuen, B. Török, G. Niemeyer, A. Schinzel, and M. Hergersberg. Codons 837 and 838 in the retinal guanylate cyclase gene on chromosome 17p: hot spots for mutations in autosomal dominant cone-rod dystrophy? Arch Ophthalmol, 118(2):300, 2000. PMID: 10676808.
[101] SE. Wilkie, RJ. Newbold, E. Deery, CE. Walker, I. Stinton, V. Ramamurthy, JB. Hurley, SS. Bhattacharya, MJ. Warren, and DM. Hunt. Functional characterization of missense mutations at codon 838 in retinal guanylate cyclase correlates with disease severity in patients with autosomal dominant cone-rod dystrophy. Hum Mol Genet, 9(20):3065–3073, 2000. PMID: 11115851.
[102] AM. Payne, AG. Morris, SM. Downes, S. Johnson, AC. Bird, AT. Moore, SS. Bhattacharya, and DM. Hunt. Clustering and frequency of mutations in the retinal guanylate cyclase (gucy2d) gene in patients with dominant cone-rod dystrophies. J Med Genet, 38(9):611–614, 2001. PMCID: PMC1734946, PMID: 11565546.
[103] N. Udar, S. Yelchits, M. Chalukya, V. Yellore, S. Nusinowitz, R. Silva-Garcia, T. Vrabec, I. Hussles Maumenee, L. Donoso, and KW. Small. Identification of gucy2d gene mutations in cord5 families and evidence of incomplete penetrance. Hum Mutat, 21(2):170–171, 2003. PMID: 12552567.
[104] D. Zobor, E. Zrenner, B. Wissinger, S. Kohl, and H. Jägle. Gucy2d- or guca1a-related autosomal dominant cone-rod dystrophy: is there a phenotypic difference? Retina, 34(8):1576–1587, 2014. PMID: 24875811.
[105] F. Jiang, K. Xu, X. Zhang, Y. Xie, F. Bai, and Y. Li. Gucy2d mutations in a chinese cohort with autosomal dominant cone or cone-rod dystrophies. Doc Ophthalmol, 131(2):105–114, 2015. PMID: 26298565.
[106] C. Jespersgaard, M. Fang, M. Bertelsen, X. Dang, H. Jensen, Y. Chen, N. Bech, L. Dai, T. Rosenberg, J. Zhang, LB. Møller, Z. Tümer, K. Brøndum-Nielsen, and K. Grønskov. Molecular genetic analysis using targeted ngs analysis of 677 individuals with retinal dystrophy. Sci Rep, 9(1):1219, 2019. PMCID: PMC6362094, PMID: 30718709.
[107] J. Maggi, S. Koller, L. Bähr, S. Feil, F. Kivrak Pfiffner, JVM. Hanson, A. Maspoli, C. Gerth-Kahlert, and W. Berger. Long-range pcr-based ngs applications to diagnose mendelian retinal diseases. Int J Mol Sci, 22(4), 2021. PMCID: PMC7913364, PMID: 33546218.
[108] G. Dodt, DG. Kim, SA. Reimann, BE. Reuber, K. McCabe, SJ. Gould, and SJ. Mihalik. L-pipecolic acid oxidase, a human enzyme essential for the degradation of l-pipecolic acid, is most similar to the monomeric sarcosine oxidases. Biochem J, (Pt 3):487–494, 2000. PMCID: PMC1220782, PMID: 10642506.
[109] EB. Kaminsky, V. Kaul, J. Paschall, DM. Church, B. Bunke, D. Kunig, D. Moreno-De-Luca, A. Moreno-De-Luca, JG. Mulle, ST. Warren, G. Richard, JG. Compton, AE. Fuller, TJ. Gliem, S. Huang, MN. Collinson, SJ. Beal, T. Ackley, DL. Pickering, DM. Golden, E. Aston, H. Whitby, S. Shetty, MR. Rossi, MK. Rudd, ST. South, AR. Brothman, WG. Sanger, RK. Iyer, JA. Crolla, EC. Thorland, S. Aradhya, DH. L…
[110] D. Moreno-De-Luca, SJ. Sanders, AJ. Willsey, JG. Mulle, JK. Lowe, DH. Geschwind, MW. State, CL. Martin, and DH. Ledbetter. Using large clinical data sets to infer pathogenicity for rare copy number variants in autism cohorts. Mol Psychiatry, 18(10):1090–1095, 2013. PMCID: PMC3720840, PMID: 23044707.
[111] VM. Leppa, SN. Kravitz, CL. Martin, J. Andrieux, C. Le Caignec, D. Martin-Coignard, C. DyBuncio, SJ. Sanders, JK. Lowe, RM. Cantor, and DH. Geschwind. Rare inherited and de novo cnvs reveal complex contributions to asd risk in multiplex families. Am J Hum Genet, 99(3):540–554, 2016. PMCID: PMC5011063, PMID: 27569545.
[112] JE. Posey, JA. Rosenfeld, RA. James, M. Bainbridge, Z. Niu, X. Wang, S. Dhar, W. Wiszniewski, ZH. Akdemir, T. Gambin, F. Xia, RE. Person, M. Walkiewicz, CA. Shaw, VR. Sutton, AL. Beaudet, D. Muzny, CM. Eng, Y. Yang, RA. Gibbs, JR. Lupski, E. Boerwinkle, and SE. Plon. Molecular diagnostic experience of whole-exome sequencing in adult patients. Genet Med, 18(7):678–685, 2016. PMCID: PMC489299…
[113] E. Turro, WJ. Astle, K. Megy, S. Gräf, D. Greene, O. Shamardina, HL. Allen, A. Sanchis-Juan, M. Frontini, C. Thys, J. Stephens, R. Mapeta, OS. Burren, K. Downes, M. Haimel, S. Tuna, SVV. Deevi, TJ. Aitman, DL. Bennett, P. Calleja, K. Carss, MJ. Caulfield, PF. Chinnery, PH. Dixon, DP. Gale, R. James, A. Koziell, MA. Laffan, AP. Levine, ER. Maher, HS. Markus, J. Morales, NW. Morrell, AD. Mumf…
[114] XD. Hao, P. Chen, YY. Zhang, SX. Li, WY. Shi, and H. Gao. De novo mutations of tuba3d are associated with keratoconus. Sci Rep, 7(1):13570, 2017. PMCID: PMC5648796, PMID: 29051577.
[115] MD. AbdulHameed, GJ. Tawa, K. Kumar, DL. Ippolito, JA. Lewis, JD. Stallings, and A. Wallqvist. Systems level analysis and identification of pathways and networks associated with liver fibrosis. PLoS One, 9(11):e112193, 2014. PMCID: PMC4224449, PMID: 25380136.
[116] ML. Xu, XJ. Yu, JQ. Zhao, Y. Du, WJ. Xia, Q. Su, MM. Du, Q. Yang, J. Qi, Y. Li, SW. Zhou, GQ. Zhu, HB. Li, and YM. Kang. Calcitriol ameliorated autonomic dysfunction and hypertension by down-regulating inflammation and oxidative stress in the paraventricular nucleus of shr. Toxicol Appl Pharmacol, 394:114950, 2020. PMID: 32147540.
[117] M. Zhao, Y. Feng, J. Xiao, J. Liang, Y. Yin, and D. Chen. Sodium tanshinone iia sulfonate prevents hypoxic trophoblast-induced endothelial cell dysfunction via targeting hmgb1 release. J Biochem Mol Toxicol, 31(7), 2017. PMID: 28294475.
[118] SY. Lin, YY. Wang, WY. Chen, SL. Liao, ST. Chou, CP. Yang, and CJ. Chen. Hepatoprotective activities of rosmarinic acid against extrahepatic cholestasis in rats. Food Chem Toxicol, 108(Pt A):214–223, 2017. PMID: 28789951.
[119] J. Zhang, K. Wang, J. Zhang, SS. Liu, L. Dai, and JY. Zhang. Using proteomic approach to identify tumor-associated proteins as biomarkers in human esophageal squamous cell carcinoma. J Proteome Res, 10 (6):2863–2872, 2011. PMCID: PMC3119842, PMID: 21517111.
[120] W. Zhang, M. Zhang, Z. Wang, Y. Cheng, H. Liu, Z. Zhou, B. Han, B. Chen, H. Yao, and J. Chao. Neogambogic acid prevents silica-induced fibrosis via inhibition of high-mobility group box 1 and mcp-1-induced protein 1. Toxicol Appl Pharmacol, 309:129–140, 2016. PMID: 27616297.
[121] N. Loukili, N. Rosenblatt-Velin, J. Li, S. Clerc, P. Pacher, F. Feihl, B. Waeber, and L. Liaudet. Peroxynitrite induces hmgb1 release by cardiac cells in vitro and hmgb1 upregulation in the infarcted myocardium in vivo. Cardiovasc Res, 89(3):586–594, 2011. PMCID: PMC3028979, PMID: 21113057.
[122] D. Tang, R. Kang, W. Xiao, H. Zhang, MT. Lotze, H. Wang, and X. Xiao. Quercetin prevents lps-induced high-mobility group box 1 release and proinflammatory function. Am J Respir Cell Mol Biol, 41(6):651–660, 2009. PMCID: PMC2784404, PMID: 19265175.
[123] T. Nishida, M. Tsubota, Y. Kawaishi, H. Yamanishi, N. Kamitani, F. Sekiguchi, H. Ishikura, K. Liu, M. Nishibori, and A. Kawabata. Involvement of high mobility group box 1 in the development and maintenance of chemotherapy-induced peripheral neuropathy in rats. Toxicology, 365:48–58, 2016. PMID: 27474498.
[124] W. Lee, SK. Ku, TH. Kim, and JS. Bae. Emodin-6-o-β-d-glucoside inhibits hmgb1-induced inflammatory responses in vitro and in vivo. Food Chem Toxicol, 52:97–9104, 2013. PMID: 23146691.
[125] M. Gao, Z. Hu, Y. Zheng, Y. Zeng, X. Shen, D. Zhong, and F. He. Peroxisome proliferator-activated receptor γ agonist troglitazone inhibits high mobility group box 1 expression in endothelial cells via suppressing transcriptional activity of nuclear factor κb and activator protein 1. Shock, 36(3):228–234, 2011. PMID: 21617575.
[126] TH. Kim, SK. Ku, and JS. Bae. Inhibitory effects of kaempferol-3-o-sophoroside on hmgb1-mediated proinflammatory responses. Food Chem Toxicol, 50(3-4):1118–1123, 2012. PMID: 22178603.
[127] EJ. Yang, W. Lee, SK. Ku, KS. Song, and JS. Bae. Anti-inflammatory activities of oleanolic acid on hmgb1 activated huvecs. Food Chem Toxicol, 50(5):1288–1294, 2012. PMID: 22386814.
[128] W. Lee, SK. Ku, JW. Bae, and JS. Bae. Inhibitory effects of lycopene on hmgb1-mediated pro-inflammatory responses in both cellular and animal models. Food Chem Toxicol, 50(6):1826–1833, 2012. PMID: 22429818.
[129] DJ. Antoine, DP. Williams, A. Kipar, RE. Jenkins, SL. Regan, JG. Sathish, NR. Kitteringham, and BK. Park. High-mobility group box-1 protein and keratin-18, circulating serum proteins informative of acetaminophen-induced necrosis and apoptosis in vivo. Toxicol Sci, 112(2):521–531, 2009. PMID: 19783637.
[130] YM. Allette, MR. Due, SM. Wilson, P. Feldman, MS. Ripsch, R. Khanna, and FA. White. Identification of a functional interaction of hmgb1 with receptor for advanced glycation end-products in a model of neuropathic pain. Brain Behav Immun, 42:169–177, 2014. PMCID: PMC4560334, PMID: 25014009.
[131] SJ. Schomisch, DG. Murdock, N. Hedayati, JL. Carino, EJ. Lesnefsky, and BL. Cmolik. Cardioplegia prevents ischemia-induced transcriptional alterations of cytoprotective genes in rat hearts: a dna microarray study. J Thorac Cardiovasc Surg, 130(4):1151, 2005. PMID: 16214533.
[132] SJ. Hsiao, MA. Karajannis, D. Diolaiti, MM. Mansukhani, JG. Bender, AL. Kung, and JH. Garvin. A novel, potentially targetable tmem106b-braf fusion in pleomorphic xanthoastrocytoma. Cold Spring Harb Mol Case Stud, 3(2):a001396, 2017. PMCID: PMC5334470, PMID: 28299358.
[133] CL. Galligan, E. Baig, V. Bykerk, EC. Keystone, and EN. Fish. Distinctive gene expression signatures in rheumatoid arthritis synovial tissue fibroblast cells: correlates with disease activity. Genes Immun, 8(6): 480–491, 2007. PMID: 17568789.
[134] W. Zhang, K. Murao, X. Zhang, K. Matsumoto, S. Diah, M. Okada, K. Miyake, N. Kawai, Z. Fei, and T. Tamiya. Resveratrol represses ykl-40 expression in human glioma u87 cells. BMC Cancer, 10:593, 2010. PMCID: PMC2988030, PMID: 21029458.
[135] BM. Ku, YK. Lee, J. Ryu, JY. Jeong, J. Choi, KM. Eun, HY. Shin, DG. Kim, EM. Hwang, JC. Yoo, JY. Park, GS. Roh, HJ. Kim, GJ. Cho, WS. Choi, SH. Paek, and SS. Kang. Chi3l1 (ykl-40) is expressed in human gliomas and regulates the invasion, growth and survival of glioma cells. Int J Cancer, 128(6):1316–1326, 2011. PMID: 20506295.
[136] C. Ruiz-Romero, V. Calamia, J. Mateos, V. Carreira, M. Martínez-Gomariz, M. Fernández, and FJ. Blanco. Mitochondrial dysregulation of osteoarthritic human articular chondrocytes analyzed by proteomics: a decrease in mitochondrial superoxide dismutase points to a redox imbalance. Mol Cell Proteomics, 8(1):172–189, 2009. PMCID: PMC2713027, PMID: 18784066.
[137] M. Argos, MG. Kibriya, F. Parvez, F. Jasmine, M. Rakibuz-Zaman, and H. Ahsan. Gene expression profiles in peripheral lymphocytes by arsenic exposure and skin lesion status in a bangladeshi population. Cancer Epidemiol Biomarkers Prev, 15(7):1367–1375, 2006. PMID: 16835338.
[138] BJ. Andersen, BA. Rosa, J. Kupritz, A. Meite, T. Serge, MI. Hertz, K. Curtis, CL. King, M. Mitreva, PU. Fischer, and GJ. Weil. Systems analysis-based assessment of post-treatment adverse events in lymphatic filariasis. PLoS Negl Trop Dis, 13(9):e0007697, 2019. PMCID: PMC6762072, PMID: 31557154.
[139] RA. Spanjaard, KM. Whren, C. Graves, and J. Bhawan. Tumor necrosis factor receptor superfamily member troy is a novel melanoma biomarker and potential therapeutic target. Int J Cancer, 120(6):1304–1310, 2007. PMID: 17187358.
[140] JX. Bei, Y. Li, WH. Jia, BJ. Feng, G. Zhou, LZ. Chen, QS. Feng, HQ. Low, H. Zhang, F. He, ES. Tai, T. Kang, ET. Liu, J. Liu, and YX. Zeng. A genome-wide association study of nasopharyngeal carcinoma identifies three new susceptibility loci. Nat Genet, 42(7):599–603, 2010. PMID: 20512145.
[141] RR. Reams, D. Agrawal, MB. Davis, S. Yoder, FT. Odedina, N. Kumar, JM. Higginbotham, T. Akinremi, S. Suther, and KF. Soliman. Microarray comparison of prostate tumor gene expression in african-american and caucasian american males: a pilot project study. Infect Agent Cancer, (Suppl 1):S3, 2009. PMCID: PMC2638462, PMID: 19208208.
[142] H. Tummala, AD. Dokal, A. Walne, A. Ellison, S. Cardoso, S. Amirthasigamanipillai, M. Kirwan, I. Browne, JK. Sidhu, V. Rajeeve, A. Rio-Machin, AA. Seraihi, AS. Duncombe, M. Jenner, OP. Smith, H. Enright, A. Norton, T. Aksu, NY. Özbek, N. Pontikos, P. Cutillas, I. Dokal, and T. Vulliamy. Genome instability is a consequence of transcription deficiency in patients with bone marrow failure harb…
[143] E. Dardiotis, E. Karampinis, V. Siokas, AM. Aloizou, D. Rikos, S. Ralli, D. Papadimitriou, DP. Bogdanos, and GM. Hadjigeorgiou. Ercc6l2 rs591486 polymorphism and risk for amyotrophic lateral sclerosis in greek population. Neurol Sci, 40(6):1237–1244, 2019. PMID: 30879219.
[144] CC. Sun, Q. Zhou, W. Hu, SJ. Li, F. Zhang, ZL. Chen, G. Li, ZY. Bi, YY. Bi, FY. Gong, T. Bo, ZP. Yuan, WD. Hu, BT. Zhan, Q. Zhang, QZ. Tang, and DJ. Li. Transcriptional e2f1/2/5/8 as potential targets and transcriptional e2f3/6/7 as new biomarkers for the prognosis of human lung carcinoma. Aging (Albany NY), 10(5):973–987, 2018. PMCID: PMC5990399, PMID: 29754146.
[145] W. Cai, DS. Casey, and JC. Dekkers. Selection response and genetic parameters for residual feed intake in yorkshire swine. J Anim Sci, 86(2):287–298, 2008. PMID: 17998435.
[146] AG. Ozuna, RR. Rowland, JC. Nietfeld, MA. Kerrigan, JC. Dekkers, and CR. Wyatt. Preliminary findings of a previously unrecognized porcine primary immunodeficiency disorder. Vet Pathol, 50(1):144–146, 2013. PMID: 22903400.
[147] MT. Basel, S. Balivada, AP. Beck, MA. Kerrigan, MM. Pyle, JC. Dekkers, CR. Wyatt, RR. Rowland, DE. Anderson, SH. Bossmann, and DL. Troyer. Human xenografts are not rejected in a naturally occurring immunodeficient porcine line: a human tumor model in pigs. Biores Open Access, 1(2):63–68, 2012. PMCID: PMC3559234, PMID: 23514746.
[148] CL. Ewen, AG. Cino-Ozuna, H. He, MA. Kerrigan, JC. Dekkers, CK. Tuggle, RR. Rowland, and CR. Wyatt. Analysis of blood leukocytes in a naturally occurring immunodeficiency of pigs shows the defect is localized to b and t cells. Vet Immunol Immunopathol, 162(3-4):174–179, 2014. PMID: 25454085.
[149] EH. Waide, JC. Dekkers, JW. Ross, RR. Rowland, CR. Wyatt, CL. Ewen, AB. Evans, DM. Thekkoot, NJ. Boddicker, NV. Serão, NM. Ellinwood, and CK. Tuggle. Not all scid pigs are created equally: Two independent mutations in the artemis gene cause scid in pigs. J Immunol, 195(7):3171–3179, 2015. PMCID: PMC5621739, PMID: 26320255.
[150] Y. Wang, Y. Le, W. Zhao, Y. Lin, Y. Wu, C. Yu, J. Xiong, F. Zou, H. Dong, S. Cai, and H. Zhao. Short thymic stromal lymphopoietin attenuates toluene diisocyanate-induced airway inflammation and inhibits high mobility group box 1-receptor for advanced glycation end products and long thymic stromal lymphopoietin expression. Toxicol Sci, 157(2):276–290, 2017. PMID: 28329851.
[151] E. Castellsagué, S. González, M. Nadal, O. Campos, E. Guinó, M. Urioste, I. Blanco, T. Frebourg, and G. Capellá. Detection of apc gene deletions using quantitative multiplex pcr of short fluorescent fragments. Clin Chem, 54(7):1132–1140, 2008. PMID: 18487285.
[152] M. De Rosa, M. Galatola, S. Borriello, F. Duraturo, S. Masone, and P. Izzo. Implication of adenomatous polyposis coli and mutyh mutations in familial colorectal polyposis. Dis Colon Rectum, 52(2):268–274, 2009. PMID: 19279422.
[153] A. Rohlin, Y. Engwall, K. Fritzell, K. Göransson, A. Bergsten, Z. Einbeigi, M. Nilbert, P. Karlsson, J. Björk, and M. Nordling. Inactivation of promoter 1b of apc causes partial gene silencing: evidence for a significant role of the promoter in regulation and causative of familial adenomatous polyposis. Oncogene, 30(50):4977–4989, 2011. PMCID: PMC3240859, PMID: 21643010.
[154] ME. Rothenberg, JM. Spergel, JD. Sherrill, K. Annaiah, LJ. Martin, A. Cianferoni, L. Gober, C. Kim, J. Glessner, E. Frackelton, K. Thomas, C. Blanchard, C. Liacouras, R. Verma, S. Aceves, MH. Collins, T. Brown-Whitehorn, PE. Putnam, JP. Franciosi, RM. Chiavacci, SF. Grant, JP. Abonia, PM. Sleiman, and H. Hakonarson. Common variants at 5q22 associate with pediatric eosinophilic esophagitis. …
[155] DG. Torgerson, EJ. Ampleford, GY. Chiu, WJ. Gauderman, CR. Gignoux, PE. Graves, BE. Himes, AM. Levin, RA. Mathias, DB. Hancock, JW. Baurley, C. Eng, DA. Stern, JC. Celedón, N. Rafaels, D. Capurso, DV. Conti, LA. Roth, M. Soto-Quiros, A. Togias, X. Li, RA. Myers, I. Romieu, DJ. Van Den Berg, D. Hu, NN. Hansel, RD. Hernandez, E. Israel, MT. Salam, J. Galanter, PC. Avila, L. Avila, JR. Rodriqu…
[156] M. Iyoda, KL. Hudkins, TA. Wietecha, MC. Banas, S. Guo, G. Liu, L. Wang, J. Kowalewska, and CE. Alpers. All-trans-retinoic acid aggravates cryoglobulin-associated membranoproliferative glomerulonephritis in mice. Nephrol Dial Transplant, 22(12):3451–3461, 2007. PMID: 17686814.
[157] M. Li, P. Hener, Z. Zhang, S. Kato, D. Metzger, and P. Chambon. Topical vitamin d3 and low-calcemic analogs induce thymic stromal lymphopoietin in mouse keratinocytes and trigger an atopic dermatitis. Proc Natl Acad Sci U S A, 103(31):11736–11741, 2006. PMCID: PMC1544239, PMID: 16880407.
[158] Z. Zhu, MH. Oh, J. Yu, YJ. Liu, and T. Zheng. The role of tslp in il-13-induced atopic march. Sci Rep, 1:23, 2011. PMCID: PMC3251897, PMID: 22355542.
[159] CS. Hau, N. Kanda, and S. Watanabe. Suppressive effects of antimycotics on thymic stromal lymphopoietin production in human keratinocytes. J Dermatol Sci, 71(3):174–183, 2013. PMID: 23688403.
[160] T. Hidaka, E. Ogawa, EH. Kobayashi, T. Suzuki, R. Funayama, T. Nagashima, T. Fujimura, S. Aiba, K. Nakayama, R. Okuyama, and M. Yamamoto. The aryl hydrocarbon receptor ahr links atopic dermatitis and air pollution via induction of the neurotrophic factor artemin. Nat Immunol, 18(1):64–73, 2017. PMID: 27869817.
[161] S. Monemi, G. Spaeth, A. DaSilva, S. Popinchalk, E. Ilitchev, J. Liebmann, R. Ritch, E. Héon, RP. Crick, A. Child, and M. Sarfarazi. Identification of a novel adult-onset primary open-angle glaucoma (poag) gene on 5q22.1. Hum Mol Genet, 14(6):725–733, 2005. PMID: 15677485.
[162] F. Pasutto, CY. Mardin, K. Michels-Rautenstrauss, BH. Weber, H. Sticht, G. Chavarria-Soley, B. Rautenstrauss, F. Kruse, and A. Reis. Profiling of wdr36 missense variants in german patients with glaucoma. Invest Ophthalmol Vis Sci, 49(1):270–274, 2008. PMID: 18172102.
[163] TK. Footz, JL. Johnson, S. Dubois, N. Boivin, V. Raymond, and MA. Walter. Glaucoma-associated wdr36 variants encode functional defects in a yeast model system. Hum Mol Genet, 18(7):1276–1287, 2009. PMID: 19150991.
[164] JS. Berg, M. Adams, N. Nassar, C. Bizon, K. Lee, CP. Schmitt, KC. Wilhelmsen, and JP. Evans. An informatics approach to analyzing the incidentalome. Genet Med, 15(1):36–44, 2013. PMCID: PMC3538953, PMID: 22995991.
[165] Y. Freudenberg-Hua, J. Freudenberg, V. Vacic, A. Abhyankar, AK. Emde, D. Ben-Avraham, N. Barzilai, D. Oschwald, E. Christen, J. Koppel, B. Greenwald, RB. Darnell, S. Germer, G. Atzmon, and P. Davies. Disease variants in genomes of 44 centenarians. Mol Genet Genomic Med, 2(5):438–450, 2014. PMCID: PMC4190879, PMID: 25333069.
[166] X. Shen, H. Ying, Y. Qiu, JS. Park, R. Shyam, ZL. Chi, T. Iwata, and BY. Yue. Processing of optineurin in neuronal cells. J Biol Chem, 286(5):3618–3629, 2011. PMCID: PMC3030366, PMID: 21059646.
[167] DF. Gudbjartsson, US. Bjornsdottir, E. Halapi, A. Helgadottir, P. Sulem, GM. Jonsdottir, G. Thorleifsson, H. Helgadottir, V. Steinthorsdottir, H. Stefansson, C. Williams, J. Hui, J. Beilby, NM. Warrington, A. James, LJ. Palmer, GH. Koppelman, A. Heinzmann, M. Krueger, HM. Boezen, A. Wheatley, J. Altmuller, HD. Shin, ST. Uh, HS. Cheong, B. Jonsdottir, D. Gislason, CS. Park, LM. Rasmussen, C.…
[168] F. Connell, K. Kalidas, P. Ostergaard, G. Brice, T. Homfray, L. Roberts, DJ. Bunyan, S. Mitton, S. Mansour, P. Mortimer, and S. Jeffery. Linkage and sequence analysis indicate that ccbe1 is mutated in recessively inherited generalised lymphatic dysplasia. Hum Genet, 127(2):231–241, 2010. PMID: 19911200.
[169] M. Alders, BM. Hogan, E. Gjini, F. Salehi, L. Al-Gazali, EA. Hennekam, EE. Holmberg, MM. Mannens, MF. Mulder, GJ. Offerhaus, TE. Prescott, EJ. Schroor, JB. Verheij, M. Witte, PJ. Zwijnenburg, M. Vikkula, S. Schulte-Merker, and RC. Hennekam. Mutations in ccbe1 cause generalized lymph vessel dysplasia in humans. Nat Genet, 41(12):1272–1274, 2009. PMID: 19935664.
[170] S. Yadav, S. Mukhopadhyay, M. Anbalagan, and N. Makridakis. Somatic mutations in catalytic core of polk reported in prostate cancer alter translesion dna synthesis. Hum Mutat, 36(9):873–880, 2015. PMCID: PMC4537374, PMID: 26046662.
[171] AC. Bostian, L. Maddukuri, MR. Reed, T. Savenka, JH. Hartman, L. Davis, DL. Pouncey, GP. Miller, and RL. Eoff. Kynurenine signaling increases dna polymerase kappa expression and promotes genomic instability in glioblastoma cells. Chem Res Toxicol, 29(1):101–108, 2016. PMCID: PMC4718841, PMID: 26651356.
[172] JD. Smith, AV. Hing, CM. Clarke, NM. Johnson, FA. Perez, SS. Park, JA. Horst, B. Mecham, L. Maves, DA. Nickerson, and ML. Cunningham. Exome sequencing identifies a recurrent de novo zswim6 mutation associated with acromelic frontonasal dysostosis. Am J Hum Genet, 95(2):235–240, 2014. PMCID: PMC4129399, PMID: 25105228.
[173] SR. Twigg, LB. Ousager, KA. Miller, Y. Zhou, SC. Elalaoui, A. Sefiani, GS. Bak, H. Hove, LK. Hansen, CR. Fagerberg, M. Tajir, and AO. Wilkie. Acromelic frontonasal dysostosis and zswim6 mutation: phenotypic spectrum and mosaicism. Clin Genet, 90(3):270–275, 2016. PMCID: PMC5025718, PMID: 26706854.
[174] M. Cai, S. Dai, W. Chen, C. Xia, L. Lu, S. Dai, J. Qi, M. Wang, M. Wang, L. Zhou, F. Lei, T. Zuo, H. Zeng, and X. Zhao. Environmental factors, seven gwas-identified susceptibility loci, and risk of gastric cancer and its precursors in a chinese population. Cancer Med, 6(3):708–720, 2017. PMCID: PMC5345626, PMID: 28220687.
[175] Y. Kinoshita, K. Takasu, T. Yuri, K. Yoshizawa, N. Uehara, A. Kimura, H. Miki, A. Tsubura, and N. Shikata. Two cases of malignant peritoneal mesothelioma without asbestos exposure: cytologic and immunohistochemical features. Ann Diagn Pathol, 17(1):99–9103, 2013. PMID: 22784439.
[176] H. Helgason, T. Rafnar, HS. Olafsdottir, JG. Jonasson, A. Sigurdsson, SN. Stacey, A. Jonasdottir, L. Tryggvadottir, K. Alexiusdottir, A. Haraldsson, L. le Roux, J. Gudmundsson, H. Johannsdottir, A. Oddsson, A. Gylfason, OT. Magnusson, G. Masson, T. Jonsson, H. Skuladottir, DF. Gudbjartsson, U. Thorsteinsdottir, P. Sulem, and K. Stefansson. Loss-of-function variants in atm confer risk of gas…
[177] A. Kirby, A. Gnirke, DB. Jaffe, V. Barešová, N. Pochet, B. Blumenstiel, C. Ye, D. Aird, C. Stevens, JT. Robinson, MN. Cabili, I. Gat-Viks, E. Kelliher, R. Daza, M. DeFelice, H. Hůlková, J. Sovová, P. Vylet’al, C. Antignac, M. Guttman, RE. Handsaker, D. Perrin, S. Steelman, S. Sigurdsson, SJ. Scheinman, C. Sougnez, K. Cibulskis, M. Parkin, T. Green, E. Rossin, MC. Zody, RJ. Xavier, MR. Poll…
[178] J. Creaney, A. Segal, G. Sterrett, MA. Platten, E. Baker, AR. Murch, AK. Nowak, BW. Robinson, and MJ. Millward. Overexpression and altered glycosylation of muc1 in malignant mesothelioma. Br J Cancer, 98(9): 1562–1569, 2008. PMCID: PMC2391110, PMID: 18454162.
[179] X. Xu, L. Bai, W. Chen, MT. Padilla, Y. Liu, KC. Kim, SA. Belinsky, and Y. Lin. Muc1 contributes to bpde-induced human bronchial epithelial cell transformation through facilitating egfr activation. PLoS One, 7(3):e33846, 2012. PMCID: PMC3310874, PMID: 22457794.
[180] SP. Treon, JA. Mollick, M. Urashima, G. Teoh, D. Chauhan, A. Ogata, N. Raje, JH. Hilgers, L. Nadler, AR. Belch, LM. Pilarski, and KC. Anderson. Muc-1 core protein is expressed on multiple myeloma cells and is induced by dexamethasone. Blood, 93(4):1287–1298, 1999. PMID: 9949172.
[181] MR. Bekheirnia, N. Bekheirnia, MN. Bainbridge, S. Gu, ZH. Coban Akdemir, T. Gambin, NK. Janzen, SN. Jhangiani, DM. Muzny, M. Michael, ED. Brewer, E. Elenberg, AS. Kale, AA. Riley, SJ. Swartz, DA. Scott, Y. Yang, PR. Srivaths, SE. Wenderfer, J. Bodurtha, CD. Applegate, M. Velinov, A. Myers, L. Borovik, WJ. Craigen, NA. Hanchard, JA. Rosenfeld, RA. Lewis, ET. Gonzales, RA. Gibbs, JW. Belmont,…
[182] T. Drgon, PW. Zhang, C. Johnson, D. Walther, J. Hess, M. Nino, and GR. Uhl. Genome wide association for addiction: replicated results and comparisons of two analytic approaches. PLoS One, 5(1):e8832, 2010. PMCID: PMC2809089, PMID: 20098672.
[183] CR. Marshall, A. Noor, JB. Vincent, AC. Lionel, L. Feuk, J. Skaug, M. Shago, R. Moessner, D. Pinto, Y. Ren, B. Thiruvahindrapduram, A. Fiebig, S. Schreiber, J. Friedman, CE. Ketelaars, YJ. Vos, C. Ficicioglu, S. Kirkpatrick, R. Nicolson, L. Sloman, A. Summers, CA. Gibbons, A. Teebi, D. Chitayat, R. Weksberg, A. Thompson, C. Vardy, V. Crosbie, S. Luscombe, R. Baatjes, L. Zwaigenbaum, W. Robe…
[184] A. Noor, A. Whibley, CR. Marshall, PJ. Gianakopoulos, A. Piton, AR. Carson, M. Orlic-Milacic, AC. Lionel, D. Sato, D. Pinto, I. Drmic, C. Noakes, L. Senman, X. Zhang, R. Mo, J. Gauthier, J. Crosbie, AT. Pagnamenta, J. Munson, AM. Estes, A. Fiebig, A. Franke, S. Schreiber, AF. Stewart, R. Roberts, R. McPherson, SJ. Guter, EH. Cook, G. Dawson, GD. Schellenberg, A. Battaglia, E. Maestrini, L. …
[185] AB. Van Kuilenburg, P. Vreken, NG. Abeling, HD. Bakker, R. Meinsma, H. Van Lenthe, RA. De Abreu, JA. Smeitink, H. Kayserili, MY. Apak, E. Christensen, I. Holopainen, K. Pulkki, D. Riva, G. Botteon, E. Holme, M. Tulinius, WJ. Kleijer, FA. Beemer, M. Duran, KE. Niezen-Koning, GP. Smit, C. Jakobs, LM. Smit, and AH. Van Gennip. Genotype and phenotype in patients with dihydropyrimidine dehydroge…
[186] P. Jézéquel, MP. Joalland, G. Milano, D. Lanoë, G. Ricolleau, E. Marie-Christine, and R. Deporte-Fety. Common dpyd mutation associated with 5-fluorouracil toxicity detected by pcr-mediated site-directed mutagenesis. Clin Chem, 46(2):309–310, 2000. PMID: 10657402.
[187] ES. Collie-Duguid, MC. Etienne, G. Milano, and HL. McLeod. Known variant dpyd alleles do not explain dpd deficiency in cancer patients. Pharmacogenetics, 10(3):217–223, 2000. PMID: 10803677.
[188] AB. van Kuilenburg, J. Haasjes, DJ. Richel, L. Zoetekouw, H. Van Lenthe, RA. De Abreu, JG. Maring, P. Vreken, and AH. van Gennip. Clinical implications of dihydropyrimidine dehydrogenase (dpd) deficiency in patients with severe 5-fluorouracil-associated toxicity: identification of new mutations in the dpd gene. Clin Cancer Res, 6 (12):4705–4712, 2000. PMID: 11156223.
[189] AB. van Kuilenburg, EW. Muller, J. Haasjes, R. Meinsma, L. Zoetekouw, HR. Waterham, F. Baas, DJ. Richel, and AH. van Gennip. Lethal outcome of a patient with a complete dihydropyrimidine dehydrogenase (dpd) deficiency after administration of 5-fluorouracil: frequency of the common ivs14+1g>a mutation causing dpd deficiency. Clin Cancer Res, 7(5):1149–1153, 2001. PMID: 11350878.
[190] M. Raida, W. Schwabe, P. Häusler, AB. Van Kuilenburg, AH. Van Gennip, D. Behnke, and K. Höffken. Prevalence of a common point mutation in the dihydropyrimidine dehydrogenase (dpd) gene within the 5’-splice donor site of intron 14 in patients with severe 5-fluorouracil (5-fu)- related toxicity compared with controls. Clin Cancer Res, 7(9):2832–2839, 2001. PMID: 11555601.
[191] MR. Johnson, K. Wang, and RB. Diasio. Profound dihydropyrimidine dehydrogenase deficiency resulting from a novel compound heterozygote genotype. Clin Cancer Res, 8(3):768–774, 2002. PMID: 11895907.
[192] JG. Maring, AB. van Kuilenburg, J. Haasjes, H. Piersma, HJ. Groen, DR. Uges, AH. Van Gennip, and EG. De Vries. Reduced 5-fu clearance in a patient with low dpd activity due to heterozygosity for a mutant allele of the dpyd gene. Br J Cancer, 86(7):1028–1033, 2002. PMCID: PMC2364178, PMID: 11953843.
[193] AB. van Kuilenburg, D. Dobritzsch, R. Meinsma, J. Haasjes, HR. Waterham, MJ. Nowaczyk, GD. Maropoulos, G. Hein, H. Kalhoff, JM. Kirk, H. Baaske, A. Aukett, JA. Duley, KP. Ward, Y. Lindqvist, and AH. van Gennip. Novel disease-causing mutations in the dihydropyrimidine dehydrogenase gene interpreted by analysis of the three-dimensional protein structure. Biochem J, 364(Pt 1):157–163, 2002. PM…
[194] AB. Van Kuilenburg, R. Meinsma, L. Zoetekouw, and AH. Van Gennip. Increased risk of grade iv neutropenia after administration of 5-fluorouracil due to a dihydropyrimidine dehydrogenase deficiency: high prevalence of the ivs14+1g>a mutation. Int J Cancer, 101(3):253–258, 2002. PMID: 12209976.
[195] AB. Van Kuilenburg, R. Meinsma, L. Zoetekouw, and AH. Van Gennip. High prevalence of the ivs14 + 1g>a mutation in the dihydropyrimidine dehydrogenase gene of patients with severe 5-fluorouracil-associated toxicity. Pharmacogenetics, 12(7):555–558, 2002. PMID: 12360106.
[196] H. Ezzeldin, MR. Johnson, Y. Okamoto, and R. Diasio. Denaturing high performance liquid chromatography analysis of the dpyd gene in patients with lethal 5-fluorouracil toxicity. Clin Cancer Res, 9(8):3021–3028, 2003. PMID: 12912951.
[197] N. Salgueiro, I. Veiga, M. Fragoso, O. Sousa, N. Costa, ML. Pellon, E. Sanches, JG. dos Santos, MR. Teixeira, and S. Castedo. Mutations in exon 14 of dihydropyrimidine dehydrogenase and 5-fluorouracil toxicity in portuguese colorectal cancer patients. Genet Med, 6(2):102–107, 2004. PMID: 15017333.
[198] M. Steiner, M. Seule, B. Steiner, I. Bauer, M. Freund, CH. Köhne, and P. Schuff-Werner. 5-fluorouracil/irinotecan induced lethal toxicity as a result of a combined pharmacogenetic syndrome: report of a case. J Clin Pathol, 58 (5):553–555, 2005. PMCID: PMC1770668, PMID: 15858133.
[199] NA. Al-Sanna’a, AB. Van Kuilenburg, TM. Atrak, MA. Abdul-Jabbar, and AH. Van Gennip. Dihydropyrimidine dehydrogenase deficiency presenting at birth. J Inherit Metab Dis, 28(5):793–796, 2005. PMID: 16151913.
[200] HH. Ezzeldin, AM. Lee, LK. Mattison, and RB. Diasio. Methylation of the dpyd promoter: an alternative mechanism for dihydropyrimidine dehydrogenase deficiency in cancer patients. Clin Cancer Res, 11(24 Pt 1): 8699–8705, 2005. PMID: 16361556.
[201] R. Largillier, MC. Etienne-Grimaldi, JL. Formento, J. Ciccolini, JF. Nebbia, A. Ginot, M. Francoual, N. Renée, JM. Ferrero, C. Foa, M. Namer, B. Lacarelle, and G. Milano. Pharmacogenetics of capecitabine in advanced breast cancer patients. Clin Cancer Res, 12(18):5496–5502, 2006. PMID: 17000685.
[202] M. Boisdron-Celle, G. Remaud, S. Traore, AL. Poirier, L. Gamelin, A. Morel, and E. Gamelin. 5-fluorouracil-related severe toxicity: a comparison of different methods for the pretherapeutic detection of dihydropyrimidine dehydrogenase deficiency. Cancer Lett, 249(2):271–282, 2007. PMID: 17064846.
[203] A. Morel, M. Boisdron-Celle, L. Fey, P. Soulie, MC. Craipeau, S. Traore, and E. Gamelin. Clinical relevance of different dihydropyrimidine dehydrogenase gene single nucleotide polymorphisms on 5-fluorouracil tolerance. Mol Cancer Ther, 5(11):2895–2904, 2006. PMID: 17121937.
[204] MW. Saif, H. Ezzeldin, K. Vance, S. Sellers, and RB. Diasio. Dpyd*2a mutation: the most common mutation associated with dpd deficiency. Cancer Chemother Pharmacol, 60(4):503–507, 2007. PMID: 17165084.
[205] J. Salgado, N. Zabalegui, C. Gil, I. Monreal, J. Rodríguez, and J. García-Foncillas. Polymorphisms in the thymidylate synthase and dihydropyrimidine dehydrogenase genes predict response and toxicity to capecitabine-raltitrexed in colorectal cancer. Oncol Rep, 17(2):325–328, 2007. PMID: 17203168.
[206] N. Magné, MC. Etienne-Grimaldi, L. Cals, N. Renée, JL. Formento, M. Francoual, and G. Milano. Dihydropyrimidine dehydrogenase activity and the ivs14+1g>a mutation in patients developing 5fu-related toxicity. Br J Clin Pharmacol, 64(2):237–240, 2007. PMCID: PMC2000632, PMID: 17335544.
[207] O. Capitain, M. Boisdron-Celle, AL. Poirier, S. Abadie-Lacourtoisie, A. Morel, and E. Gamelin. The influence of fluorouracil outcome parameters on tolerance and efficacy in patients with advanced colorectal cancer. Pharmacogenomics J, 8(4):256–267, 2008. PMID: 17700593.
[208] M. Schwab, UM. Zanger, C. Marx, E. Schaeffeler, K. Klein, J. Dippon, R. Kerb, J. Blievernicht, J. Fischer, U. Hofmann, C. Bokemeyer, and M. Eichelbaum. Role of genetic and nongenetic factors for fluorouracil treatment-related severe toxicity: a prospective clinical trial by the german 5-fu toxicity study group. J Clin Oncol, 26(13):2131–2138, 2008. PMID: 18299612.
[209] V. Sulzyc-Bielicka, A. Bińczak-Kuleta, W. Pioch, J. Kładny, K. Gziut, D. Bielicki, and A. Ciechanowicz. 5-fluorouracil toxicity-attributable ivs14 + 1g > a mutation of the dihydropyrimidine dehydrogenase gene in polish colorectal cancer patients. Pharmacol Rep, 60(2):238–242, 2008. PMID: 18443386.
[210] AB. van Kuilenburg, JG. Maring, A. Schalhorn, C. Terborg, H. Schmalenberg, D. Behnke, W. Schwabe, K. Jabschinsky, and P. Hausler. Pharmacokinetics of 5-fluorouracil in patients heterozygous for the ivs14+1g > a mutation in the dihydropyrimidine dehydrogenase gene. Nucleosides Nucleotides Nucleic Acids, 27(6):692–698, 2008. PMID: 18600527.
[211] E. Gross, B. Busse, M. Riemenschneider, S. Neubauer, K. Seck, HG. Klein, M. Kiechle, F. Lordick, and A. Meindl. Strong association of a common dihydropyrimidine dehydrogenase gene polymorphism with fluoropyrimidine-related toxicity in cancer patients. PLoS One, 3(12):e4003, 2008. PMCID: PMC2602733, PMID: 19104657.
[212] Z. Kleibl, J. Fidlerova, P. Kleiblova, S. Kormunda, M. Bilek, K. Bouskova, J. Sevcik, and J. Novotny. Influence of dihydropyrimidine dehydrogenase gene (dpyd) coding sequence variants on the development of fluoropyrimidine-related toxicity in patients with high-grade toxicity and patients with excellent tolerance of fluoropyrimidine-based chemotherapy. Neoplasma, 56(4):303–316, 2009. PMID: …
[213] A. Loganayagam, M. Arenas-Hernandez, L. Fairbanks, P. Ross, JD. Sanderson, and AM. Marinaki. The contribution of deleterious dpyd gene sequence variants to fluoropyrimidine toxicity in british cancer patients. Cancer Chemother Pharmacol, 65(2):403–406, 2010. PMID: 19795123.
[214] MS. Braun, SD. Richman, L. Thompson, CL. Daly, AM. Meade, JW. Adlard, JM. Allan, MK. Parmar, P. Quirke, and MT. Seymour. Association of molecular markers with toxicity outcomes in a randomized trial of chemotherapy for advanced colorectal cancer: the focus trial. J Clin Oncol, 27(33):5519–5528, 2009. PMID: 19858398.
[215] V. Boige, J. Mendiboure, JP. Pignon, MA. Loriot, M. Castaing, M. Barrois, D. Malka, DA. Trégouët, O. Bouché, D. Le Corre, I. Miran, C. Mulot, M. Ducreux, P. Beaune, and P. Laurent-Puig. Pharmacogenetic assessment of toxicity and outcome in patients with metastatic colorectal cancer treated with lv5fu2, folfox, and folfiri: Ffcd 2000-05. J Clin Oncol, 28(15):2556–2564, 2010. PMID: 20385995.
[216] T. Cerić, N. Obralić, L. Kapur-Pojskić, D. Macić, S. Beslija, A. Pasić, and S. Cerić. Investigation of ivs14 + 1g > a polymorphism of dpyd gene in a group of bosnian patients treated with 5-fluorouracil and capecitabine. Bosn J Basic Med Sci, 10(2):133–139, 2010. PMCID: PMC5509399, PMID: 20507294.
[217] HL. McLeod, DJ. Sargent, S. Marsh, EM. Green, CR. King, CS. Fuchs, RK. Ramanathan, SK. Williamson, BP. Findlay, SN. Thibodeau, A. Grothey, RF. Morton, and RM. Goldberg. Pharmacogenetic predictors of adverse events and response to chemotherapy in metastatic colorectal cancer: results from north american gastrointestinal intergroup trial n9741. J Clin Oncol, 28(20):3227–3233, 2010. PMCID: PMC…
[218] AB. van Kuilenburg, J. Meijer, AN. Mul, R. Meinsma, V. Schmid, D. Dobritzsch, RC. Hennekam, MM. Mannens, M. Kiechle, MC. Etienne-Grimaldi, HJ. Klümpen, JG. Maring, VA. Derleyn, E. Maartense, G. Milano, R. Vijzelaar, and E. Gross. Intragenic deletions and a deep intronic mutation affecting pre-mrna splicing in the dihydropyrimidine dehydrogenase gene as novel mechanisms causing 5-fluorouraci…
[219] J. Savva-Bordalo, J. Ramalho-Carvalho, M. Pinheiro, VL. Costa, A. Rodrigues, PC. Dias, I. Veiga, M. Machado, MR. Teixeira, R. Henrique, and C. Jerónimo. Promoter methylation and large intragenic rearrangements of dpyd are not implicated in severe toxicity to 5-fluorouracil-based chemotherapy in gastrointestinal cancer patients. BMC Cancer, 10:470, 2010. PMCID: PMC2940808, PMID: 20809970.
[220] MH. Kristensen, PL. Pedersen, GV. Melsen, J. Ellehauge, and J. Mejer. Variants in the dihydropyrimidine dehydrogenase, methylenetetrahydrofolate reductase and thymidylate synthase genes predict early toxicity of 5-fluorouracil in colorectal cancer patients. J Int Med Res, 38(3):870–883, 2010. PMID: 20819423.
[221] P. Cellier, B. Leduc, L. Martin, B. Vié, C. Chevelle, V. Vendrely, A. Salemkour, C. Carrie, G. Calais, P. Burtin, L. Campion, M. Boisdron-Celle, A. Morel, V. Berger, and E. Gamelin. Phase ii study of preoperative radiation plus concurrent daily tegafur-uracil (uft) with leucovorin for locally advanced rectal cancer. BMC Cancer, 11:98, 2011. PMCID: PMC3070684, PMID: 21410976.
[222] MJ. Deenen, J. Tol, AM. Burylo, VD. Doodeman, A. de Boer, A. Vincent, HJ. Guchelaar, PH. Smits, JH. Beijnen, CJ. Punt, JH. Schellens, and A. Cats. Relationship between single nucleotide polymorphisms and haplotypes in dpyd and toxicity and efficacy of capecitabine in advanced colorectal cancer. Clin Cancer Res, 17(10): 3455–3468, 2011. PMID: 21498394.
[223] CA. Galván, OC. Elbarcha, EJ. Fernández, DM. Beltramo, and NW. Soria. Genetic profiling of gstp1, dpyd, fcgr2a, fcgr3a and ccnd1 genes in an argentinian population. Clin Biochem, 44(13):1058–1061, 2011. PMID: 21723269.
[224] U. Amstutz, TK. Froehlich, and CR. Largiadèr. Dihydropyrimidine dehydrogenase gene as a major predictor of severe 5-fluorouracil toxicity. Pharmacogenomics, 12(9):1321–1336, 2011. PMID: 21919607.
[225] AB. van Kuilenburg, P. Häusler, A. Schalhorn, MW. Tanck, JH. Proost, C. Terborg, D. Behnke, W. Schwabe, K. Jabschinsky, and JG. Maring. Evaluation of 5-fluorouracil pharmacokinetics in cancer patients with a c.1905+1g>a mutation in dpyd by means of a bayesian limited sampling strategy. Clin Pharmacokinet, 51(3): 163–174, 2012. PMID: 22339448.
[226] M. Whirl-Carrillo, EM. McDonagh, JM. Hebert, L. Gong, K. Sangkuhl, CF. Thorn, RB. Altman, and TE. Klein. Pharmacogenomics knowledge for personalized medicine. Clin Pharmacol Ther, 92(4):414–417, 2012. PMCID: PMC3660037, PMID: 22992668.
[227] SM. Offer, NJ. Wegner, C. Fossum, K. Wang, and RB. Diasio. Phenotypic profiling of dpyd variations relevant to 5-fluorouracil sensitivity using real-time cellular analysis and in vitro measurement of enzyme activity. Cancer Res, 73(6):1958–1968, 2013. PMCID: PMC3602211, PMID: 23328581.
[228] E. Borràs, E. Dotor, A. Arcusa, MJ. Gamundi, I. Hernan, M. de Sousa Dias, B. Mañé, JA. Agúndez, M. Blanca, and M. Carballo. High-resolution melting analysis of the common c.1905+1g>a mutation causing dihydropyrimidine dehydrogenase deficiency and lethal 5-fluorouracil toxicity. Front Genet, 3:312, 2012. PMCID: PMC3547229, PMID: 23335937.
[229] D. Dhawan, H. Panchal, S. Shukla, and H. Padh. Genetic variability & chemotoxicity of 5-fluorouracil & cisplatin in head & neck cancer patients: a preliminary study. Indian J Med Res, 137(1):125–129, 2013. PMCID: PMC3657875, PMID: 23481061.
[230] E. Magnani, E. Farnetti, D. Nicoli, B. Casali, L. Savoldi, C. Focaccetti, C. Boni, A. Albini, and M. Banzi. Fluoropyrimidine toxicity in patients with dihydropyrimidine dehydrogenase splice site variant: the need for further revision of dose and schedule. Intern Emerg Med, 8(5):417–423, 2013. PMID: 23585145.
[231] MW. Saif. Dihydropyrimidine dehydrogenase gene (dpyd) polymorphism among caucasian and non-caucasian patients with 5-fu- and capecitabine-related toxicity using full sequencing of dpyd. Cancer Genomics Proteomics, 10(2):89–92, 2013. PMID: 23603345.
[232] A. Loganayagam, M. Arenas Hernandez, A. Corrigan, L. Fairbanks, CM. Lewis, P. Harper, N. Maisey, P. Ross, JD. Sanderson, and AM. Marinaki. Pharmacogenetic variants in the dpyd, tyms, cda and mthfr genes are clinically significant predictors of fluoropyrimidine toxicity. Br J Cancer, 108(12):2505–2515, 2013. PMCID: PMC3694243, PMID: 23736036.
[233] S. Terrazzino, S. Cargnin, M. Del Re, R. Danesi, PL. Canonico, and AA. Genazzani. Dpyd ivs14+1g>a and 2846a>t genotyping for the prediction of severe fluoropyrimidine-related toxicity: a meta-analysis. Pharmacogenomics, 14(11):1255–1272, 2013. PMID: 23930673.
[234] BA. Jennings, YK. Loke, J. Skinner, M. Keane, GS. Chu, R. Turner, D. Epurescu, A. Barrett, and G. Willis. Evaluating predictive pharmacogenetic signatures of adverse events in colorectal cancer patients treated with fluoropyrimidines. PLoS One, 8(10):e78053, 2013. PMCID: PMC3805522, PMID: 24167597.
[235] D. Rosmarin, C. Palles, D. Church, E. Domingo, A. Jones, E. Johnstone, H. Wang, S. Love, P. Julier, C. Scudder, G. Nicholson, A. Gonzalez-Neira, M. Martin, D. Sargent, E. Green, H. McLeod, UM. Zanger, M. Schwab, M. Braun, M. Seymour, L. Thompson, B. Lacas, V. Boige, N. Ribelles, S. Afzal, H. Enghusen, SA. Jensen, MC. Etienne-Grimaldi, G. Milano, M. Wadelius, B. Glimelius, H. Garmo, M. Gusel…
[236] D. Rosmarin, C. Palles, A. Pagnamenta, K. Kaur, G. Pita, M. Martin, E. Domingo, A. Jones, K. Howarth, L. Freeman-Mills, E. Johnstone, H. Wang, S. Love, C. Scudder, P. Julier, C. Fernández-Rozadilla, C. Ruiz-Ponte, A. Carracedo, S. Castellvi-Bel, A. Castells, A. Gonzalez-Neira, J. Taylor, R. Kerr, D. Kerr, and I. Tomlinson. A candidate gene study of capecitabine-related toxicity in colorecta…
[237] SM. Offer, CC. Fossum, NJ. Wegner, AJ. Stuflesser, GL. Butterfield, and RB. Diasio. Comparative functional analysis of dpyd variants of potential clinical relevance to dihydropyrimidine dehydrogenase activity. Cancer Res, 74(9):2545–2554, 2014. PMCID: PMC4012613, PMID: 24648345.
[238] B. Suarez Martinez-Falero and R. Gillmore. A rare cause of susceptibility to neutropenic sepsis in a patient with metastatic pancreas cancer. BMJ Case Rep, 2014, 2014. PMCID: PMC3987224, PMID: 24700034.
[239] X. Cai, JM. Fang, P. Xue, WF. Song, J. Hu, HL. Gu, HY. Yang, and LW. Wang. The role of ivs14+1 g > a genotype detection in the dihydropyrimidine dehydrogenase gene and pharmacokinetic monitoring of 5-fluorouracil in the individualized adjustment of 5-fluorouracil for patients with local advanced and metastatic colorectal cancer: a preliminary report. Eur Rev Med Pharmacol Sci, 18(8):1247–12…
[240] TK. Froehlich, U. Amstutz, S. Aebi, M. Joerger, and CR. Largiadèr. Clinical importance of risk variants in the dihydropyrimidine dehydrogenase gene for the prediction of early-onset fluoropyrimidine toxicity. Int J Cancer, 136(3):730–739, 2015. PMID: 24923815.
[241] AM. Lee, Q. Shi, E. Pavey, SR. Alberts, DJ. Sargent, FA. Sinicrope, JL. Berenberg, RM. Goldberg, and RB. Diasio. Dpyd variants as predictors of 5-fluorouracil toxicity in adjuvant colon cancer treatment (ncctg n0147). J Natl Cancer Inst, 106(12), 2014. PMCID: PMC4271081, PMID: 25381393.
[242] J. Sistonen, B. Büchel, TK. Froehlich, D. Kummer, S. Fontana, M. Joerger, AB. van Kuilenburg, and CR. Largiadèr. Predicting 5-fluorouracil toxicity: Dpd genotype and 5,6-dihydrouracil:uracil ratio. Pharmacogenomics, 15(13):1653–1666, 2014. PMID: 25410891.
[243] X. Zhu, S. Petrovski, P. Xie, EK. Ruzzo, YF. Lu, KM. McSweeney, B. Ben-Zeev, A. Nissenkorn, Y. Anikster, D. Oz-Levi, RS. Dhindsa, Y. Hitomi, K. Schoch, RC. Spillmann, G. Heimer, D. Marek-Yagel, M. Tzadok, Y. Han, G. Worley, J. Goldstein, YH. Jiang, D. Lancet, E. Pras, V. Shashi, D. McHale, AC. Need, and DB. Goldstein. Whole-exome sequencing in undiagnosed genetic diseases: interpreting 119 …
[244] M. Joerger, AD. Huitema, H. Boot, A. Cats, VD. Doodeman, PH. Smits, L. Vainchtein, H. Rosing, I. Meijerman, M. Zueger, D. Meulendijks, TD. Cerny, JH. Beijnen, and JH. Schellens. Germline tyms genotype is highly predictive in patients with metastatic gastrointestinal malignancies receiving capecitabine-based chemotherapy. Cancer Chemother Pharmacol, 75(4):763–772, 2015. PMID: 25677447.
[245] G. Toffoli, L. Giodini, A. Buonadonna, M. Berretta, A. De Paoli, S. Scalone, G. Miolo, E. Mini, S. Nobili, S. Lonardi, N. Pella, G. Lo Re, M. Montico, R. Roncato, E. Dreussi, S. Gagno, and E. Cecchin. Clinical validity of a dpyd-based pharmacogenetic test to predict severe toxicity to fluoropyrimidines. Int J Cancer, 137(12): 2971–2980, 2015. PMID: 26099996.
[246] G. Gentile, A. Botticelli, L. Lionetto, F. Mazzuca, M. Simmaco, P. Marchetti, and M. Borro. Genotype-phenotype correlations in 5-fluorouracil metabolism: a candidate dpyd haplotype to improve toxicity prediction. Pharmacogenomics J, 16(4):320–325, 2016. PMID: 26216193.
[247] F. Thomas, I. Hennebelle, C. Delmas, I. Lochon, C. Dhelens, C. Garnier Tixidre, A. Bonadona, N. Penel, A. Goncalves, JP. Delord, C. Toulas, and E. Chatelut. Genotyping of a family with a novel deleterious dpyd mutation supports the pretherapeutic screening of dpd deficiency with dihydrouracil/uracil ratio. Clin Pharmacol Ther, 99(2):235–242, 2016. PMID: 26265035.
[248] D. Meulendijks, LM. Henricks, GS. Sonke, MJ. Deenen, TK. Froehlich, U. Amstutz, CR. Largiadèr, BA. Jennings, AM. Marinaki, JD. Sanderson, Z. Kleibl, P. Kleiblova, M. Schwab, UM. Zanger, C. Palles, I. Tomlinson, E. Gross, AB. van Kuilenburg, CJ. Punt, M. Koopman, JH. Beijnen, A. Cats, and JH. Schellens. Clinical relevance of dpyd variants c.1679t>g, c.1236g>a/hapb3, and c.1601g>a as predicto…
[249] V. Boige, M. Vincent, P. Alexandre, S. Tejpar, S. Landolfi, K. Le Malicot, R. Greil, PJ. Cuyle, M. Yilmaz, R. Faroux, A. Matzdorff, R. Salazar, C. Lepage, J. Taieb, and P. Laurent-Puig. Dpyd genotyping to predict adverse events following treatment with fluorouracil-based adjuvant chemotherapy in patients with stage iii colon cancer: A secondary analysis of the petacc-8 randomized clinical t…
[250] ABPV. Kuilenburg, J. Meijer, MWT. Tanck, D. Dobritzsch, L. Zoetekouw, LL. Dekkers, J. Roelofsen, R. Meinsma, M. Wymenga, W. Kulik, B. Büchel, RCM. Hennekam, and CR. Largiadèr. Phenotypic and clinical implications of variants in the dihydropyrimidine dehydrogenase gene. Biochim Biophys Acta, 1862(4):754–762, 2016. PMID: 26804652.
[251] XQ. Zhao, WJ. Cao, HP. Yang, XW. Yang, P. Tang, L. Sun, and X. Gao. Dpyd gene polymorphisms are associated with risk and chemotherapy prognosis in pediatric patients with acute lymphoblastic leukemia. Tumour Biol, 37(8):10393–10402, 2016. PMID: 26846104.
[252] F. Mazzuca, M. Borro, A. Botticelli, E. Mazzotti, L. Marchetti, G. Gentile, M. La Torre, L. Lionetto, M. Simmaco, and P. Marchetti. Pre-treatment evaluation of 5-fluorouracil degradation rate: association of poor and ultra-rapid metabolism with severe toxicity in a colorectal cancer patients cohort. Oncotarget, 7(15):20612–20620, 2016. PMCID: PMC4991479, PMID: 26967565.
[253] G. Milano. Highlight on dpyd gene polymorphisms and treatment by capecitabine (.). Scand J Clin Lab Invest Suppl, 245:30–33, 2016. PMID: 27454530.
[254] M. Borro, A. Botticelli, F. Mazzuca, EC. Onesti, G. Gentile, A. Romiti, B. Cerbelli, E. Mazzotti, L. Marchetti, L. Lionetto, M. Simmaco, and P. Marchetti. Pre-treatment assay of 5-fluorouracil degradation rate (5-fudr) to improve prediction of 5-fluorouracil toxicity in gastro-esophageal cancer. Oncotarget, 8(8):14050–14057, 2017. PMCID: PMC5355161, PMID: 27738344.
[255] M. Roberto, A. Romiti, A. Botticelli, F. Mazzuca, L. Lionetto, G. Gentile, I. Paris, R. Falcone, M. Bassanelli, FR. Di Pietro, CE. Onesti, E. Anselmi, S. Macrini, M. Simmaco, and P. Marchetti. Evaluation of 5-fluorouracil degradation rate and pharmacogenetic profiling to predict toxicity following adjuvant capecitabine. Eur J Clin Pharmacol, 73(2):157–164, 2017. PMID: 27864592.
[256] Q. Nie, S. Shrestha, EE. Tapper, CS. Trogstad-Isaacson, KJ. Bouchonville, AM. Lee, R. Wu, CR. Jerde, Z. Wang, PA. Kubica, SM. Offer, and RB. Diasio. Quantitative contribution of rs75017182 to dihydropyrimidine dehydrogenase mrna splicing and enzyme activity. Clin Pharmacol Ther, 102(4):662–670, 2017. PMCID: PMC6138243, PMID: 28295243.
[257] MC. Etienne-Grimaldi, JC. Boyer, C. Beroud, L. Mbatchi, A. van Kuilenburg, C. Bobin-Dubigeon, F. Thomas, E. Chatelut, JL. Merlin, F. Pinguet, C. Ferrand, J. Meijer, A. Evrard, L. Llorca, G. Romieu, P. Follana, T. Bachelot, L. Chaigneau, X. Pivot, V. Dieras, R. Largillier, M. Mousseau, A. Goncalves, H. Roché, J. Bonneterre, V. Servent, N. Dohollou, Y. Château, E. Chamorey, JP. Desvignes, D. …
[258] LM. Henricks, EJM. Siemerink, H. Rosing, J. Meijer, SMI. Goorden, AM. Polstra, L. Zoetekouw, A. Cats, JHM. Schellens, and ABP. van Kuilenburg. Capecitabine-based treatment of a patient with a novel dpyd genotype and complete dihydropyrimidine dehydrogenase deficiency. Int J Cancer, 142(2):424–430, 2018. PMID: 28929491.
[259] A. Ruzzo, F. Graziano, F. Galli, F. Galli, E. Rulli, S. Lonardi, M. Ronzoni, B. Massidda, V. Zagonel, N. Pella, C. Mucciarini, R. Labianca, MT. Ionta, I. Bagaloni, E. Veltri, P. Sozzi, S. Barni, V. Ricci, L. Foltran, M. Nicolini, E. Biondi, A. Bramati, D. Turci, S. Lazzarelli, C. Verusio, F. Bergamo, A. Sobrero, L. Frontini, M. Menghi, and M. Magnani. Dihydropyrimidine dehydrogenase pharmac…
[260] NA. Nahid, MNH. Apu, MR. Islam, S. Shabnaz, SM. Chowdhury, MU. Ahmed, Z. Nahar, MS. Islam, MS. Islam, and A. Hasnat. Dpyd*2a and mthfr c677t predict toxicity and efficacy, respectively, in patients on chemotherapy with 5-fluorouracil for colorectal cancer. Cancer Chemother Pharmacol, 81(1):119–129, 2018. PMID: 29134491.
[261] U. Amstutz, LM. Henricks, SM. Offer, J. Barbarino, JHM. Schellens, JJ. Swen, TE. Klein, HL. McLeod, KE. Caudle, RB. Diasio, and M. Schwab. Clinical pharmacogenetics implementation consortium (cpic) guideline for dihydropyrimidine dehydrogenase genotype and fluoropyrimidine dosing: 2017 update. Clin Pharmacol Ther, 103(2):210–216, 2018. PMCID: PMC5760397, PMID: 29152729.
[262] LM. Henricks, CATC. Lunenburg, FM. de Man, D. Meulendijks, GWJ. Frederix, E. Kienhuis, GJ. Creemers, A. Baars, VO. Dezentjé, ALT. Imholz, FJF. Jeurissen, JEA. Portielje, RLH. Jansen, P. Hamberg, AJ. Ten Tije, HJ. Droogendijk, M. Koopman, P. Nieboer, MHW. van de Poel, CMPW. Mandigers, H. Rosing, JH. Beijnen, EV. Werkhoven, ABP. van Kuilenburg, RHN. van Schaik, RHJ. Mathijssen, JJ. Swen, H. G…
[263] R. Meinsma, P. Fernandez-Salguero, AB. Van Kuilenburg, AH. Van Gennip, and FJ. Gonzalez. Human polymorphism in drug metabolism: mutation in the dihydropyrimidine dehydrogenase gene results in exon skipping and thymine uracilurea. DNA Cell Biol, 14(1):1–6, 1995. PMID: 7832988.
[264] AH. van Gennip, NG. Abeling, AE. Stroomer, H. van Lenthe, and HD. Bakker. Clinical and biochemical findings in six patients with pyrimidine degradation defects. J Inherit Metab Dis, 17(1):130–132, 1994. PMID: 8051923.
[265] X. Wei, HL. McLeod, J. McMurrough, FJ. Gonzalez, and P. Fernandez-Salguero. Molecular basis of the human dihydropyrimidine dehydrogenase deficiency and 5-fluorouracil toxicity. J Clin Invest, 98(3):610–615, 1996. PMCID: PMC507468, PMID: 8698850.
[266] P. Vreken, AB. Van Kuilenburg, R. Meinsma, GP. Smit, HD. Bakker, RA. De Abreu, and AH. van Gennip. A point mutation in an invariant splice donor site leads to exon skipping in two unrelated dutch patients with dihydropyrimidine dehydrogenase deficiency. J Inherit Metab Dis, 19(5):645–654, 1996. PMID: 8892022.
[267] I. Holopainen, K. Pulkki, OJ. Heinonen, K. Näntö-Salonen, L. Haataja, J. Greter, E. Holme, AB. van Kuilenburg, P. Vreken, and AH. van Gennip. Partial epilepsy in a girl with a symptom-free sister: first two finnish patients with dihydropyrimidine dehydrogenase deficiency. J Inherit Metab Dis, 20(5):719–720, 1997. PMID: 9323575.
[268] P. Vreken, AB. Van Kuilenburg, R. Meinsma, and AH. van Gennip. Dihydropyrimidine dehydrogenase (dpd) deficiency: identification and expression of missense mutations c29r, r886h and r235w. Hum Genet, 101(3): 333–338, 1997. PMID: 9439663.
[269] AB. Van Kuilenburg, P. Vreken, LV. Beex, R. Meinsma, H. Van Lenthe, RA. De Abreu, and AH. van Gennip. Heterozygosity for a point mutation in an invariant splice donor site of dihydropyrimidine dehydrogenase and severe 5-fluorouracil related toxicity. Eur J Cancer, 33(13):2258–2264, 1997. PMID: 9470816.
[270] P. Vreken, AB. van Kuilenburg, R. Meinsma, FA. Beemer, M. Duran, and AH. van Gennip. Dihydropyrimidine dehydrogenase deficiency: a novel mutation and expression of missense mutations in e. coli. J Inherit Metab Dis, 21(3):276–279, 1998. PMID: 9686374.
[271] AB. van Kuilenburg, JW. Baars, R. Meinsma, and AH. van Gennip. Lethal 5-fluorouracil toxicity associated with a novel mutation in the dihydropyrimidine dehydrogenase gene. Ann Oncol, 14(2):341–342, 2003. PMID: 12562666.
[272] MT. Carter, SM. Nikkel, BA. Fernandez, CR. Marshall, A. Noor, AC. Lionel, A. Prasad, D. Pinto, AM. Joseph-George, C. Noakes, C. Fairbrother-Davies, W. Roberts, J. Vincent, R. Weksberg, and SW. Scherer. Hemizygous deletions on chromosome 1p21.3 involving the dpyd gene in individuals with autism spectrum disorder. Clin Genet, 80(5):435–443, 2011. PMID: 21114665.
[273] CH. Takimoto, ZH. Lu, R. Zhang, MD. Liang, LV. Larson, LR. Cantilena, JL. Grem, CJ. Allegra, RB. Diasio, and E. Chu. Severe neurotoxicity following 5-fluorouracil-based chemotherapy in a patient with dihydropyrimidine dehydrogenase deficiency. Clin Cancer Res, 2(3):477–481, 1996. PMID: 9816193.
[274] K. Miyake, S. Imura, T. Yoshizumi, T. Ikemoto, Y. Morine, and M. Shimada. Role of thymidine phosphorylase and orotate phosphoribosyltransferase mrna expression and its ratio to dihydropyrimidine dehydrogenase in the prognosis and clinicopathological features of patients with pancreatic cancer. Int J Clin Oncol, 12(2):111–119, 2007. PMID: 17443278.
[275] Y. Fukui, T. Oka, S. Nagayama, PV. Danenberg, KD. Danenberg, and M. Fukushima. Thymidylate synthase, dihydropyrimidine dehydrogenase, orotate phosphoribosyltransferase mrna and protein expression levels in solid tumors in large scale population analysis. Int J Mol Med, 22(6):709–716, 2008. PMID: 19020767.
[276] B. Xu, JL. Roos, P. Dexheimer, B. Boone, B. Plummer, S. Levy, JA. Gogos, and M. Karayiorgou. Exome sequencing supports a de novo mutational paradigm for schizophrenia. Nat Genet, 43(9):864–868, 2011. PMCID: PMC3196550, PMID: 21822266.
[277] B. Xu, I. Ionita-Laza, JL. Roos, B. Boone, S. Woodrick, Y. Sun, S. Levy, JA. Gogos, and M. Karayiorgou. De novo gene mutations highlight patterns of genetic and neural complexity in schizophrenia. Nat Genet, 44(12): 1365–1369, 2012. PMCID: PMC3556813, PMID: 23042115.
[278] A. Broyl, SL. Corthals, JL. Jongen, B. van der Holt, R. Kuiper, Y. de Knegt, M. van Duin, L. el Jarari, U. Bertsch, HM. Lokhorst, BG. Durie, H. Goldschmidt, and P. Sonneveld. Mechanisms of peripheral neuropathy associated with bortezomib and vincristine in patients with newly diagnosed multiple myeloma: a prospective analysis of data from the hovon-65/gmmg-hd4 trial. Lancet Oncol, 11(11):10…
[279] RB. Diasio, TL. Beavers, and JT. Carpenter. Familial deficiency of dihydropyrimidine dehydrogenase. biochemical basis for familial pyrimidinemia and severe 5-fluorouracil-induced toxicity. J Clin Invest, 81(1): 47–51, 1988. PMCID: PMC442471, PMID: 3335642.
[280] AB. van Kuilenburg, R. Meinsma, and AH. van Gennip. Pyrimidine degradation defects and severe 5-fluorouracil toxicity. Nucleosides Nucleotides Nucleic Acids, 23(8-9):1371–1375, 2004. PMID: 15571261.
[281] T. Takahashi, H. Yoshida, Y. Mamada, N. Taniai, Y. Mizuguchi, T. Shimizu, D. Kakinuma, Y. Ishikawa, K. Akimaru, Y. Sugisaki, and T. Tajiri. Profiling of fluorouracil-related genes by microdissection technique in hepatocellular carcinoma. Hepatogastroenterology, 54(78):1612–1616, 2007. PMID: 18019677.
[282] C. Schmidt, U. Hofmann, D. Kohlmüller, T. Mürdter, UM. Zanger, M. Schwab, and GF. Hoffmann. Comprehensive analysis of pyrimidine metabolism in 450 children with unspecific neurological symptoms using high-pressure liquid chromatography-electrospray ionization tandem mass spectrometry. J Inherit Metab Dis, 28 (6):1109–1122, 2005. PMID: 16435204.
[283] R. Napieralski, K. Ott, M. Kremer, K. Specht, H. Vogelsang, K. Becker, M. Müller, F. Lordick, U. Fink, J. Rüdiger Siewert, H. Höfler, and G. Keller. Combined gadd45a and thymidine phosphorylase expression levels predict response and survival of neoadjuvant-treated gastric cancer patients. Clin Cancer Res, 11(8): 3025–3031, 2005. PMID: 15837757.
[284] M. Oeda, K. Yoshida, Y. Sanada, Y. Wada, T. Suzuki, H. Mizuiri, K. Konishi, H. Shigematsu, K. Tanabe, and M. Fukushima. The expression profiles of orotate phosphoribosyltransferase and dihydropyrimidine dehydrogenase in gastric cancer and their clinical significance. Oncol Rep, 16(6):1165–1172, 2006. PMID: 17089033.
[285] H. Makino, H. Uetake, K. Danenberg, PV. Danenberg, and K. Sugihara. Efficacy of laser capture microdissection plus rt-pcr technique in analyzing gene expression levels in human gastric cancer and colon cancer. BMC Cancer, 8:210, 2008. PMCID: PMC2533342, PMID: 18652704.
[286] D. Vallböhmer, DY. Yang, H. Kuramochi, D. Shimizu, KD. Danenberg, J. Lindebjerg, JN. Nielsen, A. Jakobsen, and PV. Danenberg. Dpd is a molecular determinant of capecitabine efficacy in colorectal cancer. Int J Oncol, 31(2):413–418, 2007. PMID: 17611699.
[287] DA. Franco and HS. Greenberg. 5-fu multifocal inflammatory leukoencephalopathy and dihydropyrimidine dehydrogenase deficiency. Neurology, 56(1):110–112, 2001. PMID: 11148247.
[288] H. Nagano, W. Ichikawa, M. Simizu, Y. Shirota, and Z. Nihei.
[thymidylate synthase and dihydropyrimidine dehydrogenase gene expressions in colorectal cancer using the danenberg tumor profile method]. Gan To Kagaku Ryoho, 31(6):889–892, 2004. PMID: 15222106.
[289] EA. Kidd, J. Yu, X. Li, WD. Shannon, MA. Watson, and HL. McLeod. Variance in the expression of 5-fluorouracil pathway genes in colorectal cancer. Clin Cancer Res, 11(7):2612–2619, 2005. PMID: 15814641.
[290] F. Amatori, A. Di Paolo, M. Del Tacca, G. Fontanini, F. Vannozzi, L. Boldrini, G. Bocci, M. Lastella, and R. Danesi. Thymidylate synthase, dihydropyrimidine dehydrogenase and thymidine phosphorylase expression in colorectal cancer and normal mucosa in patients. Pharmacogenet Genomics, 16(11):809–816, 2006. PMID: 17047489.
[291] MP. Marrades, P. González-Muniesa, D. Arteta, JA. Martínez, and MJ. Moreno-Aliaga. Orchestrated downregulation of genes involved in oxidative metabolic pathways in obese vs. lean high-fat young male consumers. J Physiol Biochem, 67(1):15–26, 2011. PMID: 20882379.
[292] CW. Woods, MT. McClain, M. Chen, AK. Zaas, BP. Nicholson, J. Varkey, T. Veldman, SF. Kingsmore, Y. Huang, R. Lambkin-Williams, AG. Gilbert, AO. Hero, E. Ramsburg, S. Glickman, JE. Lucas, L. Carin, and GS. Ginsburg. A host transcriptional signature for presymptomatic detection of infection in humans exposed to influenza h1n1 or h3n2. PLoS One, 8(1):e52198, 2013. PMCID: PMC3541408, PMID: 2332…
[293] S. Podliesna, J. Delanne, L. Miller, DJ. Tester, M. Uzunyan, S. Yano, M. Klerk, BC. Cannon, A. Khongphatthanayothin, G. Laurent, G. Bertaux, S. Falcon-Eicher, S. Wu, HY. Yen, H. Gao, AAM. Wilde, L. Faivre, MJ. Ackerman, EM. Lodder, and CR. Bezzina. Supraventricular tachycardias, conduction disease, and cardiomyopathy in 3 families with the same rare variant in tnni3k (p.glu768lys). Heart Rh…
[294] KA. Aldinger, AE. Timms, Z. Thomson, GM. Mirzaa, JT. Bennett, AB. Rosenberg, CM. Roco, M. Hirano, F. Abidi, P. Haldipur, CV. Cheng, S. Collins, K. Park, J. Zeiger, LM. Overmann, FS. Alkuraya, LG. Biesecker, SR. Braddock, S. Cathey, MT. Cho, BHY. Chung, DB. Everman, YA. Zarate, JR. Jones, CE. Schwartz, A. Goldstein, RJ. Hopkin, ID. Krantz, RL. Ladda, KA. Leppig, BC. McGillivray, S. Sell, K. …
[295] C. Nava, F. Lamari, D. Héron, C. Mignot, A. Rastetter, B. Keren, D. Cohen, A. Faudet, D. Bouteiller, M. Gilleron, A. Jacquette, S. Whalen, A. Afenjar, D. Périsse, C. Laurent, C. Dupuits, C. Gautier, M. Gérard, G. Huguet, S. Caillet, B. Leheup, M. Leboyer, C. Gillberg, R. Delorme, T. Bourgeron, A. Brice, and C. Depienne. Analysis of the chromosome x exome in patients with autism spectrum dis…
[296] YJ. Yang, L. Hu, YP. Xia, CY. Jiang, C. Miao, CQ. Yang, M. Yuan, and L. Wang. Resveratrol suppresses glial activation and alleviates trigeminal neuralgia via activation of ampk. J Neuroinflammation, 13(1):84, 2016. PMCID: PMC4837542, PMID: 27093858.
[297] M. Tong, M. Dong, and SM. de la Monte. Brain insulin-like growth factor and neurotrophin resistance in parkinson’s disease and dementia with lewy bodies: potential role of manganese neurotoxicity. J Alzheimers Dis, 16(3):585–599, 2009. PMCID: PMC2852260, PMID: 19276553.
[298] T. Chen, W. Wang, JR. Li, HZ. Xu, YC. Peng, LF. Fan, F. Yan, C. Gu, L. Wang, and G. Chen. Parp inhibition attenuates early brain injury through nf-κb/mmp-9 pathway in a rat model of subarachnoid hemorrhage. Brain Res, 1644:32–38, 2016. PMID: 27157545.
[299] SS. Wang, Y. Lu, N. Rothman, AM. Abdou, JR. Cerhan, A. De Roos, S. Davis, RK. Severson, W. Cozen, SJ. Chanock, L. Bernstein, LM. Morton, and P. Hartge. Variation in effects of non-hodgkin lymphoma risk factors according to the human leukocyte antigen (hla)-drb1*01:01 allele and ancestral haplotype 8.1. PLoS One, 6 (11):e26949, 2011. PMCID: PMC3212525, PMID: 22096508.
[300] SH. Kim, YM. Ye, NS. Palikhe, JE. Kim, and HS. Park. Genetic and ethnic risk factors associated with drug hypersensitivity. Curr Opin Allergy Clin Immunol, 10(4):280–290, 2010. PMID: 20485159.
[301] M. Marchini, R. Antonioli, A. Lleò, M. Barili, M. Caronni, L. Origgi, M. Vanoli, and R. Scorza. Hla class ii antigens associated with lupus nephritis in italian sle patients. Hum Immunol, 64(4):462–468, 2003. PMID: 12651073.
[302] W. Wen, W. Su, H. Tang, W. Le, X. Zhang, Y. Zheng, X. Liu, L. Xie, J. Li, J. Ye, L. Dong, X. Cui, Y. Miao, D. Wang, J. Dong, C. Xiao, W. Chen, and H. Wang. Immune cell profiling of covid-19 patients in the recovery stage by single-cell sequencing. Cell Discov, 6:31, 2020. PMCID: PMC7197635, PMID: 32377375.
[303] JR. Bill, DG. Mack, MT. Falta, LA. Maier, AK. Sullivan, FG. Joslin, AK. Martin, BM. Freed, BL. Kotzin, and AP. Fontenot. Beryllium presentation to cd4+ t cells is dependent on a single amino acid residue of the mhc class ii beta-chain. J Immunol, 175(10):7029–7037, 2005. PMID: 16272364.
[304] H. Sato, P. Spagnolo, L. Silveira, KI. Welsh, RM. du Bois, LS. Newman, and LA. Maier. Btnl2 allele associations with chronic beryllium disease in hla-dpb1*glu69-negative individuals. Tissue Antigens, 70(6):480–486, 2007. PMID: 17927685.
[305] I. Gunnarsson, B. Ringertz, J. Bratt, and B. Sundelin. Hla-drb1*0301 and dqa1*0501 in ra. Ann Rheum Dis, 60 (7):727, 2001. PMCID: PMC1753742, PMID: 11436868.
[306] N. Zhu, F. Luo, Q. Chen, N. Li, H. Xiong, Y. Feng, Z. Yang, and W. Hou. Influence of hla-drb alleles on haemorrhagic fever with renal syndrome in a chinese han population in hubei province, china. Eur J Clin Microbiol Infect Dis, 34(1):187–195, 2015. PMID: 25169964.
[307] MD. Rossman, B. Thompson, M. Frederick, M. Maliarik, MC. Iannuzzi, BA. Rybicki, JP. Pandey, LS. Newman, E. Magira, B. Beznik-Cizman, and D. Monos. Hla-drb1*1101: a significant risk factor for sarcoidosis in blacks and whites. Am J Hum Genet, 73(4):720–735, 2003. PMCID: PMC1180597, PMID: 14508706.
[308] F. Speerstra, P. Reekers, LB. van de Putte, JP. Vandenbroucke, JJ. Rasker, and DJ. de Rooij. Hla-dr antigens and proteinuria induced by aurothioglucose and d-penicillamine in patients with rheumatoid arthritis. J Rheumatol, 10(6):948–953, 1983. PMID: 6420562.
[309] AA. Al-Eisa, MZ. Haider, and BS. Srivasta. Hla-drb1 alleles in kuwaiti children with idiopathic nephrotic syndrome. Pediatr Nephrol, 15(1-2):79–81, 2000. PMID: 11095018.
[310] K. Saito. [analysis of a genetic factor of metal allergy–polymorphism of hla-dr, -dq gene]. Kokubyo Gakkai Zasshi, 63(1):53–69, 1996. PMID: 8725357.
[311] RP. Warren, JD. Odell, WL. Warren, RA. Burger, A. Maciulis, WW. Daniels, and AR. Torres. Strong association of the third hypervariable region of hla-dr beta 1 with autism. J Neuroimmunol, 67(2):97–9102, 1996. PMID: 8765331.
[312] SJ. Dunstan, NT. Hue, B. Han, Z. Li, TT. Tram, KS. Sim, CM. Parry, NT. Chinh, H. Vinh, NP. Lan, NT. Thieu, PV. Vinh, S. Koirala, S. Dongol, A. Arjyal, A. Karkey, O. Shilpakar, C. Dolecek, JN. Foo, le T. Phuong, MN. Lanh, T. Do, T. Aung, DN. Hon, YY. Teo, ML. Hibberd, KL. Anders, Y. Okada, S. Raychaudhuri, CP. Simmons, S. Baker, PI. de Bakker, B. Basnyat, TT. Hien, JJ. Farrar, and CC. Khor. …
[313] M. Grosser, T. Luther, M. Fuessel, J. Bickhardt, V. Magdolen, and G. Baretton. Clinical course of sarcoidosis in dependence on hla-drb1 allele frequencies, inflammatory markers, and the presence of m. tuberculosis dna fragments. Sarcoidosis Vasc Diffuse Lung Dis, 22(1):66–74, 2005. PMID: 15881283.
[314] SH. Kim, JH. Choi, KW. Lee, SH. Kim, ES. Shin, HB. Oh, CH. Suh, DH. Nahm, and HS. Park. The human leucocyte antigen-drb1*1302-dqb1*0609-dpb1*0201 haplotype may be a strong genetic marker for aspirin-induced urticaria. Clin Exp Allergy, 35(3):339–344, 2005. PMID: 15784113.
[315] LOF. Cangussu, R. Teixeira, EF. Campos, GF. Rampim, SA. Mingoti, OA. Martins-Filho, and M. Gerbase-DeLima. Hla class ii alleles and chronic hepatitis c virus infection. Scand J Immunol, 74(3): 282–287, 2011. PMID: 21535077.
[316] N. Kaushansky, M. Eisenstein, S. Boura-Halfon, BE. Hansen, CH. Nielsen, R. Milo, G. Zeilig, H. Lassmann, DM. Altmann, and A. Ben-Nun. Role of a novel human leukocyte antigen-dqa1*01:02;drb1*15:01 mixed isotype heterodimer in the pathogenesis of "humanized" multiple sclerosis-like disease. J Biol Chem, 290(24): 15260–15278, 2015. PMCID: PMC4463466, PMID: 25911099.
[317] SH. Kim, HB. Oh, KW. Lee, ES. Shin, CW. Kim, CS. Hong, DH. Nahm, and HS. Park. Hla drb1*15-dpb1*05 haplotype: a susceptible gene marker for isocyanate-induced occupational asthma? Allergy, 61(7):891–894, 2006. PMID: 16792590.
[318] N. Keicho, S. Itoyama, K. Kashiwase, NC. Phi, HT. Long, LD. Ha, VV. Ban, BK. Hoa, NT. Hang, M. Hijikata, S. Sakurada, M. Satake, K. Tokunaga, T. Sasazuki, and T. Quy. Association of human leukocyte antigen class ii alleles with severe acute respiratory syndrome in the vietnamese population. Hum Immunol, 70(7):527–531, 2009. PMCID: PMC7132661, PMID: 19445991.
[319] GA. Heap, MN. Weedon, CM. Bewshea, A. Singh, M. Chen, JB. Satchwell, JP. Vivian, K. So, PC. Dubois, JM. Andrews, V. Annese, P. Bampton, M. Barnardo, S. Bell, A. Cole, SJ. Connor, T. Creed, FR. Cummings, M. D’Amato, TK. Daneshmend, RN. Fedorak, TH. Florin, DR. Gaya, E. Greig, J. Halfvarson, A. Hart, PM. Irving, G. Jones, A. Karban, IC. Lawrance, JC. Lee, C. Lees, R. Lev-Tzion, JO. Lindsay, J…
[320] SJ. Glatt, IP. Everall, WS. Kremen, J. Corbeil, R. Sásik, N. Khanlou, M. Han, CC. Liew, and MT. Tsuang. Comparative gene expression analysis of blood and brain provides concurrent validation of selenbp1 up-regulation in schizophrenia. Proc Natl Acad Sci U S A, 102(43):15533–15538, 2005. PMCID: PMC1266138, PMID: 16223876.
[321] H. Mahdi, BA. Fisher, H. Källberg, D. Plant, V. Malmström, J. Rönnelid, P. Charles, B. Ding, L. Alfredsson, L. Padyukov, DP. Symmons, PJ. Venables, L. Klareskog, and K. Lundberg. Specific interaction between genotype, smoking and autoimmunity to citrullinated alpha-enolase in the etiology of rheumatoid arthritis. Nat Genet, 41(12):1319–1324, 2009. PMID: 19898480.
[322] EA. Stahl, S. Raychaudhuri, EF. Remmers, G. Xie, S. Eyre, BP. Thomson, Y. Li, FA. Kurreeman, A. Zhernakova, A. Hinks, C. Guiducci, R. Chen, L. Alfredsson, CI. Amos, KG. Ardlie, A. Barton, J. Bowes, E. Brouwer, NP. Burtt, JJ. Catanese, J. Coblyn, MJ. Coenen, KH. Costenbader, LA. Criswell, JB. Crusius, J. Cui, PI. de Bakker, PL. De Jager, B. Ding, P. Emery, E. Flynn, P. Harrison, LJ. Hocking,…
[323] S. Raychaudhuri, C. Sandor, EA. Stahl, J. Freudenberg, HS. Lee, X. Jia, L. Alfredsson, L. Padyukov, L. Klareskog, J. Worthington, KA. Siminovitch, SC. Bae, RM. Plenge, PK. Gregersen, and PI. de Bakker. Five amino acids in three hla proteins explain most of the association between mhc and seropositive rheumatoid arthritis. Nat Genet, 44(3):291–296, 2012. PMCID: PMC3288335, PMID: 22286218.
[324] SV. Ramagopalan, UC. Meier, M. Conacher, GC. Ebers, G. Giovannoni, DH. Crawford, and KA. McAulay. Role of the hla system in the association between multiple sclerosis and infectious mononucleosis. Arch Neurol, 68 (4):469–472, 2011. PMID: 21482926.
[325] P. Goyette, G. Boucher, D. Mallon, E. Ellinghaus, L. Jostins, H. Huang, S. Ripke, ES. Gusareva, V. Annese, SL. Hauser, JR. Oksenberg, I. Thomsen, S. Leslie, MJ. Daly, K. Van Steen, RH. Duerr, JC. Barrett, DP. McGovern, LP. Schumm, JA. Traherne, MN. Carrington, V. Kosmoliaptsis, TH. Karlsen, A. Franke, and JD. Rioux. High-density mapping of the mhc identifies a shared role for hla-drb1*01:03…
[326] H. Hor, Z. Kutalik, Y. Dauvilliers, A. Valsesia, GJ. Lammers, CE. Donjacour, A. Iranzo, J. Santamaria, R. Peraita Adrados, JL. Vicario, S. Overeem, I. Arnulf, I. Theodorou, P. Jennum, S. Knudsen, C. Bassetti, J. Mathis, M. Lecendreux, G. Mayer, P. Geisler, A. Benetó, B. Petit, C. Pfister, JV. Bürki, G. Didelot, M. Billiard, G. Ercilla, W. Verduijn, FH. Claas, P. Vollenweider, G. Waeber, DM.…
[327] C. Lesseur, B. Diergaarde, AF. Olshan, V. Wünsch-Filho, AR. Ness, G. Liu, M. Lacko, J. Eluf-Neto, S. Franceschi, P. Lagiou, GJ. Macfarlane, L. Richiardi, S. Boccia, J. Polesel, K. Kjaerheim, D. Zaridze, M. Johansson, AM. Menezes, MP. Curado, M. Robinson, W. Ahrens, C. Canova, A. Znaor, X. Castellsagué, DI. Conway, I. Holcátová, D. Mates, M. Vilensky, CM. Healy, N. Szeszenia-Dabrowska, ˛ E. …
[328] MI. Lucena, M. Molokhia, Y. Shen, TJ. Urban, GP. Aithal, RJ. Andrade, CP. Day, F. Ruiz-Cabello, PT. Donaldson, C. Stephens, M. Pirmohamed, M. Romero-Gomez, JM. Navarro, RJ. Fontana, M. Miller, M. Groome, E. Bondon-Guitton, A. Conforti, BH. Stricker, A. Carvajal, L. Ibanez, QY. Yue, M. Eichelbaum, A. Floratos, I. Pe’er, MJ. Daly, DB. Goldstein, JF. Dillon, MR. Nelson, PB. Watkins, and AK. Da…
[329] M. Fakiola, A. Strange, HJ. Cordell, EN. Miller, M. Pirinen, Z. Su, A. Mishra, S. Mehrotra, GR. Monteiro, G. Band, C. Bellenguez, S. Dronov, S. Edkins, C. Freeman, E. Giannoulatou, E. Gray, SE. Hunt, HG. Lacerda, C. Langford, R. Pearson, NN. Pontes, M. Rai, SP. Singh, L. Smith, O. Sousa, D. Vukcevic, E. Bramon, MA. Brown, JP. Casas, A. Corvin, A. Duncanson, J. Jankowski, HS. Markus, CG. Mat…
[330] X. Hu, AJ. Deutsch, TL. Lenz, S. Onengut-Gumuscu, B. Han, WM. Chen, JM. Howson, JA. Todd, PI. de Bakker, SS. Rich, and S. Raychaudhuri. Additive and interaction effects at three amino acid positions in hla-dq and hla-dr molecules drive type 1 diabetes risk. Nat Genet, 47(8):898–905, 2015. PMCID: PMC4930791, PMID: 26168013.
[331] S. Okada, ML. Kamb, JP. Pandey, RM. Philen, LA. Love, and FW. Miller. Immunogenetic risk and protective factors for the development of l-tryptophan-associated eosinophilia-myalgia syndrome and associated symptoms. Arthritis Rheum, 61(10):1305–1311, 2009. PMCID: PMC2761987, PMID: 19790128.
[332] SH. Kim and HS. Park. Genetic markers for differentiating aspirin-hypersensitivity. Yonsei Med J, 47(1):15–21, 2006. PMCID: PMC2687575, PMID: 16502481.
[333] CE. Mapp, B. Beghè, A. Balboni, G. Zamorani, M. Padoan, L. Jovine, OR. Baricordi, and LM. Fabbri. Association between hla genes and susceptibility to toluene diisocyanate-induced asthma. Clin Exp Allergy, 30 (5):651–656, 2000. PMID: 10792356.
[334] K. Kiryluk, Y. Li, F. Scolari, S. Sanna-Cherchi, M. Choi, M. Verbitsky, D. Fasel, S. Lata, S. Prakash, S. Shapiro, C. Fischman, HJ. Snyder, G. Appel, C. Izzi, BF. Viola, N. Dallera, L. Del Vecchio, C. Barlassina, E. Salvi, FE. Bertinetto, A. Amoroso, S. Savoldi, M. Rocchietti, A. Amore, L. Peruzzi, R. Coppo, M. Salvadori, P. Ravani, R. Magistroni, GM. Ghiggeri, G. Caridi, M. Bodria, F. Luga…
[335] TR. Radstake, O. Gorlova, B. Rueda, JE. Martin, BZ. Alizadeh, R. Palomino-Morales, MJ. Coenen, MC. Vonk, AE. Voskuyl, AJ. Schuerwegh, JC. Broen, PL. van Riel, R. van ’t Slot, A. Italiaander, RA. Ophoff, G. Riemekasten, N. Hunzelmann, CP. Simeon, N. Ortego-Centeno, MA. González-Gay, MF. González-Escribano, P. Airo, J. van Laar, A. Herrick, J. Worthington, R. Hesselstrand, V. Smith, F. de Key…
[336] I. Gockel, J. Becker, MM. Wouters, S. Niebisch, HR. Gockel, T. Hess, D. Ramonet, J. Zimmermann, AG. Vigo, G. Trynka, AR. de León, JP. de la Serna, E. Urcelay, V. Kumar, L. Franke, HJ. Westra, D. Drescher, W. Kneist, JU. Marquardt, PR. Galle, M. Mattheisen, V. Annese, A. Latiano, U. Fumagalli, L. Laghi, R. Cuomo, G. Sarnelli, M. Müller, AJ. Eckardt, J. Tack, P. Hoffmann, S. Herms, E. Mangold…
[337] M. Hussong, ST. Börno, M. Kerick, A. Wunderlich, A. Franz, H. Sültmann, B. Timmermann, H. Lehrach, M. Hirsch-Kauffmann, and MR. Schweiger. The bromodomain protein brd4 regulates the keap1/nrf2-dependent oxidative stress response. Cell Death Dis, 5(4):e1195, 2014. PMCID: PMC4001311, PMID: 24763052.
[338] F. Marbach, CF. Rustad, A. Riess, D. Ðukić, TC. Hsieh, I. Jobani, T. Prescott, A. Bevot, F. Erger, G. Houge, M. Redfors, J. Altmueller, T. Stokowy, C. Gilissen, C. Kubisch, E. Scarano, L. Mazzanti, T. Fiskerstrand, PM. Krawitz, D. Lessel, and C. Netzer. The discovery of a lemd2-associated nuclear envelopathy with early progeroid appearance suggests advanced applications for ai-driven facia…
[339] S. Hoshimoto, CT. Kuo, KK. Chong, TL. Takeshima, Y. Takei, MW. Li, SK. Huang, MS. Sim, DL. Morton, and DS. Hoon. Aim1 and line-1 epigenetic aberrations in tumor and serum relate to melanoma progression and disease outcome. J Invest Dermatol, 132(6):1689–1697, 2012. PMCID: PMC3352986, PMID: 22402438.
[340] ME. Talkowski, SV. Mullegama, JA. Rosenfeld, BW. van Bon, Y. Shen, EA. Repnikova, J. Gastier-Foster, DL. Thrush, S. Kathiresan, DM. Ruderfer, C. Chiang, C. Hanscom, C. Ernst, AM. Lindgren, CC. Morton, Y. An, C. Astbury, LA. Brueton, KD. Lichtenbelt, LC. Ades, M. Fichera, C. Romano, JW. Innis, CA. Williams, D. Bartholomew, MI. Van Allen, A. Parikh, L. Zhang, BL. Wu, RE. Pyatt, S. Schwartz, L…
[341] SV. Mullegama, JA. Rosenfeld, C. Orellana, BW. van Bon, S. Halbach, EA. Repnikova, L. Brick, C. Li, L. Dupuis, M. Rosello, S. Aradhya, DJ. Stavropoulos, K. Manickam, E. Mitchell, JC. Hodge, ME. Talkowski, JF. Gusella, K. Keller, J. Zonana, S. Schwartz, RE. Pyatt, DJ. Waggoner, LG. Shaffer, AE. Lin, BB. de Vries, R. Mendoza-Londono, and SH. Elsea. Reciprocal deletion and duplication at 2q23.…
[342] M. Christensen, M. Duno, AM. Lund, F. Skovby, and E. Christensen. Xanthurenic aciduria due to a mutation in kynu encoding kynureninase. J Inherit Metab Dis, 30(2):248–255, 2007. PMID: 17334708.
[343] DG. Walker, J. Link, LF. Lue, JE. Dalsing-Hernandez, and BE. Boyes. Gene expression changes by amyloid beta peptide-stimulated human postmortem brain microglia identify activation of multiple inflammatory processes. J Leukoc Biol, 79(3):596–610, 2006. PMID: 16365156.
[344] N. Ehmke, K. Cusmano-Ozog, R. Koenig, M. Holtgrewe, B. Nur, E. Mihci, H. Babcock, C. Gonzaga-Jauregui, JD. Overton, J. Xiao, AF. Martinez, M. Muenke, A. Balzer, J. Jochim, N. El Choubassi, B. Fischer-Zirnsak, C. Huber, U. Kornak, SH. Elsea, V. Cormier-Daire, and CR. Ferreira. Biallelic variants in kynu cause a multisystemic syndrome with hand hyperphalangism. Bone, 133:115219, 2020. PMCID: …
[345] RW. Collin, K. Nikopoulos, M. Dona, C. Gilissen, A. Hoischen, FN. Boonstra, JA. Poulter, H. Kondo, W. Berger, C. Toomes, T. Tahira, LR. Mohn, EA. Blokland, L. Hetterschijt, M. Ali, JM. Groothuismink, L. Duijkers, CF. Inglehearn, L. Sollfrank, TM. Strom, E. Uchio, CE. van Nouhuys, H. Kremer, JA. Veltman, E. van Wijk, and FP. Cremers. Znf408 is mutated in familial exudative vitreoretinopathy …
[346] I. Habibi, A. Chebil, F. Kort, DF. Schorderet, and L. El Matri. Exome sequencing confirms znf408 mutations as a cause of familial retinitis pigmentosa. Ophthalmic Genet, 38(5):494–497, 2017. PMID: 28095122.
[347] A. Avila-Fernandez, R. Perez-Carro, M. Corton, MI. Lopez-Molina, L. Campello, A. Garanto, L. Fernandez-Sanchez, L. Duijkers, MA. Lopez-Martinez, R. Riveiro-Alvarez, LR. Da Silva, R. Sanchez-Alcudia, E. Martin-Garrido, N. Reyes, F. Garcia-Garcia, J. Dopazo, B. Garcia-Sandoval, RW. Collin, N. Cuenca, and C. Ayuso. Whole-exome sequencing reveals znf408 as a new gene associated with autosomal r…
[348] H. Najmabadi, H. Hu, M. Garshasbi, T. Zemojtel, SS. Abedini, W. Chen, M. Hosseini, F. Behjati, S. Haas, P. Jamali, A. Zecha, M. Mohseni, L. Püttmann, LN. Vahid, C. Jensen, LA. Moheb, M. Bienek, F. Larti, I. Mueller, R. Weissmann, H. Darvish, K. Wrogemann, V. Hadavi, B. Lipkowitz, S. Esmaeeli-Nieh, D. Wieczorek, R. Kariminejad, SG. Firouzabadi, M. Cohen, Z. Fattahi, I. Rost, F. Mojahedi, C. …
[349] D. Pehlivan, CR. Beck, Y. Okamoto, T. Harel, ZH. Akdemir, SN. Jhangiani, MA. Withers, MT. Goksungur, CM. Carvalho, D. Czesnik, C. Gonzaga-Jauregui, W. Wiszniewski, DM. Muzny, RA. Gibbs, B. Rautenstrauss, MW. Sereda, and JR. Lupski. The role of combined snv and cnv burden in patients with distal symmetric polyneuropathy. Genet Med, 18(5):443–451, 2016. PMCID: PMC5322766, PMID: 26378787.
[350] RS. Thomas, TM. O’Connell, L. Pluta, RD. Wolfinger, L. Yang, and TJ. Page. A comparison of transcriptomic and metabonomic technologies for identifying biomarkers predictive of two-year rodent cancer bioassays. Toxicol Sci, 96(1):40–46, 2007. PMID: 17114358.
[351] AP. Trifa, C. Bănescu, AS. Bojan, CM. Voina, S;. Popa, S. Vis, an, AD. Ciubean, F. Tripon, D. Dima, VM. Popov, S. Vesa, M. Andreescu, T. Török-Vistai, RG. Mihăilă, N. Berbec, I. Macarie, A. Coliţă, M. Iordache, AC. Cătană, MF. Farcas, , C. Tomuleasa, K. Vasile, C. Truică, A. Todincă, L. Pop-Muntean, R. Manolache, H. Bumbea, AM. Vlădăreanu, M. Gaman, CM. Ciufu, and RA. Popp. Mecom…
[352] D. Pietra, A. Brisci, E. Rumi, S. Boggi, C. Elena, A. Pietrelli, R. Bordoni, M. Ferrari, F. Passamonti, G. De Bellis, L. Cremonesi, and M. Cazzola. Deep sequencing reveals double mutations in cis of mpl exon 10 in myeloproliferative neoplasms. Haematologica, 96(4):607–611, 2011. PMCID: PMC3069239, PMID: 21228032.
[353] AR. Moliterno, DM. Williams, LI. Gutierrez-Alamillo, R. Salvatori, RG. Ingersoll, and JL. Spivak. Mpl baltimore: a thrombopoietin receptor polymorphism associated with thrombocytosis. Proc Natl Acad Sci U S A, 101(31): 11444–11447, 2004. PMCID: PMC509220, PMID: 15269348.
[354] DL. Bodian, JN. McCutcheon, P. Kothiyal, KC. Huddleston, RK. Iyer, JG. Vockley, and JE. Niederhuber. Germline variation in cancer-susceptibility genes in a healthy, ancestrally diverse cohort: implications for individual genome sequencing. PLoS One, 9(4):e94554, 2014. PMCID: PMC3984285, PMID: 24728327.
[355] Y. Pikman, BH. Lee, T. Mercher, E. McDowell, BL. Ebert, M. Gozo, A. Cuker, G. Wernig, S. Moore, I. Galinsky, DJ. DeAngelo, JJ. Clark, SJ. Lee, TR. Golub, M. Wadleigh, DG. Gilliland, and RL. Levine. Mplw515l is a novel somatic activating mutation in myelofibrosis with myeloid metaplasia. PLoS Med, 3(7):e270, 2006. PMCID: PMC1502153, PMID: 16834459.
[356] AD. Pardanani, RL. Levine, T. Lasho, Y. Pikman, RA. Mesa, M. Wadleigh, DP. Steensma, MA. Elliott, AP. Wolanskyj, WJ. Hogan, RF. McClure, MR. Litzow, DG. Gilliland, and A. Tefferi. Mpl515 mutations in myeloproliferative and other myeloid disorders: a study of 1182 patients. Blood, 108(10):3472–3476, 2006. PMID: 16868251.
[357] J. Kota, N. Caceres, and SN. Constantinescu. Aberrant signal transduction pathways in myeloproliferative neoplasms. Leukemia, 22(10):1828–1840, 2008. PMID: 18769448.
[358] AC. Glembotsky, L. Korin, PR. Lev, CD. Chazarreta, RF. Marta, FC. Molinas, and PG. Heller. Screening for mpl mutations in essential thrombocythemia and primary myelofibrosis: normal mpl expression and absence of constitutive stat3 and stat5 activation in mplw515l-positive platelets. Eur J Haematol, 84(5):398–405, 2010. PMID: 20113333.
[359] W. Ma, X. Zhang, X. Wang, Z. Zhang, CH. Yeh, J. Uyeji, and M. Albitar. Mpl mutation profile in jak2 mutation-negative patients with myeloproliferative disorders. Diagn Mol Pathol, 20(1):34–39, 2011. PMID: 21326037.
[360] Z. Wu, X. Zhang, X. Xu, Y. Chen, T. Hu, Z. Kang, S. Li, H. Wang, W. Liu, X. Ma, and M. Guan. The mutation profile of jak2 and calr in chinese han patients with philadelphia chromosome-negative myeloproliferative neoplasms. J Hematol Oncol, 7:48, 2014. PMCID: PMC4223390, PMID: 25023898.
[361] J. Yu, Z. Huang, and JY. Fan. [akt is a therapeutic target in myeloproliferative neoplasms]. Zhongguo Shi Yan Xue Ye Xue Za Zhi, 25(4):1105–1112, 2017. PMID: 28823277.
[362] J. Xie, X. Chen, F. Gao, R. Hou, T. Tian, Y. Zhang, L. Fan, J. Hu, G. Zhu, W. Yang, and H. Wang. Two activating mutations of mpl in triple-negative myeloproliferative neoplasms. Cancer Med, 8(11):5254–5263, 2019. PMCID: PMC6718619, PMID: 31294534.
[363] X. Qin, Y. Guo, H. Du, Y. Zhong, J. Zhang, X. Li, H. Yu, Z. Zhang, Z. Jia, and Z. Li. Comparative analysis for glycopatterns and complex-type n-glycans of glycoprotein in sera from chronic hepatitis b- and c-infected patients. Front Physiol, 8:596, 2017. PMCID: PMC5566988, PMID: 28871230.
[364] DS. Kim, AA. Burt, JE. Ranchalis, B. Wilmot, JD. Smith, KE. Patterson, BP. Coe, YK. Li, MJ. Bamshad, M. Nikolas, EE. Eichler, JM. Swanson, JT. Nigg, DA. Nickerson, and GP. Jarvik. Sequencing of sporadic attention-deficit hyperactivity disorder (adhd) identifies novel and potentially pathogenic de novo variants and excludes overlap with genes associated with autism spectrum disorder. Am J Me…
[365] S. Nicole, A. Chaouch, T. Torbergsen, S. Bauché, E. de Bruyckere, MJ. Fontenille, MA. Horn, M. van Ghelue, S. Løseth, Y. Issop, D. Cox, JS. Müller, T. Evangelista, E. Stålberg, C. Ioos, A. Barois, G. Brochier, D. Sternberg, E. Fournier, D. Hantaï, A. Abicht, M. Dusl, SH. Laval, H. Griffin, B. Eymard, and H. Lochmüller. Agrin mutations lead to a congenital myasthenic syndrome with distal mus…
[366] MS. Leduc, Z. Niu, W. Bi, W. Zhu, I. Miloslavskaya, T. Chiang, H. Streff, JR. Seavitt, SA. Murray, C. Eng, A. Chan, Y. Yang, and SR. Lalani. Cript exonic deletion and a novel missense mutation in a female with short stature, dysmorphic features, microcephaly, and pigmentary abnormalities. Am J Med Genet A, 170(8): 2206–2211, 2016. PMCID: PMC5725961, PMID: 27250922.
[367] JC. Zenteno, B. Buentello-Volante, MA. Quiroz-González, and MA. Quiroz-Reyes. Compound heterozygosity for a novel and a recurrent mfrp gene mutation in a family with the nanophthalmos-retinitis pigmentosa complex. Mol Vis, 15:1794–1798, 2009. PMCID: PMC2742641, PMID: 19753314.
[368] MB. Consugar, D. Navarro-Gomez, EM. Place, KM. Bujakowska, ME. Sousa, ZD. Fonseca-Kelly, DG. Taub, M. Janessian, DY. Wang, ED. Au, KB. Sims, DA. Sweetser, AB. Fulton, Q. Liu, JL. Wiggs, X. Gai, and EA. Pierce. Panel-based genetic diagnostic testing for inherited eye diseases is highly accurate and reproducible, and more sensitive for variant detection, than exome sequencing. Genet Med, 17(4…
[369] Y. Xu, L. Guan, X. Xiao, J. Zhang, S. Li, H. Jiang, X. Jia, Y. Yin, X. Guo, Z. Yang, and Q. Zhang. Identification of mfrp mutations in chinese families with high hyperopia. Optom Vis Sci, 93(1):19–26, 2016. PMID: 26583794.
[370] G. Velez, SH. Tsang, YT. Tsai, CW. Hsu, A. Gore, AH. Abdelhakim, M. Mahajan, RH. Silverman, JR. Sparrow, AG. Bassuk, and VB. Mahajan. Gene therapy restores mfrp and corrects axial eye length. Sci Rep, 7(1):16151, 2017. PMCID: PMC5701072, PMID: 29170418.
[371] D. Matías-Pérez, LA. García-Montaño, M. Cruz-Aguilar, IA. García-Montalvo, J. Nava-Valdéz, T. Barragán-Arevalo, C. Villanueva-Mendoza, CE. Villarroel, C. Guadarrama-Vallejo, RV. la Cruz, O. Chacón-Camacho, and JC. Zenteno. Identification of novel pathogenic variants and novel gene-phenotype correlations in mexican subjects with microphthalmia and/or anophthalmia by next-generation sequencin…
[372] R. Ayyagari, MN. Mandal, AJ. Karoukis, L. Chen, NC. McLaren, M. Lichter, DT. Wong, PF. Hitchcock, RC. Caruso, SE. Moroi, IH. Maumenee, and PA. Sieving. Late-onset macular degeneration and long anterior lens zonules result from a ctrp5 gene mutation. Invest Ophthalmol Vis Sci, 46(9):3363–3371, 2005. PMID: 16123441.
[373] OH. Sundin, GS. Leppert, ED. Silva, JM. Yang, S. Dharmaraj, IH. Maumenee, LC. Santos, CF. Parsa, EI. Traboulsi, KW. Broman, C. Dibernardo, JS. Sunness, J. Toy, and EM. Weinberg. Extreme hyperopia is the result of null mutations in mfrp, which encodes a frizzled-related protein. Proc Natl Acad Sci U S A, 102(27): 9553–9558, 2005. PMCID: PMC1172243, PMID: 15976030.
[374] SR. McWhinney, RT. Pilarski, SR. Forrester, MC. Schneider, MM. Sarquis, EP. Dias, and C. Eng. Large germline deletions of mitochondrial complex ii subunits sdhb and sdhd in hereditary paraganglioma. J Clin Endocrinol Metab, 89(11):5694–5699, 2004. PMID: 15531530.
[375] Y. Huang, L. Yang, J. Wang, F. Yang, Y. Xiao, R. Xia, X. Yuan, and M. Yan. Twelve novel atm mutations identified in chinese ataxia telangiectasia patients. Neuromolecular Med, 15(3):536–540, 2013. PMCID: PMC3732755, PMID: 23807571.
[376] MJ. Podralska, A. Stembalska, R. Ślezak, ˛ A. Lewandowicz-Uszyńska, B. Pietrucha, S. Kołtan, J. Wigowska-Sowińska, J. Pilch, M. Mosor, I. Ziółkowska-Suchanek, A. Dzikiewicz-Krawczyk, and R. Słomski. Ten new atm alterations in polish patients with ataxia-telangiectasia. Mol Genet Genomic Med, 2(6):504–511, 2014. PMCID: PMC4303220, PMID: 25614872.
[377] M. Pergande, S. Motameny, O. Özdemir, M. Kreutzer, H. Wang, HS. Daimagüler, K. Becker, M. Karakaya, H. Ehrhardt, N. Elcioglu, S. Ostojic, CM. Chao, A. Kawalia, O. Duman, A. Koy, A. Hahn, J. Reimann, K. Schoner, A. Schänzer, JH. Westhoff, EMC. Schwaibold, M. Cossee, M. Imbert-Bouteille, H. von Pein, G. Haliloglu, H. Topaloglu, J. Altmüller, P. Nürnberg, H. Thiele, R. Heller, and S. Cirak. Th…
[378] JA. Wambach, GM. Stettner, TB. Haack, K. Writzl, A. Škofljanec, A. Maver, F. Munell, S. Ossowski, M. Bosio, DJ. Wegner, M. Shinawi, D. Baldridge, B. Alhaddad, TM. Strom, DK. Grange, E. Wilichowski, R. Troxell, J. Collins, BB. Warner, RE. Schmidt, A. Pestronk, FS. Cole, and R. Steinfeld. Survival among children with "lethal" congenital contracture syndrome 11 caused by novel mutations in the…
[379] T. Yamamoto, MA. Mencarelli, C. Di Marco, M. Mucciolo, M. Vascotto, P. Balestri, M. Gérard, M. Mathieu-Dramard, J. Andrieux, M. Breuning, MJ. Hoffer, CA. Ruivenkamp, S. Shimada, N. Sangu, K. Shimojima, R. Umezu, H. Kawame, M. Matsuo, K. Saito, A. Renieri, and F. Mari. Overlapping microdeletions involving 15q22.2 narrow the critical region for intellectual disability to narg2 and rora. Eur J…
[380] T. Yamauchi, K. Hara, S. Maeda, K. Yasuda, A. Takahashi, M. Horikoshi, M. Nakamura, H. Fujita, N. Grarup, S. Cauchi, DP. Ng, RC. Ma, T. Tsunoda, M. Kubo, H. Watada, H. Maegawa, M. Okada-Iwabu, M. Iwabu, N. Shojima, HD. Shin, G. Andersen, DR. Witte, T. Jørgensen, T. Lauritzen, A. Sandbæk, T. Hansen, T. Ohshige, S. Omori, I. Saito, K. Kaku, H. Hirose, WY. So, D. Beury, JC. Chan, KS. Park, ES.…
[381] AI. den Hollander, RK. Koenekoop, MD. Mohamed, HH. Arts, K. Boldt, KV. Towns, T. Sedmak, M. Beer, K. Nagel-Wolfrum, M. McKibbin, S. Dharmaraj, I. Lopez, L. Ivings, GA. Williams, K. Springell, CG. Woods, H. Jafri, Y. Rashid, TM. Strom, B. van der Zwaag, I. Gosens, FF. Kersten, E. van Wijk, JA. Veltman, MN. Zonneveld, SE. van Beersum, IH. Maumenee, U. Wolfrum, ME. Cheetham, M. Ueffing, FP. Cr…
[382] SG. Jacobson, TS. Aleman, AV. Cideciyan, A. Sumaroka, SB. Schwartz, EA. Windsor, M. Swider, W. Herrera, and EM. Stone. Leber congenital amaurosis caused by lebercilin (lca5) mutation: retained photoreceptors adjacent to retinal disorganization. Mol Vis, 15:1098–1106, 2009. PMCID: PMC2690955, PMID: 19503738.
[383] MP. Adam, J. Feldman, GM. Mirzaa, RA. Pagon, SE. Wallace, LJH. Bean, KW. Gripp, A. Amemiya, RG. Weleber, PJ. Francis, KM. Trzupek, and C. Beattie. 1993. PMCID: PMC3647373, PMID: 20301475.
[384] K. Boldt, DA. Mans, J. Won, J. van Reeuwijk, A. Vogt, N. Kinkl, SJ. Letteboer, WL. Hicks, RE. Hurd, JK. Naggert, Y. Texier, AI. den Hollander, RK. Koenekoop, J. Bennett, FP. Cremers, CJ. Gloeckner, PM. Nishina, R. Roepman, and M. Ueffing. Disruption of intraflagellar protein transport in photoreceptor cilia causes leber congenital amaurosis in humans and mice. J Clin Invest, 121(6):2169–218…
[385] DS. Mackay, AD. Borman, R. Sui, LI. van den Born, EL. Berson, LA. Ocaka, AE. Davidson, JR. Heckenlively, K. Branham, H. Ren, I. Lopez, M. Maria, M. Azam, A. Henkes, E. Blokland, R. Qamar, AR. Webster, FPM. Cremers, AT. Moore, RK. Koenekoop, S. Andreasson, E. de Baere, J. Bennett, GJ. Chader, W. Berger, I. Golovleva, J. Greenberg, AI. den Hollander, CCW. Klaver, BJ. Klevering, B. Lorenz, MN.…
[386] KD. Farwell, L. Shahmirzadi, D. El-Khechen, Z. Powis, EC. Chao, B. Tippin Davis, RM. Baxter, W. Zeng, C. Mroske, MC. Parra, SK. Gandomi, I. Lu, X. Li, H. Lu, HM. Lu, D. Salvador, D. Ruble, M. Lao, S. Fischbach, J. Wen, S. Lee, A. Elliott, CL. Dunlop, and S. Tang. Enhanced utility of family-centered diagnostic exome sequencing with inheritance model-based analysis: results from 500 unselecte…
[387] RN. Bamford, E. Roessler, RD. Burdine, U. Saplakoğlu, J. dela Cruz, M. Splitt, JA. Goodship, J. Towbin, P. Bowers, GB. Ferrero, B. Marino, AF. Schier, MM. Shen, M. Muenke, and B. Casey. Loss-of-function mutations in the egf-cfc gene cfc1 are associated with human left-right laterality defects. Nat Genet, 26(3):365–369, 2000. PMID: 11062482.
[388] JM. de la Cruz, RN. Bamford, RD. Burdine, E. Roessler, AJ. Barkovich, D. Donnai, AF. Schier, and M. Muenke. A loss-of-function mutation in the cfc domain of tdgf1 is associated with human forebrain defects. Hum Genet, 110(5):422–428, 2002. PMID: 12073012.
[389] RN. Doan, ET. Lim, S. De Rubeis, C. Betancur, DJ. Cutler, AG. Chiocchetti, LM. Overman, A. Soucy, S. Goetze, CM. Freitag, MJ. Daly, CA. Walsh, JD. Buxbaum, and TW. Yu. Recessive gene disruptions in autism spectrum disorder. Nat Genet, 51(7):1092–1098, 2019. PMCID: PMC6629034, PMID: 31209396.
[390] F. Cottrez, E. Boitel, C. Auriault, P. Aeby, and H. Groux. Genes specifically modulated in sensitized skins allow the detection of sensitizers in a reconstructed human skin model. development of the sens-is assay. Toxicol In Vitro, 29(4):787–802, 2015. PMID: 25724174.
