# Supplementary material for: A revamped rat reference genome improves the discovery of genetic diversity in laboratory rats
Source: Cell Genom. 2024 Mar 26;4(4):100527. doi: 10.1016/j.xgen.2024.100527 (PMC11019364; doi:10.1016/j.xgen.2024.100527)
Supplement: Table S15. Variants in RatCollection impact genes with human GWAS hits, related to Figure 5 [file mmc16.xlsx]

## Sheet: S15
Table S15. Variants in RatCollection impact genes with human-GWAS hits
Reported_Gene	PubMed_ID	GWAS_P_VAL	Mapped_Trait	Rat_Chr	Rat_Location	Rat_Variant	Rat_VarantType
A1CF	31152163	5e-26	glomerular filtration rate	chr1	229800643	chr1_229800643_G_GTAAT	splice_donor_variant&intron_variant
A1CF	31578528	1e-36	urate measurement	chr1	229800643	chr1_229800643_G_GTAAT	splice_donor_variant&intron_variant
A1CF	31578528	7e-42	urate measurement	chr1	229800643	chr1_229800643_G_GTAAT	splice_donor_variant&intron_variant
A1CF	25338677	3e-08	interferon alpha measurement	chr1	229800643	chr1_229800643_G_GTAAT	splice_donor_variant&intron_variant
A1CF	30698716	1e-09	triglyceride measurement, alcohol consumption measurement	chr1	229800643	chr1_229800643_G_GTAAT	splice_donor_variant&intron_variant
A1CF	31451708	1e-08	glomerular filtration rate	chr1	229800643	chr1_229800643_G_GTAAT	splice_donor_variant&intron_variant
A1CF	31015462	1e-10	glomerular filtration rate	chr1	229800643	chr1_229800643_G_GTAAT	splice_donor_variant&intron_variant
A1CF	30275531	6e-10	low density lipoprotein cholesterol measurement	chr1	229800643	chr1_229800643_G_GTAAT	splice_donor_variant&intron_variant
A1CF	32154731	4e-19	triglyceride measurement	chr1	229800643	chr1_229800643_G_GTAAT	splice_donor_variant&intron_variant
A1CF	30275531	6e-13	total cholesterol measurement	chr1	229800643	chr1_229800643_G_GTAAT	splice_donor_variant&intron_variant
A1CF	31985003	1e-12	urate measurement	chr1	229800643	chr1_229800643_G_GTAAT	splice_donor_variant&intron_variant
A1CF	26831199	1e-12	creatinine measurement, glomerular filtration rate	chr1	229800643	chr1_229800643_G_GTAAT	splice_donor_variant&intron_variant
A1CF	28452372	5e-09	creatinine measurement, glomerular filtration rate	chr1	229800643	chr1_229800643_G_GTAAT	splice_donor_variant&intron_variant
A1CF	31451708	1e-14	glomerular filtration rate	chr1	229800643	chr1_229800643_G_GTAAT	splice_donor_variant&intron_variant
A1CF	30993211	3e-13	uric acid measurement	chr1	229800643	chr1_229800643_G_GTAAT	splice_donor_variant&intron_variant
A1CF	30698716	4e-09	triglyceride measurement, alcohol consumption measurement	chr1	229800643	chr1_229800643_G_GTAAT	splice_donor_variant&intron_variant
A1CF	30275531	4e-09	triglyceride measurement	chr1	229800643	chr1_229800643_G_GTAAT	splice_donor_variant&intron_variant
A1CF	32154731	4e-13	low density lipoprotein cholesterol measurement	chr1	229800643	chr1_229800643_G_GTAAT	splice_donor_variant&intron_variant
A1CF	31152163	2e-24	glomerular filtration rate	chr1	229800643	chr1_229800643_G_GTAAT	splice_donor_variant&intron_variant
A1CF	30510241	5e-10	colorectal cancer, colorectal adenoma	chr1	229800643	chr1_229800643_G_GTAAT	splice_donor_variant&intron_variant
A1CF	23263486	7e-17	urate measurement	chr1	229800643	chr1_229800643_G_GTAAT	splice_donor_variant&intron_variant
A1CF	30698716	2e-07	triglyceride measurement	chr1	229800643	chr1_229800643_G_GTAAT	splice_donor_variant&intron_variant
A1CF	33339817	3e-08	serum gamma-glutamyl transferase measurement	chr1	229800643	chr1_229800643_G_GTAAT	splice_donor_variant&intron_variant
AACS	33339817	5e-12	C-reactive protein measurement	chr12	31114223	chr12_31114223_G_GC	frameshift_variant
AACS	31959995	1e-21	urinary metabolite measurement	chr12	31114223	chr12_31114223_G_GC	frameshift_variant
AAMP	32888494	2e-12	basophil count	chr9	75867749	chr9_75867749_T_TG;chr9_75867749_T_TGG	frameshift_variant
AAMP	28067908	2e-07	inflammatory bowel disease	chr9	75867749	chr9_75867749_T_TG;chr9_75867749_T_TGG	frameshift_variant
AAMP	33972514	6e-24	serum gamma-glutamyl transferase measurement	chr9	75867749	chr9_75867749_T_TG;chr9_75867749_T_TGG	frameshift_variant
AAMP	21297633	1e-10	ulcerative colitis	chr9	75867749	chr9_75867749_T_TG;chr9_75867749_T_TGG	frameshift_variant
AAMP	32888494	1e-14	neutrophil count	chr9	75867749	chr9_75867749_T_TG;chr9_75867749_T_TGG	frameshift_variant
AAR2	34021172	3e-08	BMI-adjusted waist circumference	chr3	145061089	chr3_145061089_CA_C	frameshift_variant
AAR2	32231278	2e-20	Abnormality of refraction	chr3	145061089	chr3_145061089_CA_C	frameshift_variant
AAR2	34021172	2e-11	BMI-adjusted hip circumference	chr3	145061089	chr3_145061089_CA_C	frameshift_variant
AATK	32888494	1e-10	neutrophil percentage of leukocytes	chr10	105295722	chr10_105295722_G_GC	frameshift_variant
AATK	32888494	4e-09	lymphocyte percentage of leukocytes	chr10	105295722	chr10_105295722_G_GC	frameshift_variant
AATK	32066663	4e-08	diet measurement	chr10	105295722	chr10_105295722_G_GC	frameshift_variant
AATK	29255261	2e-14	neuroticism measurement	chr10	105295722	chr10_105295722_G_GC	frameshift_variant
AATK	34211149	6e-10	age at first sexual intercourse measurement	chr10	105295722	chr10_105295722_G_GC	frameshift_variant
AATK	32888494	2e-09	neutrophil count	chr10	105295722	chr10_105295722_G_GC	frameshift_variant
AATK	25676789	1e-08	response to allopurinol, uric acid measurement	chr10	105295722	chr10_105295722_G_GC	frameshift_variant
AATK	33097823	4e-18	appendicular lean mass	chr10	105295722	chr10_105295722_G_GC	frameshift_variant
AATK	33097823	5e-13	appendicular lean mass	chr10	105295722	chr10_105295722_G_GC	frameshift_variant
AATK	33097823	3e-29	appendicular lean mass	chr10	105295722	chr10_105295722_G_GC	frameshift_variant
ABCA3	33824429	4e-08	triglyceride measurement, response to selective serotonin reuptake inhibitor	chr10	13432716	chr10_13432716_G_A	stop_gained
ABCA3	31043758	3e-08	birth weight	chr10	13432716	chr10_13432716_G_A	stop_gained
ABCA3	28039329	3e-07	RR interval, response to tetracyclic antidepressant, response to tricyclic antidepressant	chr10	13432716	chr10_13432716_G_A	stop_gained
ABCA4	28232668	1e-12	Cleft palate, cleft lip	chr2	210189952	chr2_210189952_T_TG	frameshift_variant
ABCA4	32231278	3e-10	Abnormality of refraction	chr2	210189952	chr2_210189952_T_TG	frameshift_variant
ABCC1	33031748	6e-15	serum metabolite measurement	chr10	548250	chr10_548250_CT_C	frameshift_variant
ABCC1	33031748	4e-27	serum metabolite measurement	chr10	548250	chr10_548250_CT_C	frameshift_variant
ABCC1	32888494	1e-13	basophil percentage of leukocytes	chr10	548250	chr10_548250_CT_C	frameshift_variant
ABCC1	32888494	3e-14	mean reticulocyte volume	chr10	548250	chr10_548250_CT_C	frameshift_variant
ABCC1	27863252	1e-10	basophil count	chr10	548250	chr10_548250_CT_C	frameshift_variant
ABCC1	26545240	3e-07	pelvic organ prolapse	chr10	548250	chr10_548250_CT_C	frameshift_variant
ABCC1	24816252	1e-25	blood metabolite measurement	chr10	548250	chr10_548250_CT_C	frameshift_variant
ABCC1	32888494	6e-11	mean corpuscular volume	chr10	548250	chr10_548250_CT_C	frameshift_variant
ABCC1	26708676	5e-11	Ischemic stroke	chr10	548250	chr10_548250_CT_C	frameshift_variant
ABCC1	32888494	3e-09	mean corpuscular hemoglobin concentration	chr10	548250	chr10_548250_CT_C	frameshift_variant
ABCC1	32888494	8e-10	mean corpuscular hemoglobin	chr10	548250	chr10_548250_CT_C	frameshift_variant
ABCC1	32888494	1e-15	basophil count	chr10	548250	chr10_548250_CT_C	frameshift_variant
ABCC1	32888494	2e-11	mean reticulocyte volume	chr10	548250	chr10_548250_CT_C	frameshift_variant
ABCC1	24816252	2e-19	blood metabolite measurement	chr10	548250	chr10_548250_CT_C	frameshift_variant
ABCC1	26198393	7e-09	overall survival, multiple myeloma	chr10	548250	chr10_548250_CT_C	frameshift_variant
ABCC1	34021172	7e-09	BMI-adjusted hip circumference	chr10	548250	chr10_548250_CT_C	frameshift_variant
ABCC1	24816252	3e-14	blood metabolite measurement	chr10	548250	chr10_548250_CT_C	frameshift_variant
ABCC1	24816252	6e-13	blood metabolite measurement	chr10	548250	chr10_548250_CT_C	frameshift_variant
ABCC1	31152163	4e-10	glomerular filtration rate	chr10	548250	chr10_548250_CT_C	frameshift_variant
ABCC1	32888494	3e-11	red blood cell distribution width	chr10	548250	chr10_548250_CT_C	frameshift_variant
ABCC1	32888494	3e-13	mean corpuscular volume	chr10	548250	chr10_548250_CT_C	frameshift_variant
ABCC2	33031748	6e-18	serum metabolite measurement	chr1	242717506	chr1_242717506_C_CG	frameshift_variant
ABCC2	24737748	5e-11	colorectal cancer	chr1	242717506	chr1_242717506_C_CG	frameshift_variant
ABCC2	33972514	6e-47	serum gamma-glutamyl transferase measurement	chr1	242717506	chr1_242717506_C_CG	frameshift_variant
ABCC2	26151821	4e-08	colorectal cancer	chr1	242717506	chr1_242717506_C_CG	frameshift_variant
ABCC4	32888494	8e-93	platelet count	chr15	95649101	chr15_95649101_G_A	stop_gained
ABCC4	29403010	7e-36	platelet count	chr15	95649101	chr15_95649101_G_A	stop_gained
ABCC4	27863252	9e-22	platelet count	chr15	95649101	chr15_95649101_G_A	stop_gained
ABCC4	27863252	9e-30	platelet count	chr15	95649101	chr15_95649101_G_A	stop_gained
ABCC4	32888494	2e-101	platelet crit	chr15	95649101	chr15_95649101_G_A	stop_gained
ABCC4	22139419	7e-12	platelet count	chr15	95649101	chr15_95649101_G_A	stop_gained
ABCC4	32572223	5e-09	gut microbiome measurement	chr15	95649101	chr15_95649101_G_A	stop_gained
ABCC4	24816252	8e-23	blood metabolite measurement	chr15	95649101	chr15_95649101_G_A	stop_gained
ABCC4	24816252	1e-19	blood metabolite measurement	chr15	95649101	chr15_95649101_G_A	stop_gained
ABCC4	23478653	2e-07	response to irinotecan	chr15	95649101	chr15_95649101_G_A	stop_gained
ABCC4	27863252	2e-28	platelet crit	chr15	95649101	chr15_95649101_G_A	stop_gained
ABCC4	27863252	3e-30	platelet crit	chr15	95649101	chr15_95649101_G_A	stop_gained
ABCC4	32888494	4e-38	platelet crit	chr15	95649101	chr15_95649101_G_A	stop_gained
ABCC4	33685280	2e-07	postherpetic neuralgia	chr15	95649101	chr15_95649101_G_A	stop_gained
ABCC4	32888494	1e-28	platelet count	chr15	95649101	chr15_95649101_G_A	stop_gained
ABCC4	33031748	6e-32	serum metabolite measurement	chr15	95649101	chr15_95649101_G_A	stop_gained
ABCC5	32888494	2e-21	platelet component distribution width	chr11	80516226	chr11_80516226_G_GA	frameshift_variant
ABCC5	32888494	4e-34	platelet count	chr11	80516226	chr11_80516226_G_GA	frameshift_variant
ABCC5	32888494	1e-11	red blood cell distribution width	chr11	80516226	chr11_80516226_G_GA	frameshift_variant
ABCC5	32888494	9e-19	leukocyte count	chr11	80516226	chr11_80516226_G_GA	frameshift_variant
ABCC5	32888494	4e-18	platelet crit	chr11	80516226	chr11_80516226_G_GA	frameshift_variant
ABCC5	32888494	2e-16	neutrophil count	chr11	80516226	chr11_80516226_G_GA	frameshift_variant
ABCC5	27863252	4e-12	platelet count	chr11	80516226	chr11_80516226_G_GA	frameshift_variant
ABCC5	32888494	1e-17	monocyte percentage of leukocytes	chr11	80516226	chr11_80516226_G_GA	frameshift_variant
ABCC5	32888494	1e-09	mean corpuscular hemoglobin concentration	chr11	80516226	chr11_80516226_G_GA	frameshift_variant
ABCC5	30297969	2e-08	type 2 diabetes mellitus	chr11	80516226	chr11_80516226_G_GA	frameshift_variant
ABCC5	32888494	4e-09	basophil percentage of leukocytes	chr11	80516226	chr11_80516226_G_GA	frameshift_variant
ABCC5	32888494	1e-14	eosinophil count	chr11	80516226	chr11_80516226_G_GA	frameshift_variant
ABCC5	24603532	8e-09	anterior chamber depth measurement	chr11	80516226	chr11_80516226_G_GA	frameshift_variant
ABCC8	27618448	4e-09	mean arterial pressure	chr1	96601258	chr1_96601258_G_GA	frameshift_variant
ABCC8	29632382	5e-22	type 2 diabetes mellitus	chr1	96601258	chr1_96601258_G_GA	frameshift_variant
ABCC8	32499647	2e-26	type 2 diabetes mellitus	chr1	96601258	chr1_96601258_G_GA	frameshift_variant
ABCC8	33097823	1e-16	appendicular lean mass	chr1	96601258	chr1_96601258_G_GA	frameshift_variant
ABCC8	32341051	2e-12	leptin measurement, type 2 diabetes mellitus	chr1	96601258	chr1_96601258_G_GA	frameshift_variant
ABCC8	26426971	3e-09	body mass index	chr1	96601258	chr1_96601258_G_GA	frameshift_variant
ABCC8	22179738	1e-07	gout	chr1	96601258	chr1_96601258_G_GA	frameshift_variant
ABCC8	29632382	4e-17	type 2 diabetes mellitus	chr1	96601258	chr1_96601258_G_GA	frameshift_variant
ABCC8	26426971	6e-09	body mass index	chr1	96601258	chr1_96601258_G_GA	frameshift_variant
ABCC8	22179738	1e-07	gout	chr1	96601258	chr1_96601258_G_GA	frameshift_variant
ABCC8	34059833	4e-08	glucose tolerance test	chr1	96601258	chr1_96601258_G_GA	frameshift_variant
ABHD15	34021172	1e-08	BMI-adjusted hip circumference	chr10	62366878	chr10_62366878_T_TG	frameshift_variant
ABHD15	34021172	2e-12	BMI-adjusted hip circumference	chr10	62366878	chr10_62366878_T_TG	frameshift_variant
ABHD15	32203549	2e-08	low density lipoprotein cholesterol measurement	chr10	62366878	chr10_62366878_T_TG	frameshift_variant
ABHD15	34021172	2e-13	BMI-adjusted hip circumference	chr10	62366878	chr10_62366878_T_TG	frameshift_variant
ABHD15	34021172	2e-14	BMI-adjusted waist-hip ratio	chr10	62366878	chr10_62366878_T_TG	frameshift_variant
ABHD15	34021172	1e-14	BMI-adjusted waist-hip ratio	chr10	62366878	chr10_62366878_T_TG	frameshift_variant
ABHD15	32665545	1e-28	brain measurement, neuroimaging measurement	chr10	62366878	chr10_62366878_T_TG	frameshift_variant
ABR	33097823	7e-15	appendicular lean mass	chr10	61354118	chr10_61354118_C_CG	frameshift_variant
ABR	28869591	2e-07	heel bone mineral density	chr10	61354118	chr10_61354118_C_CG	frameshift_variant
ABR	28869591	1e-08	heel bone mineral density	chr10	61354118	chr10_61354118_C_CG	frameshift_variant
ABR	30598549	4e-53	heel bone mineral density	chr10	61354118	chr10_61354118_C_CG	frameshift_variant
ABR	28869591	2e-15	heel bone mineral density	chr10	61354118	chr10_61354118_C_CG	frameshift_variant
ACACB	30275531	3e-08	triglyceride measurement	chr12	42384018	chr12_42384018_T_TG	frameshift_variant
ACACB	32066663	7e-17	diet measurement	chr12	42384018	chr12_42384018_T_TG	frameshift_variant
ACACB	32066663	7e-17	diet measurement	chr12	42384018	chr12_42384018_T_TG	frameshift_variant
ACACB	32203549	1e-09	triglyceride measurement	chr12	42384018	chr12_42384018_T_TG	frameshift_variant
ACACB	32066663	2e-19	diet measurement	chr12	42384018	chr12_42384018_T_TG	frameshift_variant
ACACB	33972514	9e-28	alkaline phosphatase measurement	chr12	42384018	chr12_42384018_T_TG	frameshift_variant
ACACB	32066663	6e-11	diet measurement	chr12	42384018	chr12_42384018_T_TG	frameshift_variant
ACACB	32066663	4e-13	diet measurement	chr12	42384018	chr12_42384018_T_TG	frameshift_variant
ACACB	32066663	5e-13	diet measurement	chr12	42384018	chr12_42384018_T_TG	frameshift_variant
ACACB	32066663	6e-11	diet measurement	chr12	42384018	chr12_42384018_T_TG	frameshift_variant
ACACB	32066663	4e-08	diet measurement	chr12	42384018	chr12_42384018_T_TG	frameshift_variant
ACACB	33794208	3e-09	cervical carcinoma	chr12	42384018	chr12_42384018_T_TG	frameshift_variant
ACAD10	29460428	2e-12	alcohol consumption measurement	chr12	34921545	chr12_34921545_T_C	start_lost
ACAD10	26151821	2e-08	colorectal cancer	chr12	34921545	chr12_34921545_T_C	start_lost
ACAD10	23364394	5e-11	coronary artery disease	chr12	34921545	chr12_34921545_T_C	start_lost
ACAD10	26691988	1e-09	atrophic macular degeneration, age-related macular degeneration, wet macular degeneration	chr12	34921545	chr12_34921545_T_C	start_lost
ACAD10	31015462	2e-11	glomerular filtration rate	chr12	34921545	chr12_34921545_T_C	start_lost
ACAD10	34054925	2e-14	BMI-adjusted waist-hip ratio	chr12	34921545	chr12_34921545_T_C	start_lost
ACAD10	26426971	2e-11	body mass index	chr12	34921545	chr12_34921545_T_C	start_lost
ACAD10	28107422	4e-12	fibrinogen measurement	chr12	34921545	chr12_34921545_T_C	start_lost
ACAD10	28067908	2e-09	inflammatory bowel disease	chr12	34921545	chr12_34921545_T_C	start_lost
ACAD10	29460428	2e-14	response to alcohol	chr12	34921545	chr12_34921545_T_C	start_lost
ACAD10	33020668	9e-79	coronary artery disease	chr12	34921545	chr12_34921545_T_C	start_lost
ACAD10	33339817	2e-08	alkaline phosphatase measurement	chr12	34921545	chr12_34921545_T_C	start_lost
ACAD10	21642993	7e-21	esophageal carcinoma	chr12	34921545	chr12_34921545_T_C	start_lost
ACAD10	22423221	5e-09	platelet count	chr12	34921545	chr12_34921545_T_C	start_lost
ACAD10	29124443	1e-10	uric acid measurement	chr12	34921545	chr12_34921545_T_C	start_lost
ACAD10	30226566	3e-19	myocardial infarction	chr12	34921545	chr12_34921545_T_C	start_lost
ACAD10	26426971	4e-12	body mass index	chr12	34921545	chr12_34921545_T_C	start_lost
ACAD10	29367735	2e-16	cups of coffee per day measurement	chr12	34921545	chr12_34921545_T_C	start_lost
ACAD10	32238385	4e-12	gout	chr12	34921545	chr12_34921545_T_C	start_lost
ACAD10	29460428	6e-10	alcohol dependence measurement	chr12	34921545	chr12_34921545_T_C	start_lost
ACAD10	32895509	6e-11	fish consumption measurement	chr12	34921545	chr12_34921545_T_C	start_lost
ACAD10	31320941	5e-11	fish consumption measurement	chr12	34921545	chr12_34921545_T_C	start_lost
ACAD10	32514006	7e-10	uric acid measurement	chr12	34921545	chr12_34921545_T_C	start_lost
ACAD10	26151821	2e-08	colorectal cancer	chr12	34921545	chr12_34921545_T_C	start_lost
ACAP1	32888494	1e-20	leukocyte count	chr10	54609829	chr10_54609829_C_CA	frameshift_variant
ACAP1	32888494	7e-18	neutrophil count	chr10	54609829	chr10_54609829_C_CA	frameshift_variant
ACAP1	32888494	5e-16	monocyte percentage of leukocytes	chr10	54609829	chr10_54609829_C_CA	frameshift_variant
ACAP1	32581359	1e-15	autoimmune thyroid disease	chr10	54609829	chr10_54609829_C_CA	frameshift_variant
ACAP1	33272962	3e-11	obsolete_systemic lupus erythematosus	chr10	54609829	chr10_54609829_C_CA	frameshift_variant
ACAP1	33536424	1e-08	obsolete_systemic lupus erythematosus	chr10	54609829	chr10_54609829_C_CA	frameshift_variant
ACBD4	27992416	3e-07	insomnia measurement	chr10	88051291	chr10_88051291_T_TC	frameshift_variant
ACBD4	29500382	2e-08	worry measurement	chr10	88051291	chr10_88051291_T_TC	frameshift_variant
ACBD4	32665545	2e-65	brain measurement, neuroimaging measurement	chr10	88051291	chr10_88051291_T_TC	frameshift_variant
ACBD4	29500382	8e-13	feeling miserable measurement	chr10	88051291	chr10_88051291_T_TC	frameshift_variant
ACBD4	34021172	4e-13	BMI-adjusted hip circumference	chr10	88051291	chr10_88051291_T_TC	frameshift_variant
ACBD4	31619474	8e-12	asthma	chr10	88051291	chr10_88051291_T_TC	frameshift_variant
ACBD4	28196072	2e-22	obsolete_alopecia	chr10	88051291	chr10_88051291_T_TC	frameshift_variant
ACBD4	34021172	4e-15	BMI-adjusted hip circumference	chr10	88051291	chr10_88051291_T_TC	frameshift_variant
ACBD4	29500382	1e-17	feeling fed-up measurement	chr10	88051291	chr10_88051291_T_TC	frameshift_variant
ACBD4	25282103	8e-27	body height	chr10	88051291	chr10_88051291_T_TC	frameshift_variant
ACBD4	29500382	3e-13	irritability measurement	chr10	88051291	chr10_88051291_T_TC	frameshift_variant
ACBD4	31562340	3e-11	body height	chr10	88051291	chr10_88051291_T_TC	frameshift_variant
ACBD4	29500382	6e-10	guilt measurement	chr10	88051291	chr10_88051291_T_TC	frameshift_variant
ACBD4	20881960	2e-16	body height	chr10	88051291	chr10_88051291_T_TC	frameshift_variant
ACBD4	19430483	1e-08	systolic blood pressure	chr10	88051291	chr10_88051291_T_TC	frameshift_variant
ACCS	26028593	4e-09	IGA glomerulonephritis	chr3	79806923	chr3_79806923_AT_A	frameshift_variant
ACCSL	27841878	1e-09	pulse pressure measurement	chr3	79826747	chr3_79826747_T_TG	frameshift_variant
ACCSL	30578418	1e-09	pulse pressure measurement	chr3	79826747	chr3_79826747_T_TG	frameshift_variant
ACE	30297969	3e-08	type 2 diabetes mellitus	chr10	90923920	chr10_90923920_G_GC	frameshift_variant
ACE	30072576	9e-136	blood protein measurement	chr10	90923920	chr10_90923920_G_GC	frameshift_variant
ACE	29455858	3e-16	smoking status measurement, diastolic blood pressure	chr10	90923920	chr10_90923920_G_GC	frameshift_variant
ACE	24162737	3e-07	Alzheimer disease	chr10	90923920	chr10_90923920_G_GC	frameshift_variant
ACE	24816252	1e-21	blood metabolite measurement	chr10	90923920	chr10_90923920_G_GC	frameshift_variant
ACE	29455858	2e-13	smoking status measurement, systolic blood pressure	chr10	90923920	chr10_90923920_G_GC	frameshift_variant
ACE	29455858	3e-12	smoking status measurement, systolic blood pressure	chr10	90923920	chr10_90923920_G_GC	frameshift_variant
ACE	25340798	4e-12	angiotensin-converting enzyme measurement, Alzheimer disease, Alzheimer's disease biomarker measurement	chr10	90923920	chr10_90923920_G_GC	frameshift_variant
ACE	24816252	1e-37	blood metabolite measurement	chr10	90923920	chr10_90923920_G_GC	frameshift_variant
ACE	24816252	4e-22	blood metabolite measurement	chr10	90923920	chr10_90923920_G_GC	frameshift_variant
ACE	29455858	3e-14	smoking status measurement, diastolic blood pressure	chr10	90923920	chr10_90923920_G_GC	frameshift_variant
ACE	33031748	2e-41	serum metabolite measurement	chr10	90923920	chr10_90923920_G_GC	frameshift_variant
ACE	24625756	1e-18	serum metabolite measurement	chr10	90923920	chr10_90923920_G_GC	frameshift_variant
ACE	30578418	1e-09	systolic blood pressure	chr10	90923920	chr10_90923920_G_GC	frameshift_variant
ACE	29455858	4e-13	smoking status measurement, diastolic blood pressure	chr10	90923920	chr10_90923920_G_GC	frameshift_variant
ACE	28135244	7e-14	diastolic blood pressure	chr10	90923920	chr10_90923920_G_GC	frameshift_variant
ACE	23281178	9e-13	metabolite measurement	chr10	90923920	chr10_90923920_G_GC	frameshift_variant
ACE	23093944	5e-15	serum metabolite measurement	chr10	90923920	chr10_90923920_G_GC	frameshift_variant
ACE	33589840	1e-08	Alzheimer disease, family history of Alzheimer’s disease	chr10	90923920	chr10_90923920_G_GC	frameshift_variant
ACE	29912962	2e-12	systolic blood pressure, alcohol drinking	chr10	90923920	chr10_90923920_G_GC	frameshift_variant
ACE	29455858	8e-15	smoking status measurement, systolic blood pressure	chr10	90923920	chr10_90923920_G_GC	frameshift_variant
ACE	30820047	5e-09	late-onset Alzheimers disease	chr10	90923920	chr10_90923920_G_GC	frameshift_variant
ACE	24816252	3e-17	blood metabolite measurement	chr10	90923920	chr10_90923920_G_GC	frameshift_variant
ACE	27841878	1e-08	systolic blood pressure	chr10	90923920	chr10_90923920_G_GC	frameshift_variant
ACE	29455858	6e-14	smoking status measurement, systolic blood pressure	chr10	90923920	chr10_90923920_G_GC	frameshift_variant
ACE	31015401	7e-20	Agents acting on the renin-angiotensin system use measurement	chr10	90923920	chr10_90923920_G_GC	frameshift_variant
ACE	23093944	1e-16	serum metabolite measurement	chr10	90923920	chr10_90923920_G_GC	frameshift_variant
ACE	21886157	8e-20	metabolite measurement	chr10	90923920	chr10_90923920_G_GC	frameshift_variant
ACE	24816252	1e-14	blood metabolite measurement	chr10	90923920	chr10_90923920_G_GC	frameshift_variant
ACE	24625756	9e-25	serum metabolite measurement	chr10	90923920	chr10_90923920_G_GC	frameshift_variant
ACE	20066004	3e-25	angiotensin converting enzyme activity measurement	chr10	90923920	chr10_90923920_G_GC	frameshift_variant
ACE	24625756	8e-14	serum metabolite measurement	chr10	90923920	chr10_90923920_G_GC	frameshift_variant
ACE	24816252	1e-19	blood metabolite measurement	chr10	90923920	chr10_90923920_G_GC	frameshift_variant
ACE	28739976	2e-07	diastolic blood pressure	chr10	90923920	chr10_90923920_G_GC	frameshift_variant
ACE	28739976	2e-14	diastolic blood pressure	chr10	90923920	chr10_90923920_G_GC	frameshift_variant
ACE	23093944	3e-12	serum metabolite measurement	chr10	90923920	chr10_90923920_G_GC	frameshift_variant
ACE	30643258	8e-10	risk-taking behaviour	chr10	90923920	chr10_90923920_G_GC	frameshift_variant
ACE	31015401	3e-13	Calcium channel blocker use measurement	chr10	90923920	chr10_90923920_G_GC	frameshift_variant
ACE	33589840	3e-07	Alzheimer disease, family history of Alzheimer’s disease	chr10	90923920	chr10_90923920_G_GC	frameshift_variant
ACE	23093944	4e-14	serum metabolite measurement	chr10	90923920	chr10_90923920_G_GC	frameshift_variant
ACE	23093944	1e-11	serum metabolite measurement	chr10	90923920	chr10_90923920_G_GC	frameshift_variant
ACE	29455858	7e-16	smoking status measurement, diastolic blood pressure	chr10	90923920	chr10_90923920_G_GC	frameshift_variant
ACE	34216518	7e-11	Hodgkins lymphoma	chr10	90923920	chr10_90923920_G_GC	frameshift_variant
ACE	29912962	1e-12	diastolic blood pressure, alcohol drinking	chr10	90923920	chr10_90923920_G_GC	frameshift_variant
ACE	27841878	4e-08	diastolic blood pressure	chr10	90923920	chr10_90923920_G_GC	frameshift_variant
ACOXL	32888494	1e-09	platelet component distribution width	chr3	115061241	chr3_115061241_GA_G	frameshift_variant
ACOXL	21738478	4e-07	monocyte count	chr3	115061241	chr3_115061241_GA_G	frameshift_variant
ACOXL	32888494	2e-13	red blood cell distribution width	chr3	115061241	chr3_115061241_GA_G	frameshift_variant
ACOXL	31959993	9e-12	cup-to-disc ratio measurement	chr3	115061241	chr3_115061241_GA_G	frameshift_variant
ACOXL	27863252	1e-19	lymphocyte count	chr3	115061241	chr3_115061241_GA_G	frameshift_variant
ACOXL	27863252	4e-11	lymphocyte count	chr3	115061241	chr3_115061241_GA_G	frameshift_variant
ACOXL	32888494	5e-13	mean corpuscular volume	chr3	115061241	chr3_115061241_GA_G	frameshift_variant
ACOXL	27863252	1e-31	monocyte percentage of leukocytes	chr3	115061241	chr3_115061241_GA_G	frameshift_variant
ACOXL	27863252	3e-15	erythrocyte count	chr3	115061241	chr3_115061241_GA_G	frameshift_variant
ACOXL	24390342	3e-08	rheumatoid arthritis	chr3	115061241	chr3_115061241_GA_G	frameshift_variant
ACOXL	34021172	4e-08	BMI-adjusted waist circumference	chr3	115061241	chr3_115061241_GA_G	frameshift_variant
ACOXL	32888494	5e-29	erythrocyte count	chr3	115061241	chr3_115061241_GA_G	frameshift_variant
ACOXL	31511532	4e-07	Moderate albuminuria	chr3	115061241	chr3_115061241_GA_G	frameshift_variant
ACOXL	27863252	3e-27	monocyte count	chr3	115061241	chr3_115061241_GA_G	frameshift_variant
ACOXL	31959993	4e-15	cup-to-disc ratio measurement	chr3	115061241	chr3_115061241_GA_G	frameshift_variant
ACOXL	27863252	7e-16	lymphocyte percentage of leukocytes	chr3	115061241	chr3_115061241_GA_G	frameshift_variant
ACOXL	32888494	2e-30	mean corpuscular volume	chr3	115061241	chr3_115061241_GA_G	frameshift_variant
ACOXL	25608926	2e-08	alopecia areata	chr3	115061241	chr3_115061241_GA_G	frameshift_variant
ACOXL	32888494	2e-16	mean reticulocyte volume	chr3	115061241	chr3_115061241_GA_G	frameshift_variant
ACOXL	32888494	4e-10	mean corpuscular hemoglobin concentration	chr3	115061241	chr3_115061241_GA_G	frameshift_variant
ACOXL	27863252	3e-25	monocyte percentage of leukocytes	chr3	115061241	chr3_115061241_GA_G	frameshift_variant
ACOXL	32888494	5e-14	monocyte count	chr3	115061241	chr3_115061241_GA_G	frameshift_variant
ACOXL	32888494	1e-38	monocyte count	chr3	115061241	chr3_115061241_GA_G	frameshift_variant
ACOXL	27863252	1e-21	granulocyte percentage of myeloid white cells	chr3	115061241	chr3_115061241_GA_G	frameshift_variant
ACOXL	32888494	9e-17	erythrocyte count	chr3	115061241	chr3_115061241_GA_G	frameshift_variant
ACOXL	27863252	2e-21	monocyte percentage of leukocytes	chr3	115061241	chr3_115061241_GA_G	frameshift_variant
ACOXL	32888494	1e-17	mean reticulocyte volume	chr3	115061241	chr3_115061241_GA_G	frameshift_variant
ACOXL	27863252	2e-11	neutrophil percentage of leukocytes	chr3	115061241	chr3_115061241_GA_G	frameshift_variant
ACOXL	32888494	8e-17	neutrophil percentage of leukocytes	chr3	115061241	chr3_115061241_GA_G	frameshift_variant
ACOXL	34021172	3e-08	BMI-adjusted waist circumference	chr3	115061241	chr3_115061241_GA_G	frameshift_variant
ACOXL	32888494	2e-12	mean corpuscular volume	chr3	115061241	chr3_115061241_GA_G	frameshift_variant
ACOXL	32888494	1e-45	monocyte percentage of leukocytes	chr3	115061241	chr3_115061241_GA_G	frameshift_variant
ACOXL	32888494	5e-20	neutrophil percentage of leukocytes	chr3	115061241	chr3_115061241_GA_G	frameshift_variant
ACOXL	30275531	2e-09	high density lipoprotein cholesterol measurement	chr3	115061241	chr3_115061241_GA_G	frameshift_variant
ACOXL	27863252	7e-20	monocyte count	chr3	115061241	chr3_115061241_GA_G	frameshift_variant
ACOXL	27863252	5e-25	granulocyte percentage of myeloid white cells	chr3	115061241	chr3_115061241_GA_G	frameshift_variant
ACOXL	32888494	4e-11	monocyte count	chr3	115061241	chr3_115061241_GA_G	frameshift_variant
ACOXL	32888494	8e-11	eosinophil percentage of leukocytes	chr3	115061241	chr3_115061241_GA_G	frameshift_variant
ACOXL	23770605	2e-18	chronic lymphocytic leukemia	chr3	115061241	chr3_115061241_GA_G	frameshift_variant
ACOXL	23770605	4e-17	chronic lymphocytic leukemia	chr3	115061241	chr3_115061241_GA_G	frameshift_variant
ACOXL	31511532	9e-09	urinary albumin to creatinine ratio	chr3	115061241	chr3_115061241_GA_G	frameshift_variant
ACOXL	30275531	2e-09	total cholesterol measurement	chr3	115061241	chr3_115061241_GA_G	frameshift_variant
ACOXL	27863252	2e-09	neutrophil percentage of leukocytes	chr3	115061241	chr3_115061241_GA_G	frameshift_variant
ACOXL	27863252	2e-27	mean corpuscular volume	chr3	115061241	chr3_115061241_GA_G	frameshift_variant
ACOXL	28165464	2e-27	chronic lymphocytic leukemia	chr3	115061241	chr3_115061241_GA_G	frameshift_variant
ACOXL	26956414	5e-20	chronic lymphocytic leukemia	chr3	115061241	chr3_115061241_GA_G	frameshift_variant
ACOXL	32888494	5e-38	monocyte count	chr3	115061241	chr3_115061241_GA_G	frameshift_variant
ACOXL	32203549	6e-09	apolipoprotein A 1 measurement	chr3	115061241	chr3_115061241_GA_G	frameshift_variant
ACOXL	27863252	1e-18	monocyte count	chr3	115061241	chr3_115061241_GA_G	frameshift_variant
ACOXL	32888494	6e-13	leukocyte count	chr3	115061241	chr3_115061241_GA_G	frameshift_variant
ACOXL	32888494	7e-89	monocyte percentage of leukocytes	chr3	115061241	chr3_115061241_GA_G	frameshift_variant
ACOXL	32888494	1e-15	mean corpuscular volume	chr3	115061241	chr3_115061241_GA_G	frameshift_variant
ACOXL	34021172	8e-09	BMI-adjusted waist circumference	chr3	115061241	chr3_115061241_GA_G	frameshift_variant
ACOXL	32888494	2e-11	mean corpuscular hemoglobin	chr3	115061241	chr3_115061241_GA_G	frameshift_variant
ACOXL	29891935	2e-09	open-angle glaucoma	chr3	115061241	chr3_115061241_GA_G	frameshift_variant
ACOXL	27863252	8e-24	mean corpuscular hemoglobin	chr3	115061241	chr3_115061241_GA_G	frameshift_variant
ACOXL	32888494	4e-11	mean corpuscular volume	chr3	115061241	chr3_115061241_GA_G	frameshift_variant
ACOXL	32888494	4e-95	monocyte count	chr3	115061241	chr3_115061241_GA_G	frameshift_variant
ACOXL	32888494	2e-41	lymphocyte count	chr3	115061241	chr3_115061241_GA_G	frameshift_variant
ACOXL	24390342	9e-09	rheumatoid arthritis	chr3	115061241	chr3_115061241_GA_G	frameshift_variant
ACOXL	18758461	2e-10	chronic lymphocytic leukemia	chr3	115061241	chr3_115061241_GA_G	frameshift_variant
ACOXL	31511532	2e-09	urinary albumin to creatinine ratio	chr3	115061241	chr3_115061241_GA_G	frameshift_variant
ACOXL	22197929	4e-07	IGA glomerulonephritis	chr3	115061241	chr3_115061241_GA_G	frameshift_variant
ACOXL	32888494	8e-34	monocyte percentage of leukocytes	chr3	115061241	chr3_115061241_GA_G	frameshift_variant
ACOXL	27863252	1e-27	mean corpuscular hemoglobin	chr3	115061241	chr3_115061241_GA_G	frameshift_variant
ACOXL	32888494	6e-19	monocyte percentage of leukocytes	chr3	115061241	chr3_115061241_GA_G	frameshift_variant
ACOXL	27863252	8e-20	erythrocyte count	chr3	115061241	chr3_115061241_GA_G	frameshift_variant
ACOXL	27863252	9e-24	granulocyte percentage of myeloid white cells	chr3	115061241	chr3_115061241_GA_G	frameshift_variant
ACOXL	32888494	1e-26	lymphocyte percentage of leukocytes	chr3	115061241	chr3_115061241_GA_G	frameshift_variant
ACOXL	32888494	6e-13	erythrocyte count	chr3	115061241	chr3_115061241_GA_G	frameshift_variant
ACOXL	32888494	2e-31	mean corpuscular hemoglobin	chr3	115061241	chr3_115061241_GA_G	frameshift_variant
ACOXL	29403010	3e-15	serum non-albumin protein measurement	chr3	115061241	chr3_115061241_GA_G	frameshift_variant
ACOXL	27863252	8e-25	mean corpuscular volume	chr3	115061241	chr3_115061241_GA_G	frameshift_variant
ACOXL	32203549	3e-09	high density lipoprotein cholesterol measurement	chr3	115061241	chr3_115061241_GA_G	frameshift_variant
ACOXL	29455858	3e-08	smoking status measurement, diastolic blood pressure	chr3	115061241	chr3_115061241_GA_G	frameshift_variant
ACOXL	32888494	8e-18	mean corpuscular volume	chr3	115061241	chr3_115061241_GA_G	frameshift_variant
ACOXL	24292274	5e-15	chronic lymphocytic leukemia	chr3	115061241	chr3_115061241_GA_G	frameshift_variant
ACOXL	29403010	2e-13	albumin:globulin ratio measurement	chr3	115061241	chr3_115061241_GA_G	frameshift_variant
ACOXL	32888494	4e-34	mean corpuscular hemoglobin	chr3	115061241	chr3_115061241_GA_G	frameshift_variant
ACOXL	26174813	3e-07	attention function measurement	chr3	115061241	chr3_115061241_GA_G	frameshift_variant
ACOXL	29403010	1e-10	monocyte count	chr3	115061241	chr3_115061241_GA_G	frameshift_variant
ACOXL	23222517	4e-11	mean corpuscular volume	chr3	115061241	chr3_115061241_GA_G	frameshift_variant
ACP1	26426971	2e-30	body mass index	chr6	47507608	chr6_47507608_C_CT	frameshift_variant
ACP1	26426971	4e-07	body mass index, age at assessment	chr6	47507608	chr6_47507608_C_CT	frameshift_variant
ACP1	32231278	6e-25	Abnormality of refraction	chr6	47507608	chr6_47507608_C_CT	frameshift_variant
ACP1	29875488	0	blood protein measurement	chr6	47507608	chr6_47507608_C_CT	frameshift_variant
ACP1	26426971	5e-75	sex interaction measurement, body mass index, age at assessment	chr6	47507608	chr6_47507608_C_CT	frameshift_variant
ACP1	30072576	0	blood protein measurement	chr6	47507608	chr6_47507608_C_CT	frameshift_variant
ACP1	32888494	1e-09	platelet crit	chr6	47507608	chr6_47507608_C_CT	frameshift_variant
ACP1	26426971	1e-72	body mass index	chr6	47507608	chr6_47507608_C_CT	frameshift_variant
ACSF2	30598549	1e-09	heel bone mineral density	chr10	79517743	chr10_79517743_G_GC	frameshift_variant
ACSL4	32888494	2e-10	mean platelet volume	chrX	105960903	chrX_105960903_TA_T	frameshift_variant
ACSL4	32888494	2e-10	mean platelet volume	chrX	105960932	chrX_105960932_AG_A	frameshift_variant
ACSM5	24816252	3e-11	blood metabolite measurement	chr1	173890533	chr1_173890533_C_CT	splice_acceptor_variant&intron_variant
ACSM5	20383146	1e-20	creatinine measurement, chronic kidney disease	chr1	173890533	chr1_173890533_C_CT	splice_acceptor_variant&intron_variant
ACTA2	26974007	4e-09	ankylosing spondylitis, psoriasis, ulcerative colitis, Crohn's disease, sclerosing cholangitis	chr1	231748414	chr1_231748414_G_GC	frameshift_variant
ACTA2	27723758	7e-08	selective IgA deficiency disease	chr1	231748414	chr1_231748414_G_GC	frameshift_variant
ACTA2	30578418	4e-09	pulse pressure measurement	chr1	231748414	chr1_231748414_G_GC	frameshift_variant
ACTA2	33106285	1e-07	juvenile idiopathic arthritis	chr1	231748414	chr1_231748414_G_GC	frameshift_variant
ACTA2	23770605	1e-14	chronic lymphocytic leukemia	chr1	231748414	chr1_231748414_G_GC	frameshift_variant
ACTA2	32888494	6e-14	lymphocyte percentage of leukocytes	chr1	231748414	chr1_231748414_G_GC	frameshift_variant
ACTA2	26956414	9e-14	chronic lymphocytic leukemia	chr1	231748414	chr1_231748414_G_GC	frameshift_variant
ACTRT2	33020668	6e-12	coronary artery disease	chr5	165236425	chr5_165236425_T_TC	frameshift_variant
ACTRT2	30598549	7e-47	heel bone mineral density	chr5	165236425	chr5_165236425_T_TC	frameshift_variant
ACTRT2	28869591	6e-14	heel bone mineral density	chr5	165236425	chr5_165236425_T_TC	frameshift_variant
ACTRT2	28869591	1e-07	heel bone mineral density	chr5	165236425	chr5_165236425_T_TC	frameshift_variant
ACTRT2	26426971	4e-08	body mass index	chr5	165236425	chr5_165236425_T_TC	frameshift_variant
ACTRT2	29212778	2e-07	coronary artery disease	chr5	165236425	chr5_165236425_T_TC	frameshift_variant
ACTRT3	33875642	3e-08	multiple myeloma	chr2	112800497	chr2_112800497_AT_A	frameshift_variant
ACTRT3	27863252	9e-11	basophil count, eosinophil count	chr2	112800497	chr2_112800497_AT_A	frameshift_variant
ACTRT3	27863252	2e-12	eosinophil count	chr2	112800497	chr2_112800497_AT_A	frameshift_variant
ACTRT3	27863252	6e-14	neutrophil percentage of granulocytes	chr2	112800497	chr2_112800497_AT_A	frameshift_variant
ACTRT3	24163127	5e-09	urinary bladder carcinoma	chr2	112800497	chr2_112800497_AT_A	frameshift_variant
ACTRT3	29403010	3e-08	platelet count	chr2	112800497	chr2_112800497_AT_A	frameshift_variant
ACY3	33838163	1e-22	serum metabolite measurement	chr1	201284984	chr1_201284984_GC_G	frameshift_variant
ACY3	31959995	9e-12	urinary metabolite measurement	chr1	201284984	chr1_201284984_GC_G	frameshift_variant
ACY3	33838163	4e-17	serum metabolite measurement	chr1	201284984	chr1_201284984_GC_G	frameshift_variant
ACY3	33031748	5e-13	serum metabolite measurement	chr1	201284984	chr1_201284984_GC_G	frameshift_variant
ACY3	33031748	3e-24	serum metabolite measurement	chr1	201284984	chr1_201284984_GC_G	frameshift_variant
ACY3	31959995	8e-13	urinary metabolite measurement	chr1	201284984	chr1_201284984_GC_G	frameshift_variant
ACY3	24625756	9e-16	serum metabolite measurement	chr1	201284984	chr1_201284984_GC_G	frameshift_variant
ACY3	33031748	3e-24	serum metabolite measurement	chr1	201284984	chr1_201284984_GC_G	frameshift_variant
ACY3	31959995	1e-11	urinary metabolite measurement	chr1	201284984	chr1_201284984_GC_G	frameshift_variant
ACY3	34021172	2e-12	BMI-adjusted waist circumference	chr1	201284984	chr1_201284984_GC_G	frameshift_variant
ACY3	33031748	3e-45	serum metabolite measurement	chr1	201284984	chr1_201284984_GC_G	frameshift_variant
ACY3	33838163	2e-12	serum metabolite measurement	chr1	201284984	chr1_201284984_GC_G	frameshift_variant
ACY3	33031748	2e-24	serum metabolite measurement	chr1	201284984	chr1_201284984_GC_G	frameshift_variant
ACY3	33031748	5e-13	serum metabolite measurement	chr1	201284984	chr1_201284984_GC_G	frameshift_variant
ACY3	33031748	3e-45	serum metabolite measurement	chr1	201284984	chr1_201284984_GC_G	frameshift_variant
ACY3	33838163	8e-16	serum metabolite measurement	chr1	201284984	chr1_201284984_GC_G	frameshift_variant
ADAM11	32916098	5e-09	electrocardiography	chr10	87738649	chr10_87738649_CGT_C	frameshift_variant
ADAM15	23535732	2e-08	prostate carcinoma	chr2	174763614	chr2_174763614_T_TG	frameshift_variant
ADAM15	32665545	3e-10	neuroimaging measurement, brain volume measurement	chr2	174763614	chr2_174763614_T_TG	frameshift_variant
ADAM15	30664634	8e-35	body fat distribution	chr2	174763614	chr2_174763614_T_TG	frameshift_variant
ADAM15	30664634	7e-17	body fat distribution	chr2	174763614	chr2_174763614_T_TG	frameshift_variant
ADAM15	32665545	4e-14	brain measurement, neuroimaging measurement	chr2	174763614	chr2_174763614_T_TG	frameshift_variant
ADAM15	30643258	4e-08	risk-taking behaviour	chr2	174763614	chr2_174763614_T_TG	frameshift_variant
ADAM15	32665545	1e-09	cortical surface area measurement, neuroimaging measurement	chr2	174763614	chr2_174763614_T_TG	frameshift_variant
ADAM15	32888494	1e-10	eosinophil percentage of leukocytes	chr2	174763614	chr2_174763614_T_TG	frameshift_variant
ADAM15	32665545	9e-10	neuroimaging measurement, brain volume measurement	chr2	174763614	chr2_174763614_T_TG	frameshift_variant
ADAM15	32665545	8e-17	cortical thickness, neuroimaging measurement	chr2	174763614	chr2_174763614_T_TG	frameshift_variant
ADAM15	30664634	1e-15	body fat distribution	chr2	174763614	chr2_174763614_T_TG	frameshift_variant
ADAM15	34021172	4e-08	BMI-adjusted hip circumference	chr2	174763614	chr2_174763614_T_TG	frameshift_variant
ADAM15	27182965	5e-11	chin morphology measurement	chr2	174763614	chr2_174763614_T_TG	frameshift_variant
ADAM15	30664634	3e-13	body fat distribution	chr2	174763614	chr2_174763614_T_TG	frameshift_variant
ADAM15	33128006	3e-08	gait measurement	chr2	174763614	chr2_174763614_T_TG	frameshift_variant
ADAM15	30664634	6e-21	body fat distribution	chr2	174763614	chr2_174763614_T_TG	frameshift_variant
ADAM15	32665545	3e-10	cortical surface area measurement, neuroimaging measurement	chr2	174763614	chr2_174763614_T_TG	frameshift_variant
ADAM15	32665545	2e-10	cortical thickness, neuroimaging measurement	chr2	174763614	chr2_174763614_T_TG	frameshift_variant
ADAM15	32665545	7e-10	brain measurement, neuroimaging measurement	chr2	174763614	chr2_174763614_T_TG	frameshift_variant
ADAM15	30664634	1e-28	body fat distribution	chr2	174763614	chr2_174763614_T_TG	frameshift_variant
ADAM22	30072576	1e-11	blood protein measurement	chr4	25879496	chr4_25879496_G_GC	frameshift_variant
ADAM23	26604143	3e-08	body mass index	chr9	64982759	chr9_64982759_GT_G	frameshift_variant
ADAM23	26604143	3e-08	body mass index	chr9	64994676	chr9_64994676_TG_T	frameshift_variant
ADAM23	26604143	3e-08	body mass index	chr9	64982757	chr9_64982757_T_TG	frameshift_variant
ADAM23	26604143	3e-08	body mass index	chr9	64994673	chr9_64994673_T_TG	frameshift_variant
ADAM23	32066663	2e-08	diet measurement	chr9	64982759	chr9_64982759_GT_G	frameshift_variant
ADAM23	32066663	2e-08	diet measurement	chr9	64994676	chr9_64994676_TG_T	frameshift_variant
ADAM23	32066663	2e-08	diet measurement	chr9	64982757	chr9_64982757_T_TG	frameshift_variant
ADAM23	32066663	2e-08	diet measurement	chr9	64994673	chr9_64994673_T_TG	frameshift_variant
ADAM23	30072576	2e-40	blood protein measurement	chr9	64982759	chr9_64982759_GT_G	frameshift_variant
ADAM23	30072576	2e-40	blood protein measurement	chr9	64994676	chr9_64994676_TG_T	frameshift_variant
ADAM23	30072576	2e-40	blood protein measurement	chr9	64982757	chr9_64982757_T_TG	frameshift_variant
ADAM23	30072576	2e-40	blood protein measurement	chr9	64994673	chr9_64994673_T_TG	frameshift_variant
ADAM23	31320639	3e-17	blood protein measurement	chr9	64982759	chr9_64982759_GT_G	frameshift_variant
ADAM23	31320639	3e-17	blood protein measurement	chr9	64994676	chr9_64994676_TG_T	frameshift_variant
ADAM23	31320639	3e-17	blood protein measurement	chr9	64982757	chr9_64982757_T_TG	frameshift_variant
ADAM23	31320639	3e-17	blood protein measurement	chr9	64994673	chr9_64994673_T_TG	frameshift_variant
ADAM23	29875488	3e-64	blood protein measurement	chr9	64982759	chr9_64982759_GT_G	frameshift_variant
ADAM23	29875488	3e-64	blood protein measurement	chr9	64994676	chr9_64994676_TG_T	frameshift_variant
ADAM23	29875488	3e-64	blood protein measurement	chr9	64982757	chr9_64982757_T_TG	frameshift_variant
ADAM23	29875488	3e-64	blood protein measurement	chr9	64994673	chr9_64994673_T_TG	frameshift_variant
ADAM23	31320639	2e-14	blood protein measurement	chr9	64982759	chr9_64982759_GT_G	frameshift_variant
ADAM23	31320639	2e-14	blood protein measurement	chr9	64994676	chr9_64994676_TG_T	frameshift_variant
ADAM23	31320639	2e-14	blood protein measurement	chr9	64982757	chr9_64982757_T_TG	frameshift_variant
ADAM23	31320639	2e-14	blood protein measurement	chr9	64994673	chr9_64994673_T_TG	frameshift_variant
ADAM23	28892062	6e-09	body mass index	chr9	64982759	chr9_64982759_GT_G	frameshift_variant
ADAM23	28892062	6e-09	body mass index	chr9	64994676	chr9_64994676_TG_T	frameshift_variant
ADAM23	28892062	6e-09	body mass index	chr9	64982757	chr9_64982757_T_TG	frameshift_variant
ADAM23	28892062	6e-09	body mass index	chr9	64994673	chr9_64994673_T_TG	frameshift_variant
ADAM23	28928442	5e-09	tonsillectomy risk measurement	chr9	64982759	chr9_64982759_GT_G	frameshift_variant
ADAM23	28928442	5e-09	tonsillectomy risk measurement	chr9	64994676	chr9_64994676_TG_T	frameshift_variant
ADAM23	28928442	5e-09	tonsillectomy risk measurement	chr9	64982757	chr9_64982757_T_TG	frameshift_variant
ADAM23	28928442	5e-09	tonsillectomy risk measurement	chr9	64994673	chr9_64994673_T_TG	frameshift_variant
ADAM23	27182965	5e-09	tonsillectomy risk measurement	chr9	64982759	chr9_64982759_GT_G	frameshift_variant
ADAM23	27182965	5e-09	tonsillectomy risk measurement	chr9	64994676	chr9_64994676_TG_T	frameshift_variant
ADAM23	27182965	5e-09	tonsillectomy risk measurement	chr9	64982757	chr9_64982757_T_TG	frameshift_variant
ADAM23	27182965	5e-09	tonsillectomy risk measurement	chr9	64994673	chr9_64994673_T_TG	frameshift_variant
ADAM23	25673413	2e-07	body mass index	chr9	64982759	chr9_64982759_GT_G	frameshift_variant
ADAM23	25673413	2e-07	body mass index	chr9	64994676	chr9_64994676_TG_T	frameshift_variant
ADAM23	25673413	2e-07	body mass index	chr9	64982757	chr9_64982757_T_TG	frameshift_variant
ADAM23	25673413	2e-07	body mass index	chr9	64994673	chr9_64994673_T_TG	frameshift_variant
ADAM23	25673413	4e-07	body mass index	chr9	64982759	chr9_64982759_GT_G	frameshift_variant
ADAM23	25673413	4e-07	body mass index	chr9	64994676	chr9_64994676_TG_T	frameshift_variant
ADAM23	25673413	4e-07	body mass index	chr9	64982757	chr9_64982757_T_TG	frameshift_variant
ADAM23	25673413	4e-07	body mass index	chr9	64994673	chr9_64994673_T_TG	frameshift_variant
ADAM8	30680360	2e-08	fractures, ununited	chr1	194781360	chr1_194781360_T_G	splice_acceptor_variant&intron_variant
ADAMTS12	31217584	1e-10	body height	chr2	60280866	chr2_60280866_G_A	stop_gained
ADAMTS12	31217584	2e-07	body height	chr2	60280866	chr2_60280866_G_A	stop_gained
ADAMTS12	30531825	1e-77	hair color	chr2	60280866	chr2_60280866_G_A	stop_gained
ADAMTS13	31844061	9e-21	malaria	chr3	10324032	chr3_10324032_G_C	start_lost
ADAMTS13	31844061	9e-21	malaria	chr3	10331644	chr3_10331644_C_CG	frameshift_variant
ADAMTS13	29296746	1e-57	a disintegrin and metalloproteinase with thrombospondin motifs 13	chr3	10324032	chr3_10324032_G_C	start_lost
ADAMTS13	29296746	1e-57	a disintegrin and metalloproteinase with thrombospondin motifs 13	chr3	10331644	chr3_10331644_C_CG	frameshift_variant
ADAMTS13	25934476	1e-63	ADAMTS13 activity measurement	chr3	10324032	chr3_10324032_G_C	start_lost
ADAMTS13	25934476	1e-63	ADAMTS13 activity measurement	chr3	10331644	chr3_10331644_C_CG	frameshift_variant
ADAMTS13	30217807	1e-07	fibroblast growth factor 23 measurement	chr3	10324032	chr3_10324032_G_C	start_lost
ADAMTS13	30217807	1e-07	fibroblast growth factor 23 measurement	chr3	10331644	chr3_10331644_C_CG	frameshift_variant
ADAMTS13	29296746	1e-30	a disintegrin and metalloproteinase with thrombospondin motifs 13	chr3	10324032	chr3_10324032_G_C	start_lost
ADAMTS13	29296746	1e-30	a disintegrin and metalloproteinase with thrombospondin motifs 13	chr3	10331644	chr3_10331644_C_CG	frameshift_variant
ADAMTS13	29296746	9e-09	a disintegrin and metalloproteinase with thrombospondin motifs 13	chr3	10324032	chr3_10324032_G_C	start_lost
ADAMTS13	29296746	9e-09	a disintegrin and metalloproteinase with thrombospondin motifs 13	chr3	10331644	chr3_10331644_C_CG	frameshift_variant
ADAMTS13	23267103	1e-128	coagulation factor measurement	chr3	10324032	chr3_10324032_G_C	start_lost
ADAMTS13	23267103	1e-128	coagulation factor measurement	chr3	10331644	chr3_10331644_C_CG	frameshift_variant
ADAMTS13	25086665	2e-16	pancreatic carcinoma	chr3	10324032	chr3_10324032_G_C	start_lost
ADAMTS13	25086665	2e-16	pancreatic carcinoma	chr3	10331644	chr3_10331644_C_CG	frameshift_variant
ADAMTS13	31844061	9e-11	malaria	chr3	10324032	chr3_10324032_G_C	start_lost
ADAMTS13	31844061	9e-11	malaria	chr3	10331644	chr3_10331644_C_CG	frameshift_variant
ADAMTS13	32888494	9e-11	lymphocyte percentage of leukocytes	chr3	10324032	chr3_10324032_G_C	start_lost
ADAMTS13	32888494	9e-11	lymphocyte percentage of leukocytes	chr3	10331644	chr3_10331644_C_CG	frameshift_variant
ADAMTS13	18940312	8e-21	alkaline phosphatase measurement, liver enzyme measurement	chr3	10324032	chr3_10324032_G_C	start_lost
ADAMTS13	18940312	8e-21	alkaline phosphatase measurement, liver enzyme measurement	chr3	10331644	chr3_10331644_C_CG	frameshift_variant
ADAMTS13	23267103	4e-34	coagulation factor measurement	chr3	10324032	chr3_10324032_G_C	start_lost
ADAMTS13	23267103	4e-34	coagulation factor measurement	chr3	10331644	chr3_10331644_C_CG	frameshift_variant
ADAMTS13	29875488	4e-103	blood protein measurement	chr3	10324032	chr3_10324032_G_C	start_lost
ADAMTS13	29875488	4e-103	blood protein measurement	chr3	10331644	chr3_10331644_C_CG	frameshift_variant
ADAMTS13	25934476	1e-20	ADAMTS13 activity measurement	chr3	10324032	chr3_10324032_G_C	start_lost
ADAMTS13	25934476	1e-20	ADAMTS13 activity measurement	chr3	10331644	chr3_10331644_C_CG	frameshift_variant
ADAMTS13	31844061	1e-19	malaria	chr3	10324032	chr3_10324032_G_C	start_lost
ADAMTS13	31844061	1e-19	malaria	chr3	10331644	chr3_10331644_C_CG	frameshift_variant
ADAMTS13	22703881	9e-100	partial thromboplastin time	chr3	10324032	chr3_10324032_G_C	start_lost
ADAMTS13	22703881	9e-100	partial thromboplastin time	chr3	10331644	chr3_10331644_C_CG	frameshift_variant
ADAMTS13	28495826	6e-08	von Willebrand factor measurement	chr3	10324032	chr3_10324032_G_C	start_lost
ADAMTS13	28495826	6e-08	von Willebrand factor measurement	chr3	10331644	chr3_10331644_C_CG	frameshift_variant
ADAMTS14	30664634	3e-14	body fat distribution	chr20	29151287	chr20_29151287_C_CG	frameshift_variant
ADAMTS14	33097823	3e-34	appendicular lean mass	chr20	29151287	chr20_29151287_C_CG	frameshift_variant
ADAMTS14	30664634	9e-14	body fat distribution	chr20	29151287	chr20_29151287_C_CG	frameshift_variant
ADAMTS14	30598549	4e-11	heel bone mineral density	chr20	29151287	chr20_29151287_C_CG	frameshift_variant
ADAMTS14	30664634	3e-08	body fat distribution	chr20	29151287	chr20_29151287_C_CG	frameshift_variant
ADAMTS14	31809533	1e-08	optic disc size measurement	chr20	29151287	chr20_29151287_C_CG	frameshift_variant
ADAMTS14	30664634	1e-10	body fat distribution	chr20	29151287	chr20_29151287_C_CG	frameshift_variant
ADAMTS16	24039173	6e-08	functional impairment measurement	chr1	32549731	chr1_32549731_A_AC	frameshift_variant
ADAMTS16	25524241	2e-07	urgency urinary incontinence	chr1	32549731	chr1_32549731_A_AC	frameshift_variant
ADAMTS16	30888730	2e-08	femoral neck bone geometry	chr1	32549731	chr1_32549731_A_AC	frameshift_variant
ADAMTS16	34046847	4e-08	urate measurement, bone density	chr1	32549731	chr1_32549731_A_AC	frameshift_variant
ADAMTS16	30320955	6e-09	hip geometry	chr1	32549731	chr1_32549731_A_AC	frameshift_variant
ADAMTS16	29934777	3e-08	response to heparin, Thrombocytopenia	chr1	32549731	chr1_32549731_A_AC	frameshift_variant
ADAMTS20	29235454	3e-08	intraocular pressure measurement	chr7	125470312	chr7_125470312_T_TG	frameshift_variant
ADAMTS20	24162737	3e-07	Alzheimer disease	chr7	125470312	chr7_125470312_T_TG	frameshift_variant
ADAMTS20	27182965	5e-09	Parkinson disease	chr7	125470312	chr7_125470312_T_TG	frameshift_variant
ADAMTS20	30718321	4e-07	behavioural disinhibition measurement	chr7	125470312	chr7_125470312_T_TG	frameshift_variant
ADAMTS20	30820047	4e-07	late-onset Alzheimers disease	chr7	125470312	chr7_125470312_T_TG	frameshift_variant
ADAMTS20	32231278	3e-11	Abnormality of refraction	chr7	125470312	chr7_125470312_T_TG	frameshift_variant
ADAMTS4	32203549	5e-08	high density lipoprotein cholesterol measurement	chr13	83671063	chr13_83671063_C_CG	frameshift_variant
ADAMTS4	32888494	9e-16	eosinophil count	chr13	83671063	chr13_83671063_C_CG	frameshift_variant
ADAMTS4	32888494	5e-09	eosinophil percentage of leukocytes	chr13	83671063	chr13_83671063_C_CG	frameshift_variant
ADAMTS4	30617256	2e-10	Alzheimer disease, family history of Alzheimer’s disease	chr13	83671063	chr13_83671063_C_CG	frameshift_variant
ADAMTS4	30617256	7e-08	family history of Alzheimer’s disease	chr13	83671063	chr13_83671063_C_CG	frameshift_variant
ADAMTS4	31619474	2e-08	asthma	chr13	83671063	chr13_83671063_C_CG	frameshift_variant
ADAMTS4	31361310	1e-09	asthma	chr13	83671063	chr13_83671063_C_CG	frameshift_variant
ADAMTS4	27182965	5e-15	asthma	chr13	83671063	chr13_83671063_C_CG	frameshift_variant
ADAMTS4	27863252	6e-11	monocyte percentage of leukocytes	chr13	83671063	chr13_83671063_C_CG	frameshift_variant
ADAMTS4	32888494	7e-21	monocyte percentage of leukocytes	chr13	83671063	chr13_83671063_C_CG	frameshift_variant
ADAMTS7	33020668	4e-44	coronary artery disease	chr8	90706388	chr8_90706388_C_CT	frameshift_variant
ADAMTS7	26634245	3e-07	response to bronchodilator, FEV/FEC ratio	chr8	90706388	chr8_90706388_C_CT	frameshift_variant
ADAMTS7	28604730	4e-34	lung carcinoma	chr8	90706388	chr8_90706388_C_CT	frameshift_variant
ADAMTS7	32469254	3e-12	coronary artery disease	chr8	90706388	chr8_90706388_C_CT	frameshift_variant
ADAMTS7	28540026	5e-10	autism spectrum disorder, schizophrenia	chr8	90706388	chr8_90706388_C_CT	frameshift_variant
ADAMTS7	27841878	3e-15	pulse pressure measurement	chr8	90706388	chr8_90706388_C_CT	frameshift_variant
ADAMTS7	26634245	2e-07	forced expiratory volume, response to bronchodilator	chr8	90706388	chr8_90706388_C_CT	frameshift_variant
ADAMTS7	24262325	7e-08	coronary artery disease	chr8	90706388	chr8_90706388_C_CT	frameshift_variant
ADAMTS7	21378988	4e-09	coronary artery disease	chr8	90706388	chr8_90706388_C_CT	frameshift_variant
ADAMTS7	26634245	3e-07	response to bronchodilator, FEV/FEC ratio	chr8	90706388	chr8_90706388_C_CT	frameshift_variant
ADAMTS7	26634245	7e-08	forced expiratory volume, response to bronchodilator	chr8	90706388	chr8_90706388_C_CT	frameshift_variant
ADAMTS7	26634245	2e-07	forced expiratory volume, response to bronchodilator	chr8	90706388	chr8_90706388_C_CT	frameshift_variant
ADAMTS7	26634245	4e-07	response to bronchodilator, FEV/FEC ratio	chr8	90706388	chr8_90706388_C_CT	frameshift_variant
ADAMTS7	32231278	8e-84	Abnormality of refraction	chr8	90706388	chr8_90706388_C_CT	frameshift_variant
ADAMTS7	26634245	4e-07	response to bronchodilator, FEV/FEC ratio	chr8	90706388	chr8_90706388_C_CT	frameshift_variant
ADAMTS7	26634245	2e-07	response to bronchodilator, FEV/FEC ratio	chr8	90706388	chr8_90706388_C_CT	frameshift_variant
ADAMTS7	26634245	4e-07	response to bronchodilator, FEV/FEC ratio	chr8	90706388	chr8_90706388_C_CT	frameshift_variant
ADAMTS7	28443625	1e-07	body mass index	chr8	90706388	chr8_90706388_C_CT	frameshift_variant
ADAMTS7	21239051	5e-13	coronary artery disease	chr8	90706388	chr8_90706388_C_CT	frameshift_variant
ADAMTS7	21378990	1e-12	coronary artery disease	chr8	90706388	chr8_90706388_C_CT	frameshift_variant
ADAMTS7	28443625	2e-07	smoking behavior, body mass index	chr8	90706388	chr8_90706388_C_CT	frameshift_variant
ADAMTS7	30694715	3e-10	diffusing capacity of the lung for carbon monoxide	chr8	90706388	chr8_90706388_C_CT	frameshift_variant
ADAMTS7	33532862	3e-09	myocardial infarction	chr8	90706388	chr8_90706388_C_CT	frameshift_variant
ADAMTS7	28135244	5e-12	diastolic blood pressure	chr8	90706388	chr8_90706388_C_CT	frameshift_variant
ADAMTS7	26634245	7e-08	response to bronchodilator, FEV/FEC ratio	chr8	90706388	chr8_90706388_C_CT	frameshift_variant
ADAMTS7	32469254	1e-08	coronary artery disease	chr8	90706388	chr8_90706388_C_CT	frameshift_variant
ADAMTS7	26634245	2e-07	response to bronchodilator, FEV/FEC ratio	chr8	90706388	chr8_90706388_C_CT	frameshift_variant
ADAMTS7	24262325	2e-08	large artery stroke, coronary artery disease	chr8	90706388	chr8_90706388_C_CT	frameshift_variant
ADAMTS7	26634245	7e-08	response to bronchodilator, FEV/FEC ratio	chr8	90706388	chr8_90706388_C_CT	frameshift_variant
ADAMTS7	26343387	3e-09	myocardial infarction	chr8	90706388	chr8_90706388_C_CT	frameshift_variant
ADAMTS7	26634245	4e-07	response to bronchodilator, FEV/FEC ratio	chr8	90706388	chr8_90706388_C_CT	frameshift_variant
ADAMTS7	26634245	5e-08	response to bronchodilator, FEV/FEC ratio	chr8	90706388	chr8_90706388_C_CT	frameshift_variant
ADAMTS7	30104761	1e-10	coronary artery disease	chr8	90706388	chr8_90706388_C_CT	frameshift_variant
ADAMTS7	26634245	3e-07	response to bronchodilator, FEV/FEC ratio	chr8	90706388	chr8_90706388_C_CT	frameshift_variant
ADAMTS7	33972514	2e-12	serum alanine aminotransferase measurement	chr8	90706388	chr8_90706388_C_CT	frameshift_variant
ADAMTS7	26634245	4e-07	response to bronchodilator, FEV/FEC ratio	chr8	90706388	chr8_90706388_C_CT	frameshift_variant
ADAMTS7	27841878	2e-07	pulse pressure measurement	chr8	90706388	chr8_90706388_C_CT	frameshift_variant
ADAMTS7	24262325	2e-09	stroke, coronary artery disease	chr8	90706388	chr8_90706388_C_CT	frameshift_variant
ADAMTS7	27841878	2e-08	pulse pressure measurement	chr8	90706388	chr8_90706388_C_CT	frameshift_variant
ADAMTS7	26634245	3e-07	response to bronchodilator, FEV/FEC ratio	chr8	90706388	chr8_90706388_C_CT	frameshift_variant
ADAMTS7	26634245	1e-07	response to bronchodilator, FEV/FEC ratio	chr8	90706388	chr8_90706388_C_CT	frameshift_variant
ADAMTS7	28714975	6e-18	coronary artery disease	chr8	90706388	chr8_90706388_C_CT	frameshift_variant
ADAMTS7	26634245	6e-08	response to bronchodilator, FEV/FEC ratio	chr8	90706388	chr8_90706388_C_CT	frameshift_variant
ADAMTS7	26634245	3e-07	response to bronchodilator, FEV/FEC ratio	chr8	90706388	chr8_90706388_C_CT	frameshift_variant
ADAMTS7	26634245	9e-08	response to bronchodilator, FEV/FEC ratio	chr8	90706388	chr8_90706388_C_CT	frameshift_variant
ADAMTS7	26634245	7e-08	response to bronchodilator, FEV/FEC ratio	chr8	90706388	chr8_90706388_C_CT	frameshift_variant
ADAMTS7	34059833	4e-07	HbA1c measurement	chr8	90706388	chr8_90706388_C_CT	frameshift_variant
ADAMTS7	26343387	4e-16	coronary artery disease	chr8	90706388	chr8_90706388_C_CT	frameshift_variant
ADAMTS7	28604730	4e-15	lung adenocarcinoma	chr8	90706388	chr8_90706388_C_CT	frameshift_variant
ADAMTS7	28604730	4e-07	squamous cell lung carcinoma	chr8	90706388	chr8_90706388_C_CT	frameshift_variant
ADAMTS7	33495597	2e-07	hypertrophic cardiomyopathy	chr8	90706388	chr8_90706388_C_CT	frameshift_variant
ADAMTS7	28604730	1e-23	lung carcinoma	chr8	90706388	chr8_90706388_C_CT	frameshift_variant
ADAMTSL1	33547301	6e-10	alkaline phosphatase measurement	chr5	100731083	chr5_100731083_T_TG	frameshift_variant
ADAMTSL1	33547301	6e-10	alkaline phosphatase measurement	chr5	100726595	chr5_100726595_C_T	stop_gained
ADAMTSL1	33547301	6e-10	alkaline phosphatase measurement	chr5	100878546	chr5_100878546_T_TC	frameshift_variant
ADAMTSL1	33109212	1e-07	high density lipoprotein cholesterol measurement	chr5	100731083	chr5_100731083_T_TG	frameshift_variant
ADAMTSL1	33109212	1e-07	high density lipoprotein cholesterol measurement	chr5	100726595	chr5_100726595_C_T	stop_gained
ADAMTSL1	33109212	1e-07	high density lipoprotein cholesterol measurement	chr5	100878546	chr5_100878546_T_TC	frameshift_variant
ADAMTSL1	30598549	3e-09	heel bone mineral density	chr5	100731083	chr5_100731083_T_TG	frameshift_variant
ADAMTSL1	30598549	3e-09	heel bone mineral density	chr5	100726595	chr5_100726595_C_T	stop_gained
ADAMTSL1	30598549	3e-09	heel bone mineral density	chr5	100878546	chr5_100878546_T_TC	frameshift_variant
ADAMTSL1	31959993	2e-11	cup-to-disc ratio measurement	chr5	100731083	chr5_100731083_T_TG	frameshift_variant
ADAMTSL1	31959993	2e-11	cup-to-disc ratio measurement	chr5	100726595	chr5_100726595_C_T	stop_gained
ADAMTSL1	31959993	2e-11	cup-to-disc ratio measurement	chr5	100878546	chr5_100878546_T_TC	frameshift_variant
ADAMTSL1	30598549	6e-17	heel bone mineral density	chr5	100731083	chr5_100731083_T_TG	frameshift_variant
ADAMTSL1	30598549	6e-17	heel bone mineral density	chr5	100726595	chr5_100726595_C_T	stop_gained
ADAMTSL1	30598549	6e-17	heel bone mineral density	chr5	100878546	chr5_100878546_T_TC	frameshift_variant
ADAMTSL1	27182965	2e-14	Myopia	chr5	100731083	chr5_100731083_T_TG	frameshift_variant
ADAMTSL1	27182965	2e-14	Myopia	chr5	100726595	chr5_100726595_C_T	stop_gained
ADAMTSL1	27182965	2e-14	Myopia	chr5	100878546	chr5_100878546_T_TC	frameshift_variant
ADAMTSL1	33097823	3e-09	appendicular lean mass	chr5	100731083	chr5_100731083_T_TG	frameshift_variant
ADAMTSL1	33097823	3e-09	appendicular lean mass	chr5	100726595	chr5_100726595_C_T	stop_gained
ADAMTSL1	33097823	3e-09	appendicular lean mass	chr5	100878546	chr5_100878546_T_TC	frameshift_variant
ADAMTSL1	29455858	4e-08	smoking status measurement, diastolic blood pressure	chr5	100731083	chr5_100731083_T_TG	frameshift_variant
ADAMTSL1	29455858	4e-08	smoking status measurement, diastolic blood pressure	chr5	100726595	chr5_100726595_C_T	stop_gained
ADAMTSL1	29455858	4e-08	smoking status measurement, diastolic blood pressure	chr5	100878546	chr5_100878546_T_TC	frameshift_variant
ADAMTSL1	29808027	2e-13	refractive error, age at onset, Myopia	chr5	100731083	chr5_100731083_T_TG	frameshift_variant
ADAMTSL1	29808027	2e-13	refractive error, age at onset, Myopia	chr5	100726595	chr5_100726595_C_T	stop_gained
ADAMTSL1	29808027	2e-13	refractive error, age at onset, Myopia	chr5	100878546	chr5_100878546_T_TC	frameshift_variant
ADAMTSL1	28235828	3e-08	polybrominated biphenyl measurement, gestational serum measurement, polybrominated diphenyl ether measurement	chr5	100731083	chr5_100731083_T_TG	frameshift_variant
ADAMTSL1	28235828	3e-08	polybrominated biphenyl measurement, gestational serum measurement, polybrominated diphenyl ether measurement	chr5	100726595	chr5_100726595_C_T	stop_gained
ADAMTSL1	28235828	3e-08	polybrominated biphenyl measurement, gestational serum measurement, polybrominated diphenyl ether measurement	chr5	100878546	chr5_100878546_T_TC	frameshift_variant
ADAMTSL1	33972514	3e-11	alkaline phosphatase measurement	chr5	100731083	chr5_100731083_T_TG	frameshift_variant
ADAMTSL1	33972514	3e-11	alkaline phosphatase measurement	chr5	100726595	chr5_100726595_C_T	stop_gained
ADAMTSL1	33972514	3e-11	alkaline phosphatase measurement	chr5	100878546	chr5_100878546_T_TC	frameshift_variant
ADAMTSL1	32231278	4e-51	Abnormality of refraction	chr5	100731083	chr5_100731083_T_TG	frameshift_variant
ADAMTSL1	32231278	4e-51	Abnormality of refraction	chr5	100726595	chr5_100726595_C_T	stop_gained
ADAMTSL1	32231278	4e-51	Abnormality of refraction	chr5	100878546	chr5_100878546_T_TC	frameshift_variant
ADAMTSL4	32665545	2e-08	neuroimaging measurement, brain volume measurement	chr2	183243446	chr2_183243446_T_TG;chr2_183243446_T_C	frameshift_variant
ADAMTSL4	27322543	1e-08	migraine disorder	chr2	183243446	chr2_183243446_T_TG;chr2_183243446_T_C	frameshift_variant
ADAMTSL4	32665545	3e-08	brain measurement, neuroimaging measurement	chr2	183243446	chr2_183243446_T_TG;chr2_183243446_T_C	frameshift_variant
ADAMTSL4	32665545	8e-38	cortical thickness, neuroimaging measurement	chr2	183243446	chr2_183243446_T_TG;chr2_183243446_T_C	frameshift_variant
ADAMTSL4	32665545	9e-09	cortical surface area measurement, neuroimaging measurement	chr2	183243446	chr2_183243446_T_TG;chr2_183243446_T_C	frameshift_variant
ADAMTSL4	32665545	9e-12	cortical surface area measurement, neuroimaging measurement	chr2	183243446	chr2_183243446_T_TG;chr2_183243446_T_C	frameshift_variant
ADAMTSL4	32231278	3e-15	Abnormality of refraction	chr2	183243446	chr2_183243446_T_TG;chr2_183243446_T_C	frameshift_variant
ADAMTSL4	32665545	2e-23	cortical thickness, neuroimaging measurement	chr2	183243446	chr2_183243446_T_TG;chr2_183243446_T_C	frameshift_variant
ADAMTSL4	29212778	3e-07	coronary artery disease	chr2	183243446	chr2_183243446_T_TG;chr2_183243446_T_C	frameshift_variant
ADAMTSL4	32665545	4e-09	neuroimaging measurement, brain volume measurement	chr2	183243446	chr2_183243446_T_TG;chr2_183243446_T_C	frameshift_variant
ADAMTSL4	23585552	1e-07	rhegmatogenous retinal detachment	chr2	183243446	chr2_183243446_T_TG;chr2_183243446_T_C	frameshift_variant
ADAMTSL4	32665545	9e-12	brain measurement, neuroimaging measurement	chr2	183243446	chr2_183243446_T_TG;chr2_183243446_T_C	frameshift_variant
ADAMTSL4	32296059	2e-09	asthma	chr2	183243446	chr2_183243446_T_TG;chr2_183243446_T_C	frameshift_variant
ADAMTSL4	33097823	5e-26	appendicular lean mass	chr2	183243446	chr2_183243446_T_TG;chr2_183243446_T_C	frameshift_variant
ADARB1	32203549	5e-08	high density lipoprotein cholesterol measurement	chr20	11315191	chr20_11315191_C_CG	frameshift_variant
ADARB1	32203549	5e-08	high density lipoprotein cholesterol measurement	chr20	11346789	chr20_11346789_G_GC;chr20_11346789_G_GCC	frameshift_variant
ADARB1	25673413	2e-07	body mass index	chr20	11315191	chr20_11315191_C_CG	frameshift_variant
ADARB1	25673413	2e-07	body mass index	chr20	11346789	chr20_11346789_G_GC;chr20_11346789_G_GCC	frameshift_variant
ADARB1	25673413	2e-07	body mass index	chr20	11315191	chr20_11315191_C_CG	frameshift_variant
ADARB1	25673413	2e-07	body mass index	chr20	11346789	chr20_11346789_G_GC;chr20_11346789_G_GCC	frameshift_variant
ADARB1	34211149	5e-08	age at first birth measurement	chr20	11315191	chr20_11315191_C_CG	frameshift_variant
ADARB1	34211149	5e-08	age at first birth measurement	chr20	11346789	chr20_11346789_G_GC;chr20_11346789_G_GCC	frameshift_variant
ADARB1	32376654	1e-18	body height	chr20	11315191	chr20_11315191_C_CG	frameshift_variant
ADARB1	32376654	1e-18	body height	chr20	11346789	chr20_11346789_G_GC;chr20_11346789_G_GCC	frameshift_variant
ADARB1	29274321	4e-07	memory performance	chr20	11315191	chr20_11315191_C_CG	frameshift_variant
ADARB1	29274321	4e-07	memory performance	chr20	11346789	chr20_11346789_G_GC;chr20_11346789_G_GCC	frameshift_variant
ADARB1	28892062	9e-10	body mass index	chr20	11315191	chr20_11315191_C_CG	frameshift_variant
ADARB1	28892062	9e-10	body mass index	chr20	11346789	chr20_11346789_G_GC;chr20_11346789_G_GCC	frameshift_variant
ADARB1	32203549	2e-08	triglyceride measurement	chr20	11315191	chr20_11315191_C_CG	frameshift_variant
ADARB1	32203549	2e-08	triglyceride measurement	chr20	11346789	chr20_11346789_G_GC;chr20_11346789_G_GCC	frameshift_variant
ADARB1	34187846	3e-08	gastroesophageal reflux disease	chr20	11315191	chr20_11315191_C_CG	frameshift_variant
ADARB1	34187846	3e-08	gastroesophageal reflux disease	chr20	11346789	chr20_11346789_G_GC;chr20_11346789_G_GCC	frameshift_variant
ADARB1	25673413	4e-07	body mass index	chr20	11315191	chr20_11315191_C_CG	frameshift_variant
ADARB1	25673413	4e-07	body mass index	chr20	11346789	chr20_11346789_G_GC;chr20_11346789_G_GCC	frameshift_variant
ADCY4	33097823	8e-10	appendicular lean mass	chr15	29272974	chr15_29272974_C_CG	frameshift_variant
ADCY4	24571439	4e-08	language impairment	chr15	29272974	chr15_29272974_C_CG	frameshift_variant
ADCY4	34021172	4e-08	BMI-adjusted hip circumference	chr15	29272974	chr15_29272974_C_CG	frameshift_variant
ADCY5	34021172	1e-08	BMI-adjusted waist-hip ratio	chr11	65617639	chr11_65617639_C_CG	frameshift_variant
ADCY5	34059833	5e-09	glucose measurement	chr11	65617639	chr11_65617639_C_CG	frameshift_variant
ADCY5	33955455	3e-07	birth weight	chr11	65617639	chr11_65617639_C_CG	frameshift_variant
ADCY5	28869590	2e-17	type 2 diabetes mellitus	chr11	65617639	chr11_65617639_C_CG	frameshift_variant
ADCY5	33402679	5e-16	fasting blood glucose measurement	chr11	65617639	chr11_65617639_C_CG	frameshift_variant
ADCY5	34059833	2e-18	HbA1c measurement	chr11	65617639	chr11_65617639_C_CG	frameshift_variant
ADCY5	32888494	5e-12	lymphocyte percentage of leukocytes	chr11	65617639	chr11_65617639_C_CG	frameshift_variant
ADCY5	25631608	4e-16	fasting blood glucose measurement	chr11	65617639	chr11_65617639_C_CG	frameshift_variant
ADCY5	20081857	7e-16	glucose tolerance test	chr11	65617639	chr11_65617639_C_CG	frameshift_variant
ADCY5	32499647	6e-12	type 2 diabetes mellitus	chr11	65617639	chr11_65617639_C_CG	frameshift_variant
ADCY5	32888494	2e-16	platelet component distribution width	chr11	65617639	chr11_65617639_C_CG	frameshift_variant
ADCY5	22885922	4e-07	type 2 diabetes mellitus	chr11	65617639	chr11_65617639_C_CG	frameshift_variant
ADCY5	34059833	1e-07	glucose measurement	chr11	65617639	chr11_65617639_C_CG	frameshift_variant
ADCY5	31021400	3e-08	fasting blood glucose measurement, HOMA-B, fasting blood insulin measurement	chr11	65617639	chr11_65617639_C_CG	frameshift_variant
ADCY5	32439900	2e-07	PR interval	chr11	65617639	chr11_65617639_C_CG	frameshift_variant
ADCY5	30289880	4e-08	total cholesterol measurement, triglyceride measurement, low density lipoprotein cholesterol measurement, high density lipoprotein cholesterol measurement	chr11	65617639	chr11_65617639_C_CG	frameshift_variant
ADCY5	34059833	1e-08	glucose measurement	chr11	65617639	chr11_65617639_C_CG	frameshift_variant
ADCY5	20081858	3e-12	HOMA-B	chr11	65617639	chr11_65617639_C_CG	frameshift_variant
ADCY5	32888494	6e-23	lymphocyte count	chr11	65617639	chr11_65617639_C_CG	frameshift_variant
ADCY5	32888494	7e-09	leukocyte count	chr11	65617639	chr11_65617639_C_CG	frameshift_variant
ADCY5	22693455	6e-08	type 2 diabetes mellitus	chr11	65617639	chr11_65617639_C_CG	frameshift_variant
ADCY5	33619380	2e-14	body fat percentage, type 2 diabetes mellitus	chr11	65617639	chr11_65617639_C_CG	frameshift_variant
ADCY5	28869590	5e-20	type 2 diabetes mellitus	chr11	65617639	chr11_65617639_C_CG	frameshift_variant
ADCY5	22581228	7e-09	fasting blood glucose measurement	chr11	65617639	chr11_65617639_C_CG	frameshift_variant
ADCY5	33619380	4e-09	body mass index, fasting blood glucose measurement	chr11	65617639	chr11_65617639_C_CG	frameshift_variant
ADCY5	30297969	5e-32	type 2 diabetes mellitus	chr11	65617639	chr11_65617639_C_CG	frameshift_variant
ADCY5	22885922	2e-10	type 2 diabetes mellitus	chr11	65617639	chr11_65617639_C_CG	frameshift_variant
ADCY5	29083408	2e-12	total cholesterol measurement	chr11	65617639	chr11_65617639_C_CG	frameshift_variant
ADCY5	33619380	1e-10	body fat percentage, fasting blood glucose measurement	chr11	65617639	chr11_65617639_C_CG	frameshift_variant
ADCY5	32439900	3e-09	PR interval	chr11	65617639	chr11_65617639_C_CG	frameshift_variant
ADCY5	30054458	6e-29	type 2 diabetes mellitus	chr11	65617639	chr11_65617639_C_CG	frameshift_variant
ADCY5	32231278	5e-08	Abnormality of refraction	chr11	65617639	chr11_65617639_C_CG	frameshift_variant
ADCY5	34059833	1e-09	insulin measurement	chr11	65617639	chr11_65617639_C_CG	frameshift_variant
ADCY5	20372150	7e-15	birth weight	chr11	65617639	chr11_65617639_C_CG	frameshift_variant
ADCY5	32888494	4e-22	monocyte count	chr11	65617639	chr11_65617639_C_CG	frameshift_variant
ADCY5	34021172	5e-09	BMI-adjusted waist circumference	chr11	65617639	chr11_65617639_C_CG	frameshift_variant
ADCY5	32888494	6e-10	mean corpuscular volume	chr11	65617639	chr11_65617639_C_CG	frameshift_variant
ADCY5	30804561	4e-10	chronic obstructive pulmonary disease	chr11	65617639	chr11_65617639_C_CG	frameshift_variant
ADCY5	24509480	2e-08	type 2 diabetes mellitus	chr11	65617639	chr11_65617639_C_CG	frameshift_variant
ADCY5	28898252	1e-12	HbA1c measurement	chr11	65617639	chr11_65617639_C_CG	frameshift_variant
ADCY5	30598549	1e-10	heel bone mineral density	chr11	65617639	chr11_65617639_C_CG	frameshift_variant
ADCY5	30224653	6e-11	pulse pressure measurement	chr11	65617639	chr11_65617639_C_CG	frameshift_variant
ADCY5	32888494	5e-17	neutrophil percentage of leukocytes	chr11	65617639	chr11_65617639_C_CG	frameshift_variant
ADCY5	32888494	7e-23	platelet crit	chr11	65617639	chr11_65617639_C_CG	frameshift_variant
ADCY5	20081858	7e-22	fasting blood glucose measurement	chr11	65617639	chr11_65617639_C_CG	frameshift_variant
ADCY5	30696823	7e-09	chronotype measurement	chr11	65617639	chr11_65617639_C_CG	frameshift_variant
ADCY5	32888494	7e-11	monocyte percentage of leukocytes	chr11	65617639	chr11_65617639_C_CG	frameshift_variant
ADCY5	27863252	2e-10	monocyte count	chr11	65617639	chr11_65617639_C_CG	frameshift_variant
ADCY5	31043758	7e-17	birth weight, parental genotype effect measurement	chr11	65617639	chr11_65617639_C_CG	frameshift_variant
ADCY5	22581228	1e-07	body mass index, fasting blood glucose measurement	chr11	65617639	chr11_65617639_C_CG	frameshift_variant
ADCY5	27863252	2e-10	lymphocyte count	chr11	65617639	chr11_65617639_C_CG	frameshift_variant
ADCY5	34021172	8e-11	BMI-adjusted waist circumference	chr11	65617639	chr11_65617639_C_CG	frameshift_variant
ADCY5	33619380	5e-12	body mass index, type 2 diabetes mellitus	chr11	65617639	chr11_65617639_C_CG	frameshift_variant
ADCY5	22885922	6e-14	type 2 diabetes mellitus	chr11	65617639	chr11_65617639_C_CG	frameshift_variant
ADCY5	23202124	6e-20	birth weight	chr11	65617639	chr11_65617639_C_CG	frameshift_variant
ADCY5	32203549	7e-09	high density lipoprotein cholesterol measurement	chr11	65617639	chr11_65617639_C_CG	frameshift_variant
ADCY5	22581228	4e-10	body mass index, fasting blood glucose measurement	chr11	65617639	chr11_65617639_C_CG	frameshift_variant
ADCY5	34059833	2e-43	glucose measurement	chr11	65617639	chr11_65617639_C_CG	frameshift_variant
ADCY5	32888494	2e-12	platelet count	chr11	65617639	chr11_65617639_C_CG	frameshift_variant
ADCY5	32203549	4e-09	apolipoprotein A 1 measurement	chr11	65617639	chr11_65617639_C_CG	frameshift_variant
ADCY5	32888494	7e-19	mean corpuscular volume	chr11	65617639	chr11_65617639_C_CG	frameshift_variant
ADCY5	27680694	6e-27	birth weight	chr11	65617639	chr11_65617639_C_CG	frameshift_variant
ADCY5	31043758	2e-42	birth weight	chr11	65617639	chr11_65617639_C_CG	frameshift_variant
ADCY5	34128465	5e-09	spleen volume	chr11	65617639	chr11_65617639_C_CG	frameshift_variant
ADCY5	28877031	4e-08	gestational age, parental genotype effect measurement	chr11	65617639	chr11_65617639_C_CG	frameshift_variant
ADCY5	31015401	3e-12	Drugs used in diabetes use measurement	chr11	65617639	chr11_65617639_C_CG	frameshift_variant
ADCY5	34059833	2e-22	glucose tolerance test	chr11	65617639	chr11_65617639_C_CG	frameshift_variant
ADCY5	34021172	1e-08	BMI-adjusted waist-hip ratio	chr11	65617639	chr11_65617639_C_CG	frameshift_variant
ADCY5	32376654	5e-09	body height	chr11	65617639	chr11_65617639_C_CG	frameshift_variant
ADCY5	31043758	2e-12	birth weight	chr11	65617639	chr11_65617639_C_CG	frameshift_variant
ADCY5	33402679	5e-22	fasting blood glucose measurement	chr11	65617639	chr11_65617639_C_CG	frameshift_variant
ADGRB2	31959851	3e-08	asthma	chr5	142345500	chr5_142345500_G_A	splice_acceptor_variant&intron_variant
ADGRB2	31959851	3e-08	asthma	chr5	142346975	chr5_142346975_G_GC	frameshift_variant
ADGRB2	29617998	3e-09	intraocular pressure measurement	chr5	142345500	chr5_142345500_G_A	splice_acceptor_variant&intron_variant
ADGRB2	29617998	3e-09	intraocular pressure measurement	chr5	142346975	chr5_142346975_G_GC	frameshift_variant
ADGRB2	30643258	4e-10	smoking behavior	chr5	142345500	chr5_142345500_G_A	splice_acceptor_variant&intron_variant
ADGRB2	30643258	4e-10	smoking behavior	chr5	142346975	chr5_142346975_G_GC	frameshift_variant
ADGRB2	29785010	3e-08	intraocular pressure measurement	chr5	142345500	chr5_142345500_G_A	splice_acceptor_variant&intron_variant
ADGRB2	29785010	3e-08	intraocular pressure measurement	chr5	142346975	chr5_142346975_G_GC	frameshift_variant
ADGRB2	33128006	3e-12	gait measurement	chr5	142345500	chr5_142345500_G_A	splice_acceptor_variant&intron_variant
ADGRB2	33128006	3e-12	gait measurement	chr5	142346975	chr5_142346975_G_GC	frameshift_variant
ADGRL2	34127677	6e-18	cataract	chr2	237740590	chr2_237740590_T_TC	frameshift_variant
ADNP	25217961	5e-11	prostate carcinoma	chr3	156896403	chr3_156896403_G_GT	frameshift_variant
ADNP	25217961	2e-07	prostate carcinoma	chr3	156896403	chr3_156896403_G_GT	frameshift_variant
ADRA1A	24816252	3e-11	blood metabolite measurement	chr15	40922120	chr15_40922120_G_GC	frameshift_variant
ADRA1A	29455858	3e-09	smoking status measurement, diastolic blood pressure	chr15	40922120	chr15_40922120_G_GC	frameshift_variant
ADRA1A	29455858	2e-07	smoking status measurement, diastolic blood pressure	chr15	40922120	chr15_40922120_G_GC	frameshift_variant
ADRM1	23535732	4e-08	prostate carcinoma	chr3	167267931	chr3_167267931_A_AC	frameshift_variant
AEBP2	28552196	3e-07	body height	chr4	173528799	chr4_173528799_C_CG	frameshift_variant
AEBP2	32376654	3e-08	comparative body size at age 10, self-reported	chr4	173528799	chr4_173528799_C_CG	frameshift_variant
AEBP2	30224653	1e-11	diastolic blood pressure	chr4	173528799	chr4_173528799_C_CG	frameshift_variant
AEBP2	31417607	5e-09	chronic mountain sickness	chr4	173528799	chr4_173528799_C_CG	frameshift_variant
AEBP2	30804560	2e-12	FEV/FEC ratio	chr4	173528799	chr4_173528799_C_CG	frameshift_variant
AFTPH	31326317	2e-08	lung adenocarcinoma	chr14	94909850	chr14_94909850_T_TG	frameshift_variant
AGBL1	26089329	2e-07	Ischemic stroke	chr1	130138926	chr1_130138926_TA_T	frameshift_variant
AGBL1	33891562	3e-07	acute lymphoblastic leukemia	chr1	130138926	chr1_130138926_TA_T	frameshift_variant
AGBL1	31530798	3e-07	rostral middle frontal gyrus volume measurement	chr1	130138926	chr1_130138926_TA_T	frameshift_variant
AGBL1	29500382	4e-08	neuroticism measurement	chr1	130138926	chr1_130138926_TA_T	frameshift_variant
AGBL1	22041458	4e-07	antidepressant-induced visual impairment, response to bupropion, response to citalopram, response to antidepressant	chr1	130138926	chr1_130138926_TA_T	frameshift_variant
AGBL1	22703881	4e-08	partial thromboplastin time	chr1	130138926	chr1_130138926_TA_T	frameshift_variant
AGBL1	27416945	1e-07	insulin sensitivity measurement, body mass index	chr1	130138926	chr1_130138926_TA_T	frameshift_variant
AGBL1	31046077	3e-08	bitter alcoholic beverage consumption measurement	chr1	130138926	chr1_130138926_TA_T	frameshift_variant
AGBL1	33859377	2e-09	anxiety measurement	chr1	130138926	chr1_130138926_TA_T	frameshift_variant
AGBL1	29255261	6e-08	neuroticism measurement	chr1	130138926	chr1_130138926_TA_T	frameshift_variant
AGBL1	33592630	9e-11	venous thromboembolism	chr1	130138926	chr1_130138926_TA_T	frameshift_variant
AGBL3	32203549	4e-09	high density lipoprotein cholesterol measurement	chr4	63494722	chr4_63494722_C_CA	frameshift_variant
AGBL3	32203549	4e-09	high density lipoprotein cholesterol measurement	chr4	63512744	chr4_63512744_G_GT;chr4_63512744_G_GTT	frameshift_variant&splice_region_variant
AGBL3	30177863	6e-08	diverticular disease	chr4	63494722	chr4_63494722_C_CA	frameshift_variant
AGBL3	30177863	6e-08	diverticular disease	chr4	63512744	chr4_63512744_G_GT;chr4_63512744_G_GTT	frameshift_variant&splice_region_variant
AGBL3	32203549	9e-09	apolipoprotein A 1 measurement	chr4	63494722	chr4_63494722_C_CA	frameshift_variant
AGBL3	32203549	9e-09	apolipoprotein A 1 measurement	chr4	63512744	chr4_63512744_G_GT;chr4_63512744_G_GTT	frameshift_variant&splice_region_variant
AGBL3	32888494	3e-11	monocyte percentage of leukocytes	chr4	63494722	chr4_63494722_C_CA	frameshift_variant
AGBL3	32888494	3e-11	monocyte percentage of leukocytes	chr4	63512744	chr4_63512744_G_GT;chr4_63512744_G_GTT	frameshift_variant&splice_region_variant
AGBL4	25673413	2e-13	body mass index	chr5	126533052	chr5_126533052_C_G	stop_gained
AGBL4	25673412	3e-07	waist circumference	chr5	126533052	chr5_126533052_C_G	stop_gained
AGBL4	33082346	2e-08	smoking initiation	chr5	126533052	chr5_126533052_C_G	stop_gained
AGBL4	29844566	3e-08	reaction time measurement	chr5	126533052	chr5_126533052_C_G	stop_gained
AGBL4	25673413	3e-07	body mass index	chr5	126533052	chr5_126533052_C_G	stop_gained
AGBL4	25673412	2e-10	waist circumference	chr5	126533052	chr5_126533052_C_G	stop_gained
AGBL4	25673413	2e-08	body mass index	chr5	126533052	chr5_126533052_C_G	stop_gained
AGBL4	25673413	5e-13	body mass index	chr5	126533052	chr5_126533052_C_G	stop_gained
AGBL4	32376654	1e-16	body height	chr5	126533052	chr5_126533052_C_G	stop_gained
AGBL4	30626913	3e-09	unipolar depression, schizophrenia	chr5	126533052	chr5_126533052_C_G	stop_gained
AGBL4	28892062	2e-15	body mass index	chr5	126533052	chr5_126533052_C_G	stop_gained
AGBL4	23823483	9e-08	aminoadipic acid measurement	chr5	126533052	chr5_126533052_C_G	stop_gained
AGBL4	30061737	4e-09	atrial fibrillation	chr5	126533052	chr5_126533052_C_G	stop_gained
AGBL4	30224653	3e-10	systolic blood pressure	chr5	126533052	chr5_126533052_C_G	stop_gained
AGBL4	31462767	3e-12	alcohol dependence, heroin dependence, methamphetamine dependence	chr5	126533052	chr5_126533052_C_G	stop_gained
AGBL5	32665545	1e-16	brain measurement, neuroimaging measurement	chr6	25472868	chr6_25472868_T_TG	frameshift_variant
AGBL5	32665545	2e-13	neuroimaging measurement, brain volume measurement	chr6	25472868	chr6_25472868_T_TG	frameshift_variant
AGBL5	32665545	3e-08	cortical thickness, neuroimaging measurement	chr6	25472868	chr6_25472868_T_TG	frameshift_variant
AGBL5	32665545	4e-16	cortical surface area measurement, neuroimaging measurement	chr6	25472868	chr6_25472868_T_TG	frameshift_variant
AGBL5	32665545	2e-64	neuroimaging measurement, brain volume measurement	chr6	25472868	chr6_25472868_T_TG	frameshift_variant
AGBL5	32665545	2e-09	cortical surface area measurement, neuroimaging measurement	chr6	25472868	chr6_25472868_T_TG	frameshift_variant
AGBL5	32665545	2e-08	brain measurement, neuroimaging measurement	chr6	25472868	chr6_25472868_T_TG	frameshift_variant
AGFG1	26379185	3e-08	influenza A (H1N1)	chr9	84125181	chr9_84125181_CG_C	frameshift_variant
AGFG1	26379185	3e-08	influenza A (H1N1)	chr9	84125228	chr9_84125228_GCC_G	frameshift_variant
AGFG1	26379185	3e-08	influenza A (H1N1)	chr9	84125189	chr9_84125189_GC_G	frameshift_variant&splice_region_variant
AGFG1	31959851	1e-09	asthma	chr9	84125181	chr9_84125181_CG_C	frameshift_variant
AGFG1	31959851	1e-09	asthma	chr9	84125228	chr9_84125228_GCC_G	frameshift_variant
AGFG1	31959851	1e-09	asthma	chr9	84125189	chr9_84125189_GC_G	frameshift_variant&splice_region_variant
AGK	31376382	2e-15	psoriasis	chr4	69115204	chr4_69115204_G_A	splice_donor_variant&intron_variant
AGPAT3	30420678	2e-07	adverse effect, response to drug	chr20	10394972	chr20_10394972_CT_C	frameshift_variant
AGPAT3	31451708	1e-12	glomerular filtration rate	chr20	10394972	chr20_10394972_CT_C	frameshift_variant
AGPAT3	21829377	2e-07	docosapentaenoic acid measurement	chr20	10394972	chr20_10394972_CT_C	frameshift_variant
AGRP	32888494	1e-19	mean corpuscular volume	chr19	33448517	chr19_33448517_T_TC;chr19_33448517_TC_T	frameshift_variant
AGRP	32888494	1e-19	mean corpuscular volume	chr19	33448531	chr19_33448531_AC_A;chr19_33448531_A_C;chr19_33448532_C_A;chr19_33448531_A_AC	frameshift_variant
AGRP	32888494	1e-19	mean corpuscular volume	chr19	33448524	chr19_33448524_C_CA	frameshift_variant
AGRP	32888494	2e-19	mean reticulocyte volume	chr19	33448517	chr19_33448517_T_TC;chr19_33448517_TC_T	frameshift_variant
AGRP	32888494	2e-19	mean reticulocyte volume	chr19	33448531	chr19_33448531_AC_A;chr19_33448531_A_C;chr19_33448532_C_A;chr19_33448531_A_AC	frameshift_variant
AGRP	32888494	2e-19	mean reticulocyte volume	chr19	33448524	chr19_33448524_C_CA	frameshift_variant
AGRP	29875488	7e-15	blood protein measurement	chr19	33448517	chr19_33448517_T_TC;chr19_33448517_TC_T	frameshift_variant
AGRP	29875488	7e-15	blood protein measurement	chr19	33448531	chr19_33448531_AC_A;chr19_33448531_A_C;chr19_33448532_C_A;chr19_33448531_A_AC	frameshift_variant
AGRP	29875488	7e-15	blood protein measurement	chr19	33448524	chr19_33448524_C_CA	frameshift_variant
AGRP	32231278	2e-14	Abnormality of refraction	chr19	33448517	chr19_33448517_T_TC;chr19_33448517_TC_T	frameshift_variant
AGRP	32231278	2e-14	Abnormality of refraction	chr19	33448531	chr19_33448531_AC_A;chr19_33448531_A_C;chr19_33448532_C_A;chr19_33448531_A_AC	frameshift_variant
AGRP	32231278	2e-14	Abnormality of refraction	chr19	33448524	chr19_33448524_C_CA	frameshift_variant
AGRP	30072576	2e-18	blood protein measurement	chr19	33448517	chr19_33448517_T_TC;chr19_33448517_TC_T	frameshift_variant
AGRP	30072576	2e-18	blood protein measurement	chr19	33448531	chr19_33448531_AC_A;chr19_33448531_A_C;chr19_33448532_C_A;chr19_33448531_A_AC	frameshift_variant
AGRP	30072576	2e-18	blood protein measurement	chr19	33448524	chr19_33448524_C_CA	frameshift_variant
AGRP	32888494	8e-15	mean corpuscular volume	chr19	33448517	chr19_33448517_T_TC;chr19_33448517_TC_T	frameshift_variant
AGRP	32888494	8e-15	mean corpuscular volume	chr19	33448531	chr19_33448531_AC_A;chr19_33448531_A_C;chr19_33448532_C_A;chr19_33448531_A_AC	frameshift_variant
AGRP	32888494	8e-15	mean corpuscular volume	chr19	33448524	chr19_33448524_C_CA	frameshift_variant
AGRP	32888494	8e-14	mean corpuscular hemoglobin	chr19	33448517	chr19_33448517_T_TC;chr19_33448517_TC_T	frameshift_variant
AGRP	32888494	8e-14	mean corpuscular hemoglobin	chr19	33448531	chr19_33448531_AC_A;chr19_33448531_A_C;chr19_33448532_C_A;chr19_33448531_A_AC	frameshift_variant
AGRP	32888494	8e-14	mean corpuscular hemoglobin	chr19	33448524	chr19_33448524_C_CA	frameshift_variant
AGTRAP	19430483	2e-13	systolic blood pressure	chr5	158510376	chr5_158510376_C_CG;chr5_158510376_C_CGG	frameshift_variant
AGTRAP	32888494	7e-09	basophil percentage of leukocytes	chr5	158510376	chr5_158510376_C_CG;chr5_158510376_C_CGG	frameshift_variant
AHNAK	31666285	3e-07	alkaline phosphatase measurement	chr1	205900037	chr1_205900037_AT_A	frameshift_variant
AHNAK	31666285	3e-07	alkaline phosphatase measurement	chr1	205900018	chr1_205900018_G_GA	frameshift_variant
AHNAK	24823311	7e-147	omega-6 polyunsaturated fatty acid measurement	chr1	205900037	chr1_205900037_AT_A	frameshift_variant
AHNAK	24823311	7e-147	omega-6 polyunsaturated fatty acid measurement	chr1	205900018	chr1_205900018_G_GA	frameshift_variant
AHNAK	23144326	1e-09	chronic obstructive pulmonary disease, CC16 measurement	chr1	205900037	chr1_205900037_AT_A	frameshift_variant
AHNAK	23144326	1e-09	chronic obstructive pulmonary disease, CC16 measurement	chr1	205900018	chr1_205900018_G_GA	frameshift_variant
AHNAK	28869591	1e-15	heel bone mineral density	chr1	205900037	chr1_205900037_AT_A	frameshift_variant
AHNAK	28869591	1e-15	heel bone mineral density	chr1	205900018	chr1_205900018_G_GA	frameshift_variant
AHNAK	29403010	3e-17	serum gamma-glutamyl transferase measurement	chr1	205900037	chr1_205900037_AT_A	frameshift_variant
AHNAK	29403010	3e-17	serum gamma-glutamyl transferase measurement	chr1	205900018	chr1_205900018_G_GA	frameshift_variant
AHNAK	33972514	1e-74	serum gamma-glutamyl transferase measurement	chr1	205900037	chr1_205900037_AT_A	frameshift_variant
AHNAK	33972514	1e-74	serum gamma-glutamyl transferase measurement	chr1	205900018	chr1_205900018_G_GA	frameshift_variant
AHNAK	28869591	6e-15	heel bone mineral density	chr1	205900037	chr1_205900037_AT_A	frameshift_variant
AHNAK	28869591	6e-15	heel bone mineral density	chr1	205900018	chr1_205900018_G_GA	frameshift_variant
AHNAK	34021172	4e-09	BMI-adjusted waist-hip ratio	chr1	205900037	chr1_205900037_AT_A	frameshift_variant
AHNAK	34021172	4e-09	BMI-adjusted waist-hip ratio	chr1	205900018	chr1_205900018_G_GA	frameshift_variant
AHNAK	26426971	1e-08	BMI-adjusted waist-hip ratio	chr1	205900037	chr1_205900037_AT_A	frameshift_variant
AHNAK	26426971	1e-08	BMI-adjusted waist-hip ratio	chr1	205900018	chr1_205900018_G_GA	frameshift_variant
AHNAK	28869591	2e-27	heel bone mineral density	chr1	205900037	chr1_205900037_AT_A	frameshift_variant
AHNAK	28869591	2e-27	heel bone mineral density	chr1	205900018	chr1_205900018_G_GA	frameshift_variant
AHNAK	30598549	2e-96	heel bone mineral density	chr1	205900037	chr1_205900037_AT_A	frameshift_variant
AHNAK	30598549	2e-96	heel bone mineral density	chr1	205900018	chr1_205900018_G_GA	frameshift_variant
AHNAK	32203549	3e-14	high density lipoprotein cholesterol measurement	chr1	205900037	chr1_205900037_AT_A	frameshift_variant
AHNAK	32203549	3e-14	high density lipoprotein cholesterol measurement	chr1	205900018	chr1_205900018_G_GA	frameshift_variant
AHNAK	28714976	2e-07	late-onset Alzheimers disease	chr1	205900037	chr1_205900037_AT_A	frameshift_variant
AHNAK	28714976	2e-07	late-onset Alzheimers disease	chr1	205900018	chr1_205900018_G_GA	frameshift_variant
AHNAK	34021172	7e-25	BMI-adjusted waist circumference	chr1	205900037	chr1_205900037_AT_A	frameshift_variant
AHNAK	34021172	7e-25	BMI-adjusted waist circumference	chr1	205900018	chr1_205900018_G_GA	frameshift_variant
AHNAK	23144326	2e-14	chronic obstructive pulmonary disease, CC16 measurement	chr1	205900037	chr1_205900037_AT_A	frameshift_variant
AHNAK	23144326	2e-14	chronic obstructive pulmonary disease, CC16 measurement	chr1	205900018	chr1_205900018_G_GA	frameshift_variant
AHNAK	26426971	1e-07	BMI-adjusted waist-hip ratio, sex interaction measurement, age at assessment	chr1	205900037	chr1_205900037_AT_A	frameshift_variant
AHNAK	26426971	1e-07	BMI-adjusted waist-hip ratio, sex interaction measurement, age at assessment	chr1	205900018	chr1_205900018_G_GA	frameshift_variant
AHNAK	33339817	1e-17	serum gamma-glutamyl transferase measurement	chr1	205900037	chr1_205900037_AT_A	frameshift_variant
AHNAK	33339817	1e-17	serum gamma-glutamyl transferase measurement	chr1	205900018	chr1_205900018_G_GA	frameshift_variant
AHNAK	34021172	4e-09	BMI-adjusted waist-hip ratio	chr1	205900037	chr1_205900037_AT_A	frameshift_variant
AHNAK	34021172	4e-09	BMI-adjusted waist-hip ratio	chr1	205900018	chr1_205900018_G_GA	frameshift_variant
AHNAK	34021172	2e-21	BMI-adjusted waist circumference	chr1	205900037	chr1_205900037_AT_A	frameshift_variant
AHNAK	34021172	2e-21	BMI-adjusted waist circumference	chr1	205900018	chr1_205900018_G_GA	frameshift_variant
AHNAK	32888494	1e-10	monocyte percentage of leukocytes	chr1	205900037	chr1_205900037_AT_A	frameshift_variant
AHNAK	32888494	1e-10	monocyte percentage of leukocytes	chr1	205900018	chr1_205900018_G_GA	frameshift_variant
AHNAK	33547301	8e-12	serum alanine aminotransferase measurement	chr1	205900037	chr1_205900037_AT_A	frameshift_variant
AHNAK	33547301	8e-12	serum alanine aminotransferase measurement	chr1	205900018	chr1_205900018_G_GA	frameshift_variant
AHNAK	34021172	7e-30	BMI-adjusted waist-hip ratio	chr1	205900037	chr1_205900037_AT_A	frameshift_variant
AHNAK	34021172	7e-30	BMI-adjusted waist-hip ratio	chr1	205900018	chr1_205900018_G_GA	frameshift_variant
AHNAK	34021172	2e-10	BMI-adjusted waist-hip ratio	chr1	205900037	chr1_205900037_AT_A	frameshift_variant
AHNAK	34021172	2e-10	BMI-adjusted waist-hip ratio	chr1	205900018	chr1_205900018_G_GA	frameshift_variant
AHNAK	33972514	2e-18	alkaline phosphatase measurement	chr1	205900037	chr1_205900037_AT_A	frameshift_variant
AHNAK	33972514	2e-18	alkaline phosphatase measurement	chr1	205900018	chr1_205900018_G_GA	frameshift_variant
AHNAK	33972514	1e-16	serum alanine aminotransferase measurement	chr1	205900037	chr1_205900037_AT_A	frameshift_variant
AHNAK	33972514	1e-16	serum alanine aminotransferase measurement	chr1	205900018	chr1_205900018_G_GA	frameshift_variant
AHNAK	28166213	1e-13	forced expiratory volume	chr1	205900037	chr1_205900037_AT_A	frameshift_variant
AHNAK	28166213	1e-13	forced expiratory volume	chr1	205900018	chr1_205900018_G_GA	frameshift_variant
AHNAK	32341527	2e-33	cutaneous melanoma, hair color	chr1	205900037	chr1_205900037_AT_A	frameshift_variant
AHNAK	32341527	2e-33	cutaneous melanoma, hair color	chr1	205900018	chr1_205900018_G_GA	frameshift_variant
AHNAK	32203549	3e-08	triglyceride measurement	chr1	205900037	chr1_205900037_AT_A	frameshift_variant
AHNAK	32203549	3e-08	triglyceride measurement	chr1	205900018	chr1_205900018_G_GA	frameshift_variant
AHNAK	30598549	2e-14	heel bone mineral density	chr1	205900037	chr1_205900037_AT_A	frameshift_variant
AHNAK	30598549	2e-14	heel bone mineral density	chr1	205900018	chr1_205900018_G_GA	frameshift_variant
AHNAK	34021172	4e-10	BMI-adjusted waist-hip ratio	chr1	205900037	chr1_205900037_AT_A	frameshift_variant
AHNAK	34021172	4e-10	BMI-adjusted waist-hip ratio	chr1	205900018	chr1_205900018_G_GA	frameshift_variant
AHNAK	30531825	7e-23	hair color	chr1	205900037	chr1_205900037_AT_A	frameshift_variant
AHNAK	30531825	7e-23	hair color	chr1	205900018	chr1_205900018_G_GA	frameshift_variant
AHNAK	34021172	8e-31	BMI-adjusted waist-hip ratio	chr1	205900037	chr1_205900037_AT_A	frameshift_variant
AHNAK	34021172	8e-31	BMI-adjusted waist-hip ratio	chr1	205900018	chr1_205900018_G_GA	frameshift_variant
AHNAK	24823311	0	omega-6 polyunsaturated fatty acid measurement	chr1	205900037	chr1_205900037_AT_A	frameshift_variant
AHNAK	24823311	0	omega-6 polyunsaturated fatty acid measurement	chr1	205900018	chr1_205900018_G_GA	frameshift_variant
AHNAK2	29274321	7e-09	t-tau measurement	chr6	131839954	chr6_131839954_T_TGG	frameshift_variant
AHNAK2	29274321	7e-09	t-tau measurement	chr6	131838214	chr6_131838214_C_G;chr6_131838214_C_CAG	frameshift_variant
AHNAK2	29274321	7e-09	t-tau measurement	chr6	131836515	chr6_131836515_A_G;chr6_131836514_CAGAT_C	frameshift_variant
AHNAK2	29274321	7e-09	t-tau measurement	chr6	131833711	chr6_131833711_T_TG	frameshift_variant
AHNAK2	29274321	7e-09	t-tau measurement	chr6	131839959	chr6_131839959_A_G;chr6_131839957_GCA_G	frameshift_variant
AHNAK2	33272962	3e-30	obsolete_systemic lupus erythematosus	chr6	131839954	chr6_131839954_T_TGG	frameshift_variant
AHNAK2	33272962	3e-30	obsolete_systemic lupus erythematosus	chr6	131838214	chr6_131838214_C_G;chr6_131838214_C_CAG	frameshift_variant
AHNAK2	33272962	3e-30	obsolete_systemic lupus erythematosus	chr6	131836515	chr6_131836515_A_G;chr6_131836514_CAGAT_C	frameshift_variant
AHNAK2	33272962	3e-30	obsolete_systemic lupus erythematosus	chr6	131833711	chr6_131833711_T_TG	frameshift_variant
AHNAK2	33272962	3e-30	obsolete_systemic lupus erythematosus	chr6	131839959	chr6_131839959_A_G;chr6_131839957_GCA_G	frameshift_variant
AHNAK2	24390342	5e-08	rheumatoid arthritis	chr6	131839954	chr6_131839954_T_TGG	frameshift_variant
AHNAK2	24390342	5e-08	rheumatoid arthritis	chr6	131838214	chr6_131838214_C_G;chr6_131838214_C_CAG	frameshift_variant
AHNAK2	24390342	5e-08	rheumatoid arthritis	chr6	131836515	chr6_131836515_A_G;chr6_131836514_CAGAT_C	frameshift_variant
AHNAK2	24390342	5e-08	rheumatoid arthritis	chr6	131833711	chr6_131833711_T_TG	frameshift_variant
AHNAK2	24390342	5e-08	rheumatoid arthritis	chr6	131839959	chr6_131839959_A_G;chr6_131839957_GCA_G	frameshift_variant
AHNAK2	24390342	3e-07	rheumatoid arthritis	chr6	131839954	chr6_131839954_T_TGG	frameshift_variant
AHNAK2	24390342	3e-07	rheumatoid arthritis	chr6	131838214	chr6_131838214_C_G;chr6_131838214_C_CAG	frameshift_variant
AHNAK2	24390342	3e-07	rheumatoid arthritis	chr6	131836515	chr6_131836515_A_G;chr6_131836514_CAGAT_C	frameshift_variant
AHNAK2	24390342	3e-07	rheumatoid arthritis	chr6	131833711	chr6_131833711_T_TG	frameshift_variant
AHNAK2	24390342	3e-07	rheumatoid arthritis	chr6	131839959	chr6_131839959_A_G;chr6_131839957_GCA_G	frameshift_variant
AHR	27702941	7e-16	caffeine metabolite measurement	chr6	52240234	chr6_52240234_C_T	splice_donor_variant&intron_variant
AHR	31345160	1e-14	coffee consumption measurement	chr6	52240234	chr6_52240234_C_T	splice_donor_variant&intron_variant
AHR	33287642	1e-67	tea consumption measurement	chr6	52240234	chr6_52240234_C_T	splice_donor_variant&intron_variant
AHR	31046077	5e-58	bitter beverage consumption measurement	chr6	52240234	chr6_52240234_C_T	splice_donor_variant&intron_variant
AHR	25288136	7e-15	coffee consumption	chr6	52240234	chr6_52240234_C_T	splice_donor_variant&intron_variant
AHR	31046077	3e-30	tea consumption measurement	chr6	52240234	chr6_52240234_C_T	splice_donor_variant&intron_variant
AHR	32203549	2e-08	high density lipoprotein cholesterol measurement	chr6	52240234	chr6_52240234_C_T	splice_donor_variant&intron_variant
AHR	27702941	2e-09	caffeine metabolite measurement	chr6	52240234	chr6_52240234_C_T	splice_donor_variant&intron_variant
AHR	31511532	2e-26	urinary albumin to creatinine ratio	chr6	52240234	chr6_52240234_C_T	splice_donor_variant&intron_variant
AHR	31046077	4e-10	coffee consumption measurement	chr6	52240234	chr6_52240234_C_T	splice_donor_variant&intron_variant
AHR	33287642	2e-249	coffee consumption measurement, tea consumption measurement	chr6	52240234	chr6_52240234_C_T	splice_donor_variant&intron_variant
AHR	26379185	7e-11	influenza A (H1N1)	chr6	52240234	chr6_52240234_C_T	splice_donor_variant&intron_variant
AHR	31511532	1e-09	Moderate albuminuria	chr6	52240234	chr6_52240234_C_T	splice_donor_variant&intron_variant
AHR	30220432	3e-25	albuminuria	chr6	52240234	chr6_52240234_C_T	splice_donor_variant&intron_variant
AHR	30910378	2e-14	urinary albumin to creatinine ratio	chr6	52240234	chr6_52240234_C_T	splice_donor_variant&intron_variant
AHR	27702941	1e-09	caffeine metabolite measurement	chr6	52240234	chr6_52240234_C_T	splice_donor_variant&intron_variant
AHR	27702941	3e-17	caffeine metabolite measurement	chr6	52240234	chr6_52240234_C_T	splice_donor_variant&intron_variant
AHR	28604730	3e-07	lung carcinoma	chr6	52240234	chr6_52240234_C_T	splice_donor_variant&intron_variant
AHR	27424798	4e-08	cutaneous squamous cell carcinoma	chr6	52240234	chr6_52240234_C_T	splice_donor_variant&intron_variant
AHR	31046077	2e-07	sweet beverage consumption measurement	chr6	52240234	chr6_52240234_C_T	splice_donor_variant&intron_variant
AHR	31837886	2e-28	cups of coffee per day measurement	chr6	52240234	chr6_52240234_C_T	splice_donor_variant&intron_variant
AHR	31409800	2e-17	sodium measurement	chr6	52240234	chr6_52240234_C_T	splice_donor_variant&intron_variant
AHR	31630189	2e-30	urinary albumin to creatinine ratio	chr6	52240234	chr6_52240234_C_T	splice_donor_variant&intron_variant
AHR	31837886	5e-08	cups of coffee per day measurement	chr6	52240234	chr6_52240234_C_T	splice_donor_variant&intron_variant
AHR	31046077	3e-75	bitter non-alcoholic beverage consumption measurement	chr6	52240234	chr6_52240234_C_T	splice_donor_variant&intron_variant
AHR	27702941	2e-13	caffeine metabolite measurement	chr6	52240234	chr6_52240234_C_T	splice_donor_variant&intron_variant
AHR	24816252	9e-14	blood metabolite measurement	chr6	52240234	chr6_52240234_C_T	splice_donor_variant&intron_variant
AHR	31409800	2e-12	potassium measurement	chr6	52240234	chr6_52240234_C_T	splice_donor_variant&intron_variant
AHR	31837886	6e-70	cups of coffee per day measurement	chr6	52240234	chr6_52240234_C_T	splice_donor_variant&intron_variant
AHR	27702941	2e-09	caffeine metabolite measurement	chr6	52240234	chr6_52240234_C_T	splice_donor_variant&intron_variant
AHR	31046077	2e-08	coffee consumption measurement	chr6	52240234	chr6_52240234_C_T	splice_donor_variant&intron_variant
AHR	31152163	1e-13	glomerular filtration rate	chr6	52240234	chr6_52240234_C_T	splice_donor_variant&intron_variant
AHR	31046077	4e-142	coffee consumption measurement	chr6	52240234	chr6_52240234_C_T	splice_donor_variant&intron_variant
AHR	32041948	8e-09	cutaneous squamous cell carcinoma	chr6	52240234	chr6_52240234_C_T	splice_donor_variant&intron_variant
AHR	21886157	5e-15	metabolite measurement	chr6	52240234	chr6_52240234_C_T	splice_donor_variant&intron_variant
AHR	33287642	3e-104	coffee consumption measurement	chr6	52240234	chr6_52240234_C_T	splice_donor_variant&intron_variant
AHR	21357676	2e-11	coffee consumption	chr6	52240234	chr6_52240234_C_T	splice_donor_variant&intron_variant
AHR	31152163	1e-12	glomerular filtration rate	chr6	52240234	chr6_52240234_C_T	splice_donor_variant&intron_variant
AHR	21490707	2e-19	coffee consumption	chr6	52240234	chr6_52240234_C_T	splice_donor_variant&intron_variant
AHR	27702941	5e-09	caffeine metabolite measurement	chr6	52240234	chr6_52240234_C_T	splice_donor_variant&intron_variant
AHR	27702941	5e-10	caffeine metabolite measurement	chr6	52240234	chr6_52240234_C_T	splice_donor_variant&intron_variant
AHR	27702941	1e-09	caffeine metabolite measurement	chr6	52240234	chr6_52240234_C_T	splice_donor_variant&intron_variant
AHR	26192919	6e-09	ulcerative colitis	chr6	52240234	chr6_52240234_C_T	splice_donor_variant&intron_variant
AHR	27702941	5e-10	caffeine metabolite measurement	chr6	52240234	chr6_52240234_C_T	splice_donor_variant&intron_variant
AHR	31511532	7e-25	urinary albumin to creatinine ratio	chr6	52240234	chr6_52240234_C_T	splice_donor_variant&intron_variant
AHR	31959922	8e-68	coffee consumption measurement	chr6	52240234	chr6_52240234_C_T	splice_donor_variant&intron_variant
AHR	32341527	4e-21	cutaneous melanoma	chr6	52240234	chr6_52240234_C_T	splice_donor_variant&intron_variant
AHR	32203549	8e-14	triglyceride measurement	chr6	52240234	chr6_52240234_C_T	splice_donor_variant&intron_variant
AHR	25288136	3e-17	coffee consumption, cups of coffee per day measurement	chr6	52240234	chr6_52240234_C_T	splice_donor_variant&intron_variant
AHR	27702941	5e-13	caffeine metabolite measurement	chr6	52240234	chr6_52240234_C_T	splice_donor_variant&intron_variant
AHR	30220432	1e-18	albuminuria	chr6	52240234	chr6_52240234_C_T	splice_donor_variant&intron_variant
AIF1	31619474	2e-16	asthma, unipolar depression	chr20	3651306	chr20_3651306_G_GGGA;chr20_3651306_G_GGGGA;chr20_3651306_G_GGGGGA;chr20_3651306_G_GGA;chr20_3651306_G_GA	frameshift_variant
AIF1	31619474	2e-16	asthma, unipolar depression	chr20	3651296	chr20_3651296_T_TGGG;chr20_3651296_T_TG;chr20_3651296_T_TGG;chr20_3651296_T_TGGGG	frameshift_variant
AIF1	31619474	2e-16	asthma, unipolar depression	chr20	3651432	chr20_3651432_C_CG	frameshift_variant
AIF1	29875488	7e-56	blood protein measurement	chr20	3651306	chr20_3651306_G_GGGA;chr20_3651306_G_GGGGA;chr20_3651306_G_GGGGGA;chr20_3651306_G_GGA;chr20_3651306_G_GA	frameshift_variant
AIF1	29875488	7e-56	blood protein measurement	chr20	3651296	chr20_3651296_T_TGGG;chr20_3651296_T_TG;chr20_3651296_T_TGG;chr20_3651296_T_TGGGG	frameshift_variant
AIF1	29875488	7e-56	blood protein measurement	chr20	3651432	chr20_3651432_C_CG	frameshift_variant
AIF1	29875488	4e-34	blood protein measurement	chr20	3651306	chr20_3651306_G_GGGA;chr20_3651306_G_GGGGA;chr20_3651306_G_GGGGGA;chr20_3651306_G_GGA;chr20_3651306_G_GA	frameshift_variant
AIF1	29875488	4e-34	blood protein measurement	chr20	3651296	chr20_3651296_T_TGGG;chr20_3651296_T_TG;chr20_3651296_T_TGG;chr20_3651296_T_TGGGG	frameshift_variant
AIF1	29875488	4e-34	blood protein measurement	chr20	3651432	chr20_3651432_C_CG	frameshift_variant
AIF1	28540026	3e-17	autism spectrum disorder, schizophrenia	chr20	3651306	chr20_3651306_G_GGGA;chr20_3651306_G_GGGGA;chr20_3651306_G_GGGGGA;chr20_3651306_G_GGA;chr20_3651306_G_GA	frameshift_variant
AIF1	28540026	3e-17	autism spectrum disorder, schizophrenia	chr20	3651296	chr20_3651296_T_TGGG;chr20_3651296_T_TG;chr20_3651296_T_TGG;chr20_3651296_T_TGGGG	frameshift_variant
AIF1	28540026	3e-17	autism spectrum disorder, schizophrenia	chr20	3651432	chr20_3651432_C_CG	frameshift_variant
AIF1	29875488	2e-55	blood protein measurement	chr20	3651306	chr20_3651306_G_GGGA;chr20_3651306_G_GGGGA;chr20_3651306_G_GGGGGA;chr20_3651306_G_GGA;chr20_3651306_G_GA	frameshift_variant
AIF1	29875488	2e-55	blood protein measurement	chr20	3651296	chr20_3651296_T_TGGG;chr20_3651296_T_TG;chr20_3651296_T_TGG;chr20_3651296_T_TGGGG	frameshift_variant
AIF1	29875488	2e-55	blood protein measurement	chr20	3651432	chr20_3651432_C_CG	frameshift_variant
AIF1	23563607	3e-10	body height	chr20	3651306	chr20_3651306_G_GGGA;chr20_3651306_G_GGGGA;chr20_3651306_G_GGGGGA;chr20_3651306_G_GGA;chr20_3651306_G_GA	frameshift_variant
AIF1	23563607	3e-10	body height	chr20	3651296	chr20_3651296_T_TGGG;chr20_3651296_T_TG;chr20_3651296_T_TGG;chr20_3651296_T_TGGGG	frameshift_variant
AIF1	23563607	3e-10	body height	chr20	3651432	chr20_3651432_C_CG	frameshift_variant
AIF1	28067908	2e-31	inflammatory bowel disease	chr20	3651306	chr20_3651306_G_GGGA;chr20_3651306_G_GGGGA;chr20_3651306_G_GGGGGA;chr20_3651306_G_GGA;chr20_3651306_G_GA	frameshift_variant
AIF1	28067908	2e-31	inflammatory bowel disease	chr20	3651296	chr20_3651296_T_TGGG;chr20_3651296_T_TG;chr20_3651296_T_TGG;chr20_3651296_T_TGGGG	frameshift_variant
AIF1	28067908	2e-31	inflammatory bowel disease	chr20	3651432	chr20_3651432_C_CG	frameshift_variant
AIF1	25194280	2e-15	laryngeal squamous cell carcinoma	chr20	3651306	chr20_3651306_G_GGGA;chr20_3651306_G_GGGGA;chr20_3651306_G_GGGGGA;chr20_3651306_G_GGA;chr20_3651306_G_GA	frameshift_variant
AIF1	25194280	2e-15	laryngeal squamous cell carcinoma	chr20	3651296	chr20_3651296_T_TGGG;chr20_3651296_T_TG;chr20_3651296_T_TGG;chr20_3651296_T_TGGGG	frameshift_variant
AIF1	25194280	2e-15	laryngeal squamous cell carcinoma	chr20	3651432	chr20_3651432_C_CG	frameshift_variant
AIF1	28540026	2e-10	autism spectrum disorder, schizophrenia	chr20	3651306	chr20_3651306_G_GGGA;chr20_3651306_G_GGGGA;chr20_3651306_G_GGGGGA;chr20_3651306_G_GGA;chr20_3651306_G_GA	frameshift_variant
AIF1	28540026	2e-10	autism spectrum disorder, schizophrenia	chr20	3651296	chr20_3651296_T_TGGG;chr20_3651296_T_TG;chr20_3651296_T_TGG;chr20_3651296_T_TGGGG	frameshift_variant
AIF1	28540026	2e-10	autism spectrum disorder, schizophrenia	chr20	3651432	chr20_3651432_C_CG	frameshift_variant
AIF1	28067908	5e-65	ulcerative colitis	chr20	3651306	chr20_3651306_G_GGGA;chr20_3651306_G_GGGGA;chr20_3651306_G_GGGGGA;chr20_3651306_G_GGA;chr20_3651306_G_GA	frameshift_variant
AIF1	28067908	5e-65	ulcerative colitis	chr20	3651296	chr20_3651296_T_TGGG;chr20_3651296_T_TG;chr20_3651296_T_TGG;chr20_3651296_T_TGGGG	frameshift_variant
AIF1	28067908	5e-65	ulcerative colitis	chr20	3651432	chr20_3651432_C_CG	frameshift_variant
AIF1	28540026	1e-14	autism spectrum disorder, schizophrenia	chr20	3651306	chr20_3651306_G_GGGA;chr20_3651306_G_GGGGA;chr20_3651306_G_GGGGGA;chr20_3651306_G_GGA;chr20_3651306_G_GA	frameshift_variant
AIF1	28540026	1e-14	autism spectrum disorder, schizophrenia	chr20	3651296	chr20_3651296_T_TGGG;chr20_3651296_T_TG;chr20_3651296_T_TGG;chr20_3651296_T_TGGGG	frameshift_variant
AIF1	28540026	1e-14	autism spectrum disorder, schizophrenia	chr20	3651432	chr20_3651432_C_CG	frameshift_variant
AIF1	28540026	2e-12	autism spectrum disorder, schizophrenia	chr20	3651306	chr20_3651306_G_GGGA;chr20_3651306_G_GGGGA;chr20_3651306_G_GGGGGA;chr20_3651306_G_GGA;chr20_3651306_G_GA	frameshift_variant
AIF1	28540026	2e-12	autism spectrum disorder, schizophrenia	chr20	3651296	chr20_3651296_T_TGGG;chr20_3651296_T_TG;chr20_3651296_T_TGG;chr20_3651296_T_TGGGG	frameshift_variant
AIF1	28540026	2e-12	autism spectrum disorder, schizophrenia	chr20	3651432	chr20_3651432_C_CG	frameshift_variant
AIF1	31619474	1e-09	asthma	chr20	3651306	chr20_3651306_G_GGGA;chr20_3651306_G_GGGGA;chr20_3651306_G_GGGGGA;chr20_3651306_G_GGA;chr20_3651306_G_GA	frameshift_variant
AIF1	31619474	1e-09	asthma	chr20	3651296	chr20_3651296_T_TGGG;chr20_3651296_T_TG;chr20_3651296_T_TGG;chr20_3651296_T_TGGGG	frameshift_variant
AIF1	31619474	1e-09	asthma	chr20	3651432	chr20_3651432_C_CG	frameshift_variant
AIF1	34021172	5e-13	BMI-adjusted hip circumference	chr20	3651306	chr20_3651306_G_GGGA;chr20_3651306_G_GGGGA;chr20_3651306_G_GGGGGA;chr20_3651306_G_GGA;chr20_3651306_G_GA	frameshift_variant
AIF1	34021172	5e-13	BMI-adjusted hip circumference	chr20	3651296	chr20_3651296_T_TGGG;chr20_3651296_T_TG;chr20_3651296_T_TGG;chr20_3651296_T_TGGGG	frameshift_variant
AIF1	34021172	5e-13	BMI-adjusted hip circumference	chr20	3651432	chr20_3651432_C_CG	frameshift_variant
AIF1	34021172	3e-15	BMI-adjusted hip circumference	chr20	3651306	chr20_3651306_G_GGGA;chr20_3651306_G_GGGGA;chr20_3651306_G_GGGGGA;chr20_3651306_G_GGA;chr20_3651306_G_GA	frameshift_variant
AIF1	34021172	3e-15	BMI-adjusted hip circumference	chr20	3651296	chr20_3651296_T_TGGG;chr20_3651296_T_TG;chr20_3651296_T_TGG;chr20_3651296_T_TGGGG	frameshift_variant
AIF1	34021172	3e-15	BMI-adjusted hip circumference	chr20	3651432	chr20_3651432_C_CG	frameshift_variant
AIF1	28540026	5e-13	autism spectrum disorder, schizophrenia	chr20	3651306	chr20_3651306_G_GGGA;chr20_3651306_G_GGGGA;chr20_3651306_G_GGGGGA;chr20_3651306_G_GGA;chr20_3651306_G_GA	frameshift_variant
AIF1	28540026	5e-13	autism spectrum disorder, schizophrenia	chr20	3651296	chr20_3651296_T_TGGG;chr20_3651296_T_TG;chr20_3651296_T_TGG;chr20_3651296_T_TGGGG	frameshift_variant
AIF1	28540026	5e-13	autism spectrum disorder, schizophrenia	chr20	3651432	chr20_3651432_C_CG	frameshift_variant
AIF1	34021172	2e-08	BMI-adjusted waist-hip ratio	chr20	3651306	chr20_3651306_G_GGGA;chr20_3651306_G_GGGGA;chr20_3651306_G_GGGGGA;chr20_3651306_G_GGA;chr20_3651306_G_GA	frameshift_variant
AIF1	34021172	2e-08	BMI-adjusted waist-hip ratio	chr20	3651296	chr20_3651296_T_TGGG;chr20_3651296_T_TG;chr20_3651296_T_TGG;chr20_3651296_T_TGGGG	frameshift_variant
AIF1	34021172	2e-08	BMI-adjusted waist-hip ratio	chr20	3651432	chr20_3651432_C_CG	frameshift_variant
AIF1	29771307	3e-12	rosacea severity measurement	chr20	3651306	chr20_3651306_G_GGGA;chr20_3651306_G_GGGGA;chr20_3651306_G_GGGGGA;chr20_3651306_G_GGA;chr20_3651306_G_GA	frameshift_variant
AIF1	29771307	3e-12	rosacea severity measurement	chr20	3651296	chr20_3651296_T_TGGG;chr20_3651296_T_TG;chr20_3651296_T_TGG;chr20_3651296_T_TGGGG	frameshift_variant
AIF1	29771307	3e-12	rosacea severity measurement	chr20	3651432	chr20_3651432_C_CG	frameshift_variant
AIF1	34021172	2e-15	BMI-adjusted hip circumference	chr20	3651306	chr20_3651306_G_GGGA;chr20_3651306_G_GGGGA;chr20_3651306_G_GGGGGA;chr20_3651306_G_GGA;chr20_3651306_G_GA	frameshift_variant
AIF1	34021172	2e-15	BMI-adjusted hip circumference	chr20	3651296	chr20_3651296_T_TGGG;chr20_3651296_T_TG;chr20_3651296_T_TGG;chr20_3651296_T_TGGGG	frameshift_variant
AIF1	34021172	2e-15	BMI-adjusted hip circumference	chr20	3651432	chr20_3651432_C_CG	frameshift_variant
AIF1	34021172	1e-12	BMI-adjusted waist-hip ratio	chr20	3651306	chr20_3651306_G_GGGA;chr20_3651306_G_GGGGA;chr20_3651306_G_GGGGGA;chr20_3651306_G_GGA;chr20_3651306_G_GA	frameshift_variant
AIF1	34021172	1e-12	BMI-adjusted waist-hip ratio	chr20	3651296	chr20_3651296_T_TGGG;chr20_3651296_T_TG;chr20_3651296_T_TGG;chr20_3651296_T_TGGGG	frameshift_variant
AIF1	34021172	1e-12	BMI-adjusted waist-hip ratio	chr20	3651432	chr20_3651432_C_CG	frameshift_variant
AIF1	28540026	4e-12	autism spectrum disorder, schizophrenia	chr20	3651306	chr20_3651306_G_GGGA;chr20_3651306_G_GGGGA;chr20_3651306_G_GGGGGA;chr20_3651306_G_GGA;chr20_3651306_G_GA	frameshift_variant
AIF1	28540026	4e-12	autism spectrum disorder, schizophrenia	chr20	3651296	chr20_3651296_T_TGGG;chr20_3651296_T_TG;chr20_3651296_T_TGG;chr20_3651296_T_TGGGG	frameshift_variant
AIF1	28540026	4e-12	autism spectrum disorder, schizophrenia	chr20	3651432	chr20_3651432_C_CG	frameshift_variant
AIF1	20662065	5e-10	neonatal systemic lupus erythematosus	chr20	3651306	chr20_3651306_G_GGGA;chr20_3651306_G_GGGGA;chr20_3651306_G_GGGGGA;chr20_3651306_G_GGA;chr20_3651306_G_GA	frameshift_variant
AIF1	20662065	5e-10	neonatal systemic lupus erythematosus	chr20	3651296	chr20_3651296_T_TGGG;chr20_3651296_T_TG;chr20_3651296_T_TGG;chr20_3651296_T_TGGGG	frameshift_variant
AIF1	20662065	5e-10	neonatal systemic lupus erythematosus	chr20	3651432	chr20_3651432_C_CG	frameshift_variant
AIF1	31619474	4e-07	childhood onset asthma	chr20	3651306	chr20_3651306_G_GGGA;chr20_3651306_G_GGGGA;chr20_3651306_G_GGGGGA;chr20_3651306_G_GGA;chr20_3651306_G_GA	frameshift_variant
AIF1	31619474	4e-07	childhood onset asthma	chr20	3651296	chr20_3651296_T_TGGG;chr20_3651296_T_TG;chr20_3651296_T_TGG;chr20_3651296_T_TGGGG	frameshift_variant
AIF1	31619474	4e-07	childhood onset asthma	chr20	3651432	chr20_3651432_C_CG	frameshift_variant
AIF1	33097823	9e-15	appendicular lean mass	chr20	3651306	chr20_3651306_G_GGGA;chr20_3651306_G_GGGGA;chr20_3651306_G_GGGGGA;chr20_3651306_G_GGA;chr20_3651306_G_GA	frameshift_variant
AIF1	33097823	9e-15	appendicular lean mass	chr20	3651296	chr20_3651296_T_TGGG;chr20_3651296_T_TG;chr20_3651296_T_TGG;chr20_3651296_T_TGGGG	frameshift_variant
AIF1	33097823	9e-15	appendicular lean mass	chr20	3651432	chr20_3651432_C_CG	frameshift_variant
AIF1	31619474	2e-14	asthma	chr20	3651306	chr20_3651306_G_GGGA;chr20_3651306_G_GGGGA;chr20_3651306_G_GGGGGA;chr20_3651306_G_GGA;chr20_3651306_G_GA	frameshift_variant
AIF1	31619474	2e-14	asthma	chr20	3651296	chr20_3651296_T_TGGG;chr20_3651296_T_TG;chr20_3651296_T_TGG;chr20_3651296_T_TGGGG	frameshift_variant
AIF1	31619474	2e-14	asthma	chr20	3651432	chr20_3651432_C_CG	frameshift_variant
AIF1	28540026	5e-16	autism spectrum disorder, schizophrenia	chr20	3651306	chr20_3651306_G_GGGA;chr20_3651306_G_GGGGA;chr20_3651306_G_GGGGGA;chr20_3651306_G_GGA;chr20_3651306_G_GA	frameshift_variant
AIF1	28540026	5e-16	autism spectrum disorder, schizophrenia	chr20	3651296	chr20_3651296_T_TGGG;chr20_3651296_T_TG;chr20_3651296_T_TGG;chr20_3651296_T_TGGGG	frameshift_variant
AIF1	28540026	5e-16	autism spectrum disorder, schizophrenia	chr20	3651432	chr20_3651432_C_CG	frameshift_variant
AIF1	27749845	7e-08	oral cavity cancer	chr20	3651306	chr20_3651306_G_GGGA;chr20_3651306_G_GGGGA;chr20_3651306_G_GGGGGA;chr20_3651306_G_GGA;chr20_3651306_G_GA	frameshift_variant
AIF1	27749845	7e-08	oral cavity cancer	chr20	3651296	chr20_3651296_T_TGGG;chr20_3651296_T_TG;chr20_3651296_T_TGG;chr20_3651296_T_TGGGG	frameshift_variant
AIF1	27749845	7e-08	oral cavity cancer	chr20	3651432	chr20_3651432_C_CG	frameshift_variant
AIF1	28540026	7e-14	autism spectrum disorder, schizophrenia	chr20	3651306	chr20_3651306_G_GGGA;chr20_3651306_G_GGGGA;chr20_3651306_G_GGGGGA;chr20_3651306_G_GGA;chr20_3651306_G_GA	frameshift_variant
AIF1	28540026	7e-14	autism spectrum disorder, schizophrenia	chr20	3651296	chr20_3651296_T_TGGG;chr20_3651296_T_TG;chr20_3651296_T_TGG;chr20_3651296_T_TGGGG	frameshift_variant
AIF1	28540026	7e-14	autism spectrum disorder, schizophrenia	chr20	3651432	chr20_3651432_C_CG	frameshift_variant
AIF1	28540026	5e-15	autism spectrum disorder, schizophrenia	chr20	3651306	chr20_3651306_G_GGGA;chr20_3651306_G_GGGGA;chr20_3651306_G_GGGGGA;chr20_3651306_G_GGA;chr20_3651306_G_GA	frameshift_variant
AIF1	28540026	5e-15	autism spectrum disorder, schizophrenia	chr20	3651296	chr20_3651296_T_TGGG;chr20_3651296_T_TG;chr20_3651296_T_TGG;chr20_3651296_T_TGGGG	frameshift_variant
AIF1	28540026	5e-15	autism spectrum disorder, schizophrenia	chr20	3651432	chr20_3651432_C_CG	frameshift_variant
AIF1	25604533	1e-09	Takayasu arteritis	chr20	3651306	chr20_3651306_G_GGGA;chr20_3651306_G_GGGGA;chr20_3651306_G_GGGGGA;chr20_3651306_G_GGA;chr20_3651306_G_GA	frameshift_variant
AIF1	25604533	1e-09	Takayasu arteritis	chr20	3651296	chr20_3651296_T_TGGG;chr20_3651296_T_TG;chr20_3651296_T_TGG;chr20_3651296_T_TGGGG	frameshift_variant
AIF1	25604533	1e-09	Takayasu arteritis	chr20	3651432	chr20_3651432_C_CG	frameshift_variant
AIF1	29083406	9e-16	allergic disease	chr20	3651306	chr20_3651306_G_GGGA;chr20_3651306_G_GGGGA;chr20_3651306_G_GGGGGA;chr20_3651306_G_GGA;chr20_3651306_G_GA	frameshift_variant
AIF1	29083406	9e-16	allergic disease	chr20	3651296	chr20_3651296_T_TGGG;chr20_3651296_T_TG;chr20_3651296_T_TGG;chr20_3651296_T_TGGGG	frameshift_variant
AIF1	29083406	9e-16	allergic disease	chr20	3651432	chr20_3651432_C_CG	frameshift_variant
AIF1	30598549	2e-09	heel bone mineral density	chr20	3651306	chr20_3651306_G_GGGA;chr20_3651306_G_GGGGA;chr20_3651306_G_GGGGGA;chr20_3651306_G_GGA;chr20_3651306_G_GA	frameshift_variant
AIF1	30598549	2e-09	heel bone mineral density	chr20	3651296	chr20_3651296_T_TGGG;chr20_3651296_T_TG;chr20_3651296_T_TGG;chr20_3651296_T_TGGGG	frameshift_variant
AIF1	30598549	2e-09	heel bone mineral density	chr20	3651432	chr20_3651432_C_CG	frameshift_variant
AIF1	19079260	2e-08	body weight	chr20	3651306	chr20_3651306_G_GGGA;chr20_3651306_G_GGGGA;chr20_3651306_G_GGGGGA;chr20_3651306_G_GGA;chr20_3651306_G_GA	frameshift_variant
AIF1	19079260	2e-08	body weight	chr20	3651296	chr20_3651296_T_TGGG;chr20_3651296_T_TG;chr20_3651296_T_TGG;chr20_3651296_T_TGGGG	frameshift_variant
AIF1	19079260	2e-08	body weight	chr20	3651432	chr20_3651432_C_CG	frameshift_variant
AIF1	32888494	2e-13	mean platelet volume	chr20	3651306	chr20_3651306_G_GGGA;chr20_3651306_G_GGGGA;chr20_3651306_G_GGGGGA;chr20_3651306_G_GGA;chr20_3651306_G_GA	frameshift_variant
AIF1	32888494	2e-13	mean platelet volume	chr20	3651296	chr20_3651296_T_TGGG;chr20_3651296_T_TG;chr20_3651296_T_TGG;chr20_3651296_T_TGGGG	frameshift_variant
AIF1	32888494	2e-13	mean platelet volume	chr20	3651432	chr20_3651432_C_CG	frameshift_variant
AIF1	28540026	5e-09	autism spectrum disorder, schizophrenia	chr20	3651306	chr20_3651306_G_GGGA;chr20_3651306_G_GGGGA;chr20_3651306_G_GGGGGA;chr20_3651306_G_GGA;chr20_3651306_G_GA	frameshift_variant
AIF1	28540026	5e-09	autism spectrum disorder, schizophrenia	chr20	3651296	chr20_3651296_T_TGGG;chr20_3651296_T_TG;chr20_3651296_T_TGG;chr20_3651296_T_TGGGG	frameshift_variant
AIF1	28540026	5e-09	autism spectrum disorder, schizophrenia	chr20	3651432	chr20_3651432_C_CG	frameshift_variant
AIF1	32888494	6e-09	platelet count	chr20	3651306	chr20_3651306_G_GGGA;chr20_3651306_G_GGGGA;chr20_3651306_G_GGGGGA;chr20_3651306_G_GGA;chr20_3651306_G_GA	frameshift_variant
AIF1	32888494	6e-09	platelet count	chr20	3651296	chr20_3651296_T_TGGG;chr20_3651296_T_TG;chr20_3651296_T_TGG;chr20_3651296_T_TGGGG	frameshift_variant
AIF1	32888494	6e-09	platelet count	chr20	3651432	chr20_3651432_C_CG	frameshift_variant
AIF1	28540026	8e-20	autism spectrum disorder, schizophrenia	chr20	3651306	chr20_3651306_G_GGGA;chr20_3651306_G_GGGGA;chr20_3651306_G_GGGGGA;chr20_3651306_G_GGA;chr20_3651306_G_GA	frameshift_variant
AIF1	28540026	8e-20	autism spectrum disorder, schizophrenia	chr20	3651296	chr20_3651296_T_TGGG;chr20_3651296_T_TG;chr20_3651296_T_TGG;chr20_3651296_T_TGGGG	frameshift_variant
AIF1	28540026	8e-20	autism spectrum disorder, schizophrenia	chr20	3651432	chr20_3651432_C_CG	frameshift_variant
AIF1	34021172	3e-14	BMI-adjusted waist-hip ratio	chr20	3651306	chr20_3651306_G_GGGA;chr20_3651306_G_GGGGA;chr20_3651306_G_GGGGGA;chr20_3651306_G_GGA;chr20_3651306_G_GA	frameshift_variant
AIF1	34021172	3e-14	BMI-adjusted waist-hip ratio	chr20	3651296	chr20_3651296_T_TGGG;chr20_3651296_T_TG;chr20_3651296_T_TGG;chr20_3651296_T_TGGGG	frameshift_variant
AIF1	34021172	3e-14	BMI-adjusted waist-hip ratio	chr20	3651432	chr20_3651432_C_CG	frameshift_variant
AIF1	28540026	3e-15	autism spectrum disorder, schizophrenia	chr20	3651306	chr20_3651306_G_GGGA;chr20_3651306_G_GGGGA;chr20_3651306_G_GGGGGA;chr20_3651306_G_GGA;chr20_3651306_G_GA	frameshift_variant
AIF1	28540026	3e-15	autism spectrum disorder, schizophrenia	chr20	3651296	chr20_3651296_T_TGGG;chr20_3651296_T_TG;chr20_3651296_T_TGG;chr20_3651296_T_TGGGG	frameshift_variant
AIF1	28540026	3e-15	autism spectrum disorder, schizophrenia	chr20	3651432	chr20_3651432_C_CG	frameshift_variant
AIF1	31619474	1e-09	asthma	chr20	3651306	chr20_3651306_G_GGGA;chr20_3651306_G_GGGGA;chr20_3651306_G_GGGGGA;chr20_3651306_G_GGA;chr20_3651306_G_GA	frameshift_variant
AIF1	31619474	1e-09	asthma	chr20	3651296	chr20_3651296_T_TGGG;chr20_3651296_T_TG;chr20_3651296_T_TGG;chr20_3651296_T_TGGGG	frameshift_variant
AIF1	31619474	1e-09	asthma	chr20	3651432	chr20_3651432_C_CG	frameshift_variant
AIFM2	30891314	4e-08	rheumatoid arthritis	chr20	29671413	chr20_29671413_C_T	stop_gained
AIFM2	30891314	4e-08	rheumatoid arthritis	chr20	29665051	chr20_29665051_A_G	splice_acceptor_variant&intron_variant
AIG1	30510157	5e-08	common carotid intimal medial thickness	chr1	8052656	chr1_8052656_A_G	stop_lost
AIG1	30578418	5e-12	pulse pressure measurement	chr1	8052656	chr1_8052656_A_G	stop_lost
AIG1	27841878	7e-15	pulse pressure measurement	chr1	8052656	chr1_8052656_A_G	stop_lost
AJUBA	30535121	7e-10	macula measurement	chr15	28029393	chr15_28029393_G_GC	frameshift_variant
AJUBA	23704328	3e-08	odontogenesis	chr15	28029393	chr15_28029393_G_GC	frameshift_variant
AJUBA	32572223	3e-07	gut microbiome measurement	chr15	28029393	chr15_28029393_G_GC	frameshift_variant
AJUBA	31596458	2e-08	cognitive function measurement	chr15	28029393	chr15_28029393_G_GC	frameshift_variant
AKAP10	27863252	5e-14	mean platelet volume	chr10	46608542	chr10_46608542_CG_C	frameshift_variant
AKAP10	28991256	4e-08	schizophrenia	chr10	46608542	chr10_46608542_CG_C	frameshift_variant
AKAP10	29899525	3e-11	physical activity measurement	chr10	46608542	chr10_46608542_CG_C	frameshift_variant
AKAP10	32888494	2e-18	platelet count	chr10	46608542	chr10_46608542_CG_C	frameshift_variant
AKAP10	32665545	1e-08	brain measurement, neuroimaging measurement	chr10	46608542	chr10_46608542_CG_C	frameshift_variant
AKAP10	27863252	3e-11	platelet count	chr10	46608542	chr10_46608542_CG_C	frameshift_variant
AKAP10	29273807	1e-07	body mass index	chr10	46608542	chr10_46608542_CG_C	frameshift_variant
AKAP10	32888494	2e-09	neutrophil count	chr10	46608542	chr10_46608542_CG_C	frameshift_variant
AKAP10	32327693	2e-09	hemoglobin measurement	chr10	46608542	chr10_46608542_CG_C	frameshift_variant
AKAP10	29273807	2e-07	body mass index	chr10	46608542	chr10_46608542_CG_C	frameshift_variant
AKAP10	22139419	2e-09	platelet count	chr10	46608542	chr10_46608542_CG_C	frameshift_variant
ALDH5A1	22001757	6e-26	alkaline phosphatase measurement	chr17	40141590	chr17_40141590_G_GT	frameshift_variant
ALG9	34021172	6e-12	BMI-adjusted waist circumference	chr8	51120580	chr8_51120580_T_C	start_lost
ALG9	34021172	9e-11	BMI-adjusted waist-hip ratio	chr8	51120580	chr8_51120580_T_C	start_lost
ALG9	34021172	3e-11	BMI-adjusted waist circumference	chr8	51120580	chr8_51120580_T_C	start_lost
ALG9	32066663	3e-09	diet measurement	chr8	51120580	chr8_51120580_T_C	start_lost
ALG9	32066663	9e-09	diet measurement	chr8	51120580	chr8_51120580_T_C	start_lost
ALG9	29785011	6e-11	asthma, allergic disease	chr8	51120580	chr8_51120580_T_C	start_lost
ALG9	34021172	2e-11	BMI-adjusted waist-hip ratio	chr8	51120580	chr8_51120580_T_C	start_lost
ALG9	34021172	8e-14	BMI-adjusted waist circumference	chr8	51120580	chr8_51120580_T_C	start_lost
ALG9	34021172	7e-12	BMI-adjusted waist-hip ratio	chr8	51120580	chr8_51120580_T_C	start_lost
ALG9	32665545	4e-13	brain measurement, neuroimaging measurement	chr8	51120580	chr8_51120580_T_C	start_lost
ALG9	32066663	9e-09	diet measurement	chr8	51120580	chr8_51120580_T_C	start_lost
ALG9	34021172	1e-11	BMI-adjusted waist-hip ratio	chr8	51120580	chr8_51120580_T_C	start_lost
ALKBH5	34021172	1e-13	BMI-adjusted waist-hip ratio	chr10	45345269	chr10_45345269_G_GC	frameshift_variant
ALKBH5	34021172	3e-11	BMI-adjusted waist circumference	chr10	45345269	chr10_45345269_G_GC	frameshift_variant
ALKBH5	34021172	5e-14	BMI-adjusted waist-hip ratio	chr10	45345269	chr10_45345269_G_GC	frameshift_variant
ALMS1	23093944	1e-54	serum metabolite measurement	chr4	118157189	chr4_118157189_T_TC	frameshift_variant
ALMS1	31451708	2e-29	glomerular filtration rate	chr4	118157189	chr4_118157189_T_TC	frameshift_variant
ALMS1	33031748	6e-252	serum metabolite measurement	chr4	118157189	chr4_118157189_T_TC	frameshift_variant
ALMS1	26401656	1e-12	blood metabolite measurement	chr4	118157189	chr4_118157189_T_TC	frameshift_variant
ALMS1	23093944	2e-56	serum metabolite measurement	chr4	118157189	chr4_118157189_T_TC	frameshift_variant
ALMS1	29545352	1e-11	urinary metabolite measurement	chr4	118157189	chr4_118157189_T_TC	frameshift_variant
ALMS1	33031748	4e-32	serum metabolite measurement	chr4	118157189	chr4_118157189_T_TC	frameshift_variant
ALMS1	23093944	5e-11	serum metabolite measurement	chr4	118157189	chr4_118157189_T_TC	frameshift_variant
ALMS1	33031748	5e-266	serum metabolite measurement	chr4	118157189	chr4_118157189_T_TC	frameshift_variant
ALMS1	33031748	2e-30	serum metabolite measurement	chr4	118157189	chr4_118157189_T_TC	frameshift_variant
ALMS1	33838163	7e-37	serum metabolite measurement	chr4	118157189	chr4_118157189_T_TC	frameshift_variant
ALMS1	33031748	6e-160	serum metabolite measurement	chr4	118157189	chr4_118157189_T_TC	frameshift_variant
ALMS1	33031748	8e-28	serum metabolite measurement	chr4	118157189	chr4_118157189_T_TC	frameshift_variant
ALMS1	33838163	2e-11	serum metabolite measurement	chr4	118157189	chr4_118157189_T_TC	frameshift_variant
ALMS1	26401656	5e-14	blood metabolite measurement	chr4	118157189	chr4_118157189_T_TC	frameshift_variant
ALMS1	33031748	1e-18	serum metabolite measurement	chr4	118157189	chr4_118157189_T_TC	frameshift_variant
ALMS1	33031748	6e-144	serum metabolite measurement	chr4	118157189	chr4_118157189_T_TC	frameshift_variant
ALMS1	33031748	6e-252	serum metabolite measurement	chr4	118157189	chr4_118157189_T_TC	frameshift_variant
ALMS1	29545352	7e-18	urinary metabolite measurement	chr4	118157189	chr4_118157189_T_TC	frameshift_variant
ALMS1	27588450	3e-08	glomerular filtration rate	chr4	118157189	chr4_118157189_T_TC	frameshift_variant
ALMS1	23093944	9e-22	serum metabolite measurement	chr4	118157189	chr4_118157189_T_TC	frameshift_variant
ALMS1	29545352	2e-16	urinary metabolite measurement	chr4	118157189	chr4_118157189_T_TC	frameshift_variant
ALMS1	26401656	2e-15	blood metabolite measurement	chr4	118157189	chr4_118157189_T_TC	frameshift_variant
ALMS1	33031748	1e-18	serum metabolite measurement	chr4	118157189	chr4_118157189_T_TC	frameshift_variant
ALMS1	33031748	4e-31	serum metabolite measurement	chr4	118157189	chr4_118157189_T_TC	frameshift_variant
ALMS1	31451708	3e-37	glomerular filtration rate	chr4	118157189	chr4_118157189_T_TC	frameshift_variant
ALMS1	33339817	4e-08	high density lipoprotein cholesterol measurement	chr4	118157189	chr4_118157189_T_TC	frameshift_variant
ALMS1	27182965	2e-08	age at menarche	chr4	118157189	chr4_118157189_T_TC	frameshift_variant
ALMS1	33838163	3e-31	serum metabolite measurement	chr4	118157189	chr4_118157189_T_TC	frameshift_variant
ALMS1	33031748	2e-30	serum metabolite measurement	chr4	118157189	chr4_118157189_T_TC	frameshift_variant
ALMS1	33838163	1e-21	serum metabolite measurement	chr4	118157189	chr4_118157189_T_TC	frameshift_variant
ALMS1	23093944	9e-149	serum metabolite measurement	chr4	118157189	chr4_118157189_T_TC	frameshift_variant
ALMS1	33838163	5e-23	serum metabolite measurement	chr4	118157189	chr4_118157189_T_TC	frameshift_variant
ALMS1	23093944	7e-36	serum metabolite measurement	chr4	118157189	chr4_118157189_T_TC	frameshift_variant
ALMS1	33031748	5e-128	serum metabolite measurement	chr4	118157189	chr4_118157189_T_TC	frameshift_variant
ALMS1	33031748	1e-38	serum metabolite measurement	chr4	118157189	chr4_118157189_T_TC	frameshift_variant
ALMS1	33031748	1e-35	serum metabolite measurement	chr4	118157189	chr4_118157189_T_TC	frameshift_variant
ALMS1	29545352	6e-18	urinary metabolite measurement	chr4	118157189	chr4_118157189_T_TC	frameshift_variant
ALMS1	33838163	7e-37	serum metabolite measurement	chr4	118157189	chr4_118157189_T_TC	frameshift_variant
ALMS1	33838163	1e-41	serum metabolite measurement	chr4	118157189	chr4_118157189_T_TC	frameshift_variant
ALMS1	27588450	5e-12	glomerular filtration rate	chr4	118157189	chr4_118157189_T_TC	frameshift_variant
ALMS1	26831199	8e-20	creatinine measurement, glomerular filtration rate	chr4	118157189	chr4_118157189_T_TC	frameshift_variant
ALMS1	23093944	7e-33	serum metabolite measurement	chr4	118157189	chr4_118157189_T_TC	frameshift_variant
ALMS1	27182965	1e-08	age at voice drop	chr4	118157189	chr4_118157189_T_TC	frameshift_variant
ALMS1	23093944	1e-149	serum metabolite measurement	chr4	118157189	chr4_118157189_T_TC	frameshift_variant
ALMS1	33031748	6e-160	serum metabolite measurement	chr4	118157189	chr4_118157189_T_TC	frameshift_variant
ALMS1	31015462	7e-25	glomerular filtration rate	chr4	118157189	chr4_118157189_T_TC	frameshift_variant
ALMS1	26831199	3e-16	creatinine measurement, glomerular filtration rate	chr4	118157189	chr4_118157189_T_TC	frameshift_variant
ALMS1	23093944	7e-24	serum metabolite measurement	chr4	118157189	chr4_118157189_T_TC	frameshift_variant
ALMS1	33031748	2e-24	serum metabolite measurement	chr4	118157189	chr4_118157189_T_TC	frameshift_variant
ALMS1	33031748	1e-10	serum metabolite measurement	chr4	118157189	chr4_118157189_T_TC	frameshift_variant
ALMS1	23093944	1e-77	serum metabolite measurement	chr4	118157189	chr4_118157189_T_TC	frameshift_variant
ALMS1	33031748	1e-10	serum metabolite measurement	chr4	118157189	chr4_118157189_T_TC	frameshift_variant
ALMS1	23093944	3e-37	serum metabolite measurement	chr4	118157189	chr4_118157189_T_TC	frameshift_variant
ALMS1	26401656	4e-08	blood metabolite measurement	chr4	118157189	chr4_118157189_T_TC	frameshift_variant
ALMS1	33838163	1e-32	serum metabolite measurement	chr4	118157189	chr4_118157189_T_TC	frameshift_variant
ALMS1	31451708	7e-37	glomerular filtration rate	chr4	118157189	chr4_118157189_T_TC	frameshift_variant
ALMS1	20383145	1e-15	creatinine measurement	chr4	118157189	chr4_118157189_T_TC	frameshift_variant
ALMS1	33031748	7e-113	serum metabolite measurement	chr4	118157189	chr4_118157189_T_TC	frameshift_variant
ALMS1	33031748	1e-38	serum metabolite measurement	chr4	118157189	chr4_118157189_T_TC	frameshift_variant
ALMS1	23934736	1e-23	hydroxy-leucine measurement	chr4	118157189	chr4_118157189_T_TC	frameshift_variant
ALMS1	33838163	6e-13	serum metabolite measurement	chr4	118157189	chr4_118157189_T_TC	frameshift_variant
ALMS1	24586186	6e-17	urinary metabolite measurement	chr4	118157189	chr4_118157189_T_TC	frameshift_variant
ALMS1	26401656	2e-14	blood metabolite measurement	chr4	118157189	chr4_118157189_T_TC	frameshift_variant
ALMS1	26401656	6e-09	blood metabolite measurement	chr4	118157189	chr4_118157189_T_TC	frameshift_variant
ALMS1	24586186	1e-17	urinary metabolite measurement	chr4	118157189	chr4_118157189_T_TC	frameshift_variant
ALMS1	33031748	9e-60	serum metabolite measurement	chr4	118157189	chr4_118157189_T_TC	frameshift_variant
ALMS1	24586186	5e-161	urinary metabolite measurement	chr4	118157189	chr4_118157189_T_TC	frameshift_variant
ALMS1	33838163	7e-39	serum metabolite measurement	chr4	118157189	chr4_118157189_T_TC	frameshift_variant
ALMS1	33838163	7e-29	serum metabolite measurement	chr4	118157189	chr4_118157189_T_TC	frameshift_variant
ALMS1	29326435	5e-09	intelligence	chr4	118157189	chr4_118157189_T_TC	frameshift_variant
ALMS1	21931564	1e-11	metabolite measurement	chr4	118157189	chr4_118157189_T_TC	frameshift_variant
ALMS1	33031748	2e-30	serum metabolite measurement	chr4	118157189	chr4_118157189_T_TC	frameshift_variant
ALMS1	20383146	5e-14	creatinine measurement, chronic kidney disease	chr4	118157189	chr4_118157189_T_TC	frameshift_variant
ALOX15	27863252	2e-39	basophil count, eosinophil count	chr10	55067715	chr10_55067715_AG_A	frameshift_variant
ALOX15	27863252	2e-39	basophil count, eosinophil count	chr10	55062161	chr10_55062161_C_CG	frameshift_variant
ALOX15	27863252	2e-39	basophil count, eosinophil count	chr10	55068421	chr10_55068421_A_AAAAACAAAAC;chr10_55068421_A_AAAAACAAAACAAAAC	frameshift_variant
ALOX15	32888494	2e-117	eosinophil count	chr10	55067715	chr10_55067715_AG_A	frameshift_variant
ALOX15	32888494	2e-117	eosinophil count	chr10	55062161	chr10_55062161_C_CG	frameshift_variant
ALOX15	32888494	2e-117	eosinophil count	chr10	55068421	chr10_55068421_A_AAAAACAAAAC;chr10_55068421_A_AAAAACAAAACAAAAC	frameshift_variant
ALOX15	27863252	3e-36	eosinophil percentage of granulocytes	chr10	55067715	chr10_55067715_AG_A	frameshift_variant
ALOX15	27863252	3e-36	eosinophil percentage of granulocytes	chr10	55062161	chr10_55062161_C_CG	frameshift_variant
ALOX15	27863252	3e-36	eosinophil percentage of granulocytes	chr10	55068421	chr10_55068421_A_AAAAACAAAAC;chr10_55068421_A_AAAAACAAAACAAAAC	frameshift_variant
ALOX15	32888494	1e-15	eosinophil percentage of leukocytes	chr10	55067715	chr10_55067715_AG_A	frameshift_variant
ALOX15	32888494	1e-15	eosinophil percentage of leukocytes	chr10	55062161	chr10_55062161_C_CG	frameshift_variant
ALOX15	32888494	1e-15	eosinophil percentage of leukocytes	chr10	55068421	chr10_55068421_A_AAAAACAAAAC;chr10_55068421_A_AAAAACAAAACAAAAC	frameshift_variant
ALOX15	27863252	4e-09	basophil count, eosinophil count	chr10	55067715	chr10_55067715_AG_A	frameshift_variant
ALOX15	27863252	4e-09	basophil count, eosinophil count	chr10	55062161	chr10_55062161_C_CG	frameshift_variant
ALOX15	27863252	4e-09	basophil count, eosinophil count	chr10	55068421	chr10_55068421_A_AAAAACAAAAC;chr10_55068421_A_AAAAACAAAACAAAAC	frameshift_variant
ALOX15	32888494	2e-117	eosinophil percentage of leukocytes	chr10	55067715	chr10_55067715_AG_A	frameshift_variant
ALOX15	32888494	2e-117	eosinophil percentage of leukocytes	chr10	55062161	chr10_55062161_C_CG	frameshift_variant
ALOX15	32888494	2e-117	eosinophil percentage of leukocytes	chr10	55068421	chr10_55068421_A_AAAAACAAAAC;chr10_55068421_A_AAAAACAAAACAAAAC	frameshift_variant
ALOX15	31361310	2e-09	allergic rhinitis	chr10	55067715	chr10_55067715_AG_A	frameshift_variant
ALOX15	31361310	2e-09	allergic rhinitis	chr10	55062161	chr10_55062161_C_CG	frameshift_variant
ALOX15	31361310	2e-09	allergic rhinitis	chr10	55068421	chr10_55068421_A_AAAAACAAAAC;chr10_55068421_A_AAAAACAAAACAAAAC	frameshift_variant
ALOX15	27863252	3e-32	neutrophil percentage of granulocytes	chr10	55067715	chr10_55067715_AG_A	frameshift_variant
ALOX15	27863252	3e-32	neutrophil percentage of granulocytes	chr10	55062161	chr10_55062161_C_CG	frameshift_variant
ALOX15	27863252	3e-32	neutrophil percentage of granulocytes	chr10	55068421	chr10_55068421_A_AAAAACAAAAC;chr10_55068421_A_AAAAACAAAACAAAAC	frameshift_variant
ALOX15	30643255	1e-08	chronic rhinosinusitis	chr10	55067715	chr10_55067715_AG_A	frameshift_variant
ALOX15	30643255	1e-08	chronic rhinosinusitis	chr10	55062161	chr10_55062161_C_CG	frameshift_variant
ALOX15	30643255	1e-08	chronic rhinosinusitis	chr10	55068421	chr10_55068421_A_AAAAACAAAAC;chr10_55068421_A_AAAAACAAAACAAAAC	frameshift_variant
ALOX15	27863252	2e-42	eosinophil count	chr10	55067715	chr10_55067715_AG_A	frameshift_variant
ALOX15	27863252	2e-42	eosinophil count	chr10	55062161	chr10_55062161_C_CG	frameshift_variant
ALOX15	27863252	2e-42	eosinophil count	chr10	55068421	chr10_55068421_A_AAAAACAAAAC;chr10_55068421_A_AAAAACAAAACAAAAC	frameshift_variant
ALOX15	27863252	2e-10	eosinophil count	chr10	55067715	chr10_55067715_AG_A	frameshift_variant
ALOX15	27863252	2e-10	eosinophil count	chr10	55062161	chr10_55062161_C_CG	frameshift_variant
ALOX15	27863252	2e-10	eosinophil count	chr10	55068421	chr10_55068421_A_AAAAACAAAAC;chr10_55068421_A_AAAAACAAAACAAAAC	frameshift_variant
ALOX15	30643255	8e-27	Nasal Cavity Polyp	chr10	55067715	chr10_55067715_AG_A	frameshift_variant
ALOX15	30643255	8e-27	Nasal Cavity Polyp	chr10	55062161	chr10_55062161_C_CG	frameshift_variant
ALOX15	30643255	8e-27	Nasal Cavity Polyp	chr10	55068421	chr10_55068421_A_AAAAACAAAAC;chr10_55068421_A_AAAAACAAAACAAAAC	frameshift_variant
ALOX15	32888494	4e-09	eosinophil percentage of leukocytes	chr10	55067715	chr10_55067715_AG_A	frameshift_variant
ALOX15	32888494	4e-09	eosinophil percentage of leukocytes	chr10	55062161	chr10_55062161_C_CG	frameshift_variant
ALOX15	32888494	4e-09	eosinophil percentage of leukocytes	chr10	55068421	chr10_55068421_A_AAAAACAAAAC;chr10_55068421_A_AAAAACAAAACAAAAC	frameshift_variant
ALOX15	27863252	6e-40	eosinophil percentage of leukocytes	chr10	55067715	chr10_55067715_AG_A	frameshift_variant
ALOX15	27863252	6e-40	eosinophil percentage of leukocytes	chr10	55062161	chr10_55062161_C_CG	frameshift_variant
ALOX15	27863252	6e-40	eosinophil percentage of leukocytes	chr10	55068421	chr10_55068421_A_AAAAACAAAAC;chr10_55068421_A_AAAAACAAAACAAAAC	frameshift_variant
ALOX15	32888494	1e-12	eosinophil count	chr10	55067715	chr10_55067715_AG_A	frameshift_variant
ALOX15	32888494	1e-12	eosinophil count	chr10	55062161	chr10_55062161_C_CG	frameshift_variant
ALOX15	32888494	1e-12	eosinophil count	chr10	55068421	chr10_55068421_A_AAAAACAAAAC;chr10_55068421_A_AAAAACAAAACAAAAC	frameshift_variant
ALOX15	32888494	2e-39	eosinophil count	chr10	55067715	chr10_55067715_AG_A	frameshift_variant
ALOX15	32888494	2e-39	eosinophil count	chr10	55062161	chr10_55062161_C_CG	frameshift_variant
ALOX15	32888494	2e-39	eosinophil count	chr10	55068421	chr10_55068421_A_AAAAACAAAAC;chr10_55068421_A_AAAAACAAAACAAAAC	frameshift_variant
ALOX15	32888494	2e-21	eosinophil percentage of leukocytes	chr10	55067715	chr10_55067715_AG_A	frameshift_variant
ALOX15	32888494	2e-21	eosinophil percentage of leukocytes	chr10	55062161	chr10_55062161_C_CG	frameshift_variant
ALOX15	32888494	2e-21	eosinophil percentage of leukocytes	chr10	55068421	chr10_55068421_A_AAAAACAAAAC;chr10_55068421_A_AAAAACAAAACAAAAC	frameshift_variant
ALOX15	29083406	2e-09	allergic disease	chr10	55067715	chr10_55067715_AG_A	frameshift_variant
ALOX15	29083406	2e-09	allergic disease	chr10	55062161	chr10_55062161_C_CG	frameshift_variant
ALOX15	29083406	2e-09	allergic disease	chr10	55068421	chr10_55068421_A_AAAAACAAAAC;chr10_55068421_A_AAAAACAAAACAAAAC	frameshift_variant
ALOX15	32888494	3e-20	eosinophil count	chr10	55067715	chr10_55067715_AG_A	frameshift_variant
ALOX15	32888494	3e-20	eosinophil count	chr10	55062161	chr10_55062161_C_CG	frameshift_variant
ALOX15	32888494	3e-20	eosinophil count	chr10	55068421	chr10_55068421_A_AAAAACAAAAC;chr10_55068421_A_AAAAACAAAACAAAAC	frameshift_variant
ALPK2	30617256	3e-08	Alzheimer disease, family history of Alzheimer’s disease	chr18	58821333	chr18_58821333_TC_T	splice_acceptor_variant&splice_donor_variant&intron_variant
ALPK2	30617256	3e-08	Alzheimer disease, family history of Alzheimer’s disease	chr18	58821330	chr18_58821330_TG_T	frameshift_variant&splice_region_variant
ALPK2	30617256	3e-08	Alzheimer disease, family history of Alzheimer’s disease	chr18	58821331	chr18_58821331_GGT_G	frameshift_variant&splice_region_variant
ALPK2	32888494	8e-10	eosinophil count	chr18	58821333	chr18_58821333_TC_T	splice_acceptor_variant&splice_donor_variant&intron_variant
ALPK2	32888494	8e-10	eosinophil count	chr18	58821330	chr18_58821330_TG_T	frameshift_variant&splice_region_variant
ALPK2	32888494	8e-10	eosinophil count	chr18	58821331	chr18_58821331_GGT_G	frameshift_variant&splice_region_variant
ALPK2	32203549	9e-14	high density lipoprotein cholesterol measurement	chr18	58821333	chr18_58821333_TC_T	splice_acceptor_variant&splice_donor_variant&intron_variant
ALPK2	32203549	9e-14	high density lipoprotein cholesterol measurement	chr18	58821330	chr18_58821330_TG_T	frameshift_variant&splice_region_variant
ALPK2	32203549	9e-14	high density lipoprotein cholesterol measurement	chr18	58821331	chr18_58821331_GGT_G	frameshift_variant&splice_region_variant
ALPK2	30617256	2e-07	family history of Alzheimer’s disease	chr18	58821333	chr18_58821333_TC_T	splice_acceptor_variant&splice_donor_variant&intron_variant
ALPK2	30617256	2e-07	family history of Alzheimer’s disease	chr18	58821330	chr18_58821330_TG_T	frameshift_variant&splice_region_variant
ALPK2	30617256	2e-07	family history of Alzheimer’s disease	chr18	58821331	chr18_58821331_GGT_G	frameshift_variant&splice_region_variant
ALPK2	31604244	4e-10	multiple sclerosis	chr18	58821333	chr18_58821333_TC_T	splice_acceptor_variant&splice_donor_variant&intron_variant
ALPK2	31604244	4e-10	multiple sclerosis	chr18	58821330	chr18_58821330_TG_T	frameshift_variant&splice_region_variant
ALPK2	31604244	4e-10	multiple sclerosis	chr18	58821331	chr18_58821331_GGT_G	frameshift_variant&splice_region_variant
ALPK2	33547301	5e-20	alkaline phosphatase measurement	chr18	58821333	chr18_58821333_TC_T	splice_acceptor_variant&splice_donor_variant&intron_variant
ALPK2	33547301	5e-20	alkaline phosphatase measurement	chr18	58821330	chr18_58821330_TG_T	frameshift_variant&splice_region_variant
ALPK2	33547301	5e-20	alkaline phosphatase measurement	chr18	58821331	chr18_58821331_GGT_G	frameshift_variant&splice_region_variant
ALPK2	33547301	9e-15	aspartate aminotransferase measurement	chr18	58821333	chr18_58821333_TC_T	splice_acceptor_variant&splice_donor_variant&intron_variant
ALPK2	33547301	9e-15	aspartate aminotransferase measurement	chr18	58821330	chr18_58821330_TG_T	frameshift_variant&splice_region_variant
ALPK2	33547301	9e-15	aspartate aminotransferase measurement	chr18	58821331	chr18_58821331_GGT_G	frameshift_variant&splice_region_variant
ALPK2	32154731	2e-08	triglyceride measurement	chr18	58821333	chr18_58821333_TC_T	splice_acceptor_variant&splice_donor_variant&intron_variant
ALPK2	32154731	2e-08	triglyceride measurement	chr18	58821330	chr18_58821330_TG_T	frameshift_variant&splice_region_variant
ALPK2	32154731	2e-08	triglyceride measurement	chr18	58821331	chr18_58821331_GGT_G	frameshift_variant&splice_region_variant
ALPK2	32203549	5e-10	apolipoprotein A 1 measurement	chr18	58821333	chr18_58821333_TC_T	splice_acceptor_variant&splice_donor_variant&intron_variant
ALPK2	32203549	5e-10	apolipoprotein A 1 measurement	chr18	58821330	chr18_58821330_TG_T	frameshift_variant&splice_region_variant
ALPK2	32203549	5e-10	apolipoprotein A 1 measurement	chr18	58821331	chr18_58821331_GGT_G	frameshift_variant&splice_region_variant
ALPK2	32888494	1e-10	eosinophil count	chr18	58821333	chr18_58821333_TC_T	splice_acceptor_variant&splice_donor_variant&intron_variant
ALPK2	32888494	1e-10	eosinophil count	chr18	58821330	chr18_58821330_TG_T	frameshift_variant&splice_region_variant
ALPK2	32888494	1e-10	eosinophil count	chr18	58821331	chr18_58821331_GGT_G	frameshift_variant&splice_region_variant
ALPK2	31604244	2e-07	multiple sclerosis	chr18	58821333	chr18_58821333_TC_T	splice_acceptor_variant&splice_donor_variant&intron_variant
ALPK2	31604244	2e-07	multiple sclerosis	chr18	58821330	chr18_58821330_TG_T	frameshift_variant&splice_region_variant
ALPK2	31604244	2e-07	multiple sclerosis	chr18	58821331	chr18_58821331_GGT_G	frameshift_variant&splice_region_variant
ALPK2	33972514	2e-17	alkaline phosphatase measurement	chr18	58821333	chr18_58821333_TC_T	splice_acceptor_variant&splice_donor_variant&intron_variant
ALPK2	33972514	2e-17	alkaline phosphatase measurement	chr18	58821330	chr18_58821330_TG_T	frameshift_variant&splice_region_variant
ALPK2	33972514	2e-17	alkaline phosphatase measurement	chr18	58821331	chr18_58821331_GGT_G	frameshift_variant&splice_region_variant
ALPK2	32203549	1e-11	triglyceride measurement	chr18	58821333	chr18_58821333_TC_T	splice_acceptor_variant&splice_donor_variant&intron_variant
ALPK2	32203549	1e-11	triglyceride measurement	chr18	58821330	chr18_58821330_TG_T	frameshift_variant&splice_region_variant
ALPK2	32203549	1e-11	triglyceride measurement	chr18	58821331	chr18_58821331_GGT_G	frameshift_variant&splice_region_variant
ALPK2	32888494	9e-12	eosinophil percentage of leukocytes	chr18	58821333	chr18_58821333_TC_T	splice_acceptor_variant&splice_donor_variant&intron_variant
ALPK2	32888494	9e-12	eosinophil percentage of leukocytes	chr18	58821330	chr18_58821330_TG_T	frameshift_variant&splice_region_variant
ALPK2	32888494	9e-12	eosinophil percentage of leukocytes	chr18	58821331	chr18_58821331_GGT_G	frameshift_variant&splice_region_variant
ALPK2	32888494	2e-11	eosinophil percentage of leukocytes	chr18	58821333	chr18_58821333_TC_T	splice_acceptor_variant&splice_donor_variant&intron_variant
ALPK2	32888494	2e-11	eosinophil percentage of leukocytes	chr18	58821330	chr18_58821330_TG_T	frameshift_variant&splice_region_variant
ALPK2	32888494	2e-11	eosinophil percentage of leukocytes	chr18	58821331	chr18_58821331_GGT_G	frameshift_variant&splice_region_variant
ALPK2	33547301	2e-38	serum alanine aminotransferase measurement	chr18	58821333	chr18_58821333_TC_T	splice_acceptor_variant&splice_donor_variant&intron_variant
ALPK2	33547301	2e-38	serum alanine aminotransferase measurement	chr18	58821330	chr18_58821330_TG_T	frameshift_variant&splice_region_variant
ALPK2	33547301	2e-38	serum alanine aminotransferase measurement	chr18	58821331	chr18_58821331_GGT_G	frameshift_variant&splice_region_variant
ALPK3	32439900	1e-17	PR interval	chr1	135049855	chr1_135049855_G_GC	frameshift_variant
ALPK3	28794112	6e-10	P wave terminal force measurement	chr1	135049855	chr1_135049855_G_GC	frameshift_variant
ALPK3	28540026	6e-11	autism spectrum disorder, schizophrenia	chr1	135049855	chr1_135049855_G_GC	frameshift_variant
ALPK3	34021172	2e-12	BMI-adjusted hip circumference	chr1	135049855	chr1_135049855_G_GC	frameshift_variant
ALPK3	28794112	4e-09	P wave terminal force measurement	chr1	135049855	chr1_135049855_G_GC	frameshift_variant
ALPK3	29483656	9e-10	schizophrenia	chr1	135049855	chr1_135049855_G_GC	frameshift_variant
ALPK3	31043756	3e-08	obsolete_bipolar disorder	chr1	135049855	chr1_135049855_G_GC	frameshift_variant
ALPK3	33495596	4e-12	Left ventricular mass to end-diastolic volume ratio	chr1	135049855	chr1_135049855_G_GC	frameshift_variant
ALPK3	32439900	3e-16	PR interval	chr1	135049855	chr1_135049855_G_GC	frameshift_variant
ALPK3	33495596	4e-07	heart function measurement	chr1	135049855	chr1_135049855_G_GC	frameshift_variant
ALPK3	34021172	3e-10	BMI-adjusted hip circumference	chr1	135049855	chr1_135049855_G_GC	frameshift_variant
ALPK3	33495596	2e-10	left ventricular structural measurement	chr1	135049855	chr1_135049855_G_GC	frameshift_variant
AMBRA1	28540026	3e-13	autism spectrum disorder, schizophrenia	chr3	77771558	chr3_77771558_CT_C;chr3_77771558_C_CT	frameshift_variant
AMBRA1	32002517	2e-17	insulin measurement	chr3	77771558	chr3_77771558_CT_C;chr3_77771558_C_CT	frameshift_variant
AMBRA1	28991256	7e-12	schizophrenia	chr3	77771558	chr3_77771558_CT_C;chr3_77771558_C_CT	frameshift_variant
AMBRA1	31374203	8e-10	schizophrenia, intelligence, self reported educational attainment	chr3	77771558	chr3_77771558_CT_C;chr3_77771558_C_CT	frameshift_variant
AMBRA1	29483656	3e-13	schizophrenia	chr3	77771558	chr3_77771558_CT_C;chr3_77771558_C_CT	frameshift_variant
AMBRA1	30285260	2e-11	schizophrenia	chr3	77771558	chr3_77771558_CT_C;chr3_77771558_C_CT	frameshift_variant
AMBRA1	27723758	7e-10	selective IgA deficiency disease	chr3	77771558	chr3_77771558_CT_C;chr3_77771558_C_CT	frameshift_variant
AMBRA1	30631343	2e-07	facial asymmetry measurement	chr3	77771558	chr3_77771558_CT_C;chr3_77771558_C_CT	frameshift_variant
AMBRA1	28552196	3e-07	body mass index	chr3	77771558	chr3_77771558_CT_C;chr3_77771558_C_CT	frameshift_variant
AMBRA1	28540026	3e-08	autism spectrum disorder, schizophrenia	chr3	77771558	chr3_77771558_CT_C;chr3_77771558_C_CT	frameshift_variant
AMBRA1	30805717	3e-16	Alzheimer disease, fasting blood glucose measurement	chr3	77771558	chr3_77771558_CT_C;chr3_77771558_C_CT	frameshift_variant
AMBRA1	30285260	3e-10	schizophrenia	chr3	77771558	chr3_77771558_CT_C;chr3_77771558_C_CT	frameshift_variant
AMBRA1	31835028	1e-08	anorexia nervosa, obsessive-compulsive disorder, attention deficit hyperactivity disorder, Tourette syndrome, unipolar depression, autism spectrum disorder, schizophrenia, obsolete_bipolar disorder	chr3	77771558	chr3_77771558_CT_C;chr3_77771558_C_CT	frameshift_variant
AMBRA1	33495597	1e-16	hypertrophic cardiomyopathy	chr3	77771558	chr3_77771558_CT_C;chr3_77771558_C_CT	frameshift_variant
AMH	26390057	3e-15	pulse pressure measurement	chr7	8907304	chr7_8907304_T_TG	frameshift_variant
AMH	26390057	3e-15	pulse pressure measurement	chr7	8908969	chr7_8908969_G_GC	frameshift_variant
AMH	27618447	3e-08	pulse pressure measurement	chr7	8907304	chr7_8907304_T_TG	frameshift_variant
AMH	27618447	3e-08	pulse pressure measurement	chr7	8908969	chr7_8908969_G_GC	frameshift_variant
AMH	30487518	2e-11	pulse pressure measurement	chr7	8907304	chr7_8907304_T_TG	frameshift_variant
AMH	30487518	2e-11	pulse pressure measurement	chr7	8908969	chr7_8908969_G_GC	frameshift_variant
AMH	32916098	4e-08	electrocardiography	chr7	8907304	chr7_8907304_T_TG	frameshift_variant
AMH	32916098	4e-08	electrocardiography	chr7	8908969	chr7_8908969_G_GC	frameshift_variant
AMIGO3	31194737	8e-10	multisite chronic pain	chr8	108741939	chr8_108741939_T_TG	frameshift_variant
AMIGO3	32665545	1e-10	neuroimaging measurement, brain volume measurement	chr8	108741939	chr8_108741939_T_TG	frameshift_variant
AMIGO3	32665545	1e-16	cortical surface area measurement, neuroimaging measurement	chr8	108741939	chr8_108741939_T_TG	frameshift_variant
AMIGO3	29970889	6e-10	social interaction measurement	chr8	108741939	chr8_108741939_T_TG	frameshift_variant
AMIGO3	32665545	4e-08	brain measurement, neuroimaging measurement	chr8	108741939	chr8_108741939_T_TG	frameshift_variant
AMIGO3	21297633	2e-17	ulcerative colitis	chr8	108741939	chr8_108741939_T_TG	frameshift_variant
AMIGO3	29970889	3e-08	social interaction measurement	chr8	108741939	chr8_108741939_T_TG	frameshift_variant
AMIGO3	32665545	2e-13	brain measurement, neuroimaging measurement	chr8	108741939	chr8_108741939_T_TG	frameshift_variant
AMIGO3	32665545	3e-24	neuroimaging measurement, brain volume measurement	chr8	108741939	chr8_108741939_T_TG	frameshift_variant
AMIGO3	31168069	4e-11	mood instability measurement	chr8	108741939	chr8_108741939_T_TG	frameshift_variant
AMIGO3	29520040	4e-08	intelligence	chr8	108741939	chr8_108741939_T_TG	frameshift_variant
AMIGO3	30846698	3e-08	sleep duration	chr8	108741939	chr8_108741939_T_TG	frameshift_variant
AMPD1	24189344	4e-08	autism	chr2	190611231	chr2_190611231_CAGGAAGGTGAGCGTGTCAGACTTTTATAACTGT_C	splice_donor_variant&conservative_inframe_deletion&splice_region_variant&intron_variant
AMPD1	32376654	2e-08	comparative body size at age 10, self-reported	chr2	190611231	chr2_190611231_CAGGAAGGTGAGCGTGTCAGACTTTTATAACTGT_C	splice_donor_variant&conservative_inframe_deletion&splice_region_variant&intron_variant
AMPD1	24189344	9e-08	autism	chr2	190611231	chr2_190611231_CAGGAAGGTGAGCGTGTCAGACTTTTATAACTGT_C	splice_donor_variant&conservative_inframe_deletion&splice_region_variant&intron_variant
AMPD1	24189344	3e-08	autism	chr2	190611231	chr2_190611231_CAGGAAGGTGAGCGTGTCAGACTTTTATAACTGT_C	splice_donor_variant&conservative_inframe_deletion&splice_region_variant&intron_variant
AMZ1	23563607	4e-23	body height	chr12	13891941	chr12_13891941_G_GC	frameshift_variant
AMZ1	23563607	4e-23	body height	chr12	13892227	chr12_13892227_G_GC	frameshift_variant
AMZ1	34021172	8e-15	BMI-adjusted hip circumference	chr12	13891941	chr12_13891941_G_GC	frameshift_variant
AMZ1	34021172	8e-15	BMI-adjusted hip circumference	chr12	13892227	chr12_13892227_G_GC	frameshift_variant
AMZ1	28448500	1e-07	BMI-adjusted waist circumference	chr12	13891941	chr12_13891941_G_GC	frameshift_variant
AMZ1	28448500	1e-07	BMI-adjusted waist circumference	chr12	13892227	chr12_13892227_G_GC	frameshift_variant
AMZ1	34021172	4e-11	BMI-adjusted hip circumference	chr12	13891941	chr12_13891941_G_GC	frameshift_variant
AMZ1	34021172	4e-11	BMI-adjusted hip circumference	chr12	13892227	chr12_13892227_G_GC	frameshift_variant
AMZ1	34021172	7e-11	BMI-adjusted hip circumference	chr12	13891941	chr12_13891941_G_GC	frameshift_variant
AMZ1	34021172	7e-11	BMI-adjusted hip circumference	chr12	13892227	chr12_13892227_G_GC	frameshift_variant
AMZ1	31562340	3e-55	body height	chr12	13891941	chr12_13891941_G_GC	frameshift_variant
AMZ1	31562340	3e-55	body height	chr12	13892227	chr12_13892227_G_GC	frameshift_variant
AMZ1	30664634	1e-38	body fat distribution	chr12	13891941	chr12_13891941_G_GC	frameshift_variant
AMZ1	30664634	1e-38	body fat distribution	chr12	13892227	chr12_13892227_G_GC	frameshift_variant
AMZ1	34021172	3e-08	BMI-adjusted hip circumference	chr12	13891941	chr12_13891941_G_GC	frameshift_variant
AMZ1	34021172	3e-08	BMI-adjusted hip circumference	chr12	13892227	chr12_13892227_G_GC	frameshift_variant
AMZ1	34021172	9e-20	BMI-adjusted hip circumference	chr12	13891941	chr12_13891941_G_GC	frameshift_variant
AMZ1	34021172	9e-20	BMI-adjusted hip circumference	chr12	13892227	chr12_13892227_G_GC	frameshift_variant
AMZ1	34021172	1e-09	BMI-adjusted hip circumference	chr12	13891941	chr12_13891941_G_GC	frameshift_variant
AMZ1	34021172	1e-09	BMI-adjusted hip circumference	chr12	13892227	chr12_13892227_G_GC	frameshift_variant
AMZ1	28448500	8e-08	BMI-adjusted waist circumference	chr12	13891941	chr12_13891941_G_GC	frameshift_variant
AMZ1	28448500	8e-08	BMI-adjusted waist circumference	chr12	13892227	chr12_13892227_G_GC	frameshift_variant
AMZ1	34021172	3e-18	BMI-adjusted hip circumference	chr12	13891941	chr12_13891941_G_GC	frameshift_variant
AMZ1	34021172	3e-18	BMI-adjusted hip circumference	chr12	13892227	chr12_13892227_G_GC	frameshift_variant
AMZ1	32888494	7e-10	lymphocyte count	chr12	13891941	chr12_13891941_G_GC	frameshift_variant
AMZ1	32888494	7e-10	lymphocyte count	chr12	13892227	chr12_13892227_G_GC	frameshift_variant
AMZ1	34006833	5e-09	thalamus volume	chr12	13891941	chr12_13891941_G_GC	frameshift_variant
AMZ1	34006833	5e-09	thalamus volume	chr12	13892227	chr12_13892227_G_GC	frameshift_variant
AMZ1	28552196	2e-07	body height	chr12	13891941	chr12_13891941_G_GC	frameshift_variant
AMZ1	28552196	2e-07	body height	chr12	13892227	chr12_13892227_G_GC	frameshift_variant
AMZ1	34021172	9e-16	BMI-adjusted hip circumference	chr12	13891941	chr12_13891941_G_GC	frameshift_variant
AMZ1	34021172	9e-16	BMI-adjusted hip circumference	chr12	13892227	chr12_13892227_G_GC	frameshift_variant
AMZ1	34021172	1e-08	BMI-adjusted hip circumference	chr12	13891941	chr12_13891941_G_GC	frameshift_variant
AMZ1	34021172	1e-08	BMI-adjusted hip circumference	chr12	13892227	chr12_13892227_G_GC	frameshift_variant
AMZ1	33097823	3e-68	appendicular lean mass	chr12	13891941	chr12_13891941_G_GC	frameshift_variant
AMZ1	33097823	3e-68	appendicular lean mass	chr12	13892227	chr12_13892227_G_GC	frameshift_variant
AMZ1	32888494	2e-20	platelet crit	chr12	13891941	chr12_13891941_G_GC	frameshift_variant
AMZ1	32888494	2e-20	platelet crit	chr12	13892227	chr12_13892227_G_GC	frameshift_variant
AMZ1	31043758	3e-10	birth weight, parental genotype effect measurement	chr12	13891941	chr12_13891941_G_GC	frameshift_variant
AMZ1	31043758	3e-10	birth weight, parental genotype effect measurement	chr12	13892227	chr12_13892227_G_GC	frameshift_variant
AMZ1	28448500	2e-07	BMI-adjusted waist circumference, physical activity measurement	chr12	13891941	chr12_13891941_G_GC	frameshift_variant
AMZ1	28448500	2e-07	BMI-adjusted waist circumference, physical activity measurement	chr12	13892227	chr12_13892227_G_GC	frameshift_variant
AMZ1	28448500	9e-08	BMI-adjusted waist circumference	chr12	13891941	chr12_13891941_G_GC	frameshift_variant
AMZ1	28448500	9e-08	BMI-adjusted waist circumference	chr12	13892227	chr12_13892227_G_GC	frameshift_variant
AMZ1	28067908	2e-07	inflammatory bowel disease	chr12	13891941	chr12_13891941_G_GC	frameshift_variant
AMZ1	28067908	2e-07	inflammatory bowel disease	chr12	13892227	chr12_13892227_G_GC	frameshift_variant
AMZ1	34021172	2e-09	BMI-adjusted hip circumference	chr12	13891941	chr12_13891941_G_GC	frameshift_variant
AMZ1	34021172	2e-09	BMI-adjusted hip circumference	chr12	13892227	chr12_13892227_G_GC	frameshift_variant
AMZ1	34021172	5e-11	BMI-adjusted hip circumference	chr12	13891941	chr12_13891941_G_GC	frameshift_variant
AMZ1	34021172	5e-11	BMI-adjusted hip circumference	chr12	13892227	chr12_13892227_G_GC	frameshift_variant
AMZ1	30598549	2e-09	heel bone mineral density	chr12	13891941	chr12_13891941_G_GC	frameshift_variant
AMZ1	30598549	2e-09	heel bone mineral density	chr12	13892227	chr12_13892227_G_GC	frameshift_variant
AMZ1	34021172	7e-12	BMI-adjusted hip circumference	chr12	13891941	chr12_13891941_G_GC	frameshift_variant
AMZ1	34021172	7e-12	BMI-adjusted hip circumference	chr12	13892227	chr12_13892227_G_GC	frameshift_variant
AMZ1	28448500	5e-08	BMI-adjusted waist circumference	chr12	13891941	chr12_13891941_G_GC	frameshift_variant
AMZ1	28448500	5e-08	BMI-adjusted waist circumference	chr12	13892227	chr12_13892227_G_GC	frameshift_variant
AMZ1	32888494	2e-16	leukocyte count	chr12	13891941	chr12_13891941_G_GC	frameshift_variant
AMZ1	32888494	2e-16	leukocyte count	chr12	13892227	chr12_13892227_G_GC	frameshift_variant
AMZ1	30664634	4e-37	body fat distribution	chr12	13891941	chr12_13891941_G_GC	frameshift_variant
AMZ1	30664634	4e-37	body fat distribution	chr12	13892227	chr12_13892227_G_GC	frameshift_variant
AMZ1	34021172	3e-14	BMI-adjusted hip circumference	chr12	13891941	chr12_13891941_G_GC	frameshift_variant
AMZ1	34021172	3e-14	BMI-adjusted hip circumference	chr12	13892227	chr12_13892227_G_GC	frameshift_variant
AMZ1	34021172	6e-13	BMI-adjusted hip circumference	chr12	13891941	chr12_13891941_G_GC	frameshift_variant
AMZ1	34021172	6e-13	BMI-adjusted hip circumference	chr12	13892227	chr12_13892227_G_GC	frameshift_variant
AMZ1	34021172	4e-15	BMI-adjusted hip circumference	chr12	13891941	chr12_13891941_G_GC	frameshift_variant
AMZ1	34021172	4e-15	BMI-adjusted hip circumference	chr12	13892227	chr12_13892227_G_GC	frameshift_variant
AMZ1	28448500	2e-08	BMI-adjusted waist circumference	chr12	13891941	chr12_13891941_G_GC	frameshift_variant
AMZ1	28448500	2e-08	BMI-adjusted waist circumference	chr12	13892227	chr12_13892227_G_GC	frameshift_variant
AMZ1	30664634	1e-08	body fat distribution	chr12	13891941	chr12_13891941_G_GC	frameshift_variant
AMZ1	30664634	1e-08	body fat distribution	chr12	13892227	chr12_13892227_G_GC	frameshift_variant
AMZ1	34021172	7e-12	BMI-adjusted hip circumference	chr12	13891941	chr12_13891941_G_GC	frameshift_variant
AMZ1	34021172	7e-12	BMI-adjusted hip circumference	chr12	13892227	chr12_13892227_G_GC	frameshift_variant
AMZ1	28448500	6e-08	BMI-adjusted waist circumference, physical activity measurement	chr12	13891941	chr12_13891941_G_GC	frameshift_variant
AMZ1	28448500	6e-08	BMI-adjusted waist circumference, physical activity measurement	chr12	13892227	chr12_13892227_G_GC	frameshift_variant
AMZ1	34021172	9e-13	BMI-adjusted hip circumference	chr12	13891941	chr12_13891941_G_GC	frameshift_variant
AMZ1	34021172	9e-13	BMI-adjusted hip circumference	chr12	13892227	chr12_13892227_G_GC	frameshift_variant
AMZ1	32665545	1e-17	brain measurement, neuroimaging measurement	chr12	13891941	chr12_13891941_G_GC	frameshift_variant
AMZ1	32665545	1e-17	brain measurement, neuroimaging measurement	chr12	13892227	chr12_13892227_G_GC	frameshift_variant
AMZ1	30804561	4e-09	chronic obstructive pulmonary disease	chr12	13891941	chr12_13891941_G_GC	frameshift_variant
AMZ1	30804561	4e-09	chronic obstructive pulmonary disease	chr12	13892227	chr12_13892227_G_GC	frameshift_variant
AMZ1	30258056	6e-13	lateral ventricle volume measurement	chr12	13891941	chr12_13891941_G_GC	frameshift_variant
AMZ1	30258056	6e-13	lateral ventricle volume measurement	chr12	13892227	chr12_13892227_G_GC	frameshift_variant
AMZ1	32665545	9e-11	neuroimaging measurement, brain volume measurement	chr12	13891941	chr12_13891941_G_GC	frameshift_variant
AMZ1	32665545	9e-11	neuroimaging measurement, brain volume measurement	chr12	13892227	chr12_13892227_G_GC	frameshift_variant
AMZ1	34021172	3e-13	BMI-adjusted hip circumference	chr12	13891941	chr12_13891941_G_GC	frameshift_variant
AMZ1	34021172	3e-13	BMI-adjusted hip circumference	chr12	13892227	chr12_13892227_G_GC	frameshift_variant
AMZ1	30664634	3e-40	body fat distribution	chr12	13891941	chr12_13891941_G_GC	frameshift_variant
AMZ1	30664634	3e-40	body fat distribution	chr12	13892227	chr12_13892227_G_GC	frameshift_variant
AMZ1	34021172	3e-09	BMI-adjusted hip circumference	chr12	13891941	chr12_13891941_G_GC	frameshift_variant
AMZ1	34021172	3e-09	BMI-adjusted hip circumference	chr12	13892227	chr12_13892227_G_GC	frameshift_variant
AMZ1	34021172	2e-17	BMI-adjusted hip circumference	chr12	13891941	chr12_13891941_G_GC	frameshift_variant
AMZ1	34021172	2e-17	BMI-adjusted hip circumference	chr12	13892227	chr12_13892227_G_GC	frameshift_variant
AMZ1	31043758	3e-13	birth weight	chr12	13891941	chr12_13891941_G_GC	frameshift_variant
AMZ1	31043758	3e-13	birth weight	chr12	13892227	chr12_13892227_G_GC	frameshift_variant
AMZ1	28067908	4e-11	ulcerative colitis	chr12	13891941	chr12_13891941_G_GC	frameshift_variant
AMZ1	28067908	4e-11	ulcerative colitis	chr12	13892227	chr12_13892227_G_GC	frameshift_variant
AMZ1	32888494	5e-15	monocyte count	chr12	13891941	chr12_13891941_G_GC	frameshift_variant
AMZ1	32888494	5e-15	monocyte count	chr12	13892227	chr12_13892227_G_GC	frameshift_variant
AMZ1	28448500	4e-07	BMI-adjusted waist circumference, physical activity measurement	chr12	13891941	chr12_13891941_G_GC	frameshift_variant
AMZ1	28448500	4e-07	BMI-adjusted waist circumference, physical activity measurement	chr12	13892227	chr12_13892227_G_GC	frameshift_variant
AMZ1	34021172	2e-09	BMI-adjusted waist circumference	chr12	13891941	chr12_13891941_G_GC	frameshift_variant
AMZ1	34021172	2e-09	BMI-adjusted waist circumference	chr12	13892227	chr12_13892227_G_GC	frameshift_variant
AMZ1	34021172	8e-39	BMI-adjusted hip circumference	chr12	13891941	chr12_13891941_G_GC	frameshift_variant
AMZ1	34021172	8e-39	BMI-adjusted hip circumference	chr12	13892227	chr12_13892227_G_GC	frameshift_variant
AMZ1	34021172	3e-09	BMI-adjusted waist circumference	chr12	13891941	chr12_13891941_G_GC	frameshift_variant
AMZ1	34021172	3e-09	BMI-adjusted waist circumference	chr12	13892227	chr12_13892227_G_GC	frameshift_variant
AMZ1	34021172	1e-09	BMI-adjusted waist circumference	chr12	13891941	chr12_13891941_G_GC	frameshift_variant
AMZ1	34021172	1e-09	BMI-adjusted waist circumference	chr12	13892227	chr12_13892227_G_GC	frameshift_variant
AMZ1	34021172	7e-11	BMI-adjusted waist circumference	chr12	13891941	chr12_13891941_G_GC	frameshift_variant
AMZ1	34021172	7e-11	BMI-adjusted waist circumference	chr12	13892227	chr12_13892227_G_GC	frameshift_variant
AMZ1	34021172	2e-08	BMI-adjusted waist circumference	chr12	13891941	chr12_13891941_G_GC	frameshift_variant
AMZ1	34021172	2e-08	BMI-adjusted waist circumference	chr12	13892227	chr12_13892227_G_GC	frameshift_variant
AMZ1	34021172	4e-14	BMI-adjusted hip circumference	chr12	13891941	chr12_13891941_G_GC	frameshift_variant
AMZ1	34021172	4e-14	BMI-adjusted hip circumference	chr12	13892227	chr12_13892227_G_GC	frameshift_variant
AMZ1	30664634	3e-43	body fat distribution	chr12	13891941	chr12_13891941_G_GC	frameshift_variant
AMZ1	30664634	3e-43	body fat distribution	chr12	13892227	chr12_13892227_G_GC	frameshift_variant
AMZ1	34021172	1e-11	BMI-adjusted waist circumference	chr12	13891941	chr12_13891941_G_GC	frameshift_variant
AMZ1	34021172	1e-11	BMI-adjusted waist circumference	chr12	13892227	chr12_13892227_G_GC	frameshift_variant
ANGPTL6	18464913	4e-07	thyroid stimulating hormone measurement	chr8	19415202	chr8_19415202_G_GC;chr8_19415202_G_GCC	frameshift_variant
ANK3	32231278	3e-18	Abnormality of refraction	chr20	18645809	chr20_18645809_T_TG	frameshift_variant
ANK3	32231278	3e-18	Abnormality of refraction	chr20	18644503	chr20_18644503_T_TG	frameshift_variant
ANK3	31562340	4e-11	body height	chr20	18645809	chr20_18645809_T_TG	frameshift_variant
ANK3	31562340	4e-11	body height	chr20	18644503	chr20_18644503_T_TG	frameshift_variant
ANK3	20351715	9e-09	obsolete_bipolar disorder	chr20	18645809	chr20_18645809_T_TG	frameshift_variant
ANK3	20351715	9e-09	obsolete_bipolar disorder	chr20	18644503	chr20_18644503_T_TG	frameshift_variant
ANK3	30224653	1e-11	diastolic blood pressure	chr20	18645809	chr20_18645809_T_TG	frameshift_variant
ANK3	30224653	1e-11	diastolic blood pressure	chr20	18644503	chr20_18644503_T_TG	frameshift_variant
ANK3	22182935	4e-10	obsolete_bipolar disorder	chr20	18645809	chr20_18645809_T_TG	frameshift_variant
ANK3	22182935	4e-10	obsolete_bipolar disorder	chr20	18644503	chr20_18644503_T_TG	frameshift_variant
ANK3	21926972	3e-07	obsolete_bipolar disorder	chr20	18645809	chr20_18645809_T_TG	frameshift_variant
ANK3	21926972	3e-07	obsolete_bipolar disorder	chr20	18644503	chr20_18644503_T_TG	frameshift_variant
ANK3	31553412	3e-08	psychotic symptoms	chr20	18645809	chr20_18645809_T_TG	frameshift_variant
ANK3	31553412	3e-08	psychotic symptoms	chr20	18644503	chr20_18644503_T_TG	frameshift_variant
ANK3	34431594	7e-09	frailty measurement	chr20	18645809	chr20_18645809_T_TG	frameshift_variant
ANK3	34431594	7e-09	frailty measurement	chr20	18644503	chr20_18644503_T_TG	frameshift_variant
ANK3	28072414	1e-09	obsolete_bipolar disorder	chr20	18645809	chr20_18645809_T_TG	frameshift_variant
ANK3	28072414	1e-09	obsolete_bipolar disorder	chr20	18644503	chr20_18644503_T_TG	frameshift_variant
ANK3	32665545	4e-08	brain measurement, neuroimaging measurement	chr20	18645809	chr20_18645809_T_TG	frameshift_variant
ANK3	32665545	4e-08	brain measurement, neuroimaging measurement	chr20	18644503	chr20_18644503_T_TG	frameshift_variant
ANK3	31043756	2e-08	bipolar I disorder	chr20	18645809	chr20_18645809_T_TG	frameshift_variant
ANK3	31043756	2e-08	bipolar I disorder	chr20	18644503	chr20_18644503_T_TG	frameshift_variant
ANK3	23453885	7e-09	attention deficit hyperactivity disorder, unipolar depression, autism spectrum disorder, schizophrenia, obsolete_bipolar disorder	chr20	18645809	chr20_18645809_T_TG	frameshift_variant
ANK3	23453885	7e-09	attention deficit hyperactivity disorder, unipolar depression, autism spectrum disorder, schizophrenia, obsolete_bipolar disorder	chr20	18644503	chr20_18644503_T_TG	frameshift_variant
ANK3	24529757	3e-07	sporadic amyotrophic lateral sclerosis	chr20	18645809	chr20_18645809_T_TG	frameshift_variant
ANK3	24529757	3e-07	sporadic amyotrophic lateral sclerosis	chr20	18644503	chr20_18644503_T_TG	frameshift_variant
ANK3	30696823	2e-08	chronotype measurement	chr20	18645809	chr20_18645809_T_TG	frameshift_variant
ANK3	30696823	2e-08	chronotype measurement	chr20	18644503	chr20_18644503_T_TG	frameshift_variant
ANK3	30643258	3e-09	risk-taking behaviour	chr20	18645809	chr20_18645809_T_TG	frameshift_variant
ANK3	30643258	3e-09	risk-taking behaviour	chr20	18644503	chr20_18644503_T_TG	frameshift_variant
ANK3	23453885	3e-09	attention deficit hyperactivity disorder, unipolar depression, autism spectrum disorder, schizophrenia, obsolete_bipolar disorder	chr20	18645809	chr20_18645809_T_TG	frameshift_variant
ANK3	23453885	3e-09	attention deficit hyperactivity disorder, unipolar depression, autism spectrum disorder, schizophrenia, obsolete_bipolar disorder	chr20	18644503	chr20_18644503_T_TG	frameshift_variant
ANK3	33263727	1e-08	obsolete_bipolar disorder	chr20	18645809	chr20_18645809_T_TG	frameshift_variant
ANK3	33263727	1e-08	obsolete_bipolar disorder	chr20	18644503	chr20_18644503_T_TG	frameshift_variant
ANK3	30584014	6e-08	neuroimaging measurement	chr20	18645809	chr20_18645809_T_TG	frameshift_variant
ANK3	30584014	6e-08	neuroimaging measurement	chr20	18644503	chr20_18644503_T_TG	frameshift_variant
ANK3	30584014	3e-07	neuroimaging measurement	chr20	18645809	chr20_18645809_T_TG	frameshift_variant
ANK3	30584014	3e-07	neuroimaging measurement	chr20	18644503	chr20_18644503_T_TG	frameshift_variant
ANK3	30598549	2e-16	heel bone mineral density	chr20	18645809	chr20_18645809_T_TG	frameshift_variant
ANK3	30598549	2e-16	heel bone mineral density	chr20	18644503	chr20_18644503_T_TG	frameshift_variant
ANK3	18711365	9e-09	obsolete_bipolar disorder	chr20	18645809	chr20_18645809_T_TG	frameshift_variant
ANK3	18711365	9e-09	obsolete_bipolar disorder	chr20	18644503	chr20_18644503_T_TG	frameshift_variant
ANK3	33097823	3e-14	appendicular lean mass	chr20	18645809	chr20_18645809_T_TG	frameshift_variant
ANK3	33097823	3e-14	appendicular lean mass	chr20	18644503	chr20_18644503_T_TG	frameshift_variant
ANK3	31043756	7e-09	obsolete_bipolar disorder	chr20	18645809	chr20_18645809_T_TG	frameshift_variant
ANK3	31043756	7e-09	obsolete_bipolar disorder	chr20	18644503	chr20_18644503_T_TG	frameshift_variant
ANK3	24618891	7e-11	obsolete_bipolar disorder	chr20	18645809	chr20_18645809_T_TG	frameshift_variant
ANK3	24618891	7e-11	obsolete_bipolar disorder	chr20	18644503	chr20_18644503_T_TG	frameshift_variant
ANK3	34002096	1e-11	obsolete_bipolar disorder	chr20	18645809	chr20_18645809_T_TG	frameshift_variant
ANK3	34002096	1e-11	obsolete_bipolar disorder	chr20	18644503	chr20_18644503_T_TG	frameshift_variant
ANKAR	25162662	2e-10	ferritin measurement	chr9	48159968	chr9_48159968_T_TA	frameshift_variant
ANKIB1	32989287	5e-10	handedness	chr4	30370220	chr4_30370220_G_GA	frameshift_variant
ANKIB1	32989287	5e-10	handedness	chr4	30454945	chr4_30454945_C_CG	frameshift_variant
ANKK1	26426971	3e-10	body mass index	chr8	49784825	chr8_49784825_TG_T	frameshift_variant
ANKK1	26426971	3e-10	body mass index	chr8	49782951	chr8_49782951_C_CT	frameshift_variant
ANKK1	30643258	2e-08	alcohol consumption measurement	chr8	49784825	chr8_49784825_TG_T	frameshift_variant
ANKK1	30643258	2e-08	alcohol consumption measurement	chr8	49782951	chr8_49782951_C_CT	frameshift_variant
ANKK1	29500382	5e-11	mood instability measurement	chr8	49784825	chr8_49784825_TG_T	frameshift_variant
ANKK1	29500382	5e-11	mood instability measurement	chr8	49782951	chr8_49782951_C_CT	frameshift_variant
ANKMY1	22139419	2e-11	mean platelet volume	chr9	93450458	chr9_93450458_C_CG	frameshift_variant
ANKRD11	34046847	1e-12	urate measurement, bone density	chr19	50946861	chr19_50946861_T_TG	frameshift_variant
ANKRD11	27863252	1e-10	lymphocyte count	chr19	50946861	chr19_50946861_T_TG	frameshift_variant
ANKRD11	34021172	7e-10	BMI-adjusted hip circumference	chr19	50946861	chr19_50946861_T_TG	frameshift_variant
ANKRD11	34046847	7e-11	urate measurement, bone density	chr19	50946861	chr19_50946861_T_TG	frameshift_variant
ANKRD11	32327693	6e-10	hemoglobin measurement	chr19	50946861	chr19_50946861_T_TG	frameshift_variant
ANKRD11	34021172	2e-08	BMI-adjusted waist circumference	chr19	50946861	chr19_50946861_T_TG	frameshift_variant
ANKRD11	32888494	2e-09	lymphocyte count	chr19	50946861	chr19_50946861_T_TG	frameshift_variant
ANKRD11	32888494	4e-09	eosinophil count	chr19	50946861	chr19_50946861_T_TG	frameshift_variant
ANKRD13A	30578418	3e-08	systolic blood pressure	chr12	41828004	chr12_41828004_GC_G	frameshift_variant
ANKRD13A	23319000	4e-07	MHPG measurement	chr12	41828004	chr12_41828004_GC_G	frameshift_variant
ANKRD13B	33020668	1e-11	coronary artery disease	chr10	62321051	chr10_62321051_T_C	splice_acceptor_variant&intron_variant
ANKRD13B	29212778	5e-10	coronary artery disease	chr10	62321051	chr10_62321051_T_C	splice_acceptor_variant&intron_variant
ANKRD13B	32665545	1e-28	brain measurement, neuroimaging measurement	chr10	62321051	chr10_62321051_T_C	splice_acceptor_variant&intron_variant
ANKRD13B	29212778	6e-10	coronary artery disease	chr10	62321051	chr10_62321051_T_C	splice_acceptor_variant&intron_variant
ANKRD13B	20881960	7e-09	body height	chr10	62321051	chr10_62321051_T_C	splice_acceptor_variant&intron_variant
ANKRD13B	29212778	3e-10	coronary artery disease	chr10	62321051	chr10_62321051_T_C	splice_acceptor_variant&intron_variant
ANKRD17	29084231	5e-09	low density lipoprotein cholesterol measurement	chr14	17809198	chr14_17809198_ACAGCAACAG_A;chr14_17809204_ACAG_A;chr14_17809194_AGCAACAGCAACAG_A	frameshift_variant
ANKRD17	29084231	5e-09	low density lipoprotein cholesterol measurement	chr14	17724915	chr14_17724915_G_GC	frameshift_variant
ANKRD17	32888494	1e-09	hematocrit	chr14	17809198	chr14_17809198_ACAGCAACAG_A;chr14_17809204_ACAG_A;chr14_17809194_AGCAACAGCAACAG_A	frameshift_variant
ANKRD17	32888494	1e-09	hematocrit	chr14	17724915	chr14_17724915_G_GC	frameshift_variant
ANKRD17	29084231	1e-08	low density lipoprotein cholesterol measurement	chr14	17809198	chr14_17809198_ACAGCAACAG_A;chr14_17809204_ACAG_A;chr14_17809194_AGCAACAGCAACAG_A	frameshift_variant
ANKRD17	29084231	1e-08	low density lipoprotein cholesterol measurement	chr14	17724915	chr14_17724915_G_GC	frameshift_variant
ANKRD17	29084231	6e-10	low density lipoprotein cholesterol measurement	chr14	17809198	chr14_17809198_ACAGCAACAG_A;chr14_17809204_ACAG_A;chr14_17809194_AGCAACAGCAACAG_A	frameshift_variant
ANKRD17	29084231	6e-10	low density lipoprotein cholesterol measurement	chr14	17724915	chr14_17724915_G_GC	frameshift_variant
ANKRD17	29084231	2e-08	free cholesterol measurement, low density lipoprotein cholesterol measurement	chr14	17809198	chr14_17809198_ACAGCAACAG_A;chr14_17809204_ACAG_A;chr14_17809194_AGCAACAGCAACAG_A	frameshift_variant
ANKRD17	29084231	2e-08	free cholesterol measurement, low density lipoprotein cholesterol measurement	chr14	17724915	chr14_17724915_G_GC	frameshift_variant
ANKRD17	29084231	6e-09	esterified cholesterol measurement	chr14	17809198	chr14_17809198_ACAGCAACAG_A;chr14_17809204_ACAG_A;chr14_17809194_AGCAACAGCAACAG_A	frameshift_variant
ANKRD17	29084231	6e-09	esterified cholesterol measurement	chr14	17724915	chr14_17724915_G_GC	frameshift_variant
ANKRD17	32203549	8e-09	apolipoprotein B measurement	chr14	17809198	chr14_17809198_ACAGCAACAG_A;chr14_17809204_ACAG_A;chr14_17809194_AGCAACAGCAACAG_A	frameshift_variant
ANKRD17	32203549	8e-09	apolipoprotein B measurement	chr14	17724915	chr14_17724915_G_GC	frameshift_variant
ANKRD17	29084231	5e-11	low density lipoprotein cholesterol measurement	chr14	17809198	chr14_17809198_ACAGCAACAG_A;chr14_17809204_ACAG_A;chr14_17809194_AGCAACAGCAACAG_A	frameshift_variant
ANKRD17	29084231	5e-11	low density lipoprotein cholesterol measurement	chr14	17724915	chr14_17724915_G_GC	frameshift_variant
ANKRD17	32888494	6e-09	erythrocyte count	chr14	17809198	chr14_17809198_ACAGCAACAG_A;chr14_17809204_ACAG_A;chr14_17809194_AGCAACAGCAACAG_A	frameshift_variant
ANKRD17	32888494	6e-09	erythrocyte count	chr14	17724915	chr14_17724915_G_GC	frameshift_variant
ANKRD17	29084231	1e-09	esterified cholesterol measurement, low density lipoprotein cholesterol measurement	chr14	17809198	chr14_17809198_ACAGCAACAG_A;chr14_17809204_ACAG_A;chr14_17809194_AGCAACAGCAACAG_A	frameshift_variant
ANKRD17	29084231	1e-09	esterified cholesterol measurement, low density lipoprotein cholesterol measurement	chr14	17724915	chr14_17724915_G_GC	frameshift_variant
ANKRD17	23535732	5e-13	prostate carcinoma	chr14	17809198	chr14_17809198_ACAGCAACAG_A;chr14_17809204_ACAG_A;chr14_17809194_AGCAACAGCAACAG_A	frameshift_variant
ANKRD17	23535732	5e-13	prostate carcinoma	chr14	17724915	chr14_17724915_G_GC	frameshift_variant
ANKRD17	29084231	1e-08	esterified cholesterol measurement, low density lipoprotein cholesterol measurement	chr14	17809198	chr14_17809198_ACAGCAACAG_A;chr14_17809204_ACAG_A;chr14_17809194_AGCAACAGCAACAG_A	frameshift_variant
ANKRD17	29084231	1e-08	esterified cholesterol measurement, low density lipoprotein cholesterol measurement	chr14	17724915	chr14_17724915_G_GC	frameshift_variant
ANKRD17	29084231	2e-09	low density lipoprotein cholesterol measurement	chr14	17809198	chr14_17809198_ACAGCAACAG_A;chr14_17809204_ACAG_A;chr14_17809194_AGCAACAGCAACAG_A	frameshift_variant
ANKRD17	29084231	2e-09	low density lipoprotein cholesterol measurement	chr14	17724915	chr14_17724915_G_GC	frameshift_variant
ANKRD23	31043756	4e-09	obsolete_bipolar disorder	chr9	38778586	chr9_38778586_T_TC;chr9_38778586_TC_T	frameshift_variant
ANKRD27	27863252	2e-12	red blood cell distribution width	chr1	88265294	chr1_88265294_T_C	start_lost
ANKRD27	28957414	4e-08	red blood cell distribution width	chr1	88265294	chr1_88265294_T_C	start_lost
ANKRD27	30072576	3e-07	blood protein measurement	chr1	88265294	chr1_88265294_T_C	start_lost
ANKRD27	25407941	2e-09	eosinophilic esophagitis	chr1	88265294	chr1_88265294_T_C	start_lost
ANKRD27	33536424	2e-08	obsolete_systemic lupus erythematosus	chr1	88265294	chr1_88265294_T_C	start_lost
ANKRD27	33536424	2e-09	obsolete_systemic lupus erythematosus	chr1	88265294	chr1_88265294_T_C	start_lost
ANKRD30A	30079052	1e-09	vestibular neuronitis	chr3	97801501	chr3_97801501_A_AT	frameshift_variant
ANKRD30A	19043545	3e-09	sphingolipid measurement	chr3	97801501	chr3_97801501_A_AT	frameshift_variant
ANKRD30A	26301688	8e-11	autoimmune thyroid disease, obsolete_common variable immunodeficiency, type 1 diabetes mellitus, ankylosing spondylitis, psoriasis, celiac disease, obsolete_systemic lupus erythematosus, ulcerative colitis, Crohn's disease, autoimmune disease, juvenile idiopathic arthritis	chr3	97801501	chr3_97801501_A_AT	frameshift_variant
ANKRD30A	33824429	1e-08	triglyceride measurement, response to selective serotonin reuptake inhibitor	chr3	97801501	chr3_97801501_A_AT	frameshift_variant
ANKRD30A	25134534	3e-08	obsolete_malignant epithelial tumor of ovary	chr3	97801501	chr3_97801501_A_AT	frameshift_variant
ANKRD30A	29374233	7e-11	epigenetic status, aging	chr3	97801501	chr3_97801501_A_AT	frameshift_variant
ANKRD33	30993211	2e-07	uric acid measurement	chr7	132225076	chr7_132225076_G_A	stop_gained
ANKRD33	30071075	1e-09	energy intake measurement	chr7	132225076	chr7_132225076_G_A	stop_gained
ANKRD42	32665545	2e-14	brain measurement, neuroimaging measurement	chr1	146648406	chr1_146648406_G_GT	frameshift_variant
ANKRD42	32066663	9e-09	diet measurement	chr1	146648406	chr1_146648406_G_GT	frameshift_variant
ANKRD42	32231278	2e-53	Abnormality of refraction	chr1	146648406	chr1_146648406_G_GT	frameshift_variant
ANKRD42	32066663	9e-09	diet measurement	chr1	146648406	chr1_146648406_G_GT	frameshift_variant
ANKRD55	31959993	2e-13	cup-to-disc ratio measurement	chr2	43940958	chr2_43940958_G_GTCCAACTAAA	splice_acceptor_variant&intron_variant
ANKRD55	31959993	2e-13	cup-to-disc ratio measurement	chr2	43928583	chr2_43928583_GT_G	splice_donor_variant&intron_variant
ANKRD55	23382691	2e-07	serum IgG glycosylation measurement	chr2	43940958	chr2_43940958_G_GTCCAACTAAA	splice_acceptor_variant&intron_variant
ANKRD55	23382691	2e-07	serum IgG glycosylation measurement	chr2	43928583	chr2_43928583_GT_G	splice_donor_variant&intron_variant
ANKRD55	31809533	3e-08	optic disc size measurement	chr2	43940958	chr2_43940958_G_GTCCAACTAAA	splice_acceptor_variant&intron_variant
ANKRD55	31809533	3e-08	optic disc size measurement	chr2	43928583	chr2_43928583_GT_G	splice_donor_variant&intron_variant
ANKRD55	33547301	3e-10	alkaline phosphatase measurement	chr2	43940958	chr2_43940958_G_GTCCAACTAAA	splice_acceptor_variant&intron_variant
ANKRD55	33547301	3e-10	alkaline phosphatase measurement	chr2	43928583	chr2_43928583_GT_G	splice_donor_variant&intron_variant
ANKRD55	28443625	2e-13	smoking behavior, BMI-adjusted waist-hip ratio	chr2	43940958	chr2_43940958_G_GTCCAACTAAA	splice_acceptor_variant&intron_variant
ANKRD55	28443625	2e-13	smoking behavior, BMI-adjusted waist-hip ratio	chr2	43928583	chr2_43928583_GT_G	splice_donor_variant&intron_variant
ANKRD55	28443625	2e-09	smoking behavior, BMI-adjusted waist-hip ratio	chr2	43940958	chr2_43940958_G_GTCCAACTAAA	splice_acceptor_variant&intron_variant
ANKRD55	28443625	2e-09	smoking behavior, BMI-adjusted waist-hip ratio	chr2	43928583	chr2_43928583_GT_G	splice_donor_variant&intron_variant
ANKRD55	28869590	5e-19	type 2 diabetes mellitus	chr2	43940958	chr2_43940958_G_GTCCAACTAAA	splice_acceptor_variant&intron_variant
ANKRD55	28869590	5e-19	type 2 diabetes mellitus	chr2	43928583	chr2_43928583_GT_G	splice_donor_variant&intron_variant
ANKRD55	21383967	3e-07	immune system disease	chr2	43940958	chr2_43940958_G_GTCCAACTAAA	splice_acceptor_variant&intron_variant
ANKRD55	21383967	3e-07	immune system disease	chr2	43928583	chr2_43928583_GT_G	splice_donor_variant&intron_variant
ANKRD55	30572963	1e-19	rheumatoid arthritis	chr2	43940958	chr2_43940958_G_GTCCAACTAAA	splice_acceptor_variant&intron_variant
ANKRD55	30572963	1e-19	rheumatoid arthritis	chr2	43928583	chr2_43928583_GT_G	splice_donor_variant&intron_variant
ANKRD55	26426971	2e-07	BMI-adjusted waist-hip ratio	chr2	43940958	chr2_43940958_G_GTCCAACTAAA	splice_acceptor_variant&intron_variant
ANKRD55	26426971	2e-07	BMI-adjusted waist-hip ratio	chr2	43928583	chr2_43928583_GT_G	splice_donor_variant&intron_variant
ANKRD55	20686565	1e-10	triglyceride measurement	chr2	43940958	chr2_43940958_G_GTCCAACTAAA	splice_acceptor_variant&intron_variant
ANKRD55	20686565	1e-10	triglyceride measurement	chr2	43928583	chr2_43928583_GT_G	splice_donor_variant&intron_variant
ANKRD55	30718926	2e-16	type 2 diabetes mellitus	chr2	43940958	chr2_43940958_G_GTCCAACTAAA	splice_acceptor_variant&intron_variant
ANKRD55	30718926	2e-16	type 2 diabetes mellitus	chr2	43928583	chr2_43928583_GT_G	splice_donor_variant&intron_variant
ANKRD55	30535121	5e-11	macula measurement	chr2	43940958	chr2_43940958_G_GTCCAACTAAA	splice_acceptor_variant&intron_variant
ANKRD55	30535121	5e-11	macula measurement	chr2	43928583	chr2_43928583_GT_G	splice_donor_variant&intron_variant
ANKRD55	24390342	8e-23	rheumatoid arthritis	chr2	43940958	chr2_43940958_G_GTCCAACTAAA	splice_acceptor_variant&intron_variant
ANKRD55	24390342	8e-23	rheumatoid arthritis	chr2	43928583	chr2_43928583_GT_G	splice_donor_variant&intron_variant
ANKRD55	26301688	1e-10	autoimmune thyroid disease, obsolete_common variable immunodeficiency, type 1 diabetes mellitus, ankylosing spondylitis, psoriasis, celiac disease, obsolete_systemic lupus erythematosus, ulcerative colitis, Crohn's disease, autoimmune disease, juvenile idiopathic arthritis	chr2	43940958	chr2_43940958_G_GTCCAACTAAA	splice_acceptor_variant&intron_variant
ANKRD55	26301688	1e-10	autoimmune thyroid disease, obsolete_common variable immunodeficiency, type 1 diabetes mellitus, ankylosing spondylitis, psoriasis, celiac disease, obsolete_systemic lupus erythematosus, ulcerative colitis, Crohn's disease, autoimmune disease, juvenile idiopathic arthritis	chr2	43928583	chr2_43928583_GT_G	splice_donor_variant&intron_variant
ANKRD55	23382691	1e-10	serum IgG glycosylation measurement	chr2	43940958	chr2_43940958_G_GTCCAACTAAA	splice_acceptor_variant&intron_variant
ANKRD55	23382691	1e-10	serum IgG glycosylation measurement	chr2	43928583	chr2_43928583_GT_G	splice_donor_variant&intron_variant
ANKRD55	32888494	1e-13	reticulocyte measurement	chr2	43940958	chr2_43940958_G_GTCCAACTAAA	splice_acceptor_variant&intron_variant
ANKRD55	32888494	1e-13	reticulocyte measurement	chr2	43928583	chr2_43928583_GT_G	splice_donor_variant&intron_variant
ANKRD55	32888494	3e-09	reticulocyte measurement	chr2	43940958	chr2_43940958_G_GTCCAACTAAA	splice_acceptor_variant&intron_variant
ANKRD55	32888494	3e-09	reticulocyte measurement	chr2	43928583	chr2_43928583_GT_G	splice_donor_variant&intron_variant
ANKRD55	31604244	4e-15	multiple sclerosis	chr2	43940958	chr2_43940958_G_GTCCAACTAAA	splice_acceptor_variant&intron_variant
ANKRD55	31604244	4e-15	multiple sclerosis	chr2	43928583	chr2_43928583_GT_G	splice_donor_variant&intron_variant
ANKRD55	32888494	5e-27	monocyte count	chr2	43940958	chr2_43940958_G_GTCCAACTAAA	splice_acceptor_variant&intron_variant
ANKRD55	32888494	5e-27	monocyte count	chr2	43928583	chr2_43928583_GT_G	splice_donor_variant&intron_variant
ANKRD55	32888494	2e-09	reticulocyte measurement	chr2	43940958	chr2_43940958_G_GTCCAACTAAA	splice_acceptor_variant&intron_variant
ANKRD55	32888494	2e-09	reticulocyte measurement	chr2	43928583	chr2_43928583_GT_G	splice_donor_variant&intron_variant
ANKRD55	25673412	7e-09	BMI-adjusted waist-hip ratio	chr2	43940958	chr2_43940958_G_GTCCAACTAAA	splice_acceptor_variant&intron_variant
ANKRD55	25673412	7e-09	BMI-adjusted waist-hip ratio	chr2	43928583	chr2_43928583_GT_G	splice_donor_variant&intron_variant
ANKRD55	23382691	1e-10	serum IgG glycosylation measurement	chr2	43940958	chr2_43940958_G_GTCCAACTAAA	splice_acceptor_variant&intron_variant
ANKRD55	23382691	1e-10	serum IgG glycosylation measurement	chr2	43928583	chr2_43928583_GT_G	splice_donor_variant&intron_variant
ANKRD55	25673412	5e-12	BMI-adjusted waist-hip ratio	chr2	43940958	chr2_43940958_G_GTCCAACTAAA	splice_acceptor_variant&intron_variant
ANKRD55	25673412	5e-12	BMI-adjusted waist-hip ratio	chr2	43928583	chr2_43928583_GT_G	splice_donor_variant&intron_variant
ANKRD55	32888494	1e-12	reticulocyte count	chr2	43940958	chr2_43940958_G_GTCCAACTAAA	splice_acceptor_variant&intron_variant
ANKRD55	32888494	1e-12	reticulocyte count	chr2	43928583	chr2_43928583_GT_G	splice_donor_variant&intron_variant
ANKRD55	23382691	1e-10	serum IgG glycosylation measurement	chr2	43940958	chr2_43940958_G_GTCCAACTAAA	splice_acceptor_variant&intron_variant
ANKRD55	23382691	1e-10	serum IgG glycosylation measurement	chr2	43928583	chr2_43928583_GT_G	splice_donor_variant&intron_variant
ANKRD55	25673412	5e-09	BMI-adjusted waist-hip ratio	chr2	43940958	chr2_43940958_G_GTCCAACTAAA	splice_acceptor_variant&intron_variant
ANKRD55	25673412	5e-09	BMI-adjusted waist-hip ratio	chr2	43928583	chr2_43928583_GT_G	splice_donor_variant&intron_variant
ANKRD55	22885922	6e-09	type 2 diabetes mellitus	chr2	43940958	chr2_43940958_G_GTCCAACTAAA	splice_acceptor_variant&intron_variant
ANKRD55	22885922	6e-09	type 2 diabetes mellitus	chr2	43928583	chr2_43928583_GT_G	splice_donor_variant&intron_variant
ANKRD55	23143596	1e-11	rheumatoid arthritis	chr2	43940958	chr2_43940958_G_GTCCAACTAAA	splice_acceptor_variant&intron_variant
ANKRD55	23143596	1e-11	rheumatoid arthritis	chr2	43928583	chr2_43928583_GT_G	splice_donor_variant&intron_variant
ANKRD55	28706201	3e-13	rheumatoid arthritis	chr2	43940958	chr2_43940958_G_GTCCAACTAAA	splice_acceptor_variant&intron_variant
ANKRD55	28706201	3e-13	rheumatoid arthritis	chr2	43928583	chr2_43928583_GT_G	splice_donor_variant&intron_variant
ANKRD55	25673412	2e-11	BMI-adjusted waist-hip ratio	chr2	43940958	chr2_43940958_G_GTCCAACTAAA	splice_acceptor_variant&intron_variant
ANKRD55	25673412	2e-11	BMI-adjusted waist-hip ratio	chr2	43928583	chr2_43928583_GT_G	splice_donor_variant&intron_variant
ANKRD55	23535033	1e-08	Alzheimer disease	chr2	43940958	chr2_43940958_G_GTCCAACTAAA	splice_acceptor_variant&intron_variant
ANKRD55	23535033	1e-08	Alzheimer disease	chr2	43928583	chr2_43928583_GT_G	splice_donor_variant&intron_variant
ANKRD55	28628107	5e-10	serum IgA measurement	chr2	43940958	chr2_43940958_G_GTCCAACTAAA	splice_acceptor_variant&intron_variant
ANKRD55	28628107	5e-10	serum IgA measurement	chr2	43928583	chr2_43928583_GT_G	splice_donor_variant&intron_variant
ANKRD55	30423114	8e-23	rheumatoid arthritis	chr2	43940958	chr2_43940958_G_GTCCAACTAAA	splice_acceptor_variant&intron_variant
ANKRD55	30423114	8e-23	rheumatoid arthritis	chr2	43928583	chr2_43928583_GT_G	splice_donor_variant&intron_variant
ANKRD55	31959993	1e-12	cup-to-disc ratio measurement	chr2	43940958	chr2_43940958_G_GTCCAACTAAA	splice_acceptor_variant&intron_variant
ANKRD55	31959993	1e-12	cup-to-disc ratio measurement	chr2	43928583	chr2_43928583_GT_G	splice_donor_variant&intron_variant
ANKRD55	26426971	3e-08	BMI-adjusted waist-hip ratio, sex interaction measurement, age at assessment	chr2	43940958	chr2_43940958_G_GTCCAACTAAA	splice_acceptor_variant&intron_variant
ANKRD55	26426971	3e-08	BMI-adjusted waist-hip ratio, sex interaction measurement, age at assessment	chr2	43928583	chr2_43928583_GT_G	splice_donor_variant&intron_variant
ANKRD55	23143596	6e-20	rheumatoid arthritis	chr2	43940958	chr2_43940958_G_GTCCAACTAAA	splice_acceptor_variant&intron_variant
ANKRD55	23143596	6e-20	rheumatoid arthritis	chr2	43928583	chr2_43928583_GT_G	splice_donor_variant&intron_variant
ANKRD55	27386562	8e-09	multiple sclerosis	chr2	43940958	chr2_43940958_G_GTCCAACTAAA	splice_acceptor_variant&intron_variant
ANKRD55	27386562	8e-09	multiple sclerosis	chr2	43928583	chr2_43928583_GT_G	splice_donor_variant&intron_variant
ANKRD55	32888494	7e-22	monocyte percentage of leukocytes	chr2	43940958	chr2_43940958_G_GTCCAACTAAA	splice_acceptor_variant&intron_variant
ANKRD55	32888494	7e-22	monocyte percentage of leukocytes	chr2	43928583	chr2_43928583_GT_G	splice_donor_variant&intron_variant
ANKRD55	20453842	1e-11	rheumatoid arthritis	chr2	43940958	chr2_43940958_G_GTCCAACTAAA	splice_acceptor_variant&intron_variant
ANKRD55	20453842	1e-11	rheumatoid arthritis	chr2	43928583	chr2_43928583_GT_G	splice_donor_variant&intron_variant
ANKRD55	26818947	1e-10	type 2 diabetes mellitus	chr2	43940958	chr2_43940958_G_GTCCAACTAAA	splice_acceptor_variant&intron_variant
ANKRD55	26818947	1e-10	type 2 diabetes mellitus	chr2	43928583	chr2_43928583_GT_G	splice_donor_variant&intron_variant
ANKRD55	30297969	6e-38	type 2 diabetes mellitus	chr2	43940958	chr2_43940958_G_GTCCAACTAAA	splice_acceptor_variant&intron_variant
ANKRD55	30297969	6e-38	type 2 diabetes mellitus	chr2	43928583	chr2_43928583_GT_G	splice_donor_variant&intron_variant
ANKRD55	23603761	3e-11	systemic juvenile idiopathic arthritis, polyarticular juvenile idiopathic arthritis, rheumatoid factor negative, oligoarticular juvenile idiopathic arthritis	chr2	43940958	chr2_43940958_G_GTCCAACTAAA	splice_acceptor_variant&intron_variant
ANKRD55	23603761	3e-11	systemic juvenile idiopathic arthritis, polyarticular juvenile idiopathic arthritis, rheumatoid factor negative, oligoarticular juvenile idiopathic arthritis	chr2	43928583	chr2_43928583_GT_G	splice_donor_variant&intron_variant
ANKRD55	30297969	4e-10	type 2 diabetes mellitus	chr2	43940958	chr2_43940958_G_GTCCAACTAAA	splice_acceptor_variant&intron_variant
ANKRD55	30297969	4e-10	type 2 diabetes mellitus	chr2	43928583	chr2_43928583_GT_G	splice_donor_variant&intron_variant
ANKRD55	30297969	5e-08	type 2 diabetes mellitus	chr2	43940958	chr2_43940958_G_GTCCAACTAAA	splice_acceptor_variant&intron_variant
ANKRD55	30297969	5e-08	type 2 diabetes mellitus	chr2	43928583	chr2_43928583_GT_G	splice_donor_variant&intron_variant
ANKRD55	23143596	5e-12	rheumatoid arthritis	chr2	43940958	chr2_43940958_G_GTCCAACTAAA	splice_acceptor_variant&intron_variant
ANKRD55	23143596	5e-12	rheumatoid arthritis	chr2	43928583	chr2_43928583_GT_G	splice_donor_variant&intron_variant
ANKRD55	27863252	4e-11	monocyte count	chr2	43940958	chr2_43940958_G_GTCCAACTAAA	splice_acceptor_variant&intron_variant
ANKRD55	27863252	4e-11	monocyte count	chr2	43928583	chr2_43928583_GT_G	splice_donor_variant&intron_variant
ANKRD55	24076602	3e-13	multiple sclerosis	chr2	43940958	chr2_43940958_G_GTCCAACTAAA	splice_acceptor_variant&intron_variant
ANKRD55	24076602	3e-13	multiple sclerosis	chr2	43928583	chr2_43928583_GT_G	splice_donor_variant&intron_variant
ANKRD55	27167565	6e-08	post-traumatic stress disorder	chr2	43940958	chr2_43940958_G_GTCCAACTAAA	splice_acceptor_variant&intron_variant
ANKRD55	27167565	6e-08	post-traumatic stress disorder	chr2	43928583	chr2_43928583_GT_G	splice_donor_variant&intron_variant
ANKRD55	23382691	3e-10	serum IgG glycosylation measurement	chr2	43940958	chr2_43940958_G_GTCCAACTAAA	splice_acceptor_variant&intron_variant
ANKRD55	23382691	3e-10	serum IgG glycosylation measurement	chr2	43928583	chr2_43928583_GT_G	splice_donor_variant&intron_variant
ANKRD55	32499647	4e-29	type 2 diabetes mellitus	chr2	43940958	chr2_43940958_G_GTCCAACTAAA	splice_acceptor_variant&intron_variant
ANKRD55	32499647	4e-29	type 2 diabetes mellitus	chr2	43928583	chr2_43928583_GT_G	splice_donor_variant&intron_variant
ANKRD55	24390342	7e-24	rheumatoid arthritis	chr2	43940958	chr2_43940958_G_GTCCAACTAAA	splice_acceptor_variant&intron_variant
ANKRD55	24390342	7e-24	rheumatoid arthritis	chr2	43928583	chr2_43928583_GT_G	splice_donor_variant&intron_variant
ANKRD55	23382691	7e-11	serum IgG glycosylation measurement	chr2	43940958	chr2_43940958_G_GTCCAACTAAA	splice_acceptor_variant&intron_variant
ANKRD55	23382691	7e-11	serum IgG glycosylation measurement	chr2	43928583	chr2_43928583_GT_G	splice_donor_variant&intron_variant
ANKRD55	28443625	9e-13	smoking behavior, BMI-adjusted waist-hip ratio	chr2	43940958	chr2_43940958_G_GTCCAACTAAA	splice_acceptor_variant&intron_variant
ANKRD55	28443625	9e-13	smoking behavior, BMI-adjusted waist-hip ratio	chr2	43928583	chr2_43928583_GT_G	splice_donor_variant&intron_variant
ANKRD55	33402679	3e-08	fasting blood insulin measurement	chr2	43940958	chr2_43940958_G_GTCCAACTAAA	splice_acceptor_variant&intron_variant
ANKRD55	33402679	3e-08	fasting blood insulin measurement	chr2	43928583	chr2_43928583_GT_G	splice_donor_variant&intron_variant
ANKRD55	29358691	2e-10	type 2 diabetes mellitus	chr2	43940958	chr2_43940958_G_GTCCAACTAAA	splice_acceptor_variant&intron_variant
ANKRD55	29358691	2e-10	type 2 diabetes mellitus	chr2	43928583	chr2_43928583_GT_G	splice_donor_variant&intron_variant
ANKRD55	28448500	4e-07	BMI-adjusted waist-hip ratio, physical activity measurement	chr2	43940958	chr2_43940958_G_GTCCAACTAAA	splice_acceptor_variant&intron_variant
ANKRD55	28448500	4e-07	BMI-adjusted waist-hip ratio, physical activity measurement	chr2	43928583	chr2_43928583_GT_G	splice_donor_variant&intron_variant
ANKRD55	28869590	1e-11	type 2 diabetes mellitus	chr2	43940958	chr2_43940958_G_GTCCAACTAAA	splice_acceptor_variant&intron_variant
ANKRD55	28869590	1e-11	type 2 diabetes mellitus	chr2	43928583	chr2_43928583_GT_G	splice_donor_variant&intron_variant
ANKRD55	26974007	2e-08	ankylosing spondylitis, psoriasis, ulcerative colitis, Crohn's disease, sclerosing cholangitis	chr2	43940958	chr2_43940958_G_GTCCAACTAAA	splice_acceptor_variant&intron_variant
ANKRD55	26974007	2e-08	ankylosing spondylitis, psoriasis, ulcerative colitis, Crohn's disease, sclerosing cholangitis	chr2	43928583	chr2_43928583_GT_G	splice_donor_variant&intron_variant
ANKRD55	30423114	2e-22	rheumatoid arthritis	chr2	43940958	chr2_43940958_G_GTCCAACTAAA	splice_acceptor_variant&intron_variant
ANKRD55	30423114	2e-22	rheumatoid arthritis	chr2	43928583	chr2_43928583_GT_G	splice_donor_variant&intron_variant
ANKRD55	34127860	3e-09	type 1 diabetes mellitus	chr2	43940958	chr2_43940958_G_GTCCAACTAAA	splice_acceptor_variant&intron_variant
ANKRD55	34127860	3e-09	type 1 diabetes mellitus	chr2	43928583	chr2_43928583_GT_G	splice_donor_variant&intron_variant
ANKRD55	34127860	3e-09	type 1 diabetes mellitus	chr2	43940958	chr2_43940958_G_GTCCAACTAAA	splice_acceptor_variant&intron_variant
ANKRD55	34127860	3e-09	type 1 diabetes mellitus	chr2	43928583	chr2_43928583_GT_G	splice_donor_variant&intron_variant
ANKRD55	23382691	2e-09	serum IgG glycosylation measurement	chr2	43940958	chr2_43940958_G_GTCCAACTAAA	splice_acceptor_variant&intron_variant
ANKRD55	23382691	2e-09	serum IgG glycosylation measurement	chr2	43928583	chr2_43928583_GT_G	splice_donor_variant&intron_variant
ANKRD55	28443625	4e-10	BMI-adjusted waist-hip ratio	chr2	43940958	chr2_43940958_G_GTCCAACTAAA	splice_acceptor_variant&intron_variant
ANKRD55	28443625	4e-10	BMI-adjusted waist-hip ratio	chr2	43928583	chr2_43928583_GT_G	splice_donor_variant&intron_variant
ANKRD55	28448500	2e-09	BMI-adjusted waist-hip ratio, physical activity measurement	chr2	43940958	chr2_43940958_G_GTCCAACTAAA	splice_acceptor_variant&intron_variant
ANKRD55	28448500	2e-09	BMI-adjusted waist-hip ratio, physical activity measurement	chr2	43928583	chr2_43928583_GT_G	splice_donor_variant&intron_variant
ANKRD55	30061609	4e-10	forced expiratory volume	chr2	43940958	chr2_43940958_G_GTCCAACTAAA	splice_acceptor_variant&intron_variant
ANKRD55	30061609	4e-10	forced expiratory volume	chr2	43928583	chr2_43928583_GT_G	splice_donor_variant&intron_variant
ANKRD55	33547301	2e-14	serum alanine aminotransferase measurement	chr2	43940958	chr2_43940958_G_GTCCAACTAAA	splice_acceptor_variant&intron_variant
ANKRD55	33547301	2e-14	serum alanine aminotransferase measurement	chr2	43928583	chr2_43928583_GT_G	splice_donor_variant&intron_variant
ANKRD55	27189021	3e-09	type 2 diabetes mellitus	chr2	43940958	chr2_43940958_G_GTCCAACTAAA	splice_acceptor_variant&intron_variant
ANKRD55	27189021	3e-09	type 2 diabetes mellitus	chr2	43928583	chr2_43928583_GT_G	splice_donor_variant&intron_variant
ANKRD55	31959993	1e-09	cup-to-disc ratio measurement	chr2	43940958	chr2_43940958_G_GTCCAACTAAA	splice_acceptor_variant&intron_variant
ANKRD55	31959993	1e-09	cup-to-disc ratio measurement	chr2	43928583	chr2_43928583_GT_G	splice_donor_variant&intron_variant
ANKRD55	30297969	2e-20	type 2 diabetes mellitus	chr2	43940958	chr2_43940958_G_GTCCAACTAAA	splice_acceptor_variant&intron_variant
ANKRD55	30297969	2e-20	type 2 diabetes mellitus	chr2	43928583	chr2_43928583_GT_G	splice_donor_variant&intron_variant
ANKRD55	24532676	3e-18	rheumatoid arthritis	chr2	43940958	chr2_43940958_G_GTCCAACTAAA	splice_acceptor_variant&intron_variant
ANKRD55	24532676	3e-18	rheumatoid arthritis	chr2	43928583	chr2_43928583_GT_G	splice_donor_variant&intron_variant
ANKRD9	31562340	2e-11	body height	chr6	130006469	chr6_130006469_G_GC	frameshift_variant
ANKRD9	24952745	4e-11	QT interval	chr6	130006469	chr6_130006469_G_GC	frameshift_variant
ANKRD9	26426971	7e-09	body mass index	chr6	130006469	chr6_130006469_G_GC	frameshift_variant
ANKRD9	32231278	1e-20	Abnormality of refraction	chr6	130006469	chr6_130006469_G_GC	frameshift_variant
ANKS1B	29551627	9e-09	cortisol measurement, response to corticosteroid, response to synacthen	chr7	25003319	chr7_25003319_CA_C	frameshift_variant
ANKS1B	31462767	4e-09	alcohol dependence, heroin dependence, methamphetamine dependence	chr7	25003319	chr7_25003319_CA_C	frameshift_variant
ANKS1B	32989287	2e-11	handedness	chr7	25003319	chr7_25003319_CA_C	frameshift_variant
ANKS1B	34021172	4e-11	BMI-adjusted hip circumference	chr7	25003319	chr7_25003319_CA_C	frameshift_variant
ANKS1B	19721433	3e-07	response to olanzapine	chr7	25003319	chr7_25003319_CA_C	frameshift_variant
ANKS1B	31752434	3e-08	body fat percentage	chr7	25003319	chr7_25003319_CA_C	frameshift_variant
ANKS1B	31835028	1e-08	anorexia nervosa, obsessive-compulsive disorder, attention deficit hyperactivity disorder, Tourette syndrome, unipolar depression, autism spectrum disorder, schizophrenia, obsolete_bipolar disorder	chr7	25003319	chr7_25003319_CA_C	frameshift_variant
ANKS1B	32376654	6e-10	comparative body size at age 10, self-reported	chr7	25003319	chr7_25003319_CA_C	frameshift_variant
ANKS1B	32376654	2e-11	body height	chr7	25003319	chr7_25003319_CA_C	frameshift_variant
ANKS1B	21107309	4e-07	short-term memory	chr7	25003319	chr7_25003319_CA_C	frameshift_variant
ANKS1B	28030426	3e-07	response to angiotensin-converting enzyme inhibitor	chr7	25003319	chr7_25003319_CA_C	frameshift_variant
ANKS1B	31043756	2e-07	obsolete_bipolar disorder	chr7	25003319	chr7_25003319_CA_C	frameshift_variant
ANKS1B	25387706	1e-07	electrodermal activity measurement, skin conductance response amplitude	chr7	25003319	chr7_25003319_CA_C	frameshift_variant
ANO4	23535033	4e-07	Alzheimer disease	chr7	23412596	chr7_23412596_G_GT	frameshift_variant
ANO5	34315874	3e-12	serum alanine aminotransferase measurement	chr1	101165621	chr1_101165621_T_C;chr1_101165620_AT_A	frameshift_variant
ANO5	33972514	6e-14	serum alanine aminotransferase measurement	chr1	101165621	chr1_101165621_T_C;chr1_101165620_AT_A	frameshift_variant
ANO5	29403010	1e-21	creatine kinase measurement	chr1	101165621	chr1_101165621_T_C;chr1_101165620_AT_A	frameshift_variant
ANO5	24722205	2e-08	thyroid stimulating hormone measurement	chr1	101165621	chr1_101165621_T_C;chr1_101165620_AT_A	frameshift_variant
ANO5	33547301	8e-26	aspartate aminotransferase measurement	chr1	101165621	chr1_101165621_T_C;chr1_101165620_AT_A	frameshift_variant
ANO5	34315874	9e-31	aspartate aminotransferase measurement	chr1	101165621	chr1_101165621_T_C;chr1_101165620_AT_A	frameshift_variant
ANO5	33547301	5e-10	serum alanine aminotransferase measurement	chr1	101165621	chr1_101165621_T_C;chr1_101165620_AT_A	frameshift_variant
ANO5	31014085	6e-10	cardiac troponin I measurement	chr1	101165621	chr1_101165621_T_C;chr1_101165620_AT_A	frameshift_variant
ANO6	22138694	2e-08	ankylosing spondylitis	chr7	127089000	chr7_127089000_C_CG	frameshift_variant
ANO9	32341527	3e-08	nevus count, cutaneous melanoma	chr1	196221623	chr1_196221623_C_T	start_lost
ANO9	32341527	3e-08	nevus count, cutaneous melanoma	chr1	196221620	chr1_196221620_GA_G;chr1_196221621_A_G	frameshift_variant
ANO9	32341527	3e-08	nevus count, cutaneous melanoma	chr1	196221616	chr1_196221616_GAA_G;chr1_196221615_CGAA_C	frameshift_variant
AOPEP	34216518	3e-11	Hodgkins lymphoma	chr17	1961139	chr17_1961139_A_AC;chr17_1961139_A_ACC	frameshift_variant
AP3B1	32376654	4e-11	comparative body size at age 10, self-reported	chr2	25686838	chr2_25686838_GGA_G	frameshift_variant
AP3B1	32376654	4e-11	comparative body size at age 10, self-reported	chr2	25701426	chr2_25701426_GA_G	frameshift_variant
AP3B1	30061609	2e-11	vital capacity	chr2	25686838	chr2_25686838_GGA_G	frameshift_variant
AP3B1	30061609	2e-11	vital capacity	chr2	25701426	chr2_25701426_GA_G	frameshift_variant
AP3B1	33547301	3e-08	alkaline phosphatase measurement	chr2	25686838	chr2_25686838_GGA_G	frameshift_variant
AP3B1	33547301	3e-08	alkaline phosphatase measurement	chr2	25701426	chr2_25701426_GA_G	frameshift_variant
AP3B1	33972514	3e-13	alkaline phosphatase measurement	chr2	25686838	chr2_25686838_GGA_G	frameshift_variant
AP3B1	33972514	3e-13	alkaline phosphatase measurement	chr2	25701426	chr2_25701426_GA_G	frameshift_variant
AP3B1	30061609	3e-11	vital capacity	chr2	25686838	chr2_25686838_GGA_G	frameshift_variant
AP3B1	30061609	3e-11	vital capacity	chr2	25701426	chr2_25701426_GA_G	frameshift_variant
AP3B1	33097823	1e-18	appendicular lean mass	chr2	25686838	chr2_25686838_GGA_G	frameshift_variant
AP3B1	33097823	1e-18	appendicular lean mass	chr2	25701426	chr2_25701426_GA_G	frameshift_variant
AP3B1	26780889	7e-08	triglyceride measurement	chr2	25686838	chr2_25686838_GGA_G	frameshift_variant
AP3B1	26780889	7e-08	triglyceride measurement	chr2	25701426	chr2_25701426_GA_G	frameshift_variant
AP3B1	34021172	8e-15	BMI-adjusted hip circumference	chr2	25686838	chr2_25686838_GGA_G	frameshift_variant
AP3B1	34021172	8e-15	BMI-adjusted hip circumference	chr2	25701426	chr2_25701426_GA_G	frameshift_variant
AP3B1	32376654	2e-09	body height	chr2	25686838	chr2_25686838_GGA_G	frameshift_variant
AP3B1	32376654	2e-09	body height	chr2	25701426	chr2_25701426_GA_G	frameshift_variant
AP3B1	30061609	3e-11	vital capacity	chr2	25686838	chr2_25686838_GGA_G	frameshift_variant
AP3B1	30061609	3e-11	vital capacity	chr2	25701426	chr2_25701426_GA_G	frameshift_variant
AP3B1	30061609	6e-09	forced expiratory volume	chr2	25686838	chr2_25686838_GGA_G	frameshift_variant
AP3B1	30061609	6e-09	forced expiratory volume	chr2	25701426	chr2_25701426_GA_G	frameshift_variant
AP3B1	30804560	3e-14	vital capacity	chr2	25686838	chr2_25686838_GGA_G	frameshift_variant
AP3B1	30804560	3e-14	vital capacity	chr2	25701426	chr2_25701426_GA_G	frameshift_variant
AP3B1	32888494	2e-09	red blood cell distribution width	chr2	25686838	chr2_25686838_GGA_G	frameshift_variant
AP3B1	32888494	2e-09	red blood cell distribution width	chr2	25701426	chr2_25701426_GA_G	frameshift_variant
AP3B1	23823483	2e-07	carnosine measurement	chr2	25686838	chr2_25686838_GGA_G	frameshift_variant
AP3B1	23823483	2e-07	carnosine measurement	chr2	25701426	chr2_25701426_GA_G	frameshift_variant
AP3B1	30804560	7e-09	forced expiratory volume	chr2	25686838	chr2_25686838_GGA_G	frameshift_variant
AP3B1	30804560	7e-09	forced expiratory volume	chr2	25701426	chr2_25701426_GA_G	frameshift_variant
AP3B2	28991256	3e-08	schizophrenia	chr1	135423544	chr1_135423544_GC_G	frameshift_variant
AP3B2	28991256	3e-08	schizophrenia	chr1	135418358	chr1_135418358_CT_C	splice_acceptor_variant&splice_donor_variant&intron_variant
AP3B2	28991256	3e-08	schizophrenia	chr1	135423550	chr1_135423550_G_T;chr1_135423550_G_GT	frameshift_variant
AP3B2	28991256	3e-08	schizophrenia	chr1	135416288	chr1_135416288_G_GC	splice_acceptor_variant&splice_donor_variant&intron_variant
AP3B2	34021172	3e-08	BMI-adjusted waist circumference	chr1	135423544	chr1_135423544_GC_G	frameshift_variant
AP3B2	34021172	3e-08	BMI-adjusted waist circumference	chr1	135418358	chr1_135418358_CT_C	splice_acceptor_variant&splice_donor_variant&intron_variant
AP3B2	34021172	3e-08	BMI-adjusted waist circumference	chr1	135423550	chr1_135423550_G_T;chr1_135423550_G_GT	frameshift_variant
AP3B2	34021172	3e-08	BMI-adjusted waist circumference	chr1	135416288	chr1_135416288_G_GC	splice_acceptor_variant&splice_donor_variant&intron_variant
AP3D1	32888494	1e-10	monocyte count	chr7	9002600	chr7_9002600_G_GC	frameshift_variant&splice_region_variant
AP3D1	30578418	6e-15	pulse pressure measurement	chr7	9002600	chr7_9002600_G_GC	frameshift_variant&splice_region_variant
AP3D1	32888494	2e-46	hemoglobin measurement	chr7	9002600	chr7_9002600_G_GC	frameshift_variant&splice_region_variant
AP3D1	34021172	2e-11	BMI-adjusted waist circumference	chr7	9002600	chr7_9002600_G_GC	frameshift_variant&splice_region_variant
AP3D1	31562340	3e-18	body height	chr7	9002600	chr7_9002600_G_GC	frameshift_variant&splice_region_variant
AP3D1	34021172	4e-10	BMI-adjusted waist-hip ratio	chr7	9002600	chr7_9002600_G_GC	frameshift_variant&splice_region_variant
AP3D1	34021172	3e-08	BMI-adjusted hip circumference	chr7	9002600	chr7_9002600_G_GC	frameshift_variant&splice_region_variant
AP3D1	34021172	3e-09	BMI-adjusted waist-hip ratio	chr7	9002600	chr7_9002600_G_GC	frameshift_variant&splice_region_variant
AP3D1	30578418	1e-10	pulse pressure measurement	chr7	9002600	chr7_9002600_G_GC	frameshift_variant&splice_region_variant
AP3D1	27863252	6e-15	erythrocyte count	chr7	9002600	chr7_9002600_G_GC	frameshift_variant&splice_region_variant
AP3D1	34021172	1e-30	BMI-adjusted hip circumference	chr7	9002600	chr7_9002600_G_GC	frameshift_variant&splice_region_variant
AP3D1	27863252	1e-17	hematocrit	chr7	9002600	chr7_9002600_G_GC	frameshift_variant&splice_region_variant
AP3D1	27863252	3e-14	hemoglobin measurement	chr7	9002600	chr7_9002600_G_GC	frameshift_variant&splice_region_variant
AP3D1	34021172	1e-15	BMI-adjusted hip circumference	chr7	9002600	chr7_9002600_G_GC	frameshift_variant&splice_region_variant
AP3D1	32888494	7e-49	hematocrit	chr7	9002600	chr7_9002600_G_GC	frameshift_variant&splice_region_variant
AP3D1	32888494	1e-40	erythrocyte count	chr7	9002600	chr7_9002600_G_GC	frameshift_variant&splice_region_variant
AP3D1	34021172	2e-20	BMI-adjusted hip circumference	chr7	9002600	chr7_9002600_G_GC	frameshift_variant&splice_region_variant
AP3D1	34021172	9e-17	BMI-adjusted hip circumference	chr7	9002600	chr7_9002600_G_GC	frameshift_variant&splice_region_variant
AP3D1	30578418	6e-09	systolic blood pressure	chr7	9002600	chr7_9002600_G_GC	frameshift_variant&splice_region_variant
AP3D1	34021172	6e-09	BMI-adjusted hip circumference	chr7	9002600	chr7_9002600_G_GC	frameshift_variant&splice_region_variant
AP3D1	24916648	4e-09	myocardial infarction	chr7	9002600	chr7_9002600_G_GC	frameshift_variant&splice_region_variant
AP4B1	32888494	4e-11	mean corpuscular volume	chr2	191321746	chr2_191321746_T_C	start_lost
AP4B1	30573655	5e-09	systemic scleroderma, rheumatoid arthritis, myositis, obsolete_systemic lupus erythematosus	chr2	191321746	chr2_191321746_T_C	start_lost
AP4B1	23535729	2e-08	breast carcinoma	chr2	191321746	chr2_191321746_T_C	start_lost
AP4E1	33649486	8e-10	obsolete_keratoconus	chr3	114331474	chr3_114331474_T_TG	frameshift_variant
AP4E1	29403010	2e-11	chloride measurement	chr3	114331474	chr3_114331474_T_TG	frameshift_variant
AP4E1	29403010	5e-24	potassium measurement	chr3	114331474	chr3_114331474_T_TG	frameshift_variant
AP4E1	29403010	9e-09	glomerular filtration rate	chr3	114331474	chr3_114331474_T_TG	frameshift_variant
AP4E1	31562340	8e-19	body height	chr3	114331474	chr3_114331474_T_TG	frameshift_variant
AP4E1	29403010	3e-09	creatinine measurement	chr3	114331474	chr3_114331474_T_TG	frameshift_variant
APC	29844566	4e-12	reaction time measurement	chr18	25921370	chr18_25921370_A_AC	frameshift_variant
APC	30510241	2e-12	colorectal cancer, colorectal adenoma	chr18	25921370	chr18_25921370_A_AC	frameshift_variant
APC	33568662	2e-11	daytime rest measurement	chr18	25921370	chr18_25921370_A_AC	frameshift_variant
APC	29273807	5e-09	body mass index	chr18	25921370	chr18_25921370_A_AC	frameshift_variant
APC	29844566	2e-12	reaction time measurement	chr18	25921370	chr18_25921370_A_AC	frameshift_variant
APC	29304378	2e-08	bone density	chr18	25921370	chr18_25921370_A_AC	frameshift_variant
APC	30598549	7e-16	heel bone mineral density	chr18	25921370	chr18_25921370_A_AC	frameshift_variant
APC	33097823	1e-11	appendicular lean mass	chr18	25921370	chr18_25921370_A_AC	frameshift_variant
APC	29844566	1e-09	reaction time measurement	chr18	25921370	chr18_25921370_A_AC	frameshift_variant
APC	34211149	5e-08	age at first sexual intercourse measurement	chr18	25921370	chr18_25921370_A_AC	frameshift_variant
APEX1	26414677	2e-10	age at menopause	chr15	24145056	chr15_24145056_T_TC	frameshift_variant&splice_region_variant
APOA1	20864672	4e-21	triglyceride measurement	chr8	46528640	chr8_46528640_C_CA	frameshift_variant
APOA1	29875488	8e-64	blood protein measurement	chr8	46528640	chr8_46528640_C_CA	frameshift_variant
APOA1	28334899	2e-125	triglyceride measurement	chr8	46528640	chr8_46528640_C_CA	frameshift_variant
APOA1	28548082	2e-11	triglyceride measurement	chr8	46528640	chr8_46528640_C_CA	frameshift_variant
APOA1	28334899	2e-64	triglyceride measurement	chr8	46528640	chr8_46528640_C_CA	frameshift_variant
APOA1	26582766	2e-85	high density lipoprotein cholesterol measurement	chr8	46528640	chr8_46528640_C_CA	frameshift_variant
APOA1	24097068	2e-26	low density lipoprotein cholesterol measurement	chr8	46528640	chr8_46528640_C_CA	frameshift_variant
APOA1	28334899	0	triglyceride measurement	chr8	46528640	chr8_46528640_C_CA	frameshift_variant
APOA1	28334899	9e-47	high density lipoprotein cholesterol measurement	chr8	46528640	chr8_46528640_C_CA	frameshift_variant
APOA1	26690388	3e-50	triglyceride measurement	chr8	46528640	chr8_46528640_C_CA	frameshift_variant
APOA1	31978080	5e-08	body mass index	chr8	46528640	chr8_46528640_C_CA	frameshift_variant
APOA1	27599772	4e-24	Hypertriglyceridemia	chr8	46528640	chr8_46528640_C_CA	frameshift_variant
APOA1	19060911	5e-13	triglyceride measurement	chr8	46528640	chr8_46528640_C_CA	frameshift_variant
APOA1	18179892	3e-11	low density lipoprotein cholesterol measurement	chr8	46528640	chr8_46528640_C_CA	frameshift_variant
APOA1	21378990	1e-17	coronary artery disease	chr8	46528640	chr8_46528640_C_CA	frameshift_variant
APOA1	23989729	2e-10	infantile hypertrophic pyloric stenosis	chr8	46528640	chr8_46528640_C_CA	frameshift_variant
APOA1	24097068	7e-224	triglyceride measurement	chr8	46528640	chr8_46528640_C_CA	frameshift_variant
APOA1	23505323	5e-35	triglyceride measurement	chr8	46528640	chr8_46528640_C_CA	frameshift_variant
APOA1	32203549	0	apolipoprotein A 1 measurement	chr8	46528640	chr8_46528640_C_CA	frameshift_variant
APOA1	32603185	2e-26	triglyceride measurement	chr8	46528640	chr8_46528640_C_CA	frameshift_variant
APOA1	22286219	8e-20	lipid measurement	chr8	46528640	chr8_46528640_C_CA	frameshift_variant
APOA1	20139978	1e-49	triglyceride measurement	chr8	46528640	chr8_46528640_C_CA	frameshift_variant
APOA1	27599772	7e-20	Hypertriglyceridemia	chr8	46528640	chr8_46528640_C_CA	frameshift_variant
APOA1	21909109	2e-86	triglyceride measurement	chr8	46528640	chr8_46528640_C_CA	frameshift_variant
APOA1	19060906	4e-62	triglyceride measurement	chr8	46528640	chr8_46528640_C_CA	frameshift_variant
APOA1	26582766	4e-213	triglyceride measurement	chr8	46528640	chr8_46528640_C_CA	frameshift_variant
APOA1	28334899	3e-18	low density lipoprotein cholesterol measurement	chr8	46528640	chr8_46528640_C_CA	frameshift_variant
APOA1	24262325	3e-07	coronary artery disease	chr8	46528640	chr8_46528640_C_CA	frameshift_variant
APOA1	26763881	1e-30	triglyceride measurement	chr8	46528640	chr8_46528640_C_CA	frameshift_variant
APOA1	22916037	8e-20	coronary artery calcification	chr8	46528640	chr8_46528640_C_CA	frameshift_variant
APOA1	28334899	2e-55	total cholesterol measurement	chr8	46528640	chr8_46528640_C_CA	frameshift_variant
APOA1	24386095	2e-59	triglyceride measurement	chr8	46528640	chr8_46528640_C_CA	frameshift_variant
APOA1	19074352	3e-29	triglyceride measurement	chr8	46528640	chr8_46528640_C_CA	frameshift_variant
APOA1	20864672	2e-11	high density lipoprotein cholesterol measurement	chr8	46528640	chr8_46528640_C_CA	frameshift_variant
APOA1	20686565	6e-57	total cholesterol measurement	chr8	46528640	chr8_46528640_C_CA	frameshift_variant
APOA1	27841878	6e-08	systolic blood pressure	chr8	46528640	chr8_46528640_C_CA	frameshift_variant
APOA1	20686565	5e-47	high density lipoprotein cholesterol measurement	chr8	46528640	chr8_46528640_C_CA	frameshift_variant
APOA1	20686565	1e-26	low density lipoprotein cholesterol measurement	chr8	46528640	chr8_46528640_C_CA	frameshift_variant
APOA1	18193043	1e-26	triglyceride measurement	chr8	46528640	chr8_46528640_C_CA	frameshift_variant
APOA1	24097068	3e-55	total cholesterol measurement	chr8	46528640	chr8_46528640_C_CA	frameshift_variant
APOA1	32603185	2e-28	triglyceride measurement	chr8	46528640	chr8_46528640_C_CA	frameshift_variant
APOA1	27841878	2e-09	diastolic blood pressure	chr8	46528640	chr8_46528640_C_CA	frameshift_variant
APOA1	20139978	9e-10	high density lipoprotein cholesterol measurement	chr8	46528640	chr8_46528640_C_CA	frameshift_variant
APOA1	32759990	2e-29	triglyceride measurement	chr8	46528640	chr8_46528640_C_CA	frameshift_variant
APOA1	28334899	2e-71	high density lipoprotein cholesterol measurement	chr8	46528640	chr8_46528640_C_CA	frameshift_variant
APOA1	19060906	1e-12	high density lipoprotein cholesterol measurement	chr8	46528640	chr8_46528640_C_CA	frameshift_variant
APOA1	18193044	2e-17	triglyceride measurement	chr8	46528640	chr8_46528640_C_CA	frameshift_variant
APOA1	18193046	5e-08	triglyceride measurement	chr8	46528640	chr8_46528640_C_CA	frameshift_variant
APOA1	31636271	2e-13	serum metabolite measurement	chr8	46528640	chr8_46528640_C_CA	frameshift_variant
APOA1	25060954	4e-08	sensory perception of sound	chr8	46528640	chr8_46528640_C_CA	frameshift_variant
APOA1	28334899	3e-71	high density lipoprotein cholesterol measurement	chr8	46528640	chr8_46528640_C_CA	frameshift_variant
APOA1	28371326	5e-09	triglyceride measurement	chr8	46528640	chr8_46528640_C_CA	frameshift_variant
APOA1	20686565	7e-240	triglyceride measurement	chr8	46528640	chr8_46528640_C_CA	frameshift_variant
APOA1	28548082	4e-12	very low density lipoprotein cholesterol measurement	chr8	46528640	chr8_46528640_C_CA	frameshift_variant
APOA1	19060911	5e-13	low density lipoprotein cholesterol measurement	chr8	46528640	chr8_46528640_C_CA	frameshift_variant
APOA1	24097068	6e-48	high density lipoprotein cholesterol measurement	chr8	46528640	chr8_46528640_C_CA	frameshift_variant
APOBR	28067908	2e-12	inflammatory bowel disease	chr1	181171568	chr1_181171568_G_GAT	frameshift_variant
APOBR	28067908	2e-12	inflammatory bowel disease	chr1	181171569	chr1_181171569_GCA_G	frameshift_variant
APOBR	27863252	4e-33	platelet count	chr1	181171568	chr1_181171568_G_GAT	frameshift_variant
APOBR	27863252	4e-33	platelet count	chr1	181171569	chr1_181171569_GCA_G	frameshift_variant
APOBR	27863252	3e-37	mean platelet volume	chr1	181171568	chr1_181171568_G_GAT	frameshift_variant
APOBR	27863252	3e-37	mean platelet volume	chr1	181171569	chr1_181171569_GCA_G	frameshift_variant
APOBR	31043758	5e-08	birth weight, parental genotype effect measurement	chr1	181171568	chr1_181171568_G_GAT	frameshift_variant
APOBR	31043758	5e-08	birth weight, parental genotype effect measurement	chr1	181171569	chr1_181171569_GCA_G	frameshift_variant
APOBR	27863252	2e-12	platelet crit	chr1	181171568	chr1_181171568_G_GAT	frameshift_variant
APOBR	27863252	2e-12	platelet crit	chr1	181171569	chr1_181171569_GCA_G	frameshift_variant
APOBR	32888494	6e-41	platelet crit	chr1	181171568	chr1_181171568_G_GAT	frameshift_variant
APOBR	32888494	6e-41	platelet crit	chr1	181171569	chr1_181171569_GCA_G	frameshift_variant
APOBR	32665545	3e-09	brain measurement, neuroimaging measurement	chr1	181171568	chr1_181171568_G_GAT	frameshift_variant
APOBR	32665545	3e-09	brain measurement, neuroimaging measurement	chr1	181171569	chr1_181171569_GCA_G	frameshift_variant
APOBR	28067908	3e-10	Crohn's disease	chr1	181171568	chr1_181171568_G_GAT	frameshift_variant
APOBR	28067908	3e-10	Crohn's disease	chr1	181171569	chr1_181171569_GCA_G	frameshift_variant
APOBR	29520040	2e-08	intelligence	chr1	181171568	chr1_181171568_G_GAT	frameshift_variant
APOBR	29520040	2e-08	intelligence	chr1	181171569	chr1_181171569_GCA_G	frameshift_variant
APOBR	32066663	3e-08	diet measurement	chr1	181171568	chr1_181171568_G_GAT	frameshift_variant
APOBR	32066663	3e-08	diet measurement	chr1	181171569	chr1_181171569_GCA_G	frameshift_variant
APOF	29875488	3e-15	blood protein measurement	chr7	701106	chr7_701106_T_TGCCATTTCACACAGAGA	frameshift_variant
APOF	24144296	4e-07	axial length measurement	chr7	701106	chr7_701106_T_TGCCATTTCACACAGAGA	frameshift_variant
APOF	30072576	7e-16	blood protein measurement	chr7	701106	chr7_701106_T_TGCCATTTCACACAGAGA	frameshift_variant
APPBP2	32888494	7e-09	mean corpuscular volume	chr10	70084612	chr10_70084612_C_CA	frameshift_variant
APPBP2	32888494	3e-12	mean corpuscular hemoglobin	chr10	70084612	chr10_70084612_C_CA	frameshift_variant
ARAP1	22581228	2e-14	body mass index, fasting blood glucose measurement	chr1	155786015	chr1_155786015_T_TC	frameshift_variant
ARAP1	33619380	2e-10	body fat percentage, type 2 diabetes mellitus	chr1	155786015	chr1_155786015_T_TC	frameshift_variant
ARAP1	28898252	7e-09	HbA1c measurement	chr1	155786015	chr1_155786015_T_TC	frameshift_variant
ARAP1	22446963	6e-10	rheumatoid arthritis	chr1	155786015	chr1_155786015_T_TC	frameshift_variant
ARAP1	28869590	3e-17	type 2 diabetes mellitus	chr1	155786015	chr1_155786015_T_TC	frameshift_variant
ARAP1	30054458	9e-25	type 2 diabetes mellitus	chr1	155786015	chr1_155786015_T_TC	frameshift_variant
ARAP1	31844048	8e-09	household income	chr1	155786015	chr1_155786015_T_TC	frameshift_variant
ARAP1	28869590	1e-13	type 2 diabetes mellitus	chr1	155786015	chr1_155786015_T_TC	frameshift_variant
ARAP1	33619380	2e-11	body mass index, type 2 diabetes mellitus	chr1	155786015	chr1_155786015_T_TC	frameshift_variant
ARAP1	22885922	2e-10	type 2 diabetes mellitus	chr1	155786015	chr1_155786015_T_TC	frameshift_variant
ARAP1	31015401	3e-11	Drugs used in diabetes use measurement	chr1	155786015	chr1_155786015_T_TC	frameshift_variant
ARAP1	24509480	1e-07	type 2 diabetes mellitus	chr1	155786015	chr1_155786015_T_TC	frameshift_variant
ARAP1	23263489	6e-45	insulin measurement	chr1	155786015	chr1_155786015_T_TC	frameshift_variant
ARAP1	22885922	9e-09	type 2 diabetes mellitus	chr1	155786015	chr1_155786015_T_TC	frameshift_variant
ARAP1	30718926	1e-11	type 2 diabetes mellitus	chr1	155786015	chr1_155786015_T_TC	frameshift_variant
ARAP1	33619380	5e-10	body mass index, fasting blood glucose measurement	chr1	155786015	chr1_155786015_T_TC	frameshift_variant
ARAP1	33619380	2e-09	body fat percentage, fasting blood glucose measurement	chr1	155786015	chr1_155786015_T_TC	frameshift_variant
ARAP1	32002517	1e-47	insulin measurement	chr1	155786015	chr1_155786015_T_TC	frameshift_variant
ARAP1	33402679	6e-15	fasting blood glucose measurement	chr1	155786015	chr1_155786015_T_TC	frameshift_variant
ARAP1	28892062	1e-08	body mass index	chr1	155786015	chr1_155786015_T_TC	frameshift_variant
ARAP1	32499647	5e-21	type 2 diabetes mellitus	chr1	155786015	chr1_155786015_T_TC	frameshift_variant
ARAP1	32888494	2e-09	mean corpuscular volume	chr1	155786015	chr1_155786015_T_TC	frameshift_variant
ARAP1	34059833	3e-25	glucose measurement	chr1	155786015	chr1_155786015_T_TC	frameshift_variant
ARAP1	27863252	7e-15	mean platelet volume	chr1	155786015	chr1_155786015_T_TC	frameshift_variant
ARAP1	22581228	2e-09	fasting blood glucose measurement	chr1	155786015	chr1_155786015_T_TC	frameshift_variant
ARAP1	32888494	2e-16	mean platelet volume	chr1	155786015	chr1_155786015_T_TC	frameshift_variant
ARAP1	30297969	5e-33	type 2 diabetes mellitus	chr1	155786015	chr1_155786015_T_TC	frameshift_variant
ARAP1	32888494	2e-14	mean platelet volume	chr1	155786015	chr1_155786015_T_TC	frameshift_variant
ARAP1	21873549	3e-102	insulin measurement	chr1	155786015	chr1_155786015_T_TC	frameshift_variant
ARAP1	33402679	8e-10	fasting blood glucose measurement	chr1	155786015	chr1_155786015_T_TC	frameshift_variant
ARAP3	31844048	4e-08	household income	chr18	29824982	chr18_29824982_G_GC	frameshift_variant
ARAP3	26252872	2e-07	cerebral amyloid deposition measurement	chr18	29824982	chr18_29824982_G_GC	frameshift_variant
ARAP3	31043758	2e-08	birth weight, parental genotype effect measurement	chr18	29824982	chr18_29824982_G_GC	frameshift_variant
ARAP3	25261932	6e-08	diffuse large B-cell lymphoma	chr18	29824982	chr18_29824982_G_GC	frameshift_variant
AREG	25342443	2e-10	dense area measurement, mammographic density measurement	chr14	16977563	chr14_16977563_C_CT	frameshift_variant
AREG	30531825	1e-22	hair color	chr14	16977563	chr14_16977563_C_CT	frameshift_variant
AREG	27182965	9e-13	breast size	chr14	16977563	chr14_16977563_C_CT	frameshift_variant
AREG	22747683	5e-08	breast size	chr14	16977563	chr14_16977563_C_CT	frameshift_variant
AREG	27020472	6e-10	refractive error, self reported educational attainment	chr14	16977563	chr14_16977563_C_CT	frameshift_variant
AREG	25342443	8e-10	dense area measurement, mammographic density measurement	chr14	16977563	chr14_16977563_C_CT	frameshift_variant
ARFGEF1	30073298	1e-07	chronic central serous retinopathy	chr5	9074666	chr5_9074666_A_AATTT	frameshift_variant&stop_lost
ARFGEF1	30073298	1e-07	chronic central serous retinopathy	chr5	9062090	chr5_9062090_G_GC	frameshift_variant
ARFGEF1	25060954	3e-07	sensory perception of sound	chr5	9074666	chr5_9074666_A_AATTT	frameshift_variant&stop_lost
ARFGEF1	25060954	3e-07	sensory perception of sound	chr5	9062090	chr5_9062090_G_GC	frameshift_variant
ARHGAP1	28540026	3e-13	autism spectrum disorder, schizophrenia	chr3	77640314	chr3_77640314_G_C;chr3_77640314_G_GC	frameshift_variant
ARHGAP1	28540026	3e-13	autism spectrum disorder, schizophrenia	chr3	77640313	chr3_77640313_G_GC	frameshift_variant
ARHGAP1	29500382	3e-14	neuroticism measurement	chr3	77640314	chr3_77640314_G_C;chr3_77640314_G_GC	frameshift_variant
ARHGAP1	29500382	3e-14	neuroticism measurement	chr3	77640313	chr3_77640313_G_GC	frameshift_variant
ARHGAP1	22504420	5e-18	femoral neck bone mineral density	chr3	77640314	chr3_77640314_G_C;chr3_77640314_G_GC	frameshift_variant
ARHGAP1	22504420	5e-18	femoral neck bone mineral density	chr3	77640313	chr3_77640313_G_GC	frameshift_variant
ARHGAP1	29844566	7e-09	reaction time measurement	chr3	77640314	chr3_77640314_G_C;chr3_77640314_G_GC	frameshift_variant
ARHGAP1	29844566	7e-09	reaction time measurement	chr3	77640313	chr3_77640313_G_GC	frameshift_variant
ARHGAP1	30072576	8e-14	blood protein measurement	chr3	77640314	chr3_77640314_G_C;chr3_77640314_G_GC	frameshift_variant
ARHGAP1	30072576	8e-14	blood protein measurement	chr3	77640313	chr3_77640313_G_GC	frameshift_variant
ARHGAP1	30805717	3e-16	Alzheimer disease, fasting blood glucose measurement	chr3	77640314	chr3_77640314_G_C;chr3_77640314_G_GC	frameshift_variant
ARHGAP1	30805717	3e-16	Alzheimer disease, fasting blood glucose measurement	chr3	77640313	chr3_77640313_G_GC	frameshift_variant
ARHGAP1	29500382	7e-12	nervousness	chr3	77640314	chr3_77640314_G_C;chr3_77640314_G_GC	frameshift_variant
ARHGAP1	29500382	7e-12	nervousness	chr3	77640313	chr3_77640313_G_GC	frameshift_variant
ARHGAP1	34059833	4e-13	glucose measurement	chr3	77640314	chr3_77640314_G_C;chr3_77640314_G_GC	frameshift_variant
ARHGAP1	34059833	4e-13	glucose measurement	chr3	77640313	chr3_77640313_G_GC	frameshift_variant
ARHGAP1	19801982	4e-09	bone density	chr3	77640314	chr3_77640314_G_C;chr3_77640314_G_GC	frameshift_variant
ARHGAP1	19801982	4e-09	bone density	chr3	77640313	chr3_77640313_G_GC	frameshift_variant
ARHGAP1	29483656	3e-13	schizophrenia	chr3	77640314	chr3_77640314_G_C;chr3_77640314_G_GC	frameshift_variant
ARHGAP1	29483656	3e-13	schizophrenia	chr3	77640313	chr3_77640313_G_GC	frameshift_variant
ARHGAP1	28540026	3e-08	autism spectrum disorder, schizophrenia	chr3	77640314	chr3_77640314_G_C;chr3_77640314_G_GC	frameshift_variant
ARHGAP1	28540026	3e-08	autism spectrum disorder, schizophrenia	chr3	77640313	chr3_77640313_G_GC	frameshift_variant
ARHGAP1	29500382	1e-11	mood instability measurement	chr3	77640314	chr3_77640314_G_C;chr3_77640314_G_GC	frameshift_variant
ARHGAP1	29500382	1e-11	mood instability measurement	chr3	77640313	chr3_77640313_G_GC	frameshift_variant
ARHGAP1	29500382	1e-09	feeling nervous measurement	chr3	77640314	chr3_77640314_G_C;chr3_77640314_G_GC	frameshift_variant
ARHGAP1	29500382	1e-09	feeling nervous measurement	chr3	77640313	chr3_77640313_G_GC	frameshift_variant
ARHGAP1	29500382	2e-13	feeling miserable measurement	chr3	77640314	chr3_77640314_G_C;chr3_77640314_G_GC	frameshift_variant
ARHGAP1	29500382	2e-13	feeling miserable measurement	chr3	77640313	chr3_77640313_G_GC	frameshift_variant
ARHGAP15	32888494	5e-32	lymphocyte percentage of leukocytes	chr3	28585165	chr3_28585165_TGGACGGG_T	frameshift_variant
ARHGAP15	31046077	8e-09	bitter alcoholic beverage consumption measurement	chr3	28585165	chr3_28585165_TGGACGGG_T	frameshift_variant
ARHGAP15	32888494	1e-24	neutrophil percentage of leukocytes	chr3	28585165	chr3_28585165_TGGACGGG_T	frameshift_variant
ARHGAP15	32888494	3e-14	lymphocyte count	chr3	28585165	chr3_28585165_TGGACGGG_T	frameshift_variant
ARHGAP15	27182965	4e-15	chin morphology measurement	chr3	28585165	chr3_28585165_TGGACGGG_T	frameshift_variant
ARHGAP15	32888494	5e-80	lymphocyte count	chr3	28585165	chr3_28585165_TGGACGGG_T	frameshift_variant
ARHGAP15	31358974	4e-13	alcohol consumption measurement	chr3	28585165	chr3_28585165_TGGACGGG_T	frameshift_variant
ARHGAP15	27863252	2e-13	leukocyte count	chr3	28585165	chr3_28585165_TGGACGGG_T	frameshift_variant
ARHGAP15	32066663	9e-10	diet measurement	chr3	28585165	chr3_28585165_TGGACGGG_T	frameshift_variant
ARHGAP15	34046847	1e-09	urate measurement, bone density	chr3	28585165	chr3_28585165_TGGACGGG_T	frameshift_variant
ARHGAP15	30696823	2e-14	chronotype measurement	chr3	28585165	chr3_28585165_TGGACGGG_T	frameshift_variant
ARHGAP15	32888494	1e-15	lymphocyte percentage of leukocytes	chr3	28585165	chr3_28585165_TGGACGGG_T	frameshift_variant
ARHGAP15	32888494	3e-23	lymphocyte count	chr3	28585165	chr3_28585165_TGGACGGG_T	frameshift_variant
ARHGAP15	30696823	5e-25	chronotype measurement	chr3	28585165	chr3_28585165_TGGACGGG_T	frameshift_variant
ARHGAP15	32888494	1e-15	lymphocyte percentage of leukocytes	chr3	28585165	chr3_28585165_TGGACGGG_T	frameshift_variant
ARHGAP15	28585551	5e-09	diverticulitis	chr3	28585165	chr3_28585165_TGGACGGG_T	frameshift_variant
ARHGAP15	32376654	9e-10	body height	chr3	28585165	chr3_28585165_TGGACGGG_T	frameshift_variant
ARHGAP15	34211149	8e-13	age at first sexual intercourse measurement	chr3	28585165	chr3_28585165_TGGACGGG_T	frameshift_variant
ARHGAP15	32888494	9e-11	hematocrit	chr3	28585165	chr3_28585165_TGGACGGG_T	frameshift_variant
ARHGAP15	30224653	4e-13	diastolic blood pressure	chr3	28585165	chr3_28585165_TGGACGGG_T	frameshift_variant
ARHGAP15	33020668	2e-11	coronary artery disease	chr3	28585165	chr3_28585165_TGGACGGG_T	frameshift_variant
ARHGAP15	33536424	2e-09	obsolete_systemic lupus erythematosus	chr3	28585165	chr3_28585165_TGGACGGG_T	frameshift_variant
ARHGAP15	30177863	4e-44	diverticular disease	chr3	28585165	chr3_28585165_TGGACGGG_T	frameshift_variant
ARHGAP15	30679032	9e-10	alcohol consumption measurement	chr3	28585165	chr3_28585165_TGGACGGG_T	frameshift_variant
ARHGAP15	31168069	2e-10	mood instability measurement	chr3	28585165	chr3_28585165_TGGACGGG_T	frameshift_variant
ARHGAP15	29520040	5e-09	intelligence	chr3	28585165	chr3_28585165_TGGACGGG_T	frameshift_variant
ARHGAP15	29364747	8e-16	tooth agenesis	chr3	28585165	chr3_28585165_TGGACGGG_T	frameshift_variant
ARHGAP15	34046847	2e-08	urate measurement, bone density	chr3	28585165	chr3_28585165_TGGACGGG_T	frameshift_variant
ARHGAP15	33536424	1e-07	obsolete_systemic lupus erythematosus	chr3	28585165	chr3_28585165_TGGACGGG_T	frameshift_variant
ARHGAP15	28530673	3e-09	intelligence	chr3	28585165	chr3_28585165_TGGACGGG_T	frameshift_variant
ARHGAP15	32888494	1e-26	leukocyte count	chr3	28585165	chr3_28585165_TGGACGGG_T	frameshift_variant
ARHGAP15	30696823	5e-25	chronotype measurement	chr3	28585165	chr3_28585165_TGGACGGG_T	frameshift_variant
ARHGAP15	29212778	1e-07	coronary artery disease	chr3	28585165	chr3_28585165_TGGACGGG_T	frameshift_variant
ARHGAP15	29500382	3e-09	mood instability measurement	chr3	28585165	chr3_28585165_TGGACGGG_T	frameshift_variant
ARHGAP15	31844048	2e-08	household income	chr3	28585165	chr3_28585165_TGGACGGG_T	frameshift_variant
ARHGAP15	32888494	1e-29	mean platelet volume	chr3	28585165	chr3_28585165_TGGACGGG_T	frameshift_variant
ARHGAP15	33097823	2e-11	appendicular lean mass	chr3	28585165	chr3_28585165_TGGACGGG_T	frameshift_variant
ARHGAP15	32066663	3e-08	diet measurement	chr3	28585165	chr3_28585165_TGGACGGG_T	frameshift_variant
ARHGAP15	33128006	2e-08	gait measurement	chr3	28585165	chr3_28585165_TGGACGGG_T	frameshift_variant
ARHGAP15	32888494	8e-34	platelet component distribution width	chr3	28585165	chr3_28585165_TGGACGGG_T	frameshift_variant
ARHGAP15	32888494	7e-13	neutrophil percentage of leukocytes	chr3	28585165	chr3_28585165_TGGACGGG_T	frameshift_variant
ARHGAP15	27863252	4e-21	lymphocyte count	chr3	28585165	chr3_28585165_TGGACGGG_T	frameshift_variant
ARHGAP15	32888494	1e-22	leukocyte count	chr3	28585165	chr3_28585165_TGGACGGG_T	frameshift_variant
ARHGAP15	32888494	8e-13	eosinophil count	chr3	28585165	chr3_28585165_TGGACGGG_T	frameshift_variant
ARHGAP15	31015401	7e-10	Agents acting on the renin-angiotensin system use measurement	chr3	28585165	chr3_28585165_TGGACGGG_T	frameshift_variant
[truncated: 29,207 more rows]
